# Supplementary material for: Sulfur‐Directed Construction of Vinyl Cyclopropanes from 1,3‐Dienes
Source: Angew Chem Int Ed Engl. 2026 Apr 20;65(25):e4468205. doi: 10.1002/anie.4468205 (PMC13266940; doi:10.1002/anie.4468205)
Supplement: Supplementary file 1 — The authors have cited additional references within the Supporting Information [51, 52, 53, 54, 55, 56, 57, 58, 59]. [file ANIE-65-e4468205-s002.zip]

Archive with 5 entries (5 files):
- CCDC-2496551_8.cif
- CCDC-2496552_10c.cif
- CCDC-2496553_12a.cif
- CCDC-2496554_12e.cif
- CCDC-2496555_5b.cif
