# Supplementary material for: Sulfur‐Directed Construction of Vinyl Cyclopropanes from 1,3‐Dienes
Source: Angew Chem Int Ed Engl. 2026 Apr 20;65(25):e4468205. doi: 10.1002/anie.4468205 (PMC13266940; doi:10.1002/anie.4468205)
Supplement: Supplementary file 1 — The authors have cited additional references within the Supporting Information [51, 52, 53, 54, 55, 56, 57, 58, 59]. [file ANIE-65-e4468205-s002.zip › CCDC-2496551_8.cif]

data_MC038
_audit_contact_author_phone      ?
_audit_contact_author_email      ?
_audit_contact_author_address    ?
_audit_creation_method           
;FinalCif V153 by Daniel Kratzert, Freiburg 2025, 
https://dkratzert.de/finalcif.html
;
_publ_contact_author_id_orcid    ?
_publ_section_references         
;
Dolomanov, O.V., Bourhis, L.J., Gildea, R.J, Howard, J.A.K. & Puschmann, H.
 (2009), J. Appl. Cryst. 42, 339-341.

Sheldrick, G.M. (2008). Acta Cryst. A64, 112-122.
;
_shelx_SHELXL_version_number     2019/3
_chemical_name_systematic        ?
_chemical_name_common            ?
_chemical_formula_sum            'C18 H21 F3 O7 S2'
_chemical_formula_moiety         'C17 H21 O4 S, C F3 O3 S'
_chemical_formula_weight         470.47
_chemical_melting_point          ?
_chemical_absolute_configuration ?
_space_group_crystal_system      monoclinic
_space_group_IT_number           4
_space_group_name_H-M_alt        'P 1 21 1'
_space_group_name_Hall           'P 2yb'
_shelx_space_group_comment       
;
The symmetry employed for this shelxl refinement is uniquely defined
by the following loop, which should always be used as a source of
symmetry information in preference to the above space-group names.
They are only intended as comments.
;

loop_
_space_group_symop_operation_xyz
'x, y, z'
'-x, y+1/2, -z'

_cell_length_a                   9.7659(8)
_cell_length_b                   9.8529(7)
_cell_length_c                   11.6273(10)
_cell_angle_alpha                90
_cell_angle_beta                 111.046(3)
_cell_angle_gamma                90
_cell_volume                     1044.17(15)
_cell_formula_units_Z            2
_cell_measurement_temperature    150.00
_cell_measurement_reflns_used    9909
_cell_measurement_theta_min      2.23
_cell_measurement_theta_max      25.32
_exptl_crystal_description       block
_exptl_crystal_colour            'clear colourless'
_exptl_crystal_recrystallization_method ?
_exptl_crystal_density_meas      ?
_exptl_crystal_density_method    ?
_exptl_crystal_density_diffrn    1.496
_exptl_crystal_F_000             488
_exptl_crystal_size_max          0.754
_exptl_crystal_size_mid          0.378
_exptl_crystal_size_min          0.142
_exptl_absorpt_coefficient_mu    0.319
_exptl_absorpt_correction_type   multi-scan
_exptl_absorpt_correction_T_min  0.422337
_exptl_absorpt_correction_T_max  0.745210
_exptl_absorpt_process_details   
;
 TWINABS-2012/1 (Bruker,2012) was used for absorption correction.
 
For component 1:
 wR2(int) was 0.1374 before and 0.1020 after correction.
 The Ratio of minimum to maximum transmission is 0.58.

Final HKLF 4 output contains 19933 reflections, Rint = 0.0707
 (16261 with I > 3sig(I), Rint = 0.0662)
;
_exptl_absorpt_special_details   ?
_shelx_estimated_absorpt_T_min   0.795
_shelx_estimated_absorpt_T_max   0.956
_exptl_transmission_factor_min   ?
_exptl_transmission_factor_max   ?
_exptl_special_details           ?
_diffrn_ambient_temperature      150.00
_diffrn_ambient_environment      N~2~
_diffrn_radiation_type           MoK\a
_diffrn_radiation_wavelength     0.71073
_diffrn_radiation_monochromator  'mirror optics'
_diffrn_measurement_ambient_temperature_device_make 'Oxford Cryostream 700'
_diffrn_radiation_probe          x-ray
_diffrn_source                   'microfocus sealed X-ray tube'
_diffrn_source_type              'Incoatec I\ms'
_diffrn_source_voltage           50.0
_diffrn_source_current           1.0
_diffrn_detector                 CPAD
_diffrn_detector_type            'Bruker PHOTON II'
_diffrn_detector_area_resol_mean 7.41
_diffrn_measurement_device       'three-circle diffractometer'
_diffrn_measurement_device_type  'Bruker D8 VENTURE dual wavelength Mo/Cu'
_diffrn_measurement_method       '\w and \f scans'
_diffrn_measurement_specimen_support 'MiTeGen micromount'
_diffrn_reflns_number            2034
_diffrn_reflns_av_unetI/netI     0.0395
_diffrn_reflns_av_R_equivalents  0.0707
_diffrn_reflns_theta_min         2.234
_diffrn_reflns_theta_max         25.370
_diffrn_reflns_theta_full        25.242
_diffrn_reflns_limit_h_min       -11
_diffrn_reflns_limit_h_max       10
_diffrn_reflns_limit_k_min       0
_diffrn_reflns_limit_k_max       11
_diffrn_reflns_limit_l_min       0
_diffrn_reflns_limit_l_max       14
_diffrn_standards_number         0
_diffrn_measured_fraction_theta_max 0.999
_diffrn_measured_fraction_theta_full 1.000
_diffrn_reflns_Laue_measured_fraction_max 0.999
_diffrn_reflns_Laue_measured_fraction_full 1.000
_diffrn_reflns_point_group_measured_fraction_max 0.531
_diffrn_reflns_point_group_measured_fraction_full 0.531
_reflns_number_total             2034
_reflns_number_gt                1991
_reflns_threshold_expression     'I > 2\s(I)'
_reflns_Friedel_coverage         0.000
_reflns_Friedel_fraction_max     0.000
_reflns_Friedel_fraction_full    0.000
_reflns_special_details          
;
 _reflns_Friedel_fraction is defined as the number of unique
 Friedel pairs measured divided by the number that would be
 possible theoretically, ignoring centric projections and
 systematic absences. Completness statistics refer to single and
 composite reflections containing twin component 1 only.
;
_computing_data_collection       
'Bruker BIS V6.2.18/2023-03-24 and APEX4 2022.1-1'
_computing_cell_refinement       'SAINT V8.41 (?, 2016)'
_computing_data_reduction        'SAINT V8.41 (?, 2016)'
_computing_structure_solution    'SHELXT (G. Sheldrick)'
_computing_structure_refinement  'XL  (Sheldrick, 2008)'
_computing_molecular_graphics    'Olex2 1.5-alpha (Dolomanov et al., 2009)'
_computing_publication_material  'Olex2 1.5-alpha (Dolomanov et al., 2009)'
_refine_special_details          
;
 Refined as a 2-component twin.
;
_refine_ls_structure_factor_coef Fsqd
_refine_ls_matrix_type           full
_refine_ls_weighting_scheme      calc
_refine_ls_weighting_details     
'w=1/[\s^2^(Fo^2^)+(0.1256P)^2^+0.4145P] where P=(Fo^2^+2Fc^2^)/3'
_atom_sites_solution_primary     direct
_atom_sites_solution_secondary   ?
_atom_sites_solution_hydrogens   geom
_refine_ls_hydrogen_treatment    constr
_refine_ls_number_reflns         2034
_refine_ls_number_parameters     275
_refine_ls_number_restraints     1
_refine_ls_R_factor_all          0.0612
_refine_ls_R_factor_gt           0.0597
_refine_ls_wR_factor_ref         0.1517
_refine_ls_wR_factor_gt          0.1483
_refine_ls_goodness_of_fit_ref   1.072
_refine_ls_restrained_S_all      1.072
_refine_ls_shift/su_max          0.000
_refine_ls_shift/su_mean         0.000
_refine_diff_density_max         0.546
_refine_diff_density_min         -0.731
_refine_diff_density_rms         0.119
_refine_ls_extinction_method     none
_refine_ls_extinction_coef       .
_refine_ls_abs_structure_Flack   0.02(13)
_refine_ls_abs_structure_details 
;
No quotients, so Flack parameter determined by classical intensity fit
;
_twin_special_details            
'The data was integrated as a 2-component twin.'
_twin_individual_id              2
_twin_individual_twin_matrix_11  -0.00035
_twin_individual_twin_matrix_12  8e-05
_twin_individual_twin_matrix_13  1.00003
_twin_individual_twin_matrix_21  -1.0
_twin_individual_twin_matrix_22  -0.00021
_twin_individual_twin_matrix_23  -0.00044
_twin_individual_twin_matrix_31  0.0004
_twin_individual_twin_matrix_32  -1.00003
_twin_individual_twin_matrix_33  -0.85506

loop_
_atom_type_symbol
_atom_type_description
_atom_type_scat_dispersion_real
_atom_type_scat_dispersion_imag
_atom_type_scat_source
C C 0.0033 0.0016 'International Tables Vol C Tables 4.2.6.8 and 6.1.1.4'
H H 0.0000 0.0000 'International Tables Vol C Tables 4.2.6.8 and 6.1.1.4'
F F 0.0171 0.0103 'International Tables Vol C Tables 4.2.6.8 and 6.1.1.4'
O O 0.0106 0.0060 'International Tables Vol C Tables 4.2.6.8 and 6.1.1.4'
S S 0.1246 0.1234 'International Tables Vol C Tables 4.2.6.8 and 6.1.1.4'

_geom_special_details            
;
 All esds (except the esd in the dihedral angle between two l.s. planes)
 are estimated using the full covariance matrix.  The cell esds are taken
 into account individually in the estimation of esds in distances, angles
 and torsion angles; correlations between esds in cell parameters are only
 used when they are defined by crystal symmetry.  An approximate (isotropic)
 treatment of cell esds is used for estimating esds involving l.s. planes.
;
_audit_creation_date             2025-08-20
_exptl_crystal_colour_lustre     clear
_exptl_crystal_colour_primary    colourless
_diffrn_source_power             0.05
_olex2_refinement_description    
;
1. Twinned data refinement
 Scales: 0.580(3)
 0.420(3)
2. Fixed Uiso
 At 1.2 times of:
  All C(H) groups, All C(H,H) groups
 At 1.5 times of:
  All C(H,H,H) groups
3.a Secondary CH2 refined with riding coordinates:
 C4(H4A,H4B), C2(H2A,H2B)
3.b Aromatic/amide H refined with riding coordinates:
 C9(H9), C12(H12), C11(H11), C13(H13), C6(H6), C10(H10)
3.c X=CH2 refined with riding coordinates:
 C15(H15A,H15B)
3.d Idealised Me refined as rotating group:
 C5(H5A,H5B,H5C), C17(H17A,H17B,H17C), C1(H1A,H1B,H1C)
;

loop_
_atom_site_label
_atom_site_type_symbol
_atom_site_fract_x
_atom_site_fract_y
_atom_site_fract_z
_atom_site_U_iso_or_equiv
_atom_site_adp_type
_atom_site_occupancy
_atom_site_site_symmetry_order
_atom_site_calc_flag
_atom_site_refinement_flags_posn
_atom_site_refinement_flags_adp
_atom_site_refinement_flags_occupancy
_atom_site_disorder_assembly
_atom_site_disorder_group
S1 S 0.52241(18) 0.55712(16) 0.76180(14) 0.0239(4) Uani 1 1 d . . . . .
S2 S 0.23594(19) 0.74786(19) -0.02881(14) 0.0274(4) Uani 1 1 d . . . . .
O3 O 0.1979(5) 0.4762(6) 0.3797(4) 0.0288(11) Uani 1 1 d . . . . .
F3 F 0.1435(7) 0.5041(5) -0.0120(5) 0.0480(13) Uani 1 1 d . . . . .
O4 O 0.3903(6) 0.3991(6) 0.3382(5) 0.0354(12) Uani 1 1 d . . . . .
O7 O 0.1980(7) 0.8786(6) 0.0042(5) 0.0408(14) Uani 1 1 d . . . . .
O2 O 0.2759(6) 0.2740(6) 0.8149(5) 0.0369(13) Uani 1 1 d . . . . .
O6 O 0.1928(6) 0.7233(6) -0.1605(4) 0.0341(12) Uani 1 1 d . . . . .
F2 F -0.0216(6) 0.6575(8) -0.0478(6) 0.0605(16) Uani 1 1 d . . . . .
O1 O 0.3519(7) 0.3249(6) 0.6572(5) 0.0412(14) Uani 1 1 d . . . . .
F1 F 0.1426(8) 0.6359(7) 0.1337(5) 0.0633(19) Uani 1 1 d . . . . .
C16 C 0.3379(8) 0.4756(7) 0.3904(5) 0.0241(14) Uani 1 1 d . . . . .
O5 O 0.3825(7) 0.7020(8) 0.0397(7) 0.0544(17) Uani 1 1 d . . . . .
C8 C 0.2338(6) 0.7654(7) 0.4710(5) 0.0204(13) Uani 1 1 d . . . . .
C9 C 0.1233(7) 0.8126(8) 0.5098(6) 0.0279(15) Uani 1 1 d . . . . .
H9 H 0.114886 0.776795 0.582806 0.034 Uiso 1 1 calc R U . . .
C12 C 0.1404(9) 0.9136(8) 0.2929(6) 0.0300(16) Uani 1 1 d . . . . .
H12 H 0.144720 0.946670 0.217515 0.036 Uiso 1 1 calc R U . . .
C7 C 0.3471(7) 0.6675(7) 0.5429(6) 0.0213(13) Uani 1 1 d . . . . .
C14 C 0.4248(7) 0.5823(7) 0.4798(5) 0.0213(13) Uani 1 1 d . . . . .
C15 C 0.5639(8) 0.5975(8) 0.4962(6) 0.0278(15) Uani 1 1 d . . . . .
H15A H 0.620314 0.665512 0.550528 0.033 Uiso 1 1 calc R U . . .
H15B H 0.608294 0.540396 0.453644 0.033 Uiso 1 1 calc R U . . .
C4 C 0.4265(8) 0.4618(8) 0.8411(6) 0.0262(14) Uani 1 1 d . . . . .
H4A H 0.496772 0.426848 0.920114 0.031 Uiso 1 1 calc R U . . .
H4B H 0.354629 0.520724 0.859225 0.031 Uiso 1 1 calc R U . . .
C3 C 0.3486(8) 0.3455(8) 0.7602(7) 0.0287(15) Uani 1 1 d . . . . .
C11 C 0.0326(7) 0.9628(8) 0.3342(6) 0.0322(16) Uani 1 1 d . . . . .
H11 H -0.034738 1.030408 0.289172 0.039 Uiso 1 1 calc R U . . .
C13 C 0.2415(8) 0.8175(7) 0.3590(6) 0.0253(14) Uani 1 1 d . . . . .
H13 H 0.315418 0.786513 0.330028 0.030 Uiso 1 1 calc R U . . .
C6 C 0.3835(7) 0.6649(7) 0.6666(6) 0.0233(13) Uani 1 1 d . . . . .
H6 H 0.332866 0.722751 0.703336 0.028 Uiso 1 1 calc R U . . .
C10 C 0.0262(8) 0.9099(9) 0.4441(6) 0.0330(16) Uani 1 1 d . . . . .
H10 H -0.046766 0.942117 0.473723 0.040 Uiso 1 1 calc R U . . .
C5 C 0.6221(9) 0.6745(8) 0.8814(6) 0.0325(16) Uani 1 1 d . . . . .
H5A H 0.553422 0.722054 0.911506 0.049 Uiso 1 1 calc R U . . .
H5B H 0.673272 0.740534 0.848297 0.049 Uiso 1 1 calc R U . . .
H5C H 0.693781 0.624602 0.949531 0.049 Uiso 1 1 calc R U . . .
C18 C 0.1199(9) 0.6286(9) 0.0144(7) 0.0344(18) Uani 1 1 d . . . . .
C17 C 0.1038(9) 0.3770(8) 0.2951(7) 0.0347(17) Uani 1 1 d . . . . .
H17A H 0.113672 0.385518 0.214490 0.052 Uiso 1 1 calc R U . . .
H17B H 0.001553 0.393093 0.286399 0.052 Uiso 1 1 calc R U . . .
H17C H 0.132953 0.285376 0.327609 0.052 Uiso 1 1 calc R U . . .
C2 C 0.2057(10) 0.1502(11) 0.7530(9) 0.049(2) Uani 1 1 d . . . . .
H2A H 0.163326 0.165764 0.662910 0.059 Uiso 1 1 calc R U . . .
H2B H 0.125121 0.124659 0.781456 0.059 Uiso 1 1 calc R U . . .
C1 C 0.3174(11) 0.0366(9) 0.7810(7) 0.0414(19) Uani 1 1 d . . . . .
H1A H 0.270842 -0.045229 0.736026 0.062 Uiso 1 1 calc R U . . .
H1B H 0.354820 0.017942 0.869729 0.062 Uiso 1 1 calc R U . . .
H1C H 0.398776 0.063706 0.755502 0.062 Uiso 1 1 calc R U . . .

loop_
_atom_site_aniso_label
_atom_site_aniso_U_11
_atom_site_aniso_U_22
_atom_site_aniso_U_33
_atom_site_aniso_U_23
_atom_site_aniso_U_13
_atom_site_aniso_U_12
S1 0.0283(7) 0.0247(8) 0.0168(6) 0.0015(6) 0.0059(6) 0.0052(7)
S2 0.0280(8) 0.0273(8) 0.0245(7) -0.0047(7) 0.0066(7) -0.0025(7)
O3 0.032(3) 0.031(3) 0.023(2) -0.008(2) 0.009(2) -0.001(2)
F3 0.074(3) 0.030(3) 0.040(2) -0.003(2) 0.021(2) -0.011(3)
O4 0.043(3) 0.030(3) 0.030(3) -0.011(2) 0.010(2) 0.004(3)
O7 0.061(4) 0.030(3) 0.041(3) -0.006(2) 0.029(3) -0.003(3)
O2 0.034(3) 0.029(3) 0.044(3) 0.000(3) 0.010(2) -0.003(2)
O6 0.046(3) 0.038(3) 0.021(2) -0.002(2) 0.015(2) -0.001(3)
F2 0.039(3) 0.073(4) 0.070(4) 0.006(3) 0.021(3) -0.012(3)
O1 0.061(4) 0.033(3) 0.021(2) -0.003(2) 0.005(2) -0.001(3)
F1 0.110(5) 0.058(4) 0.027(2) -0.006(2) 0.030(3) -0.025(4)
C16 0.037(3) 0.018(3) 0.016(3) 0.003(3) 0.007(3) 0.002(3)
O5 0.029(3) 0.049(4) 0.073(4) -0.008(4) 0.004(3) -0.001(3)
C8 0.024(3) 0.019(3) 0.012(2) -0.002(2) -0.001(2) -0.006(3)
C9 0.032(3) 0.035(4) 0.014(3) -0.003(3) 0.006(3) 0.001(3)
C12 0.035(4) 0.027(4) 0.024(3) 0.007(3) 0.006(3) 0.000(3)
C7 0.023(3) 0.025(3) 0.016(3) -0.002(3) 0.007(2) -0.002(3)
C14 0.028(3) 0.021(3) 0.013(2) 0.002(2) 0.005(2) 0.003(3)
C15 0.037(4) 0.029(4) 0.020(3) 0.003(3) 0.014(3) 0.005(3)
C4 0.033(3) 0.027(3) 0.018(3) 0.002(3) 0.007(2) 0.006(3)
C3 0.034(3) 0.021(3) 0.022(3) -0.004(3) 0.000(3) 0.007(3)
C11 0.028(3) 0.036(4) 0.021(3) 0.005(3) -0.005(3) 0.009(3)
C13 0.029(3) 0.026(4) 0.020(3) 0.000(3) 0.008(3) -0.004(3)
C6 0.025(3) 0.021(3) 0.019(3) 0.001(3) 0.002(3) 0.000(3)
C10 0.038(4) 0.037(4) 0.020(3) -0.001(3) 0.006(3) 0.005(4)
C5 0.040(4) 0.033(4) 0.019(3) 0.003(3) 0.004(3) -0.008(3)
C18 0.044(4) 0.036(4) 0.026(3) -0.005(3) 0.015(3) -0.011(4)
C17 0.040(4) 0.027(4) 0.030(4) -0.005(3) 0.004(3) -0.006(3)
C2 0.043(5) 0.040(5) 0.054(5) -0.016(4) 0.005(4) -0.013(4)
C1 0.064(5) 0.025(4) 0.027(3) -0.005(3) 0.007(3) -0.006(4)

loop_
_geom_bond_atom_site_label_1
_geom_bond_atom_site_label_2
_geom_bond_distance
_geom_bond_site_symmetry_2
_geom_bond_publ_flag
S1 C4 1.798(7) . ?
S1 C6 1.765(7) . ?
S1 C5 1.802(8) . ?
S2 O7 1.430(6) . ?
S2 O6 1.455(5) . ?
S2 O5 1.439(7) . ?
S2 C18 1.824(8) . ?
O3 C16 1.328(8) . ?
O3 C17 1.455(9) . ?
F3 C18 1.305(10) . ?
O4 C16 1.192(8) . ?
O2 C3 1.314(9) . ?
O2 C2 1.456(10) . ?
F2 C18 1.340(11) . ?
O1 C3 1.227(9) . ?
F1 C18 1.326(9) . ?
C16 C14 1.508(9) . ?
C8 C9 1.391(9) . ?
C8 C7 1.479(9) . ?
C8 C13 1.426(8) . ?
C9 H9 0.9500 . ?
C9 C10 1.372(11) . ?
C12 H12 0.9500 . ?
C12 C11 1.392(10) . ?
C12 C13 1.384(11) . ?
C7 C14 1.489(9) . ?
C7 C6 1.353(9) . ?
C14 C15 1.311(9) . ?
C15 H15A 0.9500 . ?
C15 H15B 0.9500 . ?
C4 H4A 0.9900 . ?
C4 H4B 0.9900 . ?
C4 C3 1.504(10) . ?
C11 H11 0.9500 . ?
C11 C10 1.403(10) . ?
C13 H13 0.9500 . ?
C6 H6 0.9500 . ?
C10 H10 0.9500 . ?
C5 H5A 0.9800 . ?
C5 H5B 0.9800 . ?
C5 H5C 0.9800 . ?
C17 H17A 0.9800 . ?
C17 H17B 0.9800 . ?
C17 H17C 0.9800 . ?
C2 H2A 0.9900 . ?
C2 H2B 0.9900 . ?
C2 C1 1.514(14) . ?
C1 H1A 0.9800 . ?
C1 H1B 0.9800 . ?
C1 H1C 0.9800 . ?

loop_
_geom_angle_atom_site_label_1
_geom_angle_atom_site_label_2
_geom_angle_atom_site_label_3
_geom_angle
_geom_angle_site_symmetry_1
_geom_angle_site_symmetry_3
_geom_angle_publ_flag
C4 S1 C5 100.1(3) . . ?
C6 S1 C4 102.2(3) . . ?
C6 S1 C5 100.3(4) . . ?
O7 S2 O6 115.3(4) . . ?
O7 S2 O5 115.9(4) . . ?
O7 S2 C18 105.1(4) . . ?
O6 S2 C18 102.0(3) . . ?
O5 S2 O6 112.7(4) . . ?
O5 S2 C18 103.8(4) . . ?
C16 O3 C17 116.0(6) . . ?
C3 O2 C2 116.7(7) . . ?
O3 C16 C14 111.5(5) . . ?
O4 C16 O3 124.8(7) . . ?
O4 C16 C14 123.6(6) . . ?
C9 C8 C7 123.0(5) . . ?
C9 C8 C13 118.5(6) . . ?
C13 C8 C7 118.5(6) . . ?
C8 C9 H9 119.5 . . ?
C10 C9 C8 121.0(6) . . ?
C10 C9 H9 119.5 . . ?
C11 C12 H12 119.2 . . ?
C13 C12 H12 119.2 . . ?
C13 C12 C11 121.6(6) . . ?
C8 C7 C14 119.9(5) . . ?
C6 C7 C8 118.1(6) . . ?
C6 C7 C14 121.8(6) . . ?
C7 C14 C16 118.2(6) . . ?
C15 C14 C16 118.5(6) . . ?
C15 C14 C7 123.3(6) . . ?
C14 C15 H15A 120.0 . . ?
C14 C15 H15B 120.0 . . ?
H15A C15 H15B 120.0 . . ?
S1 C4 H4A 110.0 . . ?
S1 C4 H4B 110.0 . . ?
H4A C4 H4B 108.4 . . ?
C3 C4 S1 108.5(5) . . ?
C3 C4 H4A 110.0 . . ?
C3 C4 H4B 110.0 . . ?
O2 C3 C4 110.2(6) . . ?
O1 C3 O2 126.3(7) . . ?
O1 C3 C4 123.5(7) . . ?
C12 C11 H11 120.9 . . ?
C12 C11 C10 118.1(7) . . ?
C10 C11 H11 120.9 . . ?
C8 C13 H13 120.3 . . ?
C12 C13 C8 119.5(6) . . ?
C12 C13 H13 120.3 . . ?
S1 C6 H6 119.1 . . ?
C7 C6 S1 121.8(6) . . ?
C7 C6 H6 119.1 . . ?
C9 C10 C11 121.2(7) . . ?
C9 C10 H10 119.4 . . ?
C11 C10 H10 119.4 . . ?
S1 C5 H5A 109.5 . . ?
S1 C5 H5B 109.5 . . ?
S1 C5 H5C 109.5 . . ?
H5A C5 H5B 109.5 . . ?
H5A C5 H5C 109.5 . . ?
H5B C5 H5C 109.5 . . ?
F3 C18 S2 111.2(6) . . ?
F3 C18 F2 108.0(7) . . ?
F3 C18 F1 108.7(8) . . ?
F2 C18 S2 109.7(6) . . ?
F1 C18 S2 111.4(6) . . ?
F1 C18 F2 107.8(7) . . ?
O3 C17 H17A 109.5 . . ?
O3 C17 H17B 109.5 . . ?
O3 C17 H17C 109.5 . . ?
H17A C17 H17B 109.5 . . ?
H17A C17 H17C 109.5 . . ?
H17B C17 H17C 109.5 . . ?
O2 C2 H2A 109.7 . . ?
O2 C2 H2B 109.7 . . ?
O2 C2 C1 109.7(7) . . ?
H2A C2 H2B 108.2 . . ?
C1 C2 H2A 109.7 . . ?
C1 C2 H2B 109.7 . . ?
C2 C1 H1A 109.5 . . ?
C2 C1 H1B 109.5 . . ?
C2 C1 H1C 109.5 . . ?
H1A C1 H1B 109.5 . . ?
H1A C1 H1C 109.5 . . ?
H1B C1 H1C 109.5 . . ?

loop_
_geom_torsion_atom_site_label_1
_geom_torsion_atom_site_label_2
_geom_torsion_atom_site_label_3
_geom_torsion_atom_site_label_4
_geom_torsion
_geom_torsion_site_symmetry_1
_geom_torsion_site_symmetry_2
_geom_torsion_site_symmetry_3
_geom_torsion_site_symmetry_4
_geom_torsion_publ_flag
S1 C4 C3 O2 -179.4(5) . . . . ?
S1 C4 C3 O1 -0.9(9) . . . . ?
O3 C16 C14 C7 1.3(8) . . . . ?
O3 C16 C14 C15 -177.3(6) . . . . ?
O4 C16 C14 C7 -177.4(6) . . . . ?
O4 C16 C14 C15 4.0(9) . . . . ?
O7 S2 C18 F3 179.6(6) . . . . ?
O7 S2 C18 F2 60.3(6) . . . . ?
O7 S2 C18 F1 -59.0(8) . . . . ?
O6 S2 C18 F3 59.0(7) . . . . ?
O6 S2 C18 F2 -60.4(6) . . . . ?
O6 S2 C18 F1 -179.6(7) . . . . ?
O5 S2 C18 F3 -58.3(7) . . . . ?
O5 S2 C18 F2 -177.6(6) . . . . ?
O5 S2 C18 F1 63.1(8) . . . . ?
C8 C9 C10 C11 1.6(12) . . . . ?
C8 C7 C14 C16 -67.5(8) . . . . ?
C8 C7 C14 C15 111.0(8) . . . . ?
C8 C7 C6 S1 -177.3(5) . . . . ?
C9 C8 C7 C14 156.9(7) . . . . ?
C9 C8 C7 C6 -27.4(10) . . . . ?
C9 C8 C13 C12 0.5(10) . . . . ?
C12 C11 C10 C9 0.1(12) . . . . ?
C7 C8 C9 C10 175.8(7) . . . . ?
C7 C8 C13 C12 -177.3(6) . . . . ?
C14 C7 C6 S1 -1.7(10) . . . . ?
C4 S1 C6 C7 -123.4(6) . . . . ?
C3 O2 C2 C1 81.6(9) . . . . ?
C11 C12 C13 C8 1.2(11) . . . . ?
C13 C8 C9 C10 -1.9(11) . . . . ?
C13 C8 C7 C14 -25.4(9) . . . . ?
C13 C8 C7 C6 150.3(6) . . . . ?
C13 C12 C11 C10 -1.6(11) . . . . ?
C6 S1 C4 C3 83.6(5) . . . . ?
C6 C7 C14 C16 116.9(7) . . . . ?
C6 C7 C14 C15 -64.6(10) . . . . ?
C5 S1 C4 C3 -173.4(5) . . . . ?
C5 S1 C6 C7 133.7(6) . . . . ?
C17 O3 C16 O4 -1.4(9) . . . . ?
C17 O3 C16 C14 179.9(6) . . . . ?
C2 O2 C3 O1 7.1(11) . . . . ?
C2 O2 C3 C4 -174.4(7) . . . . ?

_olex2_submission_special_instructions 'No special instructions were received'
_shelx_res_file                  
;
TITL full1_P21_a.res in P2(1)
    full1_p21_a.res
    created by SHELXL-2019/3 at 15:16:02 on 20-Aug-2025
REM Old TITL full1_P21 in P2(1)
REM SHELXT solution in P2(1): R1 0.155, Rweak 0.035, Alpha 0.008
REM <I/s> 0.590 for 6 systematic absences, Orientation as input
REM Formula found by SHELXT: C18 F3 O7 S2
CELL 0.71073 9.7659 9.8529 11.6273 90 111.046 90
ZERR 2 0.0008 0.0007 0.001 0 0.003 0
LATT -1
SYMM -X,0.5+Y,-Z
SFAC C H F O S
UNIT 36 42 6 14 4

L.S. 10
PLAN  1
SIZE 0.142 0.378 0.754
TEMP -123.15
CONF
LIST 4
MORE -1
BOND $H
fmap 2
acta
MERG 0
REM <olex2.extras>
REM <HklSrc "%.\\mo_MM_TNS_FLH_MC038_0m_5.hkl">
REM </olex2.extras>

WGHT    0.125600    0.414500
BASF   0.41952
FVAR       1.08876
S1    5    0.522406    0.557120    0.761804    11.00000    0.02825    0.02467 =
         0.01683    0.00155    0.00585    0.00520
S2    5    0.235937    0.747859   -0.028810    11.00000    0.02798    0.02732 =
         0.02446   -0.00472    0.00659   -0.00247
O3    4    0.197859    0.476246    0.379661    11.00000    0.03198    0.03110 =
         0.02274   -0.00809    0.00901   -0.00118
F3    3    0.143515    0.504059   -0.012006    11.00000    0.07368    0.03023 =
         0.04037   -0.00324    0.02079   -0.01144
O4    4    0.390278    0.399094    0.338156    11.00000    0.04331    0.03042 =
         0.02964   -0.01085    0.00984    0.00430
O7    4    0.198013    0.878570    0.004210    11.00000    0.06062    0.02988 =
         0.04107   -0.00640    0.02928   -0.00299
O2    4    0.275942    0.273986    0.814909    11.00000    0.03422    0.02878 =
         0.04403   -0.00002    0.00963   -0.00329
O6    4    0.192780    0.723291   -0.160478    11.00000    0.04595    0.03775 =
         0.02114   -0.00224    0.01504   -0.00124
F2    3   -0.021635    0.657516   -0.047797    11.00000    0.03938    0.07273 =
         0.07036    0.00602    0.02099   -0.01214
O1    4    0.351944    0.324856    0.657175    11.00000    0.06111    0.03322 =
         0.02095   -0.00331    0.00471   -0.00149
F1    3    0.142610    0.635949    0.133716    11.00000    0.10978    0.05805 =
         0.02657   -0.00566    0.02984   -0.02474
C16   1    0.337890    0.475600    0.390379    11.00000    0.03655    0.01779 =
         0.01613    0.00277    0.00733    0.00207
O5    4    0.382508    0.701953    0.039747    11.00000    0.02863    0.04945 =
         0.07341   -0.00784    0.00400   -0.00062
C8    1    0.233829    0.765400    0.471001    11.00000    0.02385    0.01859 =
         0.01227   -0.00202   -0.00144   -0.00564
C9    1    0.123292    0.812560    0.509753    11.00000    0.03216    0.03543 =
         0.01442   -0.00269    0.00620    0.00102
AFIX  43
H9    2    0.114886    0.776795    0.582806    11.00000   -1.20000
AFIX   0
C12   1    0.140415    0.913573    0.292882    11.00000    0.03530    0.02683 =
         0.02427    0.00749    0.00635    0.00046
AFIX  43
H12   2    0.144720    0.946670    0.217515    11.00000   -1.20000
AFIX   0
C7    1    0.347065    0.667490    0.542873    11.00000    0.02333    0.02485 =
         0.01579   -0.00218    0.00702   -0.00235
C14   1    0.424815    0.582324    0.479811    11.00000    0.02848    0.02058 =
         0.01326    0.00164    0.00544    0.00287
C15   1    0.563899    0.597466    0.496161    11.00000    0.03708    0.02928 =
         0.02016    0.00265    0.01408    0.00541
AFIX  93
H15A  2    0.620314    0.665512    0.550528    11.00000   -1.20000
H15B  2    0.608294    0.540396    0.453644    11.00000   -1.20000
AFIX   0
C4    1    0.426477    0.461758    0.841135    11.00000    0.03260    0.02661 =
         0.01764    0.00151    0.00696    0.00565
AFIX  23
H4A   2    0.496772    0.426848    0.920114    11.00000   -1.20000
H4B   2    0.354629    0.520724    0.859225    11.00000   -1.20000
AFIX   0
C3    1    0.348556    0.345453    0.760215    11.00000    0.03449    0.02091 =
         0.02250   -0.00393    0.00015    0.00675
C11   1    0.032606    0.962839    0.334191    11.00000    0.02843    0.03595 =
         0.02081    0.00519   -0.00491    0.00922
AFIX  43
H11   2   -0.034738    1.030408    0.289172    11.00000   -1.20000
AFIX   0
C13   1    0.241506    0.817501    0.359010    11.00000    0.02869    0.02628 =
         0.02032    0.00040    0.00812   -0.00359
AFIX  43
H13   2    0.315418    0.786513    0.330028    11.00000   -1.20000
AFIX   0
C6    1    0.383478    0.664924    0.666637    11.00000    0.02538    0.02055 =
         0.01872    0.00073    0.00169    0.00026
AFIX  43
H6    2    0.332866    0.722751    0.703336    11.00000   -1.20000
AFIX   0
C10   1    0.026188    0.909926    0.444142    11.00000    0.03848    0.03720 =
         0.01969   -0.00079    0.00618    0.00498
AFIX  43
H10   2   -0.046766    0.942117    0.473723    11.00000   -1.20000
AFIX   0
C5    1    0.622085    0.674456    0.881424    11.00000    0.04025    0.03303 =
         0.01907    0.00260    0.00445   -0.00825
AFIX 137
H5A   2    0.553422    0.722054    0.911506    11.00000   -1.50000
H5B   2    0.673272    0.740534    0.848297    11.00000   -1.50000
H5C   2    0.693781    0.624602    0.949531    11.00000   -1.50000
AFIX   0

C18   1    0.119870    0.628579    0.014362    11.00000    0.04367    0.03563 =
         0.02582   -0.00531    0.01482   -0.01138
C17   1    0.103831    0.376950    0.295138    11.00000    0.04004    0.02674 =
         0.03024   -0.00541    0.00388   -0.00603
AFIX 137
H17A  2    0.113672    0.385518    0.214490    11.00000   -1.50000
H17B  2    0.001553    0.393093    0.286399    11.00000   -1.50000
H17C  2    0.132953    0.285376    0.327609    11.00000   -1.50000
AFIX   0
C2    1    0.205730    0.150234    0.752976    11.00000    0.04255    0.03995 =
         0.05413   -0.01559    0.00493   -0.01300
AFIX  23
H2A   2    0.163326    0.165764    0.662910    11.00000   -1.20000
H2B   2    0.125121    0.124659    0.781456    11.00000   -1.20000
AFIX   0
C1    1    0.317389    0.036646    0.781032    11.00000    0.06426    0.02471 =
         0.02725   -0.00521    0.00691   -0.00621
AFIX 137
H1A   2    0.270842   -0.045229    0.736026    11.00000   -1.50000
H1B   2    0.354820    0.017942    0.869729    11.00000   -1.50000
H1C   2    0.398776    0.063706    0.755502    11.00000   -1.50000
AFIX   0
HKLF 5


REM  full1_P21_a.res in P2(1)
REM wR2 = 0.1517, GooF = S = 1.072, Restrained GooF = 1.072 for all data
REM R1 = 0.0597 for 1991 Fo > 4sig(Fo) and 0.0612 for all 2034 data
REM 275 parameters refined using 1 restraints

END

WGHT      0.1256      0.4145

REM Highest difference peak  0.546,  deepest hole -0.731,  1-sigma level  0.119
Q1    1   0.6058  0.5206  0.7362  11.00000  0.05    0.55
;
_shelx_res_checksum              57889
_shelx_hkl_file                  
;
   1   0   0 229.769 6.75315   1
   2   0   0 966.821 22.2951   1
   3   0   0 110.015 3.13283   1
   4   0   0 202.689 5.89330   1
  -5   0   4 1100.29 97.6228  -2
   5   0   0 1100.29 97.6228   1
  -6   0   5 48.1536 2.32851  -2
   6   0   0 48.1536 2.32851   1
  -7   0   6 634.613 17.0641  -2
   7   0   0 634.613 17.0641   1
  -8   0   7 553.885 17.3712  -2
   8   0   0 553.885 17.3712   1
  -9   0   8 90.9321 6.98969  -2
   9   0   0 90.9321 6.98969   1
 -10   0   9 56.0369 7.46807  -2
  10   0   0 56.0369 7.46807   1
   0   1   0 0.01904 0.09643  -2
   0   1   0 0.01904 0.09643   1
   1   1   0 2381.19 69.5257   1
   2   1   0 1899.49 32.7150   1
   3   1   0 765.270 12.9861   1
   4   1   0 504.504 9.01521   1
  -5   1   4 825.297 40.6205  -2
   5   1   0 825.297 40.6205   1
  -6   1   5 431.896 8.90015  -2
   6   1   0 431.896 8.90015   1
  -7   1   6 528.777 9.88753  -2
   7   1   0 528.777 9.88753   1
  -8   1   7 77.0163 2.92639  -2
   8   1   0 77.0163 2.92639   1
  -9   1   8 190.831 5.54650  -2
   9   1   0 190.831 5.54650   1
 -10   1   9 69.0933 8.18869  -2
  10   1   0 69.0933 8.18869   1
   0   2   0 614.673 12.8549  -2
   0   2   0 614.673 12.8549   1
  -1   2   1 1938.24 71.5089  -2
   1   2   0 1938.24 71.5089   1
   2   2   0 3912.52 102.796   1
   3   2   0 410.744 7.31528   1
   4   2   0 55.7110 1.63577   1
  -5   2   4 193.747 13.5825  -2
   5   2   0 193.747 13.5825   1
  -6   2   5 459.711 10.1590  -2
   6   2   0 459.711 10.1590   1
  -7   2   6 251.457 5.77861  -2
   7   2   0 251.457 5.77861   1
  -8   2   7 401.525 9.47760  -2
   8   2   0 401.525 9.47760   1
  -9   2   8 32.6163 2.90747  -2
   9   2   0 32.6163 2.90747   1
 -10   2   9 -2.1793 7.16025  -2
  10   2   0 -2.1793 7.16025   1
   0   3   0 0.70928 0.26001  -2
   0   3   0 0.70928 0.26001   1
  -1   3   1 1678.89 41.2907  -2
   1   3   0 1678.89 41.2907   1
  -2   3   2 3412.47 210.684  -2
   2   3   0 3412.47 210.684   1
  -3   3   3 1784.77 121.281  -2
   3   3   0 1784.77 121.281   1
   4   3   0 768.403 14.5400   1
  -5   3   4 446.706 21.1852  -2
   5   3   0 446.706 21.1852   1
  -6   3   5 182.241 5.14241  -2
   6   3   0 182.241 5.14241   1
  -7   3   6 291.972 6.48829  -2
   7   3   0 291.972 6.48829   1
  -8   3   7 426.463 9.97798  -2
   8   3   0 426.463 9.97798   1
  -9   3   8 144.834 5.63385  -2
   9   3   0 144.834 5.63385   1
 -10   3   9 124.919 9.02266  -2
  10   3   0 124.919 9.02266   1
   0   4   0 311.114 7.27144  -2
   0   4   0 311.114 7.27144   1
  -1   4   1 1579.09 28.4793  -2
   1   4   0 1579.09 28.4793   1
  -2   4   2 1491.63 86.4601  -2
   2   4   0 1491.63 86.4601   1
  -3   4   3 853.045 67.1801  -2
   3   4   0 853.045 67.1801   1
  -4   4   3 1923.55 135.309  -2
   4   4   0 1923.55 135.309   1
  -5   4   4 928.750 62.5484  -2
   5   4   0 928.750 62.5484   1
  -6   4   5 74.9671 2.46877  -2
   6   4   0 74.9671 2.46877   1
  -7   4   6 93.3163 3.32001  -2
   7   4   0 93.3163 3.32001   1
  -8   4   7 16.6233 2.00694  -2
   8   4   0 16.6233 2.00694   1
  -9   4   8 67.0971 4.61618  -2
   9   4   0 67.0971 4.61618   1
 -10   4   9 74.9097 11.1872  -2
  10   4   0 74.9097 11.1872   1
   0   5   0 2.59923 0.44551  -2
   0   5   0 2.59923 0.44551   1
  -1   5   1 563.877 11.5104  -2
   1   5   0 563.877 11.5104   1
  -2   5   2 212.291 11.7185  -2
   2   5   0 212.291 11.7185   1
  -3   5   3 198.737 14.2874  -2
   3   5   0 198.737 14.2874   1
   4   5   0 89.8585 2.46108   1
  -5   5   4 94.7833 8.69878  -2
   5   5   0 94.7833 8.69878   1
  -6   5   5 436.345 11.8649  -2
   6   5   0 436.345 11.8649   1
  -7   5   6 297.811 8.51558  -2
   7   5   0 297.811 8.51558   1
  -8   5   7 16.4688 2.74218  -2
   8   5   0 16.4688 2.74218   1
  -9   5   8 15.9847 5.61142  -2
   9   5   0 15.9847 5.61142   1
   0   6   0 3.91240 0.54976  -2
   0   6   0 3.91240 0.54976   1
  -1   6   1 442.092 8.07264  -2
   1   6   0 442.092 8.07264   1
  -2   6   2 466.451 13.3309  -2
   2   6   0 466.451 13.3309   1
  -3   6   3 335.630 22.1251  -2
   3   6   0 335.630 22.1251   1
  -4   6   3 1347.61 93.8319  -2
   4   6   0 1347.61 93.8319   1
  -5   6   4 206.228 7.59107  -2
   5   6   0 206.228 7.59107   1
  -6   6   5 382.290 9.86436  -2
   6   6   0 382.290 9.86436   1
  -7   6   6 126.105 4.17775  -2
   7   6   0 126.105 4.17775   1
  -8   6   7 73.2099 3.52611  -2
   8   6   0 73.2099 3.52611   1
  -9   6   8 75.2623 7.46121  -2
   9   6   0 75.2623 7.46121   1
   0   7   0 0.36576 0.69542  -2
   0   7   0 0.36576 0.69542   1
  -1   7   1 766.153 15.1983  -2
   1   7   0 766.153 15.1983   1
  -2   7   2 217.457 7.58255  -2
   2   7   0 217.457 7.58255   1
  -3   7   3 783.468 47.7200  -2
   3   7   0 783.468 47.7200   1
  -4   7   3 201.215 14.3601  -2
   4   7   0 201.215 14.3601   1
  -5   7   4 281.180 9.04432  -2
   5   7   0 281.180 9.04432   1
  -6   7   5 158.583 5.37587  -2
   6   7   0 158.583 5.37587   1
  -7   7   6 107.554 4.18053  -2
   7   7   0 107.554 4.18053   1
  -8   7   7 242.738 8.62353  -2
   8   7   0 242.738 8.62353   1
   0   8   0 122.002 5.12459  -2
   0   8   0 122.002 5.12459   1
  -1   8   1 509.432 10.5422  -2
   1   8   0 509.432 10.5422   1
  -2   8   2 586.113 18.1508  -2
   2   8   0 586.113 18.1508   1
  -3   8   3 173.942 14.1251  -2
   3   8   0 173.942 14.1251   1
  -4   8   3 21.1685 5.50880  -2
   4   8   0 21.1685 5.50880   1
  -5   8   4 106.132 4.00590  -2
   5   8   0 106.132 4.00590   1
  -6   8   5 69.4280 2.77478  -2
   6   8   0 69.4280 2.77478   1
  -7   8   6 0.42177 0.91529  -2
   7   8   0 0.42177 0.91529   1
  -8   8   7 91.5456 4.31644  -2
   8   8   0 91.5456 4.31644   1
   0   9   0 1.23224 1.43681  -2
   0   9   0 1.23224 1.43681   1
  -1   9   1 523.175 14.7827  -2
   1   9   0 523.175 14.7827   1
  -2   9   2 139.062 5.63927  -2
   2   9   0 139.062 5.63927   1
   3   9   0 45.5330 2.17248   1
  -4   9   3 70.8190 8.24713  -2
   4   9   0 70.8190 8.24713   1
  -5   9   4 145.677 5.15322  -2
   5   9   0 145.677 5.15322   1
  -6   9   5 230.354 7.22988  -2
   6   9   0 230.354 7.22988   1
  -7   9   6 57.4655 2.80909  -2
   7   9   0 57.4655 2.80909   1
   0  10   0 378.524 17.4179  -2
   0  10   0 378.524 17.4179   1
  -1  10   1 159.656 5.52638  -2
   1  10   0 159.656 5.52638   1
  -2  10   2 141.841 4.55145  -2
   2  10   0 141.841 4.55145   1
  -3  10   3 -4.3683 6.62557  -2
   3  10   0 -4.3683 6.62557   1
   4  10   0 207.765 5.60128   1
  -5  10   4 28.5077 2.58426  -2
   5  10   0 28.5077 2.58426   1
   0  11   0 -0.5485 1.42539  -2
   0  11   0 -0.5485 1.42539   1
  -1  11   1 101.536 4.87327  -2
   1  11   0 101.536 4.87327   1
  -2  11   2 99.4024 7.45583  -2
   2  11   0 99.4024 7.45583   1
   3  11   0 25.9817 1.70638   1
  -4  11   3 12.5353 7.80925  -2
   4  11   0 12.5353 7.80925   1
 -11   0   8 44.8073 8.87850  -2
 -11   0   1 44.8073 8.87850   1
 -10   0   1 3.10998 1.36343   1
  -9   0   1 82.6306 6.27747   1
  -8   0   6 55.8701 3.98276  -2
  -8   0   1 55.8701 3.98276   1
  -7   0   5 37.2998 1.93955  -2
  -7   0   1 37.2998 1.93955   1
  -6   0   4 72.1420 3.32312  -2
  -6   0   1 72.1420 3.32312   1
  -5   0   1 143.167 4.64482   1
  -4   0   1 -0.8930 0.50549   1
  -3   0   1 37.2968 1.68206   1
  -2   0   1 95.5982 2.58647   1
  -1   0   1 227.542 6.14823   1
  -1   0   2 1164.51 77.2498  -2
   1   0   1 1164.51 77.2498   1
   2   0   1 2688.36 55.8893   1
   3   0   1 2627.40 55.2254   1
   4   0   1 475.027 12.1693   1
  -5   0   5 132.163 10.1912  -2
   5   0   1 132.163 10.1912   1
  -6   0   6 121.276 3.71404  -2
   6   0   1 121.276 3.71404   1
  -7   0   7 19.7815 1.60883  -2
   7   0   1 19.7815 1.60883   1
  -8   0   8 96.6748 4.41584  -2
   8   0   1 96.6748 4.41584   1
  -9   0   9 187.843 8.13502  -2
   9   0   1 187.843 8.13502   1
 -10   0  10 60.6065 7.60591  -2
  10   0   1 60.6065 7.60591   1
 -11   1   8 23.6188 5.45410  -2
 -11   1   1 23.6188 5.45410   1
 -10   1   8 59.7519 5.74364  -2
 -10   1   1 59.7519 5.74364   1
  -9   1   7 145.193 5.58596  -2
  -9   1   1 145.193 5.58596   1
  -8   1   6 287.198 7.07285  -2
  -8   1   1 287.198 7.07285   1
  -7   1   5 252.512 5.33944  -2
  -7   1   1 252.512 5.33944   1
  -6   1   4 175.151 4.47277  -2
  -6   1   1 175.151 4.47277   1
  -5   1   3 717.901 71.0387  -2
  -5   1   1 717.901 71.0387   1
  -4   1   1 797.545 14.3854   1
  -3   1   1 433.732 8.85965   1
  -2   1   1 5501.24 161.879   1
  -1   1   1 699.882 11.4140   1
   0   1   1 906.733 27.1469  -2
   0   1   1 906.733 27.1469   1
  -1   1   2 6200.87 371.613  -2
   1   1   1 6200.87 371.613   1
   2   1   1 261.024 6.07004   1
   3   1   1 216.792 4.20764   1
   4   1   1 598.713 10.7931   1
  -5   1   5 365.857 14.0402  -2
   5   1   1 365.857 14.0402   1
  -6   1   6 569.944 11.3004  -2
   6   1   1 569.944 11.3004   1
  -7   1   7 37.8971 1.55147  -2
   7   1   1 37.8971 1.55147   1
  -8   1   8 101.601 3.50217  -2
   8   1   1 101.601 3.50217   1
  -9   1   9 53.4222 4.22616  -2
   9   1   1 53.4222 4.22616   1
 -10   1  10 54.3304 5.36031  -2
  10   1   1 54.3304 5.36031   1
 -11   2   8 41.2856 5.86568  -2
 -11   2   1 41.2856 5.86568   1
 -10   2   8 66.9075 7.60507  -2
 -10   2   1 66.9075 7.60507   1
  -9   2   7 104.550 3.85175  -2
  -9   2   1 104.550 3.85175   1
  -8   2   6 360.644 8.70321  -2
  -8   2   1 360.644 8.70321   1
  -7   2   5 419.493 8.80521  -2
  -7   2   1 419.493 8.80521   1
  -6   2   4 344.261 7.32284  -2
  -6   2   1 344.261 7.32284   1
  -5   2   3 631.252 49.2932  -2
  -5   2   1 631.252 49.2932   1
  -4   2   1 702.920 14.3549   1
  -3   2   1 545.015 10.4209   1
  -2   2   1 277.202 4.83448   1
  -1   2   1 1373.59 28.8824   1
   0   2   1 4590.59 142.400  -2
   0   2   1 4590.59 142.400   1
  -1   2   2 4446.28 178.760  -2
   1   2   1 4446.28 178.760   1
  -2   2   3 2344.15 149.568  -2
   2   2   1 2344.15 149.568   1
   3   2   1 90.5191 2.38882   1
   4   2   1 160.464 3.79718   1
  -5   2   5 508.707 29.9280  -2
   5   2   1 508.707 29.9280   1
  -6   2   6 259.939 5.96500  -2
   6   2   1 259.939 5.96500   1
  -7   2   7 92.7989 2.81918  -2
   7   2   1 92.7989 2.81918   1
  -8   2   8 453.257 10.0419  -2
   8   2   1 453.257 10.0419   1
  -9   2   9 91.1245 3.86759  -2
   9   2   1 91.1245 3.86759   1
 -10   2  10 87.1795 7.40389  -2
  10   2   1 87.1795 7.40389   1
 -10   3   8 39.0064 8.98774  -2
 -10   3   1 39.0064 8.98774   1
  -9   3   7 75.0589 5.12246  -2
  -9   3   1 75.0589 5.12246   1
  -8   3   6 98.7573 3.56134  -2
  -8   3   1 98.7573 3.56134   1
  -7   3   5 186.760 4.81689  -2
  -7   3   1 186.760 4.81689   1
  -6   3   4 200.142 5.02734  -2
  -6   3   1 200.142 5.02734   1
  -5   3   3 739.380 44.2929  -2
  -5   3   1 739.380 44.2929   1
  -4   3   1 212.507 4.85508   1
  -3   3   1 470.112 8.03734   1
  -2   3   1 754.838 14.0271   1
   1   3   0 1424.95 43.8700  -2
  -1   3   1 1424.95 43.8700   1
   0   3   1 433.364 6.93544  -2
   0   3   1 433.364 6.93544   1
  -1   3   2 1535.50 45.1228  -2
   1   3   1 1535.50 45.1228   1
  -2   3   3 2088.00 88.9681  -2
   2   3   1 2088.00 88.9681   1
  -3   3   4 2969.04 191.552  -2
   3   3   1 2969.04 191.552   1
  -4   3   4 874.732 78.8831  -2
   4   3   1 874.732 78.8831   1
  -5   3   5 132.538 6.66871  -2
   5   3   1 132.538 6.66871   1
  -6   3   6 332.692 8.33230  -2
   6   3   1 332.692 8.33230   1
  -7   3   7 180.859 4.94041  -2
   7   3   1 180.859 4.94041   1
  -8   3   8 76.6201 3.11215  -2
   8   3   1 76.6201 3.11215   1
  -9   3   9 98.7973 6.69590  -2
   9   3   1 98.7973 6.69590   1
 -10   3  10 65.9770 10.8150  -2
  10   3   1 65.9770 10.8150   1
 -10   4   7 159.616 16.1349  -2
 -10   4   1 159.616 16.1349   1
 -10   4   8 102.007 12.2057  -2
 -10   4   1 102.007 12.2057   1
  -9   4   7 144.008 6.51987  -2
  -9   4   1 144.008 6.51987   1
  -8   4   6 154.691 5.15554  -2
  -8   4   1 154.691 5.15554   1
  -7   4   5 93.5950 3.01521  -2
  -7   4   1 93.5950 3.01521   1
  -6   4   4 102.375 3.07663  -2
  -6   4   1 102.375 3.07663   1
  -5   4   3 179.891 10.4827  -2
  -5   4   1 179.891 10.4827   1
  -4   4   2 567.313 52.2039  -2
  -4   4   1 567.313 52.2039   1
  -3   4   1 3.87748 0.52141   1
  -2   4   1 189.480 4.24587   1
   1   4   0 1686.50 27.0280  -2
  -1   4   1 1686.50 27.0280   1
   0   4   1 1136.47 19.1230  -2
   0   4   1 1136.47 19.1230   1
  -1   4   2 1206.84 23.8994  -2
   1   4   1 1206.84 23.8994   1
  -2   4   3 203.964 12.1729  -2
   2   4   1 203.964 12.1729   1
  -3   4   4 793.073 47.3934  -2
   3   4   1 793.073 47.3934   1
  -4   4   4 648.185 39.4957  -2
   4   4   1 648.185 39.4957   1
  -5   4   5 540.529 18.7111  -2
   5   4   1 540.529 18.7111   1
  -6   4   6 805.815 18.6055  -2
   6   4   1 805.815 18.6055   1
  -7   4   7 110.964 3.74258  -2
   7   4   1 110.964 3.74258   1
  -8   4   8 266.118 8.15198  -2
   8   4   1 266.118 8.15198   1
  -9   4   9 25.8282 4.09609  -2
   9   4   1 25.8282 4.09609   1
 -10   4   9 88.5394 12.3919  -2
  10   4   1 88.5394 12.3919   1
 -10   5   1 1.41425 1.03003   1
  -9   5   7 113.887 5.94972  -2
  -9   5   1 113.887 5.94972   1
  -8   5   6 69.0209 4.15125  -2
  -8   5   1 69.0209 4.15125   1
  -7   5   5 497.566 14.8756  -2
  -7   5   1 497.566 14.8756   1
  -6   5   4 563.613 14.1053  -2
  -6   5   1 563.613 14.1053   1
  -5   5   3 322.166 17.4073  -2
  -5   5   1 322.166 17.4073   1
  -4   5   2 651.613 58.3879  -2
  -4   5   1 651.613 58.3879   1
  -3   5   2 2428.51 156.492  -2
  -3   5   1 2428.51 156.492   1
  -2   5   1 131.020 6.62134  -2
  -2   5   1 131.020 6.62134   1
   1   5   0 462.186 7.95892  -2
  -1   5   1 462.186 7.95892   1
   0   5   1 1035.75 17.4056  -2
   0   5   1 1035.75 17.4056   1
  -1   5   2 1084.80 20.0974  -2
   1   5   1 1084.80 20.0974   1
  -2   5   3 867.585 53.9634  -2
   2   5   1 867.585 53.9634   1
  -3   5   4 357.301 23.2894  -2
   3   5   1 357.301 23.2894   1
  -4   5   4 194.057 14.7116  -2
   4   5   1 194.057 14.7116   1
  -5   5   5 140.251 4.33113  -2
   5   5   1 140.251 4.33113   1
  -6   5   6 92.1986 3.17713  -2
   6   5   1 92.1986 3.17713   1
  -7   5   7 147.886 4.37695  -2
   7   5   1 147.886 4.37695   1
  -8   5   8 120.373 4.71941  -2
   8   5   1 120.373 4.71941   1
  -9   5   9 44.8523 4.33599  -2
   9   5   1 44.8523 4.33599   1
  -9   6   7 84.9382 4.11901  -2
  -9   6   1 84.9382 4.11901   1
  -8   6   6 36.1843 2.25646  -2
  -8   6   1 36.1843 2.25646   1
  -7   6   5 244.895 7.52748  -2
  -7   6   1 244.895 7.52748   1
  -6   6   4 391.856 9.97698  -2
  -6   6   1 391.856 9.97698   1
  -5   6   3 370.544 19.5342  -2
  -5   6   1 370.544 19.5342   1
  -4   6   1 58.6848 1.90775   1
  -3   6   1 245.196 5.45277   1
  -2   6   1 2867.02 87.8571  -2
  -2   6   1 2867.02 87.8571   1
   1   6   0 339.485 6.73405  -2
  -1   6   1 339.485 6.73405   1
   0   6   1 440.018 8.17238  -2
   0   6   1 440.018 8.17238   1
  -1   6   2 410.699 9.24161  -2
   1   6   1 410.699 9.24161   1
  -2   6   3 349.489 12.9017  -2
   2   6   1 349.489 12.9017   1
  -3   6   4 403.213 21.7857  -2
   3   6   1 403.213 21.7857   1
  -4   6   4 263.339 18.6265  -2
   4   6   1 263.339 18.6265   1
  -5   6   5 44.3331 3.29157  -2
   5   6   1 44.3331 3.29157   1
  -6   6   6 262.596 8.57317  -2
   6   6   1 262.596 8.57317   1
  -7   6   7 345.754 10.1785  -2
   7   6   1 345.754 10.1785   1
  -8   6   8 97.4131 3.96770  -2
   8   6   1 97.4131 3.96770   1
  -9   6   9 5.67360 3.54936  -2
   9   6   1 5.67360 3.54936   1
  -9   7   7 82.0298 4.13858  -2
  -9   7   1 82.0298 4.13858   1
  -8   7   6 78.6116 3.45074  -2
  -8   7   1 78.6116 3.45074   1
  -7   7   5 73.7122 3.18840  -2
  -7   7   1 73.7122 3.18840   1
  -6   7   4 240.256 6.55000  -2
  -6   7   1 240.256 6.55000   1
  -5   7   3 212.017 5.84192  -2
  -5   7   1 212.017 5.84192   1
  -4   7   1 272.431 6.63492   1
  -3   7   1 677.807 12.9841   1
  -2   7   1 116.512 4.53562  -2
  -2   7   1 116.512 4.53562   1
   1   7   0 778.412 14.2796  -2
  -1   7   1 778.412 14.2796   1
   0   7   1 634.457 13.7040  -2
   0   7   1 634.457 13.7040   1
  -1   7   2 276.006 6.16022  -2
   1   7   1 276.006 6.16022   1
  -2   7   3 269.431 7.62933  -2
   2   7   1 269.431 7.62933   1
  -3   7   4 298.625 14.3468  -2
   3   7   1 298.625 14.3468   1
  -4   7   4  99.999 10.0605  -2
   4   7   1  99.999 10.0605   1
  -5   7   5 118.370 4.80342  -2
   5   7   1 118.370 4.80342   1
  -6   7   6 128.583 4.66022  -2
   6   7   1 128.583 4.66022   1
  -7   7   7 202.298 5.66758  -2
   7   7   1 202.298 5.66758   1
  -8   7   8 4.25865 2.24787  -2
   8   7   1 4.25865 2.24787   1
  -8   8   6 159.161 4.99537  -2
  -8   8   1 159.161 4.99537   1
  -7   8   5 68.2354 3.33600  -2
  -7   8   1 68.2354 3.33600   1
  -6   8   4 162.007 5.57517  -2
  -6   8   1 162.007 5.57517   1
  -5   8   3 204.247 5.76933  -2
  -5   8   1 204.247 5.76933   1
  -4   8   1 72.4607 2.58198   1
  -3   8   1 91.2104 2.59015   1
  -2   8   1 258.904 7.25800  -2
  -2   8   1 258.904 7.25800   1
   1   8   0 387.814 9.02544  -2
  -1   8   1 387.814 9.02544   1
   0   8   1 734.635 16.2823  -2
   0   8   1 734.635 16.2823   1
  -1   8   2 390.850 10.0215  -2
   1   8   1 390.850 10.0215   1
  -2   8   3 316.582 9.54402  -2
   2   8   1 316.582 9.54402   1
  -3   8   4 313.549 15.3187  -2
   3   8   1 313.549 15.3187   1
   4   8   1 34.2152 1.86128   1
  -5   8   5 109.186 5.22013  -2
   5   8   1 109.186 5.22013   1
  -6   8   6 47.6020 2.64760  -2
   6   8   1 47.6020 2.64760   1
  -7   8   7 45.0326 2.11325  -2
   7   8   1 45.0326 2.11325   1
  -7   9   5 74.1227 3.16875  -2
  -7   9   1 74.1227 3.16875   1
  -6   9   4 42.0186 2.49289  -2
  -6   9   1 42.0186 2.49289   1
  -5   9   3 105.180 4.17875  -2
  -5   9   1 105.180 4.17875   1
  -4   9   2 9.52419 4.58011  -2
  -4   9   1 9.52419 4.58011   1
  -3   9   2 134.167 10.4205  -2
  -3   9   1 134.167 10.4205   1
  -2   9   1 476.095 11.5815  -2
  -2   9   1 476.095 11.5815   1
   1   9   0 778.116 18.0544  -2
  -1   9   1 778.116 18.0544   1
   0   9   1 334.662 9.12853  -2
   0   9   1 334.662 9.12853   1
  -1   9   2 259.642 6.34425  -2
   1   9   1 259.642 6.34425   1
  -2   9   3 369.267 9.38811  -2
   2   9   1 369.267 9.38811   1
   3   9   1 13.8339 1.48656   1
   4   9   1 16.2285 1.49183   1
  -5   9   5 140.054 5.30663  -2
   5   9   1 140.054 5.30663   1
  -6   9   6 18.2601 2.69496  -2
   6   9   1 18.2601 2.69496   1
  -6  10   4 153.527 5.13705  -2
  -6  10   1 153.527 5.13705   1
  -5  10   3 54.5374 2.89329  -2
  -5  10   1 54.5374 2.89329   1
  -4  10   2 38.6413 5.78506  -2
  -4  10   1 38.6413 5.78506   1
  -3  10   2 72.0738 9.73562  -2
  -3  10   1 72.0738 9.73562   1
  -2  10   1 13.1032 2.22362  -2
  -2  10   1 13.1032 2.22362   1
   1  10   0 148.950 5.92902  -2
  -1  10   1 148.950 5.92902   1
   0  10   1 182.842 6.16464  -2
   0  10   1 182.842 6.16464   1
  -1  10   2 126.426 4.30464  -2
   1  10   1 126.426 4.30464   1
  -2  10   3 40.9470 2.60355  -2
   2  10   1 40.9470 2.60355   1
   3  10   1 8.95188 1.14012   1
   4  10   1 60.5885 3.06082   1
  -5  10   5 34.4942 2.72578  -2
   5  10   1 34.4942 2.72578   1
  -4  11   2 99.9964 12.1242  -2
  -4  11   1 99.9964 12.1242   1
  -3  11   2 91.6590 8.93434  -2
  -3  11   1 91.6590 8.93434   1
  -2  11   1 138.070 7.12316  -2
  -2  11   1 138.070 7.12316   1
   1  11   0 103.338 4.20405  -2
  -1  11   1 103.338 4.20405   1
   0  11   1 13.0855 1.95458  -2
   0  11   1 13.0855 1.95458   1
  -1  11   2 78.7285 4.91596  -2
   1  11   1 78.7285 4.91596   1
  -2  11   3 152.154 6.45193  -2
   2  11   1 152.154 6.45193   1
  -3  11   4 89.1893 11.3355  -2
   3  11   1 89.1893 11.3355   1
 -11   0   7 8.51601 8.05953  -2
 -11   0   2 8.51601 8.05953   1
 -10   0   2 176.733 7.36457   1
  -9   0   6 377.455 17.5812  -2
  -9   0   2 377.455 17.5812   1
  -8   0   5 40.7293 3.54422  -2
  -8   0   2 40.7293 3.54422   1
  -7   0   4 35.9291 1.80364  -2
  -7   0   2 35.9291 1.80364   1
  -6   0   3 913.746 28.8857  -2
  -6   0   2 913.746 28.8857   1
  -5   0   2 45.7922 2.18337   1
  -4   0   2 179.668 5.30849   1
  -3   0   2 756.742 22.8704   1
  -2   0   2 754.252 18.1174   1
   1   0   1 811.266 55.6505  -2
  -1   0   2 811.266 55.6505   1
   0   0   2 1046.16 27.7024  -2
   0   0   2 1046.16 27.7024   1
  -1   0   3 9999.99 415.417  -2
   1   0   2 9999.99 415.417   1
  -2   0   4 88.1740 5.45349  -2
   2   0   2 88.1740 5.45349   1
   3   0   2 632.053 16.4244   1
   4   0   2 118.217 3.09051   1
  -5   0   6 1928.13 92.9116  -2
   5   0   2 1928.13 92.9116   1
  -6   0   7 251.080 7.29688  -2
   6   0   2 251.080 7.29688   1
  -7   0   8 29.7297 1.78102  -2
   7   0   2 29.7297 1.78102   1
  -8   0   9 162.107 5.59984  -2
   8   0   2 162.107 5.59984   1
  -9   0  10 54.8639 3.14172  -2
   9   0   2 54.8639 3.14172   1
  10   0   2 2.76820 1.32174   1
 -11   1   7 33.4710 8.94669  -2
 -11   1   2 33.4710 8.94669   1
 -10   1   7 7.37234 7.37136  -2
 -10   1   2 7.37234 7.37136   1
  -9   1   6 371.776 14.9387  -2
  -9   1   2 371.776 14.9387   1
  -8   1   5 377.557 10.4538  -2
  -8   1   2 377.557 10.4538   1
  -7   1   4 572.723 11.0092  -2
  -7   1   2 572.723 11.0092   1
  -6   1   3 490.891 10.4653  -2
  -6   1   2 490.891 10.4653   1
  -5   1   2 303.057 5.58164   1
  -4   1   2 392.218 7.36052   1
  -3   1   2 132.279 2.63961   1
  -2   1   2 136.798 3.49214   1
   1   1   1 6565.41 277.750  -2
  -1   1   2 6565.41 277.750   1
   0   1   2 708.553 14.2234  -2
   0   1   2 708.553 14.2234   1
  -1   1   3 7520.13 314.910  -2
   1   1   2 7520.13 314.910   1
  -2   1   4 164.340 10.5882  -2
   2   1   2 164.340 10.5882   1
   3   1   2 224.632 4.44269   1
   4   1   2 636.955 12.0527   1
  -5   1   6 196.382 6.25457  -2
   5   1   2 196.382 6.25457   1
  -6   1   7 241.360 5.57110  -2
   6   1   2 241.360 5.57110   1
  -7   1   8 364.664 7.67108  -2
   7   1   2 364.664 7.67108   1
  -8   1   9 268.843 7.13118  -2
   8   1   2 268.843 7.13118   1
  -9   1  10 64.5523 4.12336  -2
   9   1   2 64.5523 4.12336   1
 -10   1  11 69.5402 8.47949  -2
  10   1   2 69.5402 8.47949   1
 -11   2   7 35.8437 7.50431  -2
 -11   2   2 35.8437 7.50431   1
 -10   2   7 15.9083 5.68629  -2
 -10   2   2 15.9083 5.68629   1
  -9   2   6 204.571 11.3611  -2
  -9   2   2 204.571 11.3611   1
  -8   2   5 541.506 12.4351  -2
  -8   2   2 541.506 12.4351   1
  -7   2   4 131.275 3.09021  -2
  -7   2   2 131.275 3.09021   1
  -6   2   3 358.510 7.47015  -2
  -6   2   2 358.510 7.47015   1
  -5   2   2 536.379 27.9774  -2
  -5   2   2 536.379 27.9774   1
  -4   2   2 1510.16 29.0028   1
  -3   2   2 3728.68 62.2485   1
  -2   2   2 379.207 6.47501   1
   1   2   1 3855.69 167.659  -2
  -1   2   2 3855.69 167.659   1
   0   2   2 3182.12 112.446  -2
   0   2   2 3182.12 112.446   1
  -1   2   3 3963.48 95.5406  -2
   1   2   2 3963.48 95.5406   1
  -2   2   4 1268.35 46.5567  -2
   2   2   2 1268.35 46.5567   1
   3   2   2 1371.99 26.1114   1
   4   2   2 669.362 13.6950   1
  -5   2   6 564.744 20.3790  -2
   5   2   2 564.744 20.3790   1
  -6   2   7 349.362 8.46417  -2
   6   2   2 349.362 8.46417   1
  -7   2   8 451.365 11.2431  -2
   7   2   2 451.365 11.2431   1
  -8   2   9 139.342 5.41824  -2
   8   2   2 139.342 5.41824   1
  -9   2  10 198.738 6.55535  -2
   9   2   2 198.738 6.55535   1
  10   2   2 22.6032 1.92824   1
 -11   3   7 189.600 11.2607  -2
 -11   3   2 189.600 11.2607   1
 -10   3   2 77.7596 2.96245   1
  -9   3   6 200.086 7.68130  -2
  -9   3   2 200.086 7.68130   1
  -8   3   5 16.6008 1.98593  -2
  -8   3   2 16.6008 1.98593   1
  -7   3   4 599.092 11.9497  -2
  -7   3   2 599.092 11.9497   1
  -6   3   3 87.6326 2.64728  -2
  -6   3   2 87.6326 2.64728   1
  -5   3   2 541.307 36.7993  -2
  -5   3   2 541.307 36.7993   1
  -4   3   2 148.264 3.15834   1
  -3   3   2 1425.99 25.5094   1
  -2   3   2 327.170 5.98987   1
   1   3   1 1187.24 37.4652  -2
  -1   3   2 1187.24 37.4652   1
   0   3   2 2196.62 45.0044  -2
   0   3   2 2196.62 45.0044   1
  -1   3   3 2712.31 66.7022  -2
   1   3   2 2712.31 66.7022   1
  -2   3   4 1956.62 129.100  -2
   2   3   2 1956.62 129.100   1
  -3   3   5 1066.87 89.1233  -2
   3   3   2 1066.87 89.1233   1
  -4   3   5 375.341 24.0937  -2
   4   3   2 375.341 24.0937   1
  -5   3   6 35.9023 4.51474  -2
   5   3   2 35.9023 4.51474   1
  -6   3   7 187.144 5.12630  -2
   6   3   2 187.144 5.12630   1
  -7   3   8 203.068 5.80021  -2
   7   3   2 203.068 5.80021   1
  -8   3   9 26.7127 3.06561  -2
   8   3   2 26.7127 3.06561   1
  -9   3  10 13.2587 2.67284  -2
   9   3   2 13.2587 2.67284   1
 -10   4   7 169.539 15.0394  -2
 -10   4   2 169.539 15.0394   1
  -9   4   6 103.802 6.77670  -2
  -9   4   2 103.802 6.77670   1
  -8   4   5 268.820 7.29068  -2
  -8   4   2 268.820 7.29068   1
  -7   4   4 663.474 13.5737  -2
  -7   4   2 663.474 13.5737   1
  -6   4   3 423.664 9.12941  -2
  -6   4   2 423.664 9.12941   1
  -5   4   2 151.632 6.42782  -2
  -5   4   2 151.632 6.42782   1
  -4   4   2 458.797 9.15490   1
  -3   4   2 134.278 3.28979   1
  -2   4   2 787.166 15.1553   1
   1   4   1 1398.85 25.5605  -2
  -1   4   2 1398.85 25.5605   1
   0   4   2 718.348 12.9887  -2
   0   4   2 718.348 12.9887   1
  -1   4   3 1971.80 53.7450  -2
   1   4   2 1971.80 53.7450   1
  -2   4   4 1119.60 32.2682  -2
   2   4   2 1119.60 32.2682   1
  -3   4   5 1222.08 98.0238  -2
   3   4   2 1222.08 98.0238   1
  -4   4   5 278.538 19.0426  -2
   4   4   2 278.538 19.0426   1
  -5   4   6 298.904 10.4183  -2
   5   4   2 298.904 10.4183   1
  -6   4   7 295.116 8.40300  -2
   6   4   2 295.116 8.40300   1
  -7   4   8 32.4871 1.89320  -2
   7   4   2 32.4871 1.89320   1
  -8   4   9 114.571 5.72361  -2
   8   4   2 114.571 5.72361   1
  -9   4  10 106.695 5.32898  -2
   9   4   2 106.695 5.32898   1
 -10   5   2 5.04432 1.01372   1
  -9   5   6 268.276 8.49037  -2
  -9   5   2 268.276 8.49037   1
  -8   5   5 76.8074 3.51385  -2
  -8   5   2 76.8074 3.51385   1
  -7   5   4 169.643 5.50648  -2
  -7   5   2 169.643 5.50648   1
  -6   5   3 456.079 10.2373  -2
  -6   5   2 456.079 10.2373   1
  -5   5   2 1130.61 38.1456  -2
  -5   5   2 1130.61 38.1456   1
  -4   5   2 73.3143 2.32629   1
  -3   5   2 504.413 10.8160   1
   2   5   0 285.304 16.8327  -2
  -2   5   2 285.304 16.8327   1
   1   5   1 1068.49 19.5050  -2
  -1   5   2 1068.49 19.5050   1
   0   5   2 64.2847 1.49956  -2
   0   5   2 64.2847 1.49956   1
  -1   5   3 660.036 13.4011  -2
   1   5   2 660.036 13.4011   1
  -2   5   4 428.573 12.1613  -2
   2   5   2 428.573 12.1613   1
  -3   5   5 547.540 60.7666  -2
   3   5   2 547.540 60.7666   1
  -4   5   5 174.507 13.7332  -2
   4   5   2 174.507 13.7332   1
  -5   5   6 786.098 19.1335  -2
   5   5   2 786.098 19.1335   1
  -6   5   7 152.442 4.52196  -2
   6   5   2 152.442 4.52196   1
  -7   5   8 205.661 6.14248  -2
   7   5   2 205.661 6.14248   1
  -8   5   9 157.184 5.27847  -2
   8   5   2 157.184 5.27847   1
  -9   5  10 118.063 5.89981  -2
   9   5   2 118.063 5.89981   1
  -9   6   6 22.7591 2.65785  -2
  -9   6   2 22.7591 2.65785   1
  -8   6   5 63.0425 3.01327  -2
  -8   6   2 63.0425 3.01327   1
  -7   6   4 100.551 3.54494  -2
  -7   6   2 100.551 3.54494   1
  -6   6   3 589.276 14.4033  -2
  -6   6   2 589.276 14.4033   1
  -5   6   2 1268.53 39.2813  -2
  -5   6   2 1268.53 39.2813   1
  -4   6   2 114.585 3.30721   1
  -3   6   2 11.8050 0.90139   1
   2   6   0 580.476 27.4384  -2
  -2   6   2 580.476 27.4384   1
   1   6   1 557.043 10.9659  -2
  -1   6   2 557.043 10.9659   1
   0   6   2 173.425 3.50392  -2
   0   6   2 173.425 3.50392   1
  -1   6   3 326.112 6.90967  -2
   1   6   2 326.112 6.90967   1
  -2   6   4 503.957 20.1769  -2
   2   6   2 503.957 20.1769   1
  -3   6   5 305.954 14.6131  -2
   3   6   2 305.954 14.6131   1
  -4   6   5 161.472 14.5558  -2
   4   6   2 161.472 14.5558   1
  -5   6   6 281.999 7.66521  -2
   5   6   2 281.999 7.66521   1
  -6   6   7 130.838 5.15984  -2
   6   6   2 130.838 5.15984   1
  -7   6   8 139.960 4.58364  -2
   7   6   2 139.960 4.58364   1
  -8   6   9 25.2380 2.94163  -2
   8   6   2 25.2380 2.94163   1
  -9   7   6 37.9634 2.82563  -2
  -9   7   2 37.9634 2.82563   1
  -8   7   5 71.1525 3.40636  -2
  -8   7   2 71.1525 3.40636   1
  -7   7   4 206.483 7.31895  -2
  -7   7   2 206.483 7.31895   1
  -6   7   3 216.232 7.22500  -2
  -6   7   2 216.232 7.22500   1
  -5   7   2 502.418 16.4275  -2
  -5   7   2 502.418 16.4275   1
  -4   7   1 204.652 15.2294  -2
  -4   7   2 204.652 15.2294   1
  -3   7   2 388.991 7.49101   1
   2   7   0 252.005 11.4770  -2
  -2   7   2 252.005 11.4770   1
   1   7   1 245.740 6.19132  -2
  -1   7   2 245.740 6.19132   1
   0   7   2 35.6004 1.55473  -2
   0   7   2 35.6004 1.55473   1
  -1   7   3 105.860 3.22512  -2
   1   7   2 105.860 3.22512   1
  -2   7   4 327.940 9.97579  -2
   2   7   2 327.940 9.97579   1
  -3   7   5 293.024 20.5660  -2
   3   7   2 293.024 20.5660   1
  -4   7   5 87.8611 10.0254  -2
   4   7   2 87.8611 10.0254   1
  -5   7   6 149.809 6.87019  -2
   5   7   2 149.809 6.87019   1
  -6   7   7 114.199 4.93617  -2
   6   7   2 114.199 4.93617   1
  -7   7   8 80.3076 2.87070  -2
   7   7   2 80.3076 2.87070   1
  -8   7   9 17.5705 3.32150  -2
   8   7   2 17.5705 3.32150   1
  -8   8   5 127.863 4.11029  -2
  -8   8   2 127.863 4.11029   1
  -7   8   4 34.0465 2.26460  -2
  -7   8   2 34.0465 2.26460   1
  -6   8   3 159.148 6.20815  -2
  -6   8   2 159.148 6.20815   1
  -5   8   2 11.3577 2.03350  -2
  -5   8   2 11.3577 2.03350   1
  -4   8   1 301.589 21.1345  -2
  -4   8   2 301.589 21.1345   1
  -3   8   2 326.407 7.79386   1
   2   8   0 396.993 10.4625  -2
  -2   8   2 396.993 10.4625   1
   1   8   1 508.487 11.7397  -2
  -1   8   2 508.487 11.7397   1
   0   8   2 740.022 19.9224  -2
   0   8   2 740.022 19.9224   1
  -1   8   3 59.6449 2.32767  -2
   1   8   2 59.6449 2.32767   1
  -2   8   4 432.792 16.2823  -2
   2   8   2 432.792 16.2823   1
  -3   8   5 202.870 16.0729  -2
   3   8   2 202.870 16.0729   1
  -4   8   5 234.720 18.0050  -2
   4   8   2 234.720 18.0050   1
  -5   8   6 92.2276 7.03481  -2
   5   8   2 92.2276 7.03481   1
  -6   8   7 47.9559 2.74889  -2
   6   8   2 47.9559 2.74889   1
  -7   8   8 128.956 4.25418  -2
   7   8   2 128.956 4.25418   1
  -7   9   4 109.763 5.00602  -2
  -7   9   2 109.763 5.00602   1
  -6   9   3 18.9665 2.11514  -2
  -6   9   2 18.9665 2.11514   1
  -5   9   2 166.153 5.65414  -2
  -5   9   2 166.153 5.65414   1
  -4   9   1 35.6344 7.55366  -2
  -4   9   2 35.6344 7.55366   1
  -3   9   1 201.624 10.6834  -2
  -3   9   2 201.624 10.6834   1
   2   9   0 145.674 4.19311  -2
  -2   9   2 145.674 4.19311   1
   1   9   1 309.493 8.54225  -2
  -1   9   2 309.493 8.54225   1
   0   9   2 235.151 7.24640  -2
   0   9   2 235.151 7.24640   1
  -1   9   3 166.106 5.61024  -2
   1   9   2 166.106 5.61024   1
  -2   9   4 123.826 4.88503  -2
   2   9   2 123.826 4.88503   1
   3   9   2 154.369 5.63302   1
   4   9   2 91.4399 3.85757   1
  -5   9   6 130.954 4.59222  -2
   5   9   2 130.954 4.59222   1
  -6   9   7 25.5378 2.34735  -2
   6   9   2 25.5378 2.34735   1
  -6  10   3 195.134 7.19154  -2
  -6  10   2 195.134 7.19154   1
  -5  10   2 93.9218 3.87503  -2
  -5  10   2 93.9218 3.87503   1
  -4  10   1 72.9104 8.28993  -2
  -4  10   2 72.9104 8.28993   1
  -3  10   1 104.562 5.11672  -2
  -3  10   2 104.562 5.11672   1
   2  10   0 222.661 7.43649  -2
  -2  10   2 222.661 7.43649   1
   1  10   1 159.125 7.27762  -2
  -1  10   2 159.125 7.27762   1
   0  10   2 124.588 5.14088  -2
   0  10   2 124.588 5.14088   1
  -1  10   3 140.237 5.10553  -2
   1  10   2 140.237 5.10553   1
  -2  10   4 194.595 6.04819  -2
   2  10   2 194.595 6.04819   1
  -3  10   5 20.2412 8.93065  -2
   3  10   2 20.2412 8.93065   1
  -4  10   5 6.67307 4.35868  -2
   4  10   2 6.67307 4.35868   1
  -5  10   6 82.9605 4.39446  -2
   5  10   2 82.9605 4.39446   1
  -4  11   1 83.7485 5.94139  -2
  -4  11   2 83.7485 5.94139   1
  -3  11   1 85.2740 8.68879  -2
  -3  11   2 85.2740 8.68879   1
   2  11   0 114.382 4.42906  -2
  -2  11   2 114.382 4.42906   1
   1  11   1 69.8840 3.36876  -2
  -1  11   2 69.8840 3.36876   1
   0  11   2 141.538 5.71632  -2
   0  11   2 141.538 5.71632   1
  -1  11   3 107.831 4.78017  -2
   1  11   2 107.831 4.78017   1
  -2  11   4 16.9436 2.69852  -2
   2  11   2 16.9436 2.69852   1
   3  11   2 21.4930 1.72147   1
 -11   0   6 29.5679 5.94203  -2
 -11   0   3 29.5679 5.94203   1
 -10   0   3 31.4757 2.49803   1
  -9   0   5 51.3407 4.37606  -2
  -9   0   3 51.3407 4.37606   1
  -8   0   4 1089.73 28.2802  -2
  -8   0   3 1089.73 28.2802   1
  -7   0   3 280.207 8.36285  -2
  -7   0   3 280.207 8.36285   1
  -6   0   2 986.326 24.9153  -2
  -6   0   3 986.326 24.9153   1
  -5   0   3 140.984 4.44076   1
  -4   0   3 22.6636 1.27085   1
  -3   0   3 17.8009 1.16279   1
  -2   0   3 944.340 24.6637   1
   1   0   2 8441.36 350.455  -2
  -1   0   3 8441.36 350.455   1
   0   0   3 3028.52 77.0687  -2
   0   0   3 3028.52 77.0687   1
  -1   0   4 318.832 9.70175  -2
   1   0   3 318.832 9.70175   1
  -2   0   5 1959.96 96.4769  -2
   2   0   3 1959.96 96.4769   1
   3   0   3 122.340 3.59127   1
   4   0   3 188.319 6.40437   1
  -5   0   7 476.550 16.6061  -2
   5   0   3 476.550 16.6061   1
  -6   0   8 373.108 14.0584  -2
   6   0   3 373.108 14.0584   1
  -7   0   9 135.099 5.45320  -2
   7   0   3 135.099 5.45320   1
  -8   0  10 5.82690 2.29479  -2
   8   0   3 5.82690 2.29479   1
  -9   0  11 122.723 6.47890  -2
   9   0   3 122.723 6.47890   1
 -11   1   6 39.7700 8.46158  -2
 -11   1   3 39.7700 8.46158   1
 -10   1   6 55.6465 8.97558  -2
 -10   1   3 55.6465 8.97558   1
  -9   1   5 126.721 5.35925  -2
  -9   1   3 126.721 5.35925   1
  -8   1   4 111.177 3.47242  -2
  -8   1   3 111.177 3.47242   1
  -7   1   3 398.394 7.66289  -2
  -7   1   3 398.394 7.66289   1
  -6   1   2 410.613 8.14859  -2
  -6   1   3 410.613 8.14859   1
  -5   1   1 857.452 57.5075  -2
  -5   1   3 857.452 57.5075   1
  -4   1   3 13.8198 0.70887   1
  -3   1   3 1725.54 30.8236   1
  -2   1   3 1546.21 26.6001   1
   1   1   2 5714.01 196.150  -2
  -1   1   3 5714.01 196.150   1
   0   1   3 927.786 18.4911  -2
   0   1   3 927.786 18.4911   1
  -1   1   4 1172.92 26.7111  -2
   1   1   3 1172.92 26.7111   1
  -2   1   5 476.073 20.0676  -2
   2   1   3 476.073 20.0676   1
  -3   1   6 1618.78 121.647  -2
   3   1   3 1618.78 121.647   1
  -4   1   6 137.348 46.2958  -2
   4   1   3 137.348 46.2958   1
  -5   1   7 541.984 15.1357  -2
   5   1   3 541.984 15.1357   1
  -6   1   8 173.916 5.15100  -2
   6   1   3 173.916 5.15100   1
  -7   1   9 363.764 8.60715  -2
   7   1   3 363.764 8.60715   1
  -8   1  10 54.7747 2.50691  -2
   8   1   3 54.7747 2.50691   1
  -9   1  11 37.0613 4.03182  -2
   9   1   3 37.0613 4.03182   1
 -11   2   6 21.8486 7.33620  -2
 -11   2   3 21.8486 7.33620   1
 -10   2   6 215.671 16.9646  -2
 -10   2   3 215.671 16.9646   1
  -9   2   5 285.856 10.6756  -2
  -9   2   3 285.856 10.6756   1
  -8   2   4 293.669 7.01543  -2
  -8   2   3 293.669 7.01543   1
  -7   2   3 44.0205 1.49759  -2
  -7   2   3 44.0205 1.49759   1
  -6   2   2 507.829 10.2127  -2
  -6   2   3 507.829 10.2127   1
  -5   2   1 740.059 74.9381  -2
  -5   2   3 740.059 74.9381   1
  -4   2   3 115.089 2.88187   1
  -3   2   3 1645.50 28.2765   1
  -2   2   3 1106.66 20.9147   1
   1   2   2 3917.38 98.0937  -2
  -1   2   3 3917.38 98.0937   1
   0   2   3 4119.90 103.217  -2
   0   2   3 4119.90 103.217   1
  -1   2   4 2296.20 64.2007  -2
   1   2   3 2296.20 64.2007   1
  -2   2   5 345.210 17.2935  -2
   2   2   3 345.210 17.2935   1
  -3   2   6 225.561 48.6470  -2
   3   2   3 225.561 48.6470   1
  -4   2   6 657.811 39.7509  -2
   4   2   3 657.811 39.7509   1
  -5   2   7 9.63486 2.29950  -2
   5   2   3 9.63486 2.29950   1
  -6   2   8 188.386 4.36722  -2
   6   2   3 188.386 4.36722   1
  -7   2   9 187.241 5.50625  -2
   7   2   3 187.241 5.50625   1
  -8   2  10 120.958 4.85199  -2
   8   2   3 120.958 4.85199   1
  -9   2  11 0.10793 3.94097  -2
   9   2   3 0.10793 3.94097   1
 -11   3   6 107.443 9.29949  -2
 -11   3   3 107.443 9.29949   1
 -10   3   3 2.48171 0.78605   1
  -9   3   5 107.860 5.23184  -2
  -9   3   3 107.860 5.23184   1
  -8   3   4 126.292 3.94558  -2
  -8   3   3 126.292 3.94558   1
  -7   3   3 1330.63 23.4252  -2
  -7   3   3 1330.63 23.4252   1
  -6   3   2 115.756 3.38778  -2
  -6   3   3 115.756 3.38778   1
  -5   3   1 573.547 32.0065  -2
  -5   3   3 573.547 32.0065   1
  -4   3   3 1254.21 23.9150   1
  -3   3   3 1267.89 21.2579   1
   2   3   1 2231.06 98.6900  -2
  -2   3   3 2231.06 98.6900   1
   1   3   2 1807.68 39.9237  -2
  -1   3   3 1807.68 39.9237   1
   0   3   3 2064.76 42.8014  -2
   0   3   3 2064.76 42.8014   1
  -1   3   4 470.947 13.3056  -2
   1   3   3 470.947 13.3056   1
  -2   3   5 2551.96 71.1240  -2
   2   3   3 2551.96 71.1240   1
  -3   3   6 899.803 53.0213  -2
   3   3   3 899.803 53.0213   1
  -4   3   6 368.587 23.9261  -2
   4   3   3 368.587 23.9261   1
  -5   3   7 238.628 8.33008  -2
   5   3   3 238.628 8.33008   1
  -6   3   8 155.932 5.71631  -2
   6   3   3 155.932 5.71631   1
  -7   3   9 94.9023 3.48179  -2
   7   3   3 94.9023 3.48179   1
  -8   3  10 73.9000 5.26230  -2
   8   3   3 73.9000 5.26230   1
  -9   3  11 6.28338 3.94224  -2
   9   3   3 6.28338 3.94224   1
 -10   4   3 125.953 4.96767   1
  -9   4   5 8.38518 3.09857  -2
  -9   4   3 8.38518 3.09857   1
  -8   4   4 389.427 10.9714  -2
  -8   4   3 389.427 10.9714   1
  -7   4   3 332.772 7.36990  -2
  -7   4   3 332.772 7.36990   1
  -6   4   2 342.393 8.03165  -2
  -6   4   3 342.393 8.03165   1
  -5   4   1 180.429 8.03857  -2
  -5   4   3 180.429 8.03857   1
  -4   4   3 148.401 3.96621   1
  -3   4   3 202.053 4.31376   1
   2   4   1 279.676 26.8934  -2
  -2   4   3 279.676 26.8934   1
   1   4   2 1225.57 28.6624  -2
  -1   4   3 1225.57 28.6624   1
   0   4   3 820.033 18.6943  -2
   0   4   3 820.033 18.6943   1
  -1   4   4 829.060 24.6506  -2
   1   4   3 829.060 24.6506   1
  -2   4   5 404.471 13.5948  -2
   2   4   3 404.471 13.5948   1
  -3   4   6 566.798 34.6000  -2
   3   4   3 566.798 34.6000   1
  -4   4   6 177.881 13.7183  -2
   4   4   3 177.881 13.7183   1
  -5   4   7 121.286 8.03474  -2
   5   4   3 121.286 8.03474   1
  -6   4   8 49.7049 2.95767  -2
   6   4   3 49.7049 2.95767   1
  -7   4   9 140.399 4.84138  -2
   7   4   3 140.399 4.84138   1
  -8   4  10 133.834 7.35712  -2
   8   4   3 133.834 7.35712   1
  -9   4  11 176.968 7.30120  -2
   9   4   3 176.968 7.30120   1
 -10   5   6 74.5039 7.87612  -2
 -10   5   3 74.5039 7.87612   1
  -9   5   5 156.850 6.19883  -2
  -9   5   3 156.850 6.19883   1
  -8   5   4 32.1075 2.42408  -2
  -8   5   3 32.1075 2.42408   1
  -7   5   3 38.7744 1.78351  -2
  -7   5   3 38.7744 1.78351   1
  -6   5   2 487.431 12.3217  -2
  -6   5   3 487.431 12.3217   1
  -5   5   1 472.054 17.1534  -2
  -5   5   3 472.054 17.1534   1
  -4   5   3 60.3845 2.37515   1
  -3   5   3 28.1229 1.36466   1
   2   5   1 915.755 38.3046  -2
  -2   5   3 915.755 38.3046   1
   1   5   2 757.587 16.7879  -2
  -1   5   3 757.587 16.7879   1
   0   5   3 124.134 3.23218  -2
   0   5   3 124.134 3.23218   1
  -1   5   4 378.566 9.04052  -2
   1   5   3 378.566 9.04052   1
  -2   5   5 694.775 19.8572  -2
   2   5   3 694.775 19.8572   1
  -3   5   6 256.067 14.8424  -2
   3   5   3 256.067 14.8424   1
  -4   5   6 223.719 16.9929  -2
   4   5   3 223.719 16.9929   1
  -5   5   7 249.174 9.16188  -2
   5   5   3 249.174 9.16188   1
  -6   5   8 39.1949 2.93587  -2
   6   5   3 39.1949 2.93587   1
  -7   5   9 107.700 3.65030  -2
   7   5   3 107.700 3.65030   1
  -8   5  10 69.8445 4.56825  -2
   8   5   3 69.8445 4.56825   1
 -10   6   6 63.5396 8.30685  -2
 -10   6   3 63.5396 8.30685   1
  -9   6   5 40.0006 2.91839  -2
  -9   6   3 40.0006 2.91839   1
  -8   6   4 331.628 10.4624  -2
  -8   6   3 331.628 10.4624   1
  -7   6   3 76.4453 4.02959  -2
  -7   6   3 76.4453 4.02959   1
  -6   6   2 471.847 14.1027  -2
  -6   6   3 471.847 14.1027   1
  -5   6   1 314.597 9.56794  -2
  -5   6   3 314.597 9.56794   1
  -4   6   3 29.3728 1.58730   1
  -3   6   3 13.3648 1.11354   1
   2   6   1 367.144 14.4920  -2
  -2   6   3 367.144 14.4920   1
   1   6   2 382.880 9.22004  -2
  -1   6   3 382.880 9.22004   1
   0   6   3 363.532 8.38954  -2
   0   6   3 363.532 8.38954   1
  -1   6   4 418.121 9.24756  -2
   1   6   3 418.121 9.24756   1
  -2   6   5 185.058 6.17079  -2
   2   6   3 185.058 6.17079   1
  -3   6   6 388.171 58.3523  -2
   3   6   3 388.171 58.3523   1
  -4   6   6 245.674 12.9154  -2
   4   6   3 245.674 12.9154   1
  -5   6   7 140.870 5.08326  -2
   5   6   3 140.870 5.08326   1
  -6   6   8 287.847 8.64128  -2
   6   6   3 287.847 8.64128   1
  -7   6   9 125.187 3.85663  -2
   7   6   3 125.187 3.85663   1
  -8   6  10 59.8612 3.63620  -2
   8   6   3 59.8612 3.63620   1
  -9   7   5 24.4764 2.27768  -2
  -9   7   3 24.4764 2.27768   1
  -8   7   4 53.8490 3.73815  -2
  -8   7   3 53.8490 3.73815   1
  -7   7   3 4.93689 1.13945  -2
  -7   7   3 4.93689 1.13945   1
  -6   7   2 179.526 7.27180  -2
  -6   7   3 179.526 7.27180   1
  -5   7   1 198.629 8.89767  -2
  -5   7   3 198.629 8.89767   1
  -4   7   3 155.931 5.00264   1
  -3   7   3 651.223 13.1798   1
   2   7   1 348.437 9.63255  -2
  -2   7   3 348.437 9.63255   1
   1   7   2 76.2984 2.53730  -2
  -1   7   3 76.2984 2.53730   1
   0   7   3 179.184 5.05089  -2
   0   7   3 179.184 5.05089   1
  -1   7   4 402.360 13.0545  -2
   1   7   3 402.360 13.0545   1
  -2   7   5 268.689 10.4397  -2
   2   7   3 268.689 10.4397   1
   3   7   3 56.9611 1.79292   1
  -4   7   6 150.901 14.1117  -2
   4   7   3 150.901 14.1117   1
  -5   7   7 57.4974 4.34033  -2
   5   7   3 57.4974 4.34033   1
  -6   7   8 68.5819 3.37469  -2
   6   7   3 68.5819 3.37469   1
  -7   7   9 38.3056 2.47992  -2
   7   7   3 38.3056 2.47992   1
  -8   8   4 19.2046 3.35222  -2
  -8   8   3 19.2046 3.35222   1
  -7   8   3 138.972 5.61174  -2
  -7   8   3 138.972 5.61174   1
  -6   8   2 186.659 7.87908  -2
  -6   8   3 186.659 7.87908   1
  -5   8   1 280.452 9.30418  -2
  -5   8   3 280.452 9.30418   1
  -4   8   3 40.8383 2.11438   1
  -3   8   3 148.686 4.14018   1
   2   8   1 321.618 9.54209  -2
  -2   8   3 321.618 9.54209   1
   1   8   2 67.7143 2.40510  -2
  -1   8   3 67.7143 2.40510   1
   0   8   3 288.968 9.57608  -2
   0   8   3 288.968 9.57608   1
  -1   8   4 107.418 4.12835  -2
   1   8   3 107.418 4.12835   1
  -2   8   5 103.582 4.12996  -2
   2   8   3 103.582 4.12996   1
  -3   8   6 263.358 19.6584  -2
   3   8   3 263.358 19.6584   1
   4   8   3 60.1290 2.51141   1
  -5   8   7 24.9401 2.79883  -2
   5   8   3 24.9401 2.79883   1
  -6   8   8 62.3389 3.69013  -2
   6   8   3 62.3389 3.69013   1
  -7   9   3 166.447 6.30990  -2
  -7   9   3 166.447 6.30990   1
  -6   9   2 20.0063 2.45242  -2
  -6   9   3 20.0063 2.45242   1
  -5   9   1 168.527 5.41041  -2
  -5   9   3 168.527 5.41041   1
   4   9   0 126.762 12.2059  -2
  -4   9   3 126.762 12.2059   1
   3   9   0 94.8536 6.78061  -2
  -3   9   3 94.8536 6.78061   1
   2   9   1 365.740 9.89546  -2
  -2   9   3 365.740 9.89546   1
   1   9   2 137.102 4.91432  -2
  -1   9   3 137.102 4.91432   1
   0   9   3 252.330 8.70572  -2
   0   9   3 252.330 8.70572   1
  -1   9   4 138.525 6.77748  -2
   1   9   3 138.525 6.77748   1
  -2   9   5 206.487 8.05707  -2
   2   9   3 206.487 8.05707   1
   3   9   3 167.768 5.72337   1
  -4   9   6 91.5404 11.6891  -2
   4   9   3 91.5404 11.6891   1
  -5   9   7 142.502 5.80779  -2
   5   9   3 142.502 5.80779   1
  -6  10   2 216.762 8.63675  -2
  -6  10   3 216.762 8.63675   1
  -5  10   1 73.2311 4.97462  -2
  -5  10   3 73.2311 4.97462   1
   4  10   0 315.799 15.6007  -2
  -4  10   3 315.799 15.6007   1
   3  10   0 32.4667 5.04675  -2
  -3  10   3 32.4667 5.04675   1
   2  10   1 31.6030 3.05119  -2
  -2  10   3 31.6030 3.05119   1
   1  10   2 173.731 5.45379  -2
  -1  10   3 173.731 5.45379   1
   0  10   3 10.7589 1.26758  -2
   0  10   3 10.7589 1.26758   1
  -1  10   4 146.220 8.69608  -2
   1  10   3 146.220 8.69608   1
  -2  10   5 23.4174 2.16750  -2
   2  10   3 23.4174 2.16750   1
  -3  10   6 131.959 13.1051  -2
   3  10   3 131.959 13.1051   1
   4  10   3 3.71928 0.88440   1
   4  11   0 10.1573 8.01333  -2
  -4  11   3 10.1573 8.01333   1
   3  11   0 13.3775 4.27647  -2
  -3  11   3 13.3775 4.27647   1
   2  11   1 98.0962 4.05570  -2
  -2  11   3 98.0962 4.05570   1
   1  11   2 100.430 4.83803  -2
  -1  11   3 100.430 4.83803   1
   0  11   3 27.1249 2.69059  -2
   0  11   3 27.1249 2.69059   1
  -1  11   4 64.2783 3.94244  -2
   1  11   3 64.2783 3.94244   1
  -2  11   5 81.9318 3.69125  -2
   2  11   3 81.9318 3.69125   1
 -11   0   5 85.3151 6.44078  -2
 -11   0   4 85.3151 6.44078   1
 -10   0   4 18.1577 1.90807   1
  -9   0   4 49.9638 4.62356  -2
  -9   0   4 49.9638 4.62356   1
  -8   0   3 1023.21 29.3057  -2
  -8   0   4 1023.21 29.3057   1
  -7   0   2 22.4977 1.84822  -2
  -7   0   4 22.4977 1.84822   1
  -6   0   1 59.9448 3.00744  -2
  -6   0   4 59.9448 3.00744   1
  -5   0   4 467.652 13.6121   1
  -4   0   4 777.054 19.6935   1
  -3   0   4 128.503 3.94577   1
   2   0   2 111.227 23.7721  -2
  -2   0   4 111.227 23.7721   1
   1   0   3 441.842 12.8650  -2
  -1   0   4 441.842 12.8650   1
   0   0   4 4872.54 210.898  -2
   0   0   4 4872.54 210.898   1
  -1   0   5 526.971 14.0075  -2
   1   0   4 526.971 14.0075   1
  -2   0   6 1284.93 43.6881  -2
   2   0   4 1284.93 43.6881   1
   3   0   4 1502.63 42.1112   1
   4   0   4 51.4800 2.30862   1
  -5   0   8 770.717 27.1746  -2
   5   0   4 770.717 27.1746   1
  -6   0   9 8.24283 1.98804  -2
   6   0   4 8.24283 1.98804   1
  -7   0  10 253.864 10.2808  -2
   7   0   4 253.864 10.2808   1
  -8   0  11 7.28216 2.96827  -2
   8   0   4 7.28216 2.96827   1
  -9   0  12 200.771 8.43661  -2
   9   0   4 200.771 8.43661   1
 -11   1   5 100.839 8.53953  -2
 -11   1   4 100.839 8.53953   1
 -10   1   4 34.5089 1.90878   1
  -9   1   4 35.2295 2.28012  -2
  -9   1   4 35.2295 2.28012   1
  -8   1   3 129.315 4.12530  -2
  -8   1   4 129.315 4.12530   1
  -7   1   2 505.848 10.0160  -2
  -7   1   4 505.848 10.0160   1
  -6   1   1 172.835 4.50524  -2
  -6   1   4 172.835 4.50524   1
   5   1   0 620.430 33.1380  -2
  -5   1   4 620.430 33.1380   1
  -4   1   4 958.719 16.7626   1
  -3   1   4 67.8899 1.82537   1
  -2   1   4 140.891 3.34805   1
   1   1   3 1342.79 31.0070  -2
  -1   1   4 1342.79 31.0070   1
   0   1   4 854.731 16.6806  -2
   0   1   4 854.731 16.6806   1
  -1   1   5 2032.49 42.6919  -2
   1   1   4 2032.49 42.6919   1
  -2   1   6 649.552 18.1862  -2
   2   1   4 649.552 18.1862   1
  -3   1   7 506.892 64.6233  -2
   3   1   4 506.892 64.6233   1
  -4   1   7 758.082 38.2763  -2
   4   1   4 758.082 38.2763   1
  -5   1   8 159.509 3.94733  -2
   5   1   4 159.509 3.94733   1
  -6   1   9 316.141 8.22783  -2
   6   1   4 316.141 8.22783   1
  -7   1  10 347.264 9.59359  -2
   7   1   4 347.264 9.59359   1
  -8   1  11 94.6471 3.50499  -2
   8   1   4 94.6471 3.50499   1
  -9   1  12 16.1875 3.03228  -2
   9   1   4 16.1875 3.03228   1
 -11   2   5 31.4645 4.65705  -2
 -11   2   4 31.4645 4.65705   1
 -10   2   4 115.068 3.43977   1
  -9   2   4 138.272 4.86713  -2
  -9   2   4 138.272 4.86713   1
  -8   2   3 219.695 5.24465  -2
  -8   2   4 219.695 5.24465   1
  -7   2   2 131.783 3.21576  -2
  -7   2   4 131.783 3.21576   1
  -6   2   1 400.078 10.2846  -2
  -6   2   4 400.078 10.2846   1
   5   2   0 199.614 39.1507  -2
  -5   2   4 199.614 39.1507   1
  -4   2   4 868.376 16.7788   1
  -3   2   4 324.603 6.85432   1
   2   2   2 1033.27 40.8331  -2
  -2   2   4 1033.27 40.8331   1
   1   2   3 2128.34 47.5143  -2
  -1   2   4 2128.34 47.5143   1
   0   2   4 745.693 16.4371  -2
   0   2   4 745.693 16.4371   1
  -1   2   5 1044.56 23.9771  -2
   1   2   4 1044.56 23.9771   1
  -2   2   6 1302.89 36.7673  -2
   2   2   4 1302.89 36.7673   1
  -3   2   7 194.781 14.2082  -2
   3   2   4 194.781 14.2082   1
  -4   2   7 168.890 9.59262  -2
   4   2   4 168.890 9.59262   1
  -5   2   8 394.748 10.3782  -2
   5   2   4 394.748 10.3782   1
  -6   2   9 183.491 4.69143  -2
   6   2   4 183.491 4.69143   1
  -7   2  10 234.136 6.58827  -2
   7   2   4 234.136 6.58827   1
  -8   2  11 46.2585 2.81315  -2
   8   2   4 46.2585 2.81315   1
   9   2   4 58.7567 3.24495   1
 -11   3   5 41.6185 5.30980  -2
 -11   3   4 41.6185 5.30980   1
 -10   3   4 81.9730 2.80953   1
  -9   3   4 434.442 17.3574  -2
  -9   3   4 434.442 17.3574   1
  -8   3   3 137.398 4.18285  -2
  -8   3   4 137.398 4.18285   1
  -7   3   2 474.235 10.1666  -2
  -7   3   4 474.235 10.1666   1
  -6   3   1 229.901 5.85301  -2
  -6   3   4 229.901 5.85301   1
   5   3   0 395.088 27.9601  -2
  -5   3   4 395.088 27.9601   1
  -4   3   4 743.106 12.7752   1
  -3   3   4 239.147 4.52349   1
   2   3   2 1865.94 69.9085  -2
  -2   3   4 1865.94 69.9085   1
   1   3   3 355.527 8.02717  -2
  -1   3   4 355.527 8.02717   1
   0   3   4 101.238 3.08742  -2
   0   3   4 101.238 3.08742   1
  -1   3   5 146.670 3.83259  -2
   1   3   4 146.670 3.83259   1
  -2   3   6 1836.84 51.8736  -2
   2   3   4 1836.84 51.8736   1
  -3   3   7 513.608 32.4421  -2
   3   3   4 513.608 32.4421   1
  -4   3   7 739.980 44.5048  -2
   4   3   4 739.980 44.5048   1
  -5   3   8 704.861 21.1456  -2
   5   3   4 704.861 21.1456   1
  -6   3   9 276.006 7.08255  -2
   6   3   4 276.006 7.08255   1
  -7   3  10 27.7197 1.78627  -2
   7   3   4 27.7197 1.78627   1
  -8   3  11 329.192 9.09264  -2
   8   3   4 329.192 9.09264   1
 -11   4   5 2.89250 5.05868  -2
 -11   4   4 2.89250 5.05868   1
 -10   4   5 282.399 21.3590  -2
 -10   4   4 282.399 21.3590   1
  -9   4   4 207.395 8.17030  -2
  -9   4   4 207.395 8.17030   1
  -8   4   3 502.782 13.6784  -2
  -8   4   4 502.782 13.6784   1
  -7   4   2 550.349 12.6604  -2
  -7   4   4 550.349 12.6604   1
  -6   4   1 143.348 4.19630  -2
  -6   4   4 143.348 4.19630   1
   5   4   0 662.872 31.1901  -2
  -5   4   4 662.872 31.1901   1
  -4   4   4 53.9600 1.56111   1
  -3   4   4 967.608 17.9940   1
   2   4   2 1191.69 38.9775  -2
  -2   4   4 1191.69 38.9775   1
   1   4   3 1027.11 29.7638  -2
  -1   4   4 1027.11 29.7638   1
   0   4   4 1781.76 40.0250  -2
   0   4   4 1781.76 40.0250   1
  -1   4   5 299.668 6.91794  -2
   1   4   4 299.668 6.91794   1
  -2   4   6 160.209 5.48451  -2
   2   4   4 160.209 5.48451   1
  -3   4   7 167.871 14.0015  -2
   3   4   4 167.871 14.0015   1
  -4   4   7 95.8177 8.41533  -2
   4   4   4 95.8177 8.41533   1
  -5   4   8 90.3646 4.27432  -2
   5   4   4 90.3646 4.27432   1
  -6   4   9 80.3497 3.09241  -2
   6   4   4 80.3497 3.09241   1
  -7   4  10 193.652 6.38798  -2
   7   4   4 193.652 6.38798   1
  -8   4  11 28.9871 3.45323  -2
   8   4   4 28.9871 3.45323   1
 -10   5   4 42.8921 2.64055   1
  -9   5   4 87.6829 4.19650  -2
  -9   5   4 87.6829 4.19650   1
  -8   5   3 46.6251 2.66137  -2
  -8   5   4 46.6251 2.66137   1
  -7   5   2 223.750 6.22881  -2
  -7   5   4 223.750 6.22881   1
  -6   5   1 485.495 14.3776  -2
  -6   5   4 485.495 14.3776   1
   5   5   0 66.8291 5.08622  -2
  -5   5   4 66.8291 5.08622   1
  -4   5   4 114.626 3.35137   1
   3   5   1 522.465 42.0405  -2
  -3   5   4 522.465 42.0405   1
   2   5   2 395.605 14.4234  -2
  -2   5   4 395.605 14.4234   1
   1   5   3 326.979 7.62342  -2
  -1   5   4 326.979 7.62342   1
   0   5   4 136.190 3.64741  -2
   0   5   4 136.190 3.64741   1
  -1   5   5 1642.61 31.7034  -2
   1   5   4 1642.61 31.7034   1
  -2   5   6 927.236 22.5442  -2
   2   5   4 927.236 22.5442   1
  -3   5   7 375.304 22.8086  -2
   3   5   4 375.304 22.8086   1
  -4   5   7 71.3997 10.2607  -2
   4   5   4 71.3997 10.2607   1
  -5   5   8 52.7967 3.13850  -2
   5   5   4 52.7967 3.13850   1
  -6   5   9 385.381 12.0032  -2
   6   5   4 385.381 12.0032   1
  -7   5  10 90.8848 3.44399  -2
   7   5   4 90.8848 3.44399   1
  -8   5  11 11.9873 2.72957  -2
   8   5   4 11.9873 2.72957   1
 -10   6   5 167.266 16.6441  -2
 -10   6   4 167.266 16.6441   1
  -9   6   4 55.5019 3.61513  -2
  -9   6   4 55.5019 3.61513   1
  -8   6   3 310.379 11.5653  -2
  -8   6   4 310.379 11.5653   1
  -7   6   2 134.448 5.29142  -2
  -7   6   4 134.448 5.29142   1
  -6   6   1 560.240 16.3441  -2
  -6   6   4 560.240 16.3441   1
   5   6   0 331.367 10.1707  -2
  -5   6   4 331.367 10.1707   1
  -4   6   4 168.052 4.84994   1
  -3   6   4 27.7635 1.38012   1
   2   6   2 339.122 14.5000  -2
  -2   6   4 339.122 14.5000   1
   1   6   3 405.278 8.69727  -2
  -1   6   4 405.278 8.69727   1
   0   6   4 1439.59 31.4933  -2
   0   6   4 1439.59 31.4933   1
  -1   6   5 336.299 9.25859  -2
   1   6   4 336.299 9.25859   1
  -2   6   6 393.525 11.8008  -2
   2   6   4 393.525 11.8008   1
   3   6   4 131.557 3.37662   1
  -4   6   7 248.691 19.3615  -2
   4   6   4 248.691 19.3615   1
  -5   6   8 271.229 11.5348  -2
   5   6   4 271.229 11.5348   1
  -6   6   9 31.3741 2.38516  -2
   6   6   4 31.3741 2.38516   1
  -7   6  10 109.165 4.45435  -2
   7   6   4 109.165 4.45435   1
  -9   7   4 205.204 8.07002  -2
  -9   7   4 205.204 8.07002   1
  -8   7   3 49.0649 3.21751  -2
  -8   7   4 49.0649 3.21751   1
  -7   7   2 209.180 8.42721  -2
  -7   7   4 209.180 8.42721   1
  -6   7   1 237.642 8.14185  -2
  -6   7   4 237.642 8.14185   1
   5   7   0 382.201 18.6255  -2
  -5   7   4 382.201 18.6255   1
   4   7   1 86.5135 8.74065  -2
  -4   7   4 86.5135 8.74065   1
   3   7   1 319.211 67.3217  -2
  -3   7   4 319.211 67.3217   1
   2   7   2 242.033 7.31922  -2
  -2   7   4 242.033 7.31922   1
   1   7   3 259.444 6.98358  -2
  -1   7   4 259.444 6.98358   1
   0   7   4 665.256 15.8255  -2
   0   7   4 665.256 15.8255   1
  -1   7   5 258.315 8.14154  -2
   1   7   4 258.315 8.14154   1
  -2   7   6 142.425 6.05600  -2
   2   7   4 142.425 6.05600   1
   3   7   4 176.525 4.77585   1
  -4   7   7 126.289 13.4064  -2
   4   7   4 126.289 13.4064   1
  -5   7   8 117.549 5.32181  -2
   5   7   4 117.549 5.32181   1
  -6   7   9 242.654 7.06915  -2
   6   7   4 242.654 7.06915   1
  -7   7  10 51.5350 2.65515  -2
   7   7   4 51.5350 2.65515   1
  -8   8   3 30.1895 4.30612  -2
  -8   8   4 30.1895 4.30612   1
  -7   8   2 47.7392 3.21162  -2
  -7   8   4 47.7392 3.21162   1
  -6   8   1 269.660 10.3966  -2
  -6   8   4 269.660 10.3966   1
   5   8   0 126.014 6.67943  -2
  -5   8   4 126.014 6.67943   1
   4   8   1 197.333 14.8637  -2
  -4   8   4 197.333 14.8637   1
   3   8   1 321.943 23.2824  -2
  -3   8   4 321.943 23.2824   1
   2   8   2 553.702 14.4100  -2
  -2   8   4 553.702 14.4100   1
   1   8   3 147.395 4.53901  -2
  -1   8   4 147.395 4.53901   1
   0   8   4 118.873 4.15077  -2
   0   8   4 118.873 4.15077   1
  -1   8   5 233.060 6.66972  -2
   1   8   4 233.060 6.66972   1
  -2   8   6 306.723 12.6074  -2
   2   8   4 306.723 12.6074   1
   3   8   4 25.4249 1.51534   1
   4   8   4 3.04978 0.76269   1
  -5   8   8 163.612 5.42898  -2
   5   8   4 163.612 5.42898   1
  -6   8   9 131.830 4.51670  -2
   6   8   4 131.830 4.51670   1
  -7   9   2 88.4732 3.61357  -2
  -7   9   4 88.4732 3.61357   1
  -6   9   1 64.8481 3.90415  -2
  -6   9   4 64.8481 3.90415   1
   5   9   0 180.519 7.69547  -2
  -5   9   4 180.519 7.69547   1
   4   9   1 20.5137 6.44076  -2
  -4   9   4 20.5137 6.44076   1
   3   9   1 216.147 16.9287  -2
  -3   9   4 216.147 16.9287   1
   2   9   2 129.694 4.52290  -2
  -2   9   4 129.694 4.52290   1
   1   9   3 125.979 4.15010  -2
  -1   9   4 125.979 4.15010   1
   0   9   4 238.556 9.70633  -2
   0   9   4 238.556 9.70633   1
  -1   9   5 115.241 5.14751  -2
   1   9   4 115.241 5.14751   1
  -2   9   6 165.515 7.91356  -2
   2   9   4 165.515 7.91356   1
  -3   9   7 188.274 16.3016  -2
   3   9   4 188.274 16.3016   1
  -4   9   7 101.595 12.4097  -2
   4   9   4 101.595 12.4097   1
  -5   9   8 109.632 5.82234  -2
   5   9   4 109.632 5.82234   1
  -6  10   1 120.830 5.82664  -2
  -6  10   4 120.830 5.82664   1
   5  10   0 47.8778 3.89684  -2
  -5  10   4 47.8778 3.89684   1
   4  10   1 528.467 20.8103  -2
  -4  10   4 528.467 20.8103   1
   3  10   1 23.1993 3.82266  -2
  -3  10   4 23.1993 3.82266   1
   2  10   2 124.019 4.51601  -2
  -2  10   4 124.019 4.51601   1
   1  10   3 198.236 6.58864  -2
  -1  10   4 198.236 6.58864   1
   0  10   4 98.3126 4.08074  -2
   0  10   4 98.3126 4.08074   1
  -1  10   5 58.2141 4.52640  -2
   1  10   4 58.2141 4.52640   1
  -2  10   6 26.9826 2.71572  -2
   2  10   4 26.9826 2.71572   1
  -3  10   7 68.7607 10.6344  -2
   3  10   4 68.7607 10.6344   1
   3  11   1 99.2163 6.18627  -2
  -3  11   4 99.2163 6.18627   1
   2  11   2 9.74402 2.98312  -2
  -2  11   4 9.74402 2.98312   1
   1  11   3 36.9681 2.97605  -2
  -1  11   4 36.9681 2.97605   1
   0  11   4 52.3178 3.01944  -2
   0  11   4 52.3178 3.01944   1
  -1  11   5 64.2345 3.42171  -2
   1  11   4 64.2345 3.42171   1
 -11   0   4 117.094 12.7936  -2
 -11   0   5 117.094 12.7936   1
 -10   0   5 71.2191 3.89137   1
  -9   0   3 44.9901 4.40171  -2
  -9   0   5 44.9901 4.40171   1
  -8   0   2 33.8569 4.27197  -2
  -8   0   5 33.8569 4.27197   1
  -7   0   1 28.8623 2.27229  -2
  -7   0   5 28.8623 2.27229   1
   6   0   0 34.9707 2.45307  -2
  -6   0   5 34.9707 2.45307   1
   5   0   1 188.601 31.2599  -2
  -5   0   5 188.601 31.2599   1
  -4   0   5 370.618 11.5354   1
  -3   0   5 102.328 3.77185   1
  -2   0   5 2513.84 108.285   1
   1   0   4 395.199 13.5644  -2
  -1   0   5 395.199 13.5644   1
   0   0   5 760.490 21.5395  -2
   0   0   5 760.490 21.5395   1
  -1   0   6 446.656 13.0558  -2
   1   0   5 446.656 13.0558   1
  -2   0   7 298.639 10.2515  -2
   2   0   5 298.639 10.2515   1
   3   0   5 797.399 23.9396   1
   4   0   5 625.489 19.6124   1
  -5   0   9 65.9452 4.05428  -2
   5   0   5 65.9452 4.05428   1
  -6   0  10 305.230 15.1177  -2
   6   0   5 305.230 15.1177   1
  -7   0  11 216.213 8.00414  -2
   7   0   5 216.213 8.00414   1
  -8   0  12 7.91825 3.96151  -2
   8   0   5 7.91825 3.96151   1
 -11   1   4 118.098 7.17092  -2
 -11   1   5 118.098 7.17092   1
 -10   1   5 63.0059 2.52828   1
  -9   1   3 117.928 4.59707  -2
  -9   1   5 117.928 4.59707   1
  -8   1   2 341.324 10.6211  -2
  -8   1   5 341.324 10.6211   1
  -7   1   1 202.961 5.03008  -2
  -7   1   5 202.961 5.03008   1
   6   1   0 520.119 11.9287  -2
  -6   1   5 520.119 11.9287   1
   5   1   1 446.090 29.5185  -2
  -5   1   5 446.090 29.5185   1
  -4   1   5 169.534 3.42231   1
  -3   1   5 150.428 3.81416   1
   2   1   3 539.504 25.8647  -2
  -2   1   5 539.504 25.8647   1
   1   1   4 1554.54 32.0489  -2
  -1   1   5 1554.54 32.0489   1
   0   1   5 887.271 17.6291  -2
   0   1   5 887.271 17.6291   1
  -1   1   6 1526.46 34.0423  -2
   1   1   5 1526.46 34.0423   1
  -2   1   7 92.2300 3.68850  -2
   2   1   5 92.2300 3.68850   1
  -3   1   8 286.157 58.3702  -2
   3   1   5 286.157 58.3702   1
  -4   1   8 1354.30 121.567  -2
   4   1   5 1354.30 121.567   1
  -5   1   9 423.593 12.4065  -2
   5   1   5 423.593 12.4065   1
  -6   1  10 440.196 13.2390  -2
   6   1   5 440.196 13.2390   1
  -7   1  11 97.4203 3.19113  -2
   7   1   5 97.4203 3.19113   1
  -8   1  12 75.8285 3.75861  -2
   8   1   5 75.8285 3.75861   1
 -11   2   4 21.8672 5.22848  -2
 -11   2   5 21.8672 5.22848   1
 -10   2   5 39.9320 2.18044   1
  -9   2   3 302.146 9.58823  -2
  -9   2   5 302.146 9.58823   1
  -8   2   2 537.733 13.3677  -2
  -8   2   5 537.733 13.3677   1
  -7   2   1 331.927 7.45093  -2
  -7   2   5 331.927 7.45093   1
   6   2   0 350.132 8.53193  -2
  -6   2   5 350.132 8.53193   1
   5   2   1 498.408 30.9624  -2
  -5   2   5 498.408 30.9624   1
  -4   2   5 624.867 11.9872   1
  -3   2   5 127.577 3.50325   1
   2   2   3 264.971 10.2498  -2
  -2   2   5 264.971 10.2498   1
   1   2   4 856.350 18.3455  -2
  -1   2   5 856.350 18.3455   1
   0   2   5 205.329 4.76168  -2
   0   2   5 205.329 4.76168   1
  -1   2   6 727.189 18.5045  -2
   1   2   5 727.189 18.5045   1
  -2   2   7 472.184 12.2700  -2
   2   2   5 472.184 12.2700   1
  -3   2   8 1265.83 114.613  -2
   3   2   5 1265.83 114.613   1
  -4   2   8 5.51296 58.6170  -2
   4   2   5 5.51296 58.6170   1
  -5   2   9 889.669 19.8547  -2
   5   2   5 889.669 19.8547   1
  -6   2  10 487.356 13.3904  -2
   6   2   5 487.356 13.3904   1
  -7   2  11 72.5610 2.85646  -2
   7   2   5 72.5610 2.85646   1
  -8   2  12 110.195 5.85862  -2
   8   2   5 110.195 5.85862   1
 -11   3   4 45.5893 4.67976  -2
 -11   3   5 45.5893 4.67976   1
 -10   3   5 41.0493 2.17732   1
  -9   3   3 157.694 7.35005  -2
  -9   3   5 157.694 7.35005   1
  -8   3   2 16.5436 2.24431  -2
  -8   3   5 16.5436 2.24431   1
  -7   3   1 169.012 5.70691  -2
  -7   3   5 169.012 5.70691   1
   6   3   0 206.422 6.08180  -2
  -6   3   5 206.422 6.08180   1
   5   3   1 167.697 7.86959  -2
  -5   3   5 167.697 7.86959   1
  -4   3   5 144.632 3.44153   1
  -3   3   5 559.005 12.5826   1
   2   3   3 2136.59 78.5020  -2
  -2   3   5 2136.59 78.5020   1
   1   3   4 177.277 4.74035  -2
  -1   3   5 177.277 4.74035   1
   0   3   5 262.372 5.92374  -2
   0   3   5 262.372 5.92374   1
  -1   3   6 887.642 18.7197  -2
   1   3   5 887.642 18.7197   1
  -2   3   7 987.639 23.5308  -2
   2   3   5 987.639 23.5308   1
   3   3   5 409.640 9.73823   1
  -4   3   8 536.989 60.6408  -2
   4   3   5 536.989 60.6408   1
  -5   3   9 94.5158 3.70641  -2
   5   3   5 94.5158 3.70641   1
  -6   3  10 240.603 6.90983  -2
   6   3   5 240.603 6.90983   1
  -7   3  11 93.1791 3.92909  -2
   7   3   5 93.1791 3.92909   1
  -8   3  12 108.447 5.89245  -2
   8   3   5 108.447 5.89245   1
 -11   4   4 15.6264 5.84867  -2
 -11   4   5 15.6264 5.84867   1
 -10   4   5 147.261 5.28710   1
  -9   4   3 16.8087 3.79661  -2
  -9   4   5 16.8087 3.79661   1
  -8   4   2 234.005 7.64541  -2
  -8   4   5 234.005 7.64541   1
  -7   4   1 93.2271 3.56409  -2
  -7   4   5 93.2271 3.56409   1
   6   4   0 96.3232 3.06986  -2
  -6   4   5 96.3232 3.06986   1
   5   4   1 580.616 26.7764  -2
  -5   4   5 580.616 26.7764   1
  -4   4   5 166.821 3.41657   1
  -3   4   5 28.3269 1.33102   1
   2   4   3 499.621 23.5138  -2
  -2   4   5 499.621 23.5138   1
   1   4   4 204.085 4.68149  -2
  -1   4   5 204.085 4.68149   1
   0   4   5 1882.08 39.9151  -2
   0   4   5 1882.08 39.9151   1
  -1   4   6 105.164 3.04873  -2
   1   4   5 105.164 3.04873   1
  -2   4   7 92.8327 3.31445  -2
   2   4   5 92.8327 3.31445   1
   3   4   5 60.9529 2.22427   1
   4   4   5 33.2246 1.70589   1
  -5   4   9 221.019 6.40958  -2
   5   4   5 221.019 6.40958   1
  -6   4  10 201.229 6.64412  -2
   6   4   5 201.229 6.64412   1
  -7   4  11 177.657 5.63045  -2
   7   4   5 177.657 5.63045   1
   8   4   5 129.166 5.13765   1
 -10   5   5 12.4030 2.18794   1
  -9   5   3 120.460 4.71686  -2
  -9   5   5 120.460 4.71686   1
  -8   5   2 97.5850 4.96205  -2
  -8   5   5 97.5850 4.96205   1
  -7   5   1 504.732 14.7049  -2
  -7   5   5 504.732 14.7049   1
   6   5   0 389.149 11.7117  -2
  -6   5   5 389.149 11.7117   1
   5   5   1 151.731 7.46632  -2
  -5   5   5 151.731 7.46632   1
  -4   5   5 163.020 4.35989   1
  -3   5   5 192.673 6.63718   1
   2   5   3 617.250 18.8984  -2
  -2   5   5 617.250 18.8984   1
   1   5   4 1499.87 40.5459  -2
  -1   5   5 1499.87 40.5459   1
   0   5   5 833.237 18.4791  -2
   0   5   5 833.237 18.4791   1
  -1   5   6 467.297 10.3105  -2
   1   5   5 467.297 10.3105   1
  -2   5   7 265.544 7.30426  -2
   2   5   5 265.544 7.30426   1
   3   5   5 59.5697 2.22970   1
   4   5   5 209.391 5.66299   1
  -5   5   9 70.2070 3.61768  -2
   5   5   5 70.2070 3.61768   1
  -6   5  10 193.187 9.09009  -2
   6   5   5 193.187 9.09009   1
  -7   5  11 44.3847 2.51019  -2
   7   5   5 44.3847 2.51019   1
 -10   6   5 24.6172 1.90043   1
  -9   6   3 38.7775 3.97302  -2
  -9   6   5 38.7775 3.97302   1
  -8   6   2 65.7045 5.21477  -2
  -8   6   5 65.7045 5.21477   1
  -7   6   1 233.066 10.1841  -2
  -7   6   5 233.066 10.1841   1
   6   6   0 406.727 12.5530  -2
  -6   6   5 406.727 12.5530   1
   5   6   1 61.4205 3.76012  -2
  -5   6   5 61.4205 3.76012   1
   4   6   2 188.960 30.8940  -2
  -4   6   5 188.960 30.8940   1
   3   6   2 352.125 42.4360  -2
  -3   6   5 352.125 42.4360   1
   2   6   3 220.115 7.97755  -2
  -2   6   5 220.115 7.97755   1
   1   6   4 225.078 5.60332  -2
  -1   6   5 225.078 5.60332   1
   0   6   5 29.6890 1.34278  -2
   0   6   5 29.6890 1.34278   1
  -1   6   6 410.471 9.31692  -2
   1   6   5 410.471 9.31692   1
  -2   6   7 421.201 12.7948  -2
   2   6   5 421.201 12.7948   1
   3   6   5 14.3521 1.17519   1
   4   6   5 177.876 5.05530   1
  -5   6   9 34.1202 4.34961  -2
   5   6   5 34.1202 4.34961   1
  -6   6  10 13.8032 2.41727  -2
   6   6   5 13.8032 2.41727   1
  -7   6  11 228.569 6.52450  -2
   7   6   5 228.569 6.52450   1
  -9   7   3 30.0881 4.33138  -2
  -9   7   5 30.0881 4.33138   1
  -8   7   2 97.1642 6.30895  -2
  -8   7   5 97.1642 6.30895   1
  -7   7   1 103.214 5.43083  -2
  -7   7   5 103.214 5.43083   1
   6   7   0 114.793 11.9573  -2
  -6   7   5 114.793 11.9573   1
   5   7   1 109.982 6.00468  -2
  -5   7   5 109.982 6.00468   1
  -4   7   5 114.420 4.56175   1
   3   7   2 327.990 23.6187  -2
  -3   7   5 327.990 23.6187   1
   2   7   3 344.902 11.4181  -2
  -2   7   5 344.902 11.4181   1
   1   7   4 312.726 9.49603  -2
  -1   7   5 312.726 9.49603   1
   0   7   5 144.294 4.97348  -2
   0   7   5 144.294 4.97348   1
  -1   7   6 200.144 7.59318  -2
   1   7   5 200.144 7.59318   1
  -2   7   7 520.372 17.2091  -2
   2   7   5 520.372 17.2091   1
   3   7   5 2.03356 0.79517   1
   4   7   5 49.7492 2.17986   1
  -5   7   9 56.8291 3.70628  -2
   5   7   5 56.8291 3.70628   1
  -6   7  10 36.2532 2.59365  -2
   6   7   5 36.2532 2.59365   1
  -8   8   2 135.063 9.40453  -2
  -8   8   5 135.063 9.40453   1
  -7   8   1 92.8398 4.47498  -2
  -7   8   5 92.8398 4.47498   1
   6   8   0 70.5719 5.27395  -2
  -6   8   5 70.5719 5.27395   1
   5   8   1 103.759 6.38949  -2
  -5   8   5 103.759 6.38949   1
   4   8   2 376.316 27.5832  -2
  -4   8   5 376.316 27.5832   1
   3   8   2 190.228 15.4311  -2
  -3   8   5 190.228 15.4311   1
   2   8   3 145.301 5.17026  -2
  -2   8   5 145.301 5.17026   1
   1   8   4 178.326 5.78297  -2
  -1   8   5 178.326 5.78297   1
   0   8   5 229.352 7.35357  -2
   0   8   5 229.352 7.35357   1
  -1   8   6 319.082 8.98254  -2
   1   8   5 319.082 8.98254   1
  -2   8   7 261.514 11.3365  -2
   2   8   5 261.514 11.3365   1
   3   8   5 13.7181 1.09565   1
  -4   8   8 166.222 16.5504  -2
   4   8   5 166.222 16.5504   1
  -5   8   9 251.290 8.15576  -2
   5   8   5 251.290 8.15576   1
  -7   9   1 72.4839 4.57662  -2
  -7   9   5 72.4839 4.57662   1
   6   9   0 323.226 12.0777  -2
  -6   9   5 323.226 12.0777   1
   5   9   1 250.078 8.53034  -2
  -5   9   5 250.078 8.53034   1
   4   9   2 168.421 14.8862  -2
  -4   9   5 168.421 14.8862   1
   3   9   2 138.728 8.56156  -2
  -3   9   5 138.728 8.56156   1
   2   9   3 285.437 9.87213  -2
  -2   9   5 285.437 9.87213   1
   1   9   4 127.741 5.12626  -2
  -1   9   5 127.741 5.12626   1
   0   9   5 53.4518 3.66163  -2
   0   9   5 53.4518 3.66163   1
  -1   9   6 57.3428 3.23336  -2
   1   9   5 57.3428 3.23336   1
  -2   9   7 44.8132 2.91136  -2
   2   9   5 44.8132 2.91136   1
   3   9   5 38.9139 2.13110   1
  -4   9   8 41.0715 11.1734  -2
   4   9   5 41.0715 11.1734   1
   5  10   1 57.0688 4.64786  -2
  -5  10   5 57.0688 4.64786   1
   4  10   2 9.39461 6.76758  -2
  -4  10   5 9.39461 6.76758   1
   3  10   2 33.7306 4.23276  -2
  -3  10   5 33.7306 4.23276   1
   2  10   3 21.5866 3.06685  -2
  -2  10   5 21.5866 3.06685   1
   1  10   4 104.739 4.76153  -2
  -1  10   5 104.739 4.76153   1
   0  10   5 76.5168 4.57091  -2
   0  10   5 76.5168 4.57091   1
  -1  10   6 6.13208 2.11159  -2
   1  10   5 6.13208 2.11159   1
  -2  10   7 12.6155 3.96904  -2
   2  10   5 12.6155 3.96904   1
   2  11   3 48.6906 4.20625  -2
  -2  11   5 48.6906 4.20625   1
   1  11   4 54.3929 3.88815  -2
  -1  11   5 54.3929 3.88815   1
 -11   0   3 17.5327 9.01620  -2
 -11   0   6 17.5327 9.01620   1
 -10   0   6 76.0264 4.91026   1
  -9   0   2 256.293 10.9244  -2
  -9   0   6 256.293 10.9244   1
  -8   0   1 39.9674 3.59201  -2
  -8   0   6 39.9674 3.59201   1
   7   0   0 856.195 24.5837  -2
  -7   0   6 856.195 24.5837   1
   6   0   1 134.948 4.35864  -2
  -6   0   6 134.948 4.35864   1
   5   0   2 1509.55 71.1719  -2
  -5   0   6 1509.55 71.1719   1
  -4   0   6 495.890 16.1005   1
  -3   0   6 1.20439 0.71020   1
   2   0   4 1735.72 67.6105  -2
  -2   0   6 1735.72 67.6105   1
   1   0   5 306.987 9.91325  -2
  -1   0   6 306.987 9.91325   1
   0   0   6 4489.69 114.426  -2
   0   0   6 4489.69 114.426   1
  -1   0   7 876.892 25.2303  -2
   1   0   6 876.892 25.2303   1
  -2   0   8 190.795 6.43465  -2
   2   0   6 190.795 6.43465   1
   3   0   6 116.451 3.86688   1
  -4   0   9 252.860 85.5200  -2
   4   0   6 252.860 85.5200   1
  -5   0  10 436.281 16.4374  -2
   5   0   6 436.281 16.4374   1
  -6   0  11 331.274 13.6401  -2
   6   0   6 331.274 13.6401   1
  -7   0  12 -0.1803 1.43661  -2
   7   0   6 -0.1803 1.43661   1
  -8   0  13 86.4861 5.19299  -2
   8   0   6 86.4861 5.19299   1
 -11   1   3 57.7649 10.0672  -2
 -11   1   6 57.7649 10.0672   1
 -10   1   6 35.6863 2.09409   1
  -9   1   2 334.815 9.59423  -2
  -9   1   6 334.815 9.59423   1
  -8   1   1 256.756 8.23180  -2
  -8   1   6 256.756 8.23180   1
   7   1   0 421.110 9.04232  -2
  -7   1   6 421.110 9.04232   1
   6   1   1 510.531 11.8377  -2
  -6   1   6 510.531 11.8377   1
   5   1   2 199.465 11.5810  -2
  -5   1   6 199.465 11.5810   1
  -4   1   6 56.7618 1.93908   1
  -3   1   6 525.963 13.6764   1
   2   1   4 695.135 21.8742  -2
  -2   1   6 695.135 21.8742   1
   1   1   5 2077.91 47.3985  -2
  -1   1   6 2077.91 47.3985   1
   0   1   6 51.8018 1.86739  -2
   0   1   6 51.8018 1.86739   1
  -1   1   7 1637.79 29.9321  -2
   1   1   6 1637.79 29.9321   1
  -2   1   8 689.599 18.4071  -2
   2   1   6 689.599 18.4071   1
   3   1   6 525.504 11.2835   1
  -4   1   9 1751.44 150.743  -2
   4   1   6 1751.44 150.743   1
  -5   1  10 140.976 4.66015  -2
   5   1   6 140.976 4.66015   1
  -6   1  11 147.314 5.05389  -2
   6   1   6 147.314 5.05389   1
  -7   1  12 14.2597 1.62079  -2
   7   1   6 14.2597 1.62079   1
   8   1   6 66.0174 3.68414   1
 -11   2   3 -0.9203 7.58468  -2
 -11   2   6 -0.9203 7.58468   1
 -10   2   6 9.01719 1.25989   1
  -9   2   2 212.981 6.74874  -2
  -9   2   6 212.981 6.74874   1
  -8   2   1 447.525 11.3549  -2
  -8   2   6 447.525 11.3549   1
   7   2   0 323.927 10.4436  -2
  -7   2   6 323.927 10.4436   1
   6   2   1 187.914 5.00531  -2
  -6   2   6 187.914 5.00531   1
   5   2   2 637.515 22.1652  -2
  -5   2   6 637.515 22.1652   1
  -4   2   6 634.140 14.4820   1
  -3   2   6 289.756 7.87722   1
   2   2   4 988.630 23.9695  -2
  -2   2   6 988.630 23.9695   1
   1   2   5 908.865 21.0789  -2
  -1   2   6 908.865 21.0789   1
   0   2   6 1588.28 30.2758  -2
   0   2   6 1588.28 30.2758   1
  -1   2   7 312.318 7.68967  -2
   1   2   6 312.318 7.68967   1
  -2   2   8 364.854 8.85730  -2
   2   2   6 364.854 8.85730   1
  -3   2   9 729.374 41.2151  -2
   3   2   6 729.374 41.2151   1
   4   2   6 229.669 6.09421   1
  -5   2  10 435.861 12.3667  -2
   5   2   6 435.861 12.3667   1
  -6   2  11 69.9049 4.40878  -2
   6   2   6 69.9049 4.40878   1
  -7   2  12 138.710 6.42385  -2
   7   2   6 138.710 6.42385   1
 -11   3   3 127.445 9.40908  -2
 -11   3   6 127.445 9.40908   1
 -10   3   2 67.4980 11.3858  -2
 -10   3   6 67.4980 11.3858   1
  -9   3   2 118.077 10.8288  -2
  -9   3   6 118.077 10.8288   1
  -8   3   1 113.931 5.19184  -2
  -8   3   6 113.931 5.19184   1
   7   3   0 415.385 10.6201  -2
  -7   3   6 415.385 10.6201   1
   6   3   1 370.891 9.06150  -2
  -6   3   6 370.891 9.06150   1
   5   3   2 46.1729 4.28425  -2
  -5   3   6 46.1729 4.28425   1
  -4   3   6 299.952 7.22658   1
  -3   3   6 9.20827 0.83680   1
   2   3   4 1536.19 41.8921  -2
  -2   3   6 1536.19 41.8921   1
   1   3   5 772.744 16.9867  -2
  -1   3   6 772.744 16.9867   1
   0   3   6 504.430 10.6349  -2
   0   3   6 504.430 10.6349   1
  -1   3   7 227.873 6.68330  -2
   1   3   6 227.873 6.68330   1
  -2   3   8 543.612 12.3889  -2
   2   3   6 543.612 12.3889   1
   3   3   6 25.9242 1.56810   1
   4   3   6 121.451 4.02348   1
  -5   3  10 150.226 5.06249  -2
   5   3   6 150.226 5.06249   1
  -6   3  11 369.507 11.8130  -2
   6   3   6 369.507 11.8130   1
  -7   3  12 26.0467 2.61884  -2
   7   3   6 26.0467 2.61884   1
 -11   4   6 12.4599 1.75791   1
 -10   4   6 128.387 4.45487   1
  -9   4   2 178.865 7.42714  -2
  -9   4   6 178.865 7.42714   1
  -8   4   1 138.092 9.13448  -2
  -8   4   6 138.092 9.13448   1
   7   4   0 113.777 3.75241  -2
  -7   4   6 113.777 3.75241   1
   6   4   1 747.562 21.6982  -2
  -6   4   6 747.562 21.6982   1
   5   4   2 298.096 9.63739  -2
  -5   4   6 298.096 9.63739   1
  -4   4   6 217.294 6.05953   1
  -3   4   6 472.519 12.4591   1
   2   4   4 145.201 5.23458  -2
  -2   4   6 145.201 5.23458   1
   1   4   5 84.4105 2.51302  -2
  -1   4   6 84.4105 2.51302   1
   0   4   6 116.259 3.45166  -2
   0   4   6 116.259 3.45166   1
  -1   4   7 1626.56 31.9996  -2
   1   4   6 1626.56 31.9996   1
  -2   4   8 928.565 21.4637  -2
   2   4   6 928.565 21.4637   1
  -3   4   9 360.714 25.0505  -2
   3   4   6 360.714 25.0505   1
   4   4   6 103.832 3.26004   1
  -5   4  10 240.593 7.69957  -2
   5   4   6 240.593 7.69957   1
  -6   4  11 7.45159 2.40148  -2
   6   4   6 7.45159 2.40148   1
  -7   4  12 160.733 6.45213  -2
   7   4   6 160.733 6.45213   1
 -10   5   6 83.5509 3.86600   1
  -9   5   2 336.465 12.2403  -2
  -9   5   6 336.465 12.2403   1
  -8   5   1 66.4371 4.65087  -2
  -8   5   6 66.4371 4.65087   1
   7   5   0 309.450 9.73724  -2
  -7   5   6 309.450 9.73724   1
   6   5   1 130.691 4.89651  -2
  -6   5   6 130.691 4.89651   1
   5   5   2 618.470 20.7567  -2
  -5   5   6 618.470 20.7567   1
  -4   5   6 9.22900 0.98577   1
   3   5   3 170.412 13.6063  -2
  -3   5   6 170.412 13.6063   1
   2   5   4 794.340 27.0112  -2
  -2   5   6 794.340 27.0112   1
   1   5   5 502.600 12.9095  -2
  -1   5   6 502.600 12.9095   1
   0   5   6 1193.56 26.8902  -2
   0   5   6 1193.56 26.8902   1
  -1   5   7 233.327 6.43390  -2
   1   5   6 233.327 6.43390   1
  -2   5   8 787.896 20.7148  -2
   2   5   6 787.896 20.7148   1
  -3   5   9 191.122 15.0013  -2
   3   5   6 191.122 15.0013   1
   4   5   6 118.410 3.65161   1
  -5   5  10 27.0990 3.66261  -2
   5   5   6 27.0990 3.66261   1
  -6   5  11 143.192 6.48132  -2
   6   5   6 143.192 6.48132   1
 -10   6   3 108.585 13.5765  -2
 -10   6   6 108.585 13.5765   1
  -9   6   2 33.8307 4.66447  -2
  -9   6   6 33.8307 4.66447   1
  -8   6   1 44.6049 3.21867  -2
  -8   6   6 44.6049 3.21867   1
   7   6   0 128.357 7.10036  -2
  -7   6   6 128.357 7.10036   1
   6   6   1 389.559 13.5535  -2
  -6   6   6 389.559 13.5535   1
   5   6   2 269.506 13.5791  -2
  -5   6   6 269.506 13.5791   1
  -4   6   6 95.6408 4.35796   1
   3   6   3 518.682 59.9974  -2
  -3   6   6 518.682 59.9974   1
   2   6   4 555.621 16.2216  -2
  -2   6   6 555.621 16.2216   1
   1   6   5 468.275 10.5450  -2
  -1   6   6 468.275 10.5450   1
   0   6   6 321.932 7.37717  -2
   0   6   6 321.932 7.37717   1
  -1   6   7 572.560 14.2266  -2
   1   6   6 572.560 14.2266   1
  -2   6   8 484.284 18.9736  -2
   2   6   6 484.284 18.9736   1
   3   6   6 53.4086 2.61984   1
   4   6   6 1.80302 0.80973   1
  -5   6  10 284.183 9.67722  -2
   5   6   6 284.183 9.67722   1
  -6   6  11 17.7200 3.13714  -2
   6   6   6 17.7200 3.13714   1
  -9   7   2 32.9211 3.61304  -2
  -9   7   6 32.9211 3.61304   1
  -8   7   1 109.748 5.07987  -2
  -8   7   6 109.748 5.07987   1
   7   7   0 110.829 6.46183  -2
  -7   7   6 110.829 6.46183   1
   6   7   1 103.991 6.09293  -2
  -6   7   6 103.991 6.09293   1
   5   7   2 153.728 7.97178  -2
  -5   7   6 153.728 7.97178   1
   4   7   3 123.729 12.2108  -2
  -4   7   6 123.729 12.2108   1
   3   7   3 73.3836 8.45777  -2
  -3   7   6 73.3836 8.45777   1
   2   7   4 146.847 6.56181  -2
  -2   7   6 146.847 6.56181   1
   1   7   5 164.973 5.62701  -2
  -1   7   6 164.973 5.62701   1
   0   7   6 251.771 7.98016  -2
   0   7   6 251.771 7.98016   1
  -1   7   7 234.389 7.74298  -2
   1   7   6 234.389 7.74298   1
  -2   7   8 384.855 15.5344  -2
   2   7   6 384.855 15.5344   1
  -3   7   9 282.606 20.7048  -2
   3   7   6 282.606 20.7048   1
   4   7   6 65.8178 2.63556   1
  -5   7  10 82.6420 4.03365  -2
   5   7   6 82.6420 4.03365   1
  -8   8   1 207.226 10.7250  -2
  -8   8   6 207.226 10.7250   1
   7   8   0 3.60718 1.68835  -2
  -7   8   6 3.60718 1.68835   1
   6   8   1 66.7317 5.47264  -2
  -6   8   6 66.7317 5.47264   1
   5   8   2 166.805 10.2410  -2
  -5   8   6 166.805 10.2410   1
   4   8   3 235.271 19.2009  -2
  -4   8   6 235.271 19.2009   1
  -3   8   6 101.505 4.96690   1
   2   8   4 244.768 9.80727  -2
  -2   8   6 244.768 9.80727   1
   1   8   5 382.517 14.8279  -2
  -1   8   6 382.517 14.8279   1
   0   8   6 275.184 9.64986  -2
   0   8   6 275.184 9.64986   1
  -1   8   7 131.041 5.43666  -2
   1   8   6 131.041 5.43666   1
  -2   8   8 70.6665 3.47502  -2
   2   8   6 70.6665 3.47502   1
  -3   8   9 293.616 21.4123  -2
   3   8   6 293.616 21.4123   1
  -4   8   9 89.9510 13.4438  -2
   4   8   6 89.9510 13.4438   1
   7   9   0 72.6779 4.30292  -2
  -7   9   6 72.6779 4.30292   1
   6   9   1 20.5406 3.16654  -2
  -6   9   6 20.5406 3.16654   1
   5   9   2 167.966 10.4435  -2
  -5   9   6 167.966 10.4435   1
   4   9   3 88.7944 10.3990  -2
  -4   9   6 88.7944 10.3990   1
   3   9   3 159.593 13.7742  -2
  -3   9   6 159.593 13.7742   1
   2   9   4 151.832 6.18277  -2
  -2   9   6 151.832 6.18277   1
   1   9   5 57.5642 3.79401  -2
  -1   9   6 57.5642 3.79401   1
   0   9   6 103.446 4.16638  -2
   0   9   6 103.446 4.16638   1
  -1   9   7 72.0642 3.22645  -2
   1   9   6 72.0642 3.22645   1
  -2   9   8 216.242 8.72838  -2
   2   9   6 216.242 8.72838   1
  -3   9   9 86.4531 9.54559  -2
   3   9   6 86.4531 9.54559   1
   5  10   2 58.3713 5.55933  -2
  -5  10   6 58.3713 5.55933   1
  -4  10   6 5.53797 1.36353   1
   3  10   3 240.332 19.0890  -2
  -3  10   6 240.332 19.0890   1
   2  10   4 24.6795 3.21045  -2
  -2  10   6 24.6795 3.21045   1
   1  10   5 0.53885 2.50406  -2
  -1  10   6 0.53885 2.50406   1
   0  10   6 99.1335 5.33819  -2
   0  10   6 99.1335 5.33819   1
  -1  10   7 187.264 7.51969  -2
   1  10   6 187.264 7.51969   1
 -11   0   2 13.1477 7.25105  -2
 -11   0   7 13.1477 7.25105   1
 -10   0   7 58.8144 4.04178   1
  -9   0   1 99.9298 5.20738  -2
  -9   0   7 99.9298 5.20738   1
   8   0   0 530.018 20.1781  -2
  -8   0   7 530.018 20.1781   1
   7   0   1 12.2994 1.47550  -2
  -7   0   7 12.2994 1.47550   1
   6   0   2 204.573 7.67448  -2
  -6   0   7 204.573 7.67448   1
   5   0   3 353.000 41.8932  -2
  -5   0   7 353.000 41.8932   1
  -4   0   7 0.70082 0.59679   1
  -3   0   7 36.7844 2.06849   1
   2   0   5 245.162 10.7494  -2
  -2   0   7 245.162 10.7494   1
   1   0   6 582.186 19.7962  -2
  -1   0   7 582.186 19.7962   1
   0   0   7 20.5337 1.81749  -2
   0   0   7 20.5337 1.81749   1
  -1   0   8 2719.00 88.4065  -2
   1   0   7 2719.00 88.4065   1
  -2   0   9 200.875 6.88409  -2
   2   0   7 200.875 6.88409   1
   3   0   7 411.281 11.0745   1
   4   0   7 256.038 10.9416   1
  -5   0  11 122.026 8.43233  -2
   5   0   7 122.026 8.43233   1
  -6   0  12 55.9535 4.58449  -2
   6   0   7 55.9535 4.58449   1
  -7   0  13 16.9378 2.59998  -2
   7   0   7 16.9378 2.59998   1
 -11   1   2 27.1906 8.71071  -2
 -11   1   7 27.1906 8.71071   1
 -10   1   7 4.16342 1.00966   1
  -9   1   1 214.501 5.95513  -2
  -9   1   7 214.501 5.95513   1
   8   1   0 105.954 3.75368  -2
  -8   1   7 105.954 3.75368   1
   7   1   1 44.6601 1.82463  -2
  -7   1   7 44.6601 1.82463   1
   6   1   2 232.482 7.13378  -2
  -6   1   7 232.482 7.13378   1
   5   1   3 701.933 34.9999  -2
  -5   1   7 701.933 34.9999   1
  -4   1   7 21.1016 1.30014   1
  -3   1   7 359.171 10.3842   1
   2   1   5 106.097 4.56006  -2
  -2   1   7 106.097 4.56006   1
   1   1   6 2226.00 47.5564  -2
  -1   1   7 2226.00 47.5564   1
   0   1   7 211.845 5.10773  -2
   0   1   7 211.845 5.10773   1
  -1   1   8 536.894 11.0984  -2
   1   1   7 536.894 11.0984   1
  -2   1   9 714.707 17.1200  -2
   2   1   7 714.707 17.1200   1
   3   1   7 19.5947 1.09171   1
   4   1   7 19.9963 1.56214   1
  -5   1  11 90.7115 3.76048  -2
   5   1   7 90.7115 3.76048   1
  -6   1  12 137.406 4.38638  -2
   6   1   7 137.406 4.38638   1
  -7   1  13 119.533 4.45489  -2
   7   1   7 119.533 4.45489   1
 -11   2   2 88.9680 11.2153  -2
 -11   2   7 88.9680 11.2153   1
 -10   2   7 19.5472 1.56931   1
  -9   2   1 113.024 4.42405  -2
  -9   2   7 113.024 4.42405   1
   8   2   0 470.539 14.2120  -2
  -8   2   7 470.539 14.2120   1
   7   2   1 87.4744 2.64870  -2
  -7   2   7 87.4744 2.64870   1
   6   2   2 243.761 7.02209  -2
  -6   2   7 243.761 7.02209   1
   5   2   3 1.98087 3.00653  -2
  -5   2   7 1.98087 3.00653   1
  -4   2   7 151.432 5.50358   1
  -3   2   7 70.6533 2.54446   1
   2   2   5 363.972 13.0996  -2
  -2   2   7 363.972 13.0996   1
   1   2   6 388.538 9.33269  -2
  -1   2   7 388.538 9.33269   1
   0   2   7 27.9164 1.37264  -2
   0   2   7 27.9164 1.37264   1
  -1   2   8 70.0559 2.64968  -2
   1   2   7 70.0559 2.64968   1
  -2   2   9 328.688 9.86016  -2
   2   2   7 328.688 9.86016   1
   3   2   7 279.893 6.81900   1
   4   2   7 197.836 5.93233   1
  -5   2  11 117.755 4.77639  -2
   5   2   7 117.755 4.77639   1
  -6   2  12 58.2652 3.13356  -2
   6   2   7 58.2652 3.13356   1
  -7   2  13 135.819 5.17581  -2
   7   2   7 135.819 5.17581   1
 -11   3   2 42.2258 8.02373  -2
 -11   3   7 42.2258 8.02373   1
 -10   3   7 37.2758 2.52421   1
  -9   3   1 48.5267 8.86547  -2
  -9   3   7 48.5267 8.86547   1
   8   3   0 378.072 13.6027  -2
  -8   3   7 378.072 13.6027   1
   7   3   1 227.568 5.69861  -2
  -7   3   7 227.568 5.69861   1
   6   3   2 158.876 7.76107  -2
  -6   3   7 158.876 7.76107   1
   5   3   3 189.879 12.3397  -2
  -5   3   7 189.879 12.3397   1
  -4   3   7 620.502 20.0632   1
   3   3   4 666.477 41.7765  -2
  -3   3   7 666.477 41.7765   1
   2   3   5 836.797 23.0775  -2
  -2   3   7 836.797 23.0775   1
   1   3   6 224.171 5.53426  -2
  -1   3   7 224.171 5.53426   1
   0   3   7 717.966 14.7604  -2
   0   3   7 717.966 14.7604   1
  -1   3   8 76.6976 2.96234  -2
   1   3   7 76.6976 2.96234   1
  -2   3   9 807.296 21.1849  -2
   2   3   7 807.296 21.1849   1
   3   3   7 70.6946 2.74344   1
  -4   3  10 484.298 32.7994  -2
   4   3   7 484.298 32.7994   1
  -5   3  11 105.527 4.60176  -2
   5   3   7 105.527 4.60176   1
  -6   3  12 50.2462 3.90808  -2
   6   3   7 50.2462 3.90808   1
 -10   4   7 130.412 4.99013   1
  -9   4   1 227.822 9.32337  -2
  -9   4   7 227.822 9.32337   1
   8   4   0 25.5541 2.53202  -2
  -8   4   7 25.5541 2.53202   1
   7   4   1 119.804 4.32678  -2
  -7   4   7 119.804 4.32678   1
   6   4   2 301.012 15.3227  -2
  -6   4   7 301.012 15.3227   1
   5   4   3 84.4578 4.48892  -2
  -5   4   7 84.4578 4.48892   1
   4   4   4 62.2662 7.90150  -2
  -4   4   7 62.2662 7.90150   1
  -3   4   7 202.749 6.82807   1
   2   4   5 86.3818 3.38661  -2
  -2   4   7 86.3818 3.38661   1
   1   4   6 1790.41 36.7648  -2
  -1   4   7 1790.41 36.7648   1
   0   4   7 1180.39 24.2606  -2
   0   4   7 1180.39 24.2606   1
  -1   4   8 440.294 11.1413  -2
   1   4   7 440.294 11.1413   1
  -2   4   9 66.8455 3.18072  -2
   2   4   7 66.8455 3.18072   1
   3   4   7 95.3262 3.78407   1
  -4   4  10 65.8978 8.93409  -2
   4   4   7 65.8978 8.93409   1
  -5   4  11 261.150 11.9570  -2
   5   4   7 261.150 11.9570   1
  -6   4  12 109.661 5.19197  -2
   6   4   7 109.661 5.19197   1
 -10   5   2 72.1969 10.6717  -2
 -10   5   7 72.1969 10.6717   1
  -9   5   1 114.537 4.33226  -2
  -9   5   7 114.537 4.33226   1
   8   5   0 24.5784 3.42699  -2
  -8   5   7 24.5784 3.42699   1
   7   5   1 128.024 5.21551  -2
  -7   5   7 128.024 5.21551   1
   6   5   2 232.317 7.08070  -2
  -6   5   7 232.317 7.08070   1
   5   5   3 248.583 10.5433  -2
  -5   5   7 248.583 10.5433   1
  -4   5   7 20.4038 1.39638   1
  -3   5   7 49.8599 2.18387   1
   2   5   5 306.343 8.59922  -2
  -2   5   7 306.343 8.59922   1
   1   5   6 233.188 5.93485  -2
  -1   5   7 233.188 5.93485   1
   0   5   7 1206.91 24.9495  -2
   0   5   7 1206.91 24.9495   1
  -1   5   8 258.322 6.66969  -2
   1   5   7 258.322 6.66969   1
  -2   5   9 385.638 11.0476  -2
   2   5   7 385.638 11.0476   1
   3   5   7 16.9786 1.33455   1
  -4   5  10 114.571 11.2864  -2
   4   5   7 114.571 11.2864   1
  -5   5  11 53.4160 4.71799  -2
   5   5   7 53.4160 4.71799   1
  -6   5  12 58.3578 3.94633  -2
   6   5   7 58.3578 3.94633   1
  -9   6   1 69.1016 4.76572  -2
  -9   6   7 69.1016 4.76572   1
   8   6   0 92.2747 4.69879  -2
  -8   6   7 92.2747 4.69879   1
   7   6   1 367.948 15.5574  -2
  -7   6   7 367.948 15.5574   1
   6   6   2 95.7461 6.05093  -2
  -6   6   7 95.7461 6.05093   1
   5   6   3 164.987 7.74281  -2
  -5   6   7 164.987 7.74281   1
  -4   6   7 89.1301 3.76153   1
   3   6   4 382.699 25.4729  -2
  -3   6   7 382.699 25.4729   1
   2   6   5 462.476 14.8310  -2
  -2   6   7 462.476 14.8310   1
   1   6   6 504.501 14.5851  -2
  -1   6   7 504.501 14.5851   1
   0   6   7 49.5392 2.12767  -2
   0   6   7 49.5392 2.12767   1
  -1   6   8 739.135 24.1240  -2
   1   6   7 739.135 24.1240   1
  -2   6   9 41.7228 3.28232  -2
   2   6   7 41.7228 3.28232   1
  -3   6  10 141.886 12.5646  -2
   3   6   7 141.886 12.5646   1
  -4   6  10 24.4211 7.15374  -2
   4   6   7 24.4211 7.15374   1
  -5   6  11 282.897 11.0925  -2
   5   6   7 282.897 11.0925   1
  -9   7   1 89.3718 6.00947  -2
  -9   7   7 89.3718 6.00947   1
   8   7   0 282.383 12.7058  -2
  -8   7   7 282.383 12.7058   1
   7   7   1 255.411 19.5976  -2
  -7   7   7 255.411 19.5976   1
   6   7   2 61.2076 5.77204  -2
  -6   7   7 61.2076 5.77204   1
   5   7   3 105.111 6.68081  -2
  -5   7   7 105.111 6.68081   1
   4   7   4 106.272 11.3003  -2
  -4   7   7 106.272 11.3003   1
  -3   7   7 14.7827 1.72091   1
   2   7   5 464.551 17.5331  -2
  -2   7   7 464.551 17.5331   1
   1   7   6 171.885 5.89987  -2
  -1   7   7 171.885 5.89987   1
   0   7   7 417.469 10.6873  -2
   0   7   7 417.469 10.6873   1
  -1   7   8 267.322 7.43900  -2
   1   7   7 267.322 7.43900   1
  -2   7   9 102.515 5.65481  -2
   2   7   7 102.515 5.65481   1
   3   7   7 112.553 4.52250   1
  -4   7  10 182.980 15.3918  -2
   4   7   7 182.980 15.3918   1
   8   8   0 87.2211 6.72990  -2
  -8   8   7 87.2211 6.72990   1
   7   8   1 56.0614 4.29777  -2
  -7   8   7 56.0614 4.29777   1
   6   8   2 73.8675 7.24293  -2
  -6   8   7 73.8675 7.24293   1
   5   8   3 54.4815 6.00532  -2
  -5   8   7 54.4815 6.00532   1
   4   8   4 76.0272 10.0874  -2
  -4   8   7 76.0272 10.0874   1
   3   8   4 46.6132 7.46522  -2
  -3   8   7 46.6132 7.46522   1
   2   8   5 181.785 7.70993  -2
  -2   8   7 181.785 7.70993   1
   1   8   6 107.783 4.88655  -2
  -1   8   7 107.783 4.88655   1
   0   8   7 395.824 12.0500  -2
   0   8   7 395.824 12.0500   1
  -1   8   8 25.6168 1.85915  -2
   1   8   7 25.6168 1.85915   1
  -2   8   9 19.4569 3.29088  -2
   2   8   7 19.4569 3.29088   1
  -3   8  10 242.555 18.5104  -2
   3   8   7 242.555 18.5104   1
   6   9   2 46.2169 4.78111  -2
  -6   9   7 46.2169 4.78111   1
   5   9   3 128.817 12.8840  -2
  -5   9   7 128.817 12.8840   1
  -4   9   7 97.6246 4.67325   1
   3   9   4 145.378 9.53270  -2
  -3   9   7 145.378 9.53270   1
   2   9   5 35.0498 4.07952  -2
  -2   9   7 35.0498 4.07952   1
   1   9   6 68.2835 4.82489  -2
  -1   9   7 68.2835 4.82489   1
   0   9   7 95.9721 3.90543  -2
   0   9   7 95.9721 3.90543   1
  -1   9   8 71.8774 3.55592  -2
   1   9   7 71.8774 3.55592   1
  -2   9   9 45.5374 3.26549  -2
   2   9   7 45.5374 3.26549   1
  -4  10   7 15.4086 1.72237   1
  -3  10   7 1.57713 1.11274   1
   2  10   5 13.4010 2.40478  -2
  -2  10   7 13.4010 2.40478   1
   1  10   6 142.757 7.22783  -2
  -1  10   7 142.757 7.22783   1
   0  10   7 11.2961 1.52020  -2
   0  10   7 11.2961 1.52020   1
 -11   0   8 -0.3449 1.88950   1
 -10   0   8 3.80171 1.22560   1
   9   0   0 62.9876 5.69788  -2
  -9   0   8 62.9876 5.69788   1
   8   0   1 82.4803 5.29135  -2
  -8   0   8 82.4803 5.29135   1
   7   0   2 28.6233 2.07598  -2
  -7   0   8 28.6233 2.07598   1
   6   0   3 244.140 9.36315  -2
  -6   0   8 244.140 9.36315   1
   5   0   4 1169.99 76.3121  -2
  -5   0   8 1169.99 76.3121   1
  -4   0   8 393.719 35.8288   1
  -3   0   8 405.364 16.5904   1
   2   0   6 182.148 8.06533  -2
  -2   0   8 182.148 8.06533   1
   1   0   7 1990.88 59.9016  -2
  -1   0   8 1990.88 59.9016   1
   0   0   8 1382.42 38.5812  -2
   0   0   8 1382.42 38.5812   1
  -1   0   9 119.749 4.58977  -2
   1   0   8 119.749 4.58977   1
  -2   0  10 26.8500 2.88381  -2
   2   0   8 26.8500 2.88381   1
   3   0   8 1048.50 26.9233   1
   4   0   8 191.299 6.64283   1
  -5   0  12 509.923 20.1410  -2
   5   0   8 509.923 20.1410   1
  -6   0  13 86.2280 5.91180  -2
   6   0   8 86.2280 5.91180   1
 -11   1   1 80.0362 11.3871  -2
 -11   1   8 80.0362 11.3871   1
 -10   1   8 104.728 3.51171   1
   9   1   0 226.885 7.96515  -2
  -9   1   8 226.885 7.96515   1
   8   1   1 98.6787 4.09087  -2
  -8   1   8 98.6787 4.09087   1
   7   1   2 487.489 12.2710  -2
  -7   1   8 487.489 12.2710   1
   6   1   3 213.546 6.25247  -2
  -6   1   8 213.546 6.25247   1
   5   1   4 185.865 8.39959  -2
  -5   1   8 185.865 8.39959   1
  -4   1   8 488.778 22.3199   1
  -3   1   8 47.4055 1.87160   1
   2   1   6 551.950 14.6270  -2
  -2   1   8 551.950 14.6270   1
   1   1   7 535.408 11.9548  -2
  -1   1   8 535.408 11.9548   1
   0   1   8 415.099 9.48765  -2
   0   1   8 415.099 9.48765   1
  -1   1   9 166.745 4.67738  -2
   1   1   8 166.745 4.67738   1
  -2   1  10 1248.87 34.3925  -2
   2   1   8 1248.87 34.3925   1
   3   1   8 20.6773 1.51767   1
   4   1   8 289.277 7.37006   1
  -5   1  12 118.586 4.59616  -2
   5   1   8 118.586 4.59616   1
  -6   1  13 139.739 6.72951  -2
   6   1   8 139.739 6.72951   1
 -11   2   8 9.05366 1.41405   1
 -10   2   8 77.6651 2.84964   1
   9   2   0 44.8483 4.47963  -2
  -9   2   8 44.8483 4.47963   1
   8   2   1 500.966 15.3249  -2
  -8   2   8 500.966 15.3249   1
   7   2   2 320.328 9.95910  -2
  -7   2   8 320.328 9.95910   1
   6   2   3 293.220 11.7593  -2
  -6   2   8 293.220 11.7593   1
   5   2   4 339.168 12.9939  -2
  -5   2   8 339.168 12.9939   1
  -4   2   8 9.52148 0.73589   1
   3   2   5 1473.77 130.577  -2
  -3   2   8 1473.77 130.577   1
   2   2   6 366.523 11.5806  -2
  -2   2   8 366.523 11.5806   1
   1   2   7 56.8970 2.44657  -2
  -1   2   8 56.8970 2.44657   1
   0   2   8 720.307 15.2145  -2
   0   2   8 720.307 15.2145   1
  -1   2   9 695.905 14.6453  -2
   1   2   8 695.905 14.6453   1
  -2   2  10 505.903 14.9436  -2
   2   2   8 505.903 14.9436   1
  -3   2  11 456.986 31.9095  -2
   3   2   8 456.986 31.9095   1
   4   2   8 30.5021 2.09085   1
  -5   2  12 160.070 6.63236  -2
   5   2   8 160.070 6.63236   1
  -6   2  13 45.0680 3.70087  -2
   6   2   8 45.0680 3.70087   1
 -11   3   8 8.96304 2.10748   1
 -10   3   8 41.2583 2.37317   1
   9   3   0 115.081 12.2804  -2
  -9   3   8 115.081 12.2804   1
   8   3   1 86.9999 4.78905  -2
  -8   3   8 86.9999 4.78905   1
   7   3   2 124.354 5.44973  -2
  -7   3   8 124.354 5.44973   1
   6   3   3 165.970 7.61514  -2
  -6   3   8 165.970 7.61514   1
   5   3   4 651.762 25.5984  -2
  -5   3   8 651.762 25.5984   1
   4   3   5 473.505 31.1111  -2
  -4   3   8 473.505 31.1111   1
  -3   3   8 346.846 10.0259   1
   2   3   6 526.938 13.3693  -2
  -2   3   8 526.938 13.3693   1
   1   3   7 85.0166 2.88461  -2
  -1   3   8 85.0166 2.88461   1
   0   3   8 800.299 18.4116  -2
   0   3   8 800.299 18.4116   1
  -1   3   9 591.342 14.8107  -2
   1   3   8 591.342 14.8107   1
  -2   3  10 381.260 11.9469  -2
   2   3   8 381.260 11.9469   1
   3   3   8 237.514 6.86765   1
   4   3   8 177.568 4.92911   1
  -5   3  12 51.3270 4.25257  -2
   5   3   8 51.3270 4.25257   1
  -6   3  13 149.254 7.09699  -2
   6   3   8 149.254 7.09699   1
 -10   4   1 74.8473 10.8146  -2
 -10   4   8 74.8473 10.8146   1
   9   4   0 109.804 4.75210  -2
  -9   4   8 109.804 4.75210   1
   8   4   1 313.088 13.1552  -2
  -8   4   8 313.088 13.1552   1
   7   4   2 31.5304 2.14179  -2
  -7   4   8 31.5304 2.14179   1
   6   4   3 74.5963 3.20468  -2
  -6   4   8 74.5963 3.20468   1
   5   4   4 131.208 5.63402  -2
  -5   4   8 131.208 5.63402   1
  -4   4   8 144.649 5.83504   1
  -3   4   8 147.067 5.94991   1
   2   4   6 804.747 19.6454  -2
  -2   4   8 804.747 19.6454   1
   1   4   7 501.863 12.8101  -2
  -1   4   8 501.863 12.8101   1
   0   4   8 481.320 12.1253  -2
   0   4   8 481.320 12.1253   1
  -1   4   9 546.700 12.9386  -2
   1   4   8 546.700 12.9386   1
  -2   4  10 487.445 13.5128  -2
   2   4   8 487.445 13.5128   1
   3   4   8 37.5872 2.09563   1
   4   4   8 10.9510 1.57927   1
  -5   4  12 178.315 7.09680  -2
   5   4   8 178.315 7.09680   1
 -10   5   1 9.24142 8.77880  -2
 -10   5   8 9.24142 8.77880   1
   9   5   0 22.7334 3.80253  -2
  -9   5   8 22.7334 3.80253   1
   8   5   1 160.382 5.70935  -2
  -8   5   8 160.382 5.70935   1
   7   5   2 360.529 12.7520  -2
  -7   5   8 360.529 12.7520   1
   6   5   3 26.8758 2.04815  -2
  -6   5   8 26.8758 2.04815   1
   5   5   4 74.1031 3.48374  -2
  -5   5   8 74.1031 3.48374   1
  -4   5   8 66.9735 2.70178   1
  -3   5   8 142.463 4.64232   1
   2   5   6 1070.71 29.8391  -2
  -2   5   8 1070.71 29.8391   1
   1   5   7 226.608 5.85826  -2
  -1   5   8 226.608 5.85826   1
   0   5   8 351.336 8.61191  -2
   0   5   8 351.336 8.61191   1
  -1   5   9 171.105 4.91078  -2
   1   5   8 171.105 4.91078   1
  -2   5  10 52.6363 3.56264  -2
   2   5   8 52.6363 3.56264   1
   3   5   8 77.8457 4.33089   1
   4   5   8 48.5070 2.76298   1
  -5   5  12 166.301 7.62344  -2
   5   5   8 166.301 7.62344   1
   9   6   0 127.283 5.98916  -2
  -9   6   8 127.283 5.98916   1
   8   6   1 123.082 6.07133  -2
  -8   6   8 123.082 6.07133   1
   7   6   2 151.283 10.0549  -2
  -7   6   8 151.283 10.0549   1
   6   6   3 307.008 12.6172  -2
  -6   6   8 307.008 12.6172   1
   5   6   4 180.429 9.72664  -2
  -5   6   8 180.429 9.72664   1
   4   6   5 520.458 36.6052  -2
  -4   6   8 520.458 36.6052   1
   3   6   5 23.3315 6.27898  -2
  -3   6   8 23.3315 6.27898   1
   2   6   6 523.880 13.6627  -2
  -2   6   8 523.880 13.6627   1
   1   6   7 906.217 23.4236  -2
  -1   6   8 906.217 23.4236   1
   0   6   8 62.8317 2.30199  -2
   0   6   8 62.8317 2.30199   1
  -1   6   9 273.074 10.1061  -2
   1   6   8 273.074 10.1061   1
  -2   6  10 145.370 7.89522  -2
   2   6   8 145.370 7.89522   1
   3   6   8 13.0074 1.46468   1
   4   6   8 22.2964 1.61664   1
   8   7   1 3.47492 3.00160  -2
  -8   7   8 3.47492 3.00160   1
   7   7   2 74.1030 5.66512  -2
  -7   7   8 74.1030 5.66512   1
   6   7   3 48.3058 7.01113  -2
  -6   7   8 48.3058 7.01113   1
   5   7   4 77.0322 5.01380  -2
  -5   7   8 77.0322 5.01380   1
   4   7   5 129.676 12.9003  -2
  -4   7   8 129.676 12.9003   1
   3   7   5 75.8031 9.08644  -2
  -3   7   8 75.8031 9.08644   1
   2   7   6 263.059 13.5459  -2
  -2   7   8 263.059 13.5459   1
   1   7   7 184.019 6.50803  -2
  -1   7   8 184.019 6.50803   1
   0   7   8 78.1441 2.93643  -2
   0   7   8 78.1441 2.93643   1
  -1   7   9 217.305 7.65128  -2
   1   7   8 217.305 7.65128   1
  -2   7  10 145.066 7.01126  -2
   2   7   8 145.066 7.01126   1
   3   7   8 79.0198 2.99946   1
   7   8   2 154.640 8.46117  -2
  -7   8   8 154.640 8.46117   1
   6   8   3 76.8894 7.71840  -2
  -6   8   8 76.8894 7.71840   1
   5   8   4 202.928 12.7336  -2
  -5   8   8 202.928 12.7336   1
  -4   8   8 66.2550 3.74768   1
   3   8   5 131.932 12.7638  -2
  -3   8   8 131.932 12.7638   1
   2   8   6 90.1502 4.74293  -2
  -2   8   8 90.1502 4.74293   1
   1   8   7 24.0452 2.28641  -2
  -1   8   8 24.0452 2.28641   1
   0   8   8 93.5292 3.07565  -2
   0   8   8 93.5292 3.07565   1
  -1   8   9 235.019 9.08037  -2
   1   8   8 235.019 9.08037   1
  -2   8  10 89.4356 4.36992  -2
   2   8   8 89.4356 4.36992   1
   5   9   4 83.1067 7.63611  -2
  -5   9   8 83.1067 7.63611   1
   4   9   5 50.9275 9.59242  -2
  -4   9   8 50.9275 9.59242   1
  -3   9   8 14.4182 1.56604   1
   2   9   6 125.290 8.30747  -2
  -2   9   8 125.290 8.30747   1
   1   9   7 44.8870 3.61994  -2
  -1   9   8 44.8870 3.61994   1
   0   9   8 249.114 7.46959  -2
   0   9   8 249.114 7.46959   1
   1   9   8 83.5220 3.82911   1
 -11   0   9 59.5014 3.66198   1
 -10   0   9 92.9517 4.35550   1
   9   0   1 137.467 13.1791  -2
  -9   0   9 137.467 13.1791   1
   8   0   2 242.681 10.9007  -2
  -8   0   9 242.681 10.9007   1
   7   0   3 84.8860 4.63773  -2
  -7   0   9 84.8860 4.63773   1
   6   0   4 3.96301 2.04328  -2
  -6   0   9 3.96301 2.04328   1
   5   0   5 51.2128 4.43761  -2
  -5   0   9 51.2128 4.43761   1
  -4   0   9 122.639 6.28936   1
   3   0   6 194.904 62.7785  -2
  -3   0   9 194.904 62.7785   1
   2   0   7 143.428 8.68016  -2
  -2   0   9 143.428 8.68016   1
   1   0   8 142.087 6.55114  -2
  -1   0   9 142.087 6.55114   1
   0   0   9 294.465 10.1066  -2
   0   0   9 294.465 10.1066   1
  -1   0  10 12.5225 2.10118  -2
   1   0   9 12.5225 2.10118   1
  -2   0  11 249.207 8.56295  -2
   2   0   9 249.207 8.56295   1
   3   0   9 5.28003 1.24774   1
   4   0   9 13.8264 1.67116   1
  -5   0  13 45.8621 6.49381  -2
   5   0   9 45.8621 6.49381   1
 -11   1   9 14.5703 1.50278   1
 -10   1   9 4.48963 1.03756   1
   9   1   1 74.5309 4.20367  -2
  -9   1   9 74.5309 4.20367   1
   8   1   2 336.611 14.4157  -2
  -8   1   9 336.611 14.4157   1
   7   1   3 415.582 13.7915  -2
  -7   1   9 415.582 13.7915   1
   6   1   4 207.116 10.5486  -2
  -6   1   9 207.116 10.5486   1
   5   1   5 592.085 27.7514  -2
  -5   1   9 592.085 27.7514   1
  -4   1   9 408.809 11.5489   1
   3   1   6 322.515 66.3987  -2
  -3   1   9 322.515 66.3987   1
   2   1   7 552.072 14.0029  -2
  -2   1   9 552.072 14.0029   1
   1   1   8 218.833 6.31210  -2
  -1   1   9 218.833 6.31210   1
   0   1   9 93.0682 3.18895  -2
   0   1   9 93.0682 3.18895   1
  -1   1  10 163.033 4.47714  -2
   1   1   9 163.033 4.47714   1
  -2   1  11 198.492 7.76931  -2
   2   1   9 198.492 7.76931   1
   3   1   9 3.74317 0.84181   1
   4   1   9 37.2158 1.97381   1
  -5   1  13 73.6809 3.98518  -2
   5   1   9 73.6809 3.98518   1
 -10   2   9 6.85284 1.20823   1
   9   2   1 108.108 6.61319  -2
  -9   2   9 108.108 6.61319   1
   8   2   2 184.791 7.74309  -2
  -8   2   9 184.791 7.74309   1
   7   2   3 196.190 11.2642  -2
  -7   2   9 196.190 11.2642   1
   6   2   4 166.721 7.20035  -2
  -6   2   9 166.721 7.20035   1
  -5   2   9 513.145 34.6474   1
   4   2   6 213.572 16.6307  -2
  -4   2   9 213.572 16.6307   1
   3   2   6 468.452 72.0419  -2
  -3   2   9 468.452 72.0419   1
   2   2   7 222.050 6.61807  -2
  -2   2   9 222.050 6.61807   1
   1   2   8 537.240 13.6026  -2
  -1   2   9 537.240 13.6026   1
   0   2   9 56.2703 2.20820  -2
   0   2   9 56.2703 2.20820   1
  -1   2  10 76.6248 3.11220  -2
   1   2   9 76.6248 3.11220   1
  -2   2  11 49.4497 2.94653  -2
   2   2   9 49.4497 2.94653   1
  -3   2  12 555.191 26.6756  -2
   3   2   9 555.191 26.6756   1
   4   2   9 139.348 4.24546   1
  -5   2  13 97.7290 6.65163  -2
   5   2   9 97.7290 6.65163   1
 -10   3   9 86.3766 3.40321   1
   9   3   1 207.251 7.86238  -2
  -9   3   9 207.251 7.86238   1
   8   3   2 40.4483 5.01073  -2
  -8   3   9 40.4483 5.01073   1
   7   3   3 94.8553 4.64393  -2
  -7   3   9 94.8553 4.64393   1
   6   3   4 463.283 18.2490  -2
  -6   3   9 463.283 18.2490   1
   5   3   5 123.327 4.92194  -2
  -5   3   9 123.327 4.92194   1
  -4   3   9 87.2185 3.14348   1
   3   3   6 436.543 56.2352  -2
  -3   3   9 436.543 56.2352   1
   2   3   7 1025.19 33.0884  -2
  -2   3   9 1025.19 33.0884   1
   1   3   8 469.952 13.0700  -2
  -1   3   9 469.952 13.0700   1
   0   3   9 94.7764 3.59114  -2
   0   3   9 94.7764 3.59114   1
  -1   3  10 365.898 11.1997  -2
   1   3   9 365.898 11.1997   1
  -2   3  11 39.3994 3.62496  -2
   2   3   9 39.3994 3.62496   1
  -3   3  12 37.2931 5.24480  -2
   3   3   9 37.2931 5.24480   1
   4   3   9 10.7574 1.20539   1
  -5   3  13 52.2016 5.35161  -2
   5   3   9 52.2016 5.35161   1
 -10   4   9 78.8969 3.72547   1
   9   4   1 44.2853 3.33155  -2
  -9   4   9 44.2853 3.33155   1
   8   4   2 148.687 6.68304  -2
  -8   4   9 148.687 6.68304   1
   7   4   3 234.909 10.3680  -2
  -7   4   9 234.909 10.3680   1
   6   4   4 77.4422 3.34055  -2
  -6   4   9 77.4422 3.34055   1
   5   4   5 293.409 12.4808  -2
  -5   4   9 293.409 12.4808   1
  -4   4   9 147.560 4.79729   1
  -3   4   9 83.2435 3.37146   1
   2   4   7 54.9772 3.18680  -2
  -2   4   9 54.9772 3.18680   1
   1   4   8 359.387 14.6162  -2
  -1   4   9 359.387 14.6162   1
   0   4   9 208.170 6.97520  -2
   0   4   9 208.170 6.97520   1
  -1   4  10 319.245 10.2105  -2
   1   4   9 319.245 10.2105   1
  -2   4  11 159.788 6.92816  -2
   2   4   9 159.788 6.92816   1
   3   4   9 32.8551 2.48466   1
   4   4   9 83.5405 4.36545   1
   9   5   1 47.6769 4.71197  -2
  -9   5   9 47.6769 4.71197   1
   8   5   2 190.482 9.83528  -2
  -8   5   9 190.482 9.83528   1
   7   5   3 94.1714 4.41977  -2
  -7   5   9 94.1714 4.41977   1
   6   5   4 265.173 13.6557  -2
  -6   5   9 265.173 13.6557   1
   5   5   5 89.7450 4.00193  -2
  -5   5   9 89.7450 4.00193   1
  -4   5   9 239.004 7.07669   1
  -3   5   9 191.156 6.64892   1
   2   5   7 288.212 9.13516  -2
  -2   5   9 288.212 9.13516   1
   1   5   8 124.530 3.83740  -2
  -1   5   9 124.530 3.83740   1
   0   5   9 756.577 19.9783  -2
   0   5   9 756.577 19.9783   1
  -1   5  10 102.864 5.03482  -2
   1   5   9 102.864 5.03482   1
  -2   5  11 156.020 5.77026  -2
   2   5   9 156.020 5.77026   1
   3   5   9 63.8220 2.99297   1
   4   5   9 32.7935 2.23764   1
   9   6   1 1.91738 2.70967  -2
  -9   6   9 1.91738 2.70967   1
   8   6   2 20.0894 2.46020  -2
  -8   6   9 20.0894 2.46020   1
   7   6   3 85.6331 5.12800  -2
  -7   6   9 85.6331 5.12800   1
   6   6   4 36.0196 2.57385  -2
  -6   6   9 36.0196 2.57385   1
   5   6   5 66.9954 4.37149  -2
  -5   6   9 66.9954 4.37149   1
  -4   6   9 148.479 5.18373   1
  -3   6   9 60.7844 2.45849   1
   2   6   7 51.3695 3.21688  -2
  -2   6   9 51.3695 3.21688   1
   1   6   8 301.638 12.6229  -2
  -1   6   9 301.638 12.6229   1
   0   6   9 198.641 5.50395  -2
   0   6   9 198.641 5.50395   1
  -1   6  10 103.544 3.98038  -2
   1   6   9 103.544 3.98038   1
  -2   6  11 267.637 8.52117  -2
   2   6   9 267.637 8.52117   1
   3   6   9 139.724 4.59009   1
   8   7   2 36.1272 6.45160  -2
  -8   7   9 36.1272 6.45160   1
   7   7   3 78.9376 5.73489  -2
  -7   7   9 78.9376 5.73489   1
   6   7   4 190.679 10.6006  -2
  -6   7   9 190.679 10.6006   1
   5   7   5 50.5650 4.42963  -2
  -5   7   9 50.5650 4.42963   1
  -4   7   9 132.434 6.58374   1
  -3   7   9 173.715 6.65404   1
   2   7   7 106.108 4.65768  -2
  -2   7   9 106.108 4.65768   1
   1   7   8 135.574 4.71968  -2
  -1   7   9 135.574 4.71968   1
   0   7   9 3.62101 0.84412  -2
   0   7   9 3.62101 0.84412   1
  -1   7  10 15.5691 2.32303  -2
   1   7   9 15.5691 2.32303   1
  -2   7  11 136.364 6.23641  -2
   2   7   9 136.364 6.23641   1
   6   8   4 138.625 10.4903  -2
  -6   8   9 138.625 10.4903   1
   5   8   5 154.035 9.26703  -2
  -5   8   9 154.035 9.26703   1
   4   8   6 54.1605 9.69801  -2
  -4   8   9 54.1605 9.69801   1
  -3   8   9 1.70009 1.01872   1
   2   8   7 14.1677 2.48792  -2
  -2   8   9 14.1677 2.48792   1
   1   8   8 160.203 4.94629  -2
  -1   8   9 160.203 4.94629   1
   0   8   9 235.372 5.91811  -2
   0   8   9 235.372 5.91811   1
  -1   8  10 294.014 10.9984  -2
   1   8   9 294.014 10.9984   1
  -3   9   9 49.2418 2.75251   1
   2   9   7 41.9429 4.10587  -2
  -2   9   9 41.9429 4.10587   1
 -10   0  10 66.1477 4.98657   1
   9   0   2 46.1906 8.24372  -2
  -9   0  10 46.1906 8.24372   1
   8   0   3 5.68900 2.59445  -2
  -8   0  10 5.68900 2.59445   1
   7   0   4 319.830 16.3561  -2
  -7   0  10 319.830 16.3561   1
   6   0   5 247.720 12.5601  -2
  -6   0  10 247.720 12.5601   1
   5   0   6 301.785 14.9729  -2
  -5   0  10 301.785 14.9729   1
  -4   0  10 103.074 5.42681   1
  -3   0  10 122.584 7.57669   1
   2   0   8 35.2127 4.52080  -2
  -2   0  10 35.2127 4.52080   1
   1   0   9 7.95823 2.94472  -2
  -1   0  10 7.95823 2.94472   1
   0   0  10 362.492 12.9207  -2
   0   0  10 362.492 12.9207   1
  -1   0  11 615.299 18.2401  -2
   1   0  10 615.299 18.2401   1
  -2   0  12 140.447 9.05844  -2
   2   0  10 140.447 9.05844   1
   3   0  10 314.975 10.2275   1
   4   0  10 105.643 5.34811   1
 -10   1  10 11.0981 1.44867   1
   9   1   2 72.5938 4.14452  -2
  -9   1  10 72.5938 4.14452   1
   8   1   3 64.9329 4.04144  -2
  -8   1  10 64.9329 4.04144   1
   7   1   4 196.069 6.68922  -2
  -7   1  10 196.069 6.68922   1
   6   1   5 346.521 11.8475  -2
  -6   1  10 346.521 11.8475   1
   5   1   6 120.363 5.96954  -2
  -5   1  10 120.363 5.96954   1
  -4   1  10 309.131 9.75041   1
  -3   1  10 65.3185 2.58274   1
   2   1   8 1047.55 27.4366  -2
  -2   1  10 1047.55 27.4366   1
   1   1   9 229.090 8.96096  -2
  -1   1  10 229.090 8.96096   1
   0   1  10 312.994 7.49654  -2
   0   1  10 312.994 7.49654   1
  -1   1  11 74.4543 2.82425  -2
   1   1  10 74.4543 2.82425   1
  -2   1  12 143.919 5.19953  -2
   2   1  10 143.919 5.19953   1
   3   1  10 48.4283 2.24645   1
   4   1  10 94.9288 3.54864   1
  10   2   1 62.4776 10.2714  -2
 -10   2  10 62.4776 10.2714   1
   9   2   2 346.166 10.4354  -2
  -9   2  10 346.166 10.4354   1
   8   2   3 166.887 8.02837  -2
  -8   2  10 166.887 8.02837   1
   7   2   4 308.799 13.2953  -2
  -7   2  10 308.799 13.2953   1
   6   2   5 572.046 19.3545  -2
  -6   2  10 572.046 19.3545   1
   5   2   6 767.723 28.7682  -2
  -5   2  10 767.723 28.7682   1
  -4   2  10 88.7866 3.76881   1
  -3   2  10 179.722 6.49468   1
   2   2   8 576.298 15.7480  -2
  -2   2  10 576.298 15.7480   1
   1   2   9 75.1748 3.22230  -2
  -1   2  10 75.1748 3.22230   1
   0   2  10 129.382 4.72960  -2
   0   2  10 129.382 4.72960   1
  -1   2  11 136.054 4.18710  -2
   1   2  10 136.054 4.18710   1
  -2   2  12 157.609 5.21810  -2
   2   2  10 157.609 5.21810   1
   3   2  10 126.599 4.55968   1
  -4   2  13 8.50761 6.77754  -2
   4   2  10 8.50761 6.77754   1
  10   3   1 18.3186 6.34786  -2
 -10   3  10 18.3186 6.34786   1
   9   3   2 32.9154 3.97127  -2
  -9   3  10 32.9154 3.97127   1
   8   3   3 129.348 6.20132  -2
  -8   3  10 129.348 6.20132   1
   7   3   4 25.0427 2.78532  -2
  -7   3  10 25.0427 2.78532   1
   6   3   5 252.297 9.51270  -2
  -6   3  10 252.297 9.51270   1
   5   3   6 282.029 10.4496  -2
  -5   3  10 282.029 10.4496   1
  -4   3  10 299.824 11.9849   1
  -3   3  10 61.3871 2.58775   1
   2   3   8 508.376 17.2167  -2
  -2   3  10 508.376 17.2167   1
   1   3   9 392.728 13.7015  -2
  -1   3  10 392.728 13.7015   1
   0   3  10 124.094 4.76547  -2
   0   3  10 124.094 4.76547   1
  -1   3  11 610.263 19.6190  -2
   1   3  10 610.263 19.6190   1
  -2   3  12 335.257 17.5230  -2
   2   3  10 335.257 17.5230   1
   3   3  10 166.986 5.55644   1
   4   3  10 17.4305 1.82729   1
   9   4   2 130.318 7.63705  -2
  -9   4  10 130.318 7.63705   1
   8   4   3 199.609 8.26081  -2
  -8   4  10 199.609 8.26081   1
   7   4   4 263.945 9.87090  -2
  -7   4  10 263.945 9.87090   1
   6   4   5 198.353 10.9707  -2
  -6   4  10 198.353 10.9707   1
   5   4   6 178.128 8.39373  -2
  -5   4  10 178.128 8.39373   1
  -4   4  10 94.5825 4.59126   1
  -3   4  10 350.087 12.0437   1
   2   4   8 370.863 10.6003  -2
  -2   4  10 370.863 10.6003   1
   1   4   9 287.309 10.3523  -2
  -1   4  10 287.309 10.3523   1
   0   4  10 4.96912 0.85836  -2
   0   4  10 4.96912 0.85836   1
  -1   4  11 226.321 7.28449  -2
   1   4  10 226.321 7.28449   1
  -2   4  12 103.743 5.85212  -2
   2   4  10 103.743 5.85212   1
  -3   4  13 27.6054 5.64433  -2
   3   4  10 27.6054 5.64433   1
   9   5   2 86.1332 7.01978  -2
  -9   5  10 86.1332 7.01978   1
   8   5   3 107.173 6.80421  -2
  -8   5  10 107.173 6.80421   1
   7   5   4 46.7079 3.15322  -2
  -7   5  10 46.7079 3.15322   1
   6   5   5 216.621 9.63341  -2
  -6   5  10 216.621 9.63341   1
   5   5   6 29.1623 3.15421  -2
  -5   5  10 29.1623 3.15421   1
  -4   5  10 215.116 7.31492   1
  -3   5  10 37.5810 1.98907   1
   2   5   8 60.5741 3.82724  -2
  -2   5  10 60.5741 3.82724   1
   1   5   9 122.583 5.48821  -2
  -1   5  10 122.583 5.48821   1
   0   5  10 353.874 10.2774  -2
   0   5  10 353.874 10.2774   1
  -1   5  11 26.2335 2.45161  -2
   1   5  10 26.2335 2.45161   1
  -2   5  12 71.2963 3.98968  -2
   2   5  10 71.2963 3.98968   1
   3   5  10 198.676 7.54551   1
   8   6   3 105.984 5.40915  -2
  -8   6  10 105.984 5.40915   1
   7   6   4 158.814 10.3861  -2
  -7   6  10 158.814 10.3861   1
   6   6   5 17.7614 1.74143  -2
  -6   6  10 17.7614 1.74143   1
   5   6   6 235.995 7.40133  -2
  -5   6  10 235.995 7.40133   1
  -4   6  10 61.1808 2.58666   1
  -3   6  10 131.508 4.63329   1
   2   6   8 131.959 5.18649  -2
  -2   6  10 131.959 5.18649   1
   1   6   9 102.420 4.09325  -2
  -1   6  10 102.420 4.09325   1
   0   6  10 24.5333 1.68190  -2
   0   6  10 24.5333 1.68190   1
  -1   6  11 43.4622 3.61450  -2
   1   6  10 43.4622 3.61450   1
   2   6  10 1.01017 0.96397   1
   7   7   4 69.7759 5.82389  -2
  -7   7  10 69.7759 5.82389   1
   6   7   5 31.9327 3.93735  -2
  -6   7  10 31.9327 3.93735   1
   5   7   6 72.3417 5.49845  -2
  -5   7  10 72.3417 5.49845   1
   4   7   7 155.813 15.0366  -2
  -4   7  10 155.813 15.0366   1
  -3   7  10 24.9829 1.83825   1
   2   7   8 163.004 5.76050  -2
  -2   7  10 163.004 5.76050   1
   1   7   9 11.0543 1.81537  -2
  -1   7  10 11.0543 1.81537   1
   0   7  10 108.955 3.54140  -2
   0   7  10 108.955 3.54140   1
   1   7  10 8.66060 1.07904   1
  -5   8  10 106.318 5.92398   1
  -4   8  10 32.6778 2.39839   1
  -3   8  10 0.11633 1.16949   1
   2   8   8 79.1439 3.56837  -2
  -2   8  10 79.1439 3.56837   1
   1   8   9 225.965 7.91264  -2
  -1   8  10 225.965 7.91264   1
 -10   0  11 0.01928 1.48024   1
   9   0   3 182.440 11.5694  -2
  -9   0  11 182.440 11.5694   1
   8   0   4 11.8528 2.99291  -2
  -8   0  11 11.8528 2.99291   1
   7   0   5 125.932 6.27355  -2
  -7   0  11 125.932 6.27355   1
   6   0   6 169.332 9.63532  -2
  -6   0  11 169.332 9.63532   1
   5   0   7 114.559 7.52583  -2
  -5   0  11 114.559 7.52583   1
  -4   0  11 10.5694 1.84832   1
  -3   0  11 132.263 6.74160   1
   2   0   9 294.466 12.6261  -2
  -2   0  11 294.466 12.6261   1
   1   0  10 619.716 21.0168  -2
  -1   0  11 619.716 21.0168   1
   0   0  11 186.403 6.64047  -2
   0   0  11 186.403 6.64047   1
  -1   0  12 201.428 8.10470  -2
   1   0  11 201.428 8.10470   1
  -2   0  13 43.3322 5.51598  -2
   2   0  11 43.3322 5.51598   1
   3   0  11 7.57220 1.47203   1
  10   1   2 162.874 15.8167  -2
 -10   1  11 162.874 15.8167   1
   9   1   3 72.7501 5.94913  -2
  -9   1  11 72.7501 5.94913   1
   8   1   4 51.3842 3.28409  -2
  -8   1  11 51.3842 3.28409   1
   7   1   5 90.9020 3.66133  -2
  -7   1  11 90.9020 3.66133   1
   6   1   6 205.966 8.29351  -2
  -6   1  11 205.966 8.29351   1
   5   1   7 97.3330 5.14964  -2
  -5   1  11 97.3330 5.14964   1
  -4   1  11 38.6252 2.58388   1
  -3   1  11 84.2072 4.10696   1
   2   1   9 272.249 14.4191  -2
  -2   1  11 272.249 14.4191   1
   1   1  10 105.332 4.32240  -2
  -1   1  11 105.332 4.32240   1
   0   1  11 479.093 11.1512  -2
   0   1  11 479.093 11.1512   1
  -1   1  12 91.1197 3.22263  -2
   1   1  11 91.1197 3.22263   1
  -2   1  13 71.7446 4.34456  -2
   2   1  11 71.7446 4.34456   1
   3   1  11 13.2891 1.26764   1
   9   2   3 3.70966 3.22799  -2
  -9   2  11 3.70966 3.22799   1
   8   2   4 61.7541 4.89790  -2
  -8   2  11 61.7541 4.89790   1
   7   2   5 84.7096 5.09636  -2
  -7   2  11 84.7096 5.09636   1
   6   2   6 39.1764 3.32003  -2
  -6   2  11 39.1764 3.32003   1
   5   2   7 104.026 5.70843  -2
  -5   2  11 104.026 5.70843   1
  -4   2  11 114.662 4.66622   1
  -3   2  11 181.705 7.50943   1
   2   2   9 43.9480 3.76804  -2
  -2   2  11 43.9480 3.76804   1
   1   2  10 165.306 6.29115  -2
  -1   2  11 165.306 6.29115   1
   0   2  11 236.668 6.08520  -2
   0   2  11 236.668 6.08520   1
  -1   2  12 40.4932 2.22370  -2
   1   2  11 40.4932 2.22370   1
  -2   2  13 47.5701 4.18626  -2
   2   2  11 47.5701 4.18626   1
   3   2  11 31.9346 1.91751   1
   9   3   3 17.7140 3.25798  -2
  -9   3  11 17.7140 3.25798   1
   8   3   4 429.236 15.3084  -2
  -8   3  11 429.236 15.3084   1
   7   3   5 96.8596 4.82793  -2
  -7   3  11 96.8596 4.82793   1
   6   3   6 283.655 12.2504  -2
  -6   3  11 283.655 12.2504   1
   5   3   7 158.735 7.82931  -2
  -5   3  11 158.735 7.82931   1
  -4   3  11 266.101 13.3052   1
  -3   3  11 72.2215 3.51697   1
   2   3   9 45.6379 3.26229  -2
  -2   3  11 45.6379 3.26229   1
   1   3  10 567.075 15.6821  -2
  -1   3  11 567.075 15.6821   1
   0   3  11 135.825 4.32993  -2
   0   3  11 135.825 4.32993   1
  -1   3  12 6.54795 2.36866  -2
   1   3  11 6.54795 2.36866   1
  -2   3  13 42.0698 4.60566  -2
   2   3  11 42.0698 4.60566   1
   9   4   3 110.640 8.00963  -2
  -9   4  11 110.640 8.00963   1
   8   4   4 63.0254 4.34069  -2
  -8   4  11 63.0254 4.34069   1
   7   4   5 151.820 7.67160  -2
  -7   4  11 151.820 7.67160   1
   6   4   6 15.0076 2.46543  -2
  -6   4  11 15.0076 2.46543   1
   5   4   7 168.633 8.40409  -2
  -5   4  11 168.633 8.40409   1
  -4   4  11 62.8394 2.90312   1
  -3   4  11 16.4064 1.43826   1
   2   4   9 161.757 6.86727  -2
  -2   4  11 161.757 6.86727   1
   1   4  10 175.328 5.48549  -2
  -1   4  11 175.328 5.48549   1
   0   4  11 57.9463 2.55003  -2
   0   4  11 57.9463 2.55003   1
  -1   4  12 129.885 4.64367  -2
   1   4  11 129.885 4.64367   1
   2   4  11 28.9039 2.24207   1
   8   5   4 19.4902 2.74881  -2
  -8   5  11 19.4902 2.74881   1
   7   5   5 72.8939 3.91247  -2
  -7   5  11 72.8939 3.91247   1
   6   5   6 319.605 11.7141  -2
  -6   5  11 319.605 11.7141   1
   5   5   7 158.078 6.88054  -2
  -5   5  11 158.078 6.88054   1
  -4   5  11 25.7311 2.34267   1
  -3   5  11 80.9765 4.38659   1
   2   5   9 185.103 6.85385  -2
  -2   5  11 185.103 6.85385   1
   1   5  10 30.0908 2.60453  -2
  -1   5  11 30.0908 2.60453   1
   0   5  11 16.8089 1.28163  -2
   0   5  11 16.8089 1.28163   1
  -1   5  12 88.7006 4.93246  -2
   1   5  11 88.7006 4.93246   1
   7   6   5 215.674 8.45780  -2
  -7   6  11 215.674 8.45780   1
   6   6   6 52.0494 3.08122  -2
  -6   6  11 52.0494 3.08122   1
   5   6   7 217.050 8.49261  -2
  -5   6  11 217.050 8.49261   1
  -4   6  11 20.4760 2.09659   1
  -3   6  11 44.0173 2.38948   1
   2   6   9 205.462 6.66927  -2
  -2   6  11 205.462 6.66927   1
   1   6  10 36.4922 3.26755  -2
  -1   6  11 36.4922 3.26755   1
   0   6  11 34.7786 2.12267  -2
   0   6  11 34.7786 2.12267   1
  -5   7  11 39.2538 4.52713   1
  -4   7  11 90.1465 4.06000   1
  -3   7  11 33.3811 2.26144   1
   2   7   9 105.990 5.45639  -2
  -2   7  11 105.990 5.45639   1
   9   0   4 269.221 15.3160  -2
  -9   0  12 269.221 15.3160   1
   8   0   5 14.5488 3.58619  -2
  -8   0  12 14.5488 3.58619   1
   7   0   6 4.10429 2.35560  -2
  -7   0  12 4.10429 2.35560   1
   6   0   7 44.4579 6.61770  -2
  -6   0  12 44.4579 6.61770   1
   5   0   8 277.095 21.6103  -2
  -5   0  12 277.095 21.6103   1
  -4   0  12 14.4892 1.93163   1
  -3   0  12 2.39883 1.33381   1
   2   0  10 208.100 12.0150  -2
  -2   0  12 208.100 12.0150   1
   1   0  11 300.609 13.1929  -2
  -1   0  12 300.609 13.1929   1
   0   0  12 22.0642 1.96275  -2
   0   0  12 22.0642 1.96275   1
  -1   0  13 113.201 5.56232  -2
   1   0  12 113.201 5.56232   1
   2   0  12 73.5698 3.44716   1
   9   1   4 19.0022 3.43839  -2
  -9   1  12 19.0022 3.43839   1
   8   1   5 51.1064 4.52256  -2
  -8   1  12 51.1064 4.52256   1
   7   1   6 12.7645 2.30062  -2
  -7   1  12 12.7645 2.30062   1
   6   1   7 84.0882 5.09425  -2
  -6   1  12 84.0882 5.09425   1
   5   1   8 69.7071 5.23689  -2
  -5   1  12 69.7071 5.23689   1
  -4   1  12 7.33620 1.03252   1
  -3   1  12 50.7361 3.29673   1
   2   1  10 214.835 9.90223  -2
  -2   1  12 214.835 9.90223   1
   1   1  11 116.620 5.85621  -2
  -1   1  12 116.620 5.85621   1
   0   1  12 11.2897 1.11948  -2
   0   1  12 11.2897 1.11948   1
  -1   1  13 43.4126 3.34577  -2
   1   1  12 43.4126 3.34577   1
   8   2   5 86.0247 5.77959  -2
  -8   2  12 86.0247 5.77959   1
   7   2   6 175.595 6.61097  -2
  -7   2  12 175.595 6.61097   1
   6   2   7 34.9738 2.95806  -2
  -6   2  12 34.9738 2.95806   1
   5   2   8 222.251 8.95594  -2
  -5   2  12 222.251 8.95594   1
  -4   2  12 221.509 7.79711   1
  -3   2  12 291.522 15.7856   1
   2   2  10 142.256 5.92437  -2
  -2   2  12 142.256 5.92437   1
   1   2  11 35.0300 2.53794  -2
  -1   2  12 35.0300 2.53794   1
   0   2  12 60.5786 2.55632  -2
   0   2  12 60.5786 2.55632   1
  -1   2  13 52.0947 3.19855  -2
   1   2  12 52.0947 3.19855   1
   8   3   5 94.6266 5.31217  -2
  -8   3  12 94.6266 5.31217   1
   7   3   6 22.7425 1.94807  -2
  -7   3  12 22.7425 1.94807   1
   6   3   7 71.2197 3.31202  -2
  -6   3  12 71.2197 3.31202   1
   5   3   8 54.0512 4.28770  -2
  -5   3  12 54.0512 4.28770   1
   4   3   9 41.9473 8.06136  -2
  -4   3  12 41.9473 8.06136   1
  -3   3  12 60.8646 3.05117   1
   2   3  10 245.334 7.86597  -2
  -2   3  12 245.334 7.86597   1
   1   3  11 9.91464 2.04621  -2
  -1   3  12 9.91464 2.04621   1
   0   3  12 95.5317 3.46883  -2
   0   3  12 95.5317 3.46883   1
  -1   3  13 23.4231 2.65199  -2
   1   3  12 23.4231 2.65199   1
   7   4   6 154.863 8.05120  -2
  -7   4  12 154.863 8.05120   1
   6   4   7 118.611 6.82051  -2
  -6   4  12 118.611 6.82051   1
   5   4   8 340.387 14.4036  -2
  -5   4  12 340.387 14.4036   1
  -4   4  12 17.2872 1.58448   1
  -3   4  12 89.6915 3.27716   1
   2   4  10 119.699 7.80376  -2
  -2   4  12 119.699 7.80376   1
   1   4  11 101.575 4.24622  -2
  -1   4  12 101.575 4.24622   1
   0   4  12 98.8503 3.64668  -2
   0   4  12 98.8503 3.64668   1
   6   5   7 44.6747 4.82274  -2
  -6   5  12 44.6747 4.82274   1
   5   5   8 111.548 5.87148  -2
  -5   5  12 111.548 5.87148   1
  -4   5  12 81.5364 5.17163   1
  -3   5  12 -0.2017 0.78019   1
   2   5  10 85.9431 4.20473  -2
  -2   5  12 85.9431 4.20473   1
   1   5  11 67.4990 3.00984  -2
  -1   5  12 67.4990 3.00984   1
  -4   6  12 70.5747 5.20153   1
  -3   6  12 123.835 4.80765   1
   8   0   6 162.944 10.6373  -2
  -8   0  13 162.944 10.6373   1
   7   0   7 12.0679 2.48399  -2
  -7   0  13 12.0679 2.48399   1
   6   0   8 112.352 8.22266  -2
  -6   0  13 112.352 8.22266   1
   5   0   9 44.8206 4.83999  -2
  -5   0  13 44.8206 4.83999   1
  -4   0  13 14.6678 2.48166   1
  -3   0  13 36.4951 3.58339   1
   2   0  11 47.2727 5.93355  -2
  -2   0  13 47.2727 5.93355   1
   1   0  12 170.094 8.66938  -2
  -1   0  13 170.094 8.66938   1
   0   0  13 42.5773 3.07464  -2
   0   0  13 42.5773 3.07464   1
   7   1   7 123.150 5.89626  -2
  -7   1  13 123.150 5.89626   1
   6   1   8 155.855 7.07527  -2
  -6   1  13 155.855 7.07527   1
   5   1   9 93.2696 5.67625  -2
  -5   1  13 93.2696 5.67625   1
  -4   1  13 22.4923 2.02082   1
  -3   1  13 30.0870 2.11625   1
   2   1  11 67.6251 3.83797  -2
  -2   1  13 67.6251 3.83797   1
   1   1  12 35.5702 3.50864  -2
  -1   1  13 35.5702 3.50864   1
   0   1  13 52.2563 2.29901  -2
   0   1  13 52.2563 2.29901   1
   7   2   7 130.103 6.14235  -2
  -7   2  13 130.103 6.14235   1
   6   2   8 35.5722 3.20120  -2
  -6   2  13 35.5722 3.20120   1
   5   2   9 72.0967 5.76171  -2
  -5   2  13 72.0967 5.76171   1
  -4   2  13 21.9746 2.07071   1
  -3   2  13 24.4421 2.03131   1
   2   2  11 51.8912 4.41820  -2
  -2   2  13 51.8912 4.41820   1
   1   2  12 26.2934 2.42149  -2
  -1   2  13 26.2934 2.42149   1
   6   3   8 152.738 7.98222  -2
  -6   3  13 152.738 7.98222   1
   5   3   9 65.1690 4.27153  -2
  -5   3  13 65.1690 4.27153   1
  -4   3  13 3.55146 1.00068   1
  -3   3  13 20.6785 1.79102   1
   2   3  11 30.1774 6.68684  -2
  -2   3  13 30.1774 6.68684   1
   1   3  12 15.7691 2.60474  -2
  -1   3  13 15.7691 2.60474   1
  -5   4  13 0.98507 1.32064   1
  -4   4  13 -0.7854 0.92787   1
   3   4  10 47.2186 7.90295  -2
  -3   4  13 47.2186 7.90295   1
  -4   0  14 30.4898 3.56928   1
   0   0   0    0.00    0.00   0
;
_shelx_hkl_checksum              6537
