# Supplementary material for: Sulfur‐Directed Construction of Vinyl Cyclopropanes from 1,3‐Dienes
Source: Angew Chem Int Ed Engl. 2026 Apr 20;65(25):e4468205. doi: 10.1002/anie.4468205 (PMC13266940; doi:10.1002/anie.4468205)
Supplement: Supplementary file 1 — The authors have cited additional references within the Supporting Information [51, 52, 53, 54, 55, 56, 57, 58, 59]. [file ANIE-65-e4468205-s002.zip › CCDC-2496552_10c.cif]

data_p21c_full
_audit_creation_date               2025-10-20
_audit_creation_method
;
Olex2 1.5
(compiled 2025.07.13 svn.rb7424aed for OlexSys, GUI svn.r7314)
;
_shelx_SHELXL_version_number       2019/1
_audit_contact_author_address      ?
_audit_contact_author_email        ?
_audit_contact_author_name         ''
_audit_contact_author_phone        ?
_publ_contact_author_id_orcid      ?
_publ_section_references
;
Dolomanov, O.V., Bourhis, L.J., Gildea, R.J, Howard, J.A.K. & Puschmann, H.
 (2009), J. Appl. Cryst. 42, 339-341.

Sheldrick, G.M. (2008). Acta Cryst. A64, 112-122.

Sheldrick, G.M. (2015). Acta Cryst. A71, 3-8.
;
_chemical_name_common              ?
_chemical_name_systematic          ?
_chemical_formula_moiety           'C20 H18 O3 S'
_chemical_formula_sum              'C20 H18 O3 S'
_chemical_formula_weight           338.40
_chemical_melting_point            ?
loop_
  _atom_type_symbol
  _atom_type_description
  _atom_type_scat_dispersion_real
  _atom_type_scat_dispersion_imag
  _atom_type_scat_source
 C C 0.0033 0.0016 'International Tables Vol C Tables 4.2.6.8 and 6.1.1.4'
 H H 0.0000 0.0000 'International Tables Vol C Tables 4.2.6.8 and 6.1.1.4'
 O O 0.0106 0.0060 'International Tables Vol C Tables 4.2.6.8 and 6.1.1.4'
 S S 0.1246 0.1234 'International Tables Vol C Tables 4.2.6.8 and 6.1.1.4'

_shelx_space_group_comment
;
The symmetry employed for this shelxl refinement is uniquely defined
by the following loop, which should always be used as a source of
symmetry information in preference to the above space-group names.
They are only intended as comments.
;
_space_group_crystal_system        'monoclinic'
_space_group_IT_number             14
_space_group_name_H-M_alt          'P 1 21/c 1'
_space_group_name_Hall             '-P 2ybc'
loop_
  _space_group_symop_operation_xyz
 'x, y, z'
 '-x, y+1/2, -z+1/2'
 '-x, -y, -z'
 'x, -y-1/2, z-1/2'

_cell_length_a                     13.3915(17)
_cell_length_b                     7.7673(8)
_cell_length_c                     16.9770(19)
_cell_angle_alpha                  90
_cell_angle_beta                   110.716(4)
_cell_angle_gamma                  90
_cell_volume                       1651.7(3)
_cell_formula_units_Z              4
_cell_measurement_reflns_used      7632
_cell_measurement_temperature      150.00
_cell_measurement_theta_max        25.32
_cell_measurement_theta_min        2.50
_shelx_estimated_absorpt_T_max     0.967
_shelx_estimated_absorpt_T_min     0.863
_exptl_absorpt_coefficient_mu      0.211
_exptl_absorpt_correction_T_max    0.7452
_exptl_absorpt_correction_T_min    0.6550
_exptl_absorpt_correction_type     multi-scan
_exptl_absorpt_process_details
;
SADABS-2016/2 (Bruker,2016/2) was used for absorption correction.
wR2(int) was 0.1273 before and 0.0606 after correction.
The Ratio of minimum to maximum transmission is 0.8790.
The \l/2 correction factor is Not present.
;
_exptl_absorpt_special_details     ?
_exptl_crystal_colour              'clear whiteish colourless'
_exptl_crystal_colour_lustre       clear
_exptl_crystal_colour_modifier     whiteish
_exptl_crystal_colour_primary      colourless
_exptl_crystal_density_diffrn      1.361
_exptl_crystal_density_meas        ?
_exptl_crystal_density_method      ?
_exptl_crystal_description         plate
_exptl_crystal_F_000               712
_exptl_crystal_recrystallization_method  ?
_exptl_crystal_size_max            0.719
_exptl_crystal_size_mid            0.411
_exptl_crystal_size_min            0.16
_exptl_special_details             ?
_exptl_transmission_factor_max     ?
_exptl_transmission_factor_min     ?
_diffrn_reflns_av_R_equivalents    0.0759
_diffrn_reflns_av_unetI/netI       0.0357
_diffrn_reflns_Laue_measured_fraction_full  0.999
_diffrn_reflns_Laue_measured_fraction_max  0.996
_diffrn_reflns_limit_h_max         16
_diffrn_reflns_limit_h_min         -16
_diffrn_reflns_limit_k_max         9
_diffrn_reflns_limit_k_min         -9
_diffrn_reflns_limit_l_max         20
_diffrn_reflns_limit_l_min         -20
_diffrn_reflns_number              26090
_diffrn_reflns_point_group_measured_fraction_full  0.999
_diffrn_reflns_point_group_measured_fraction_max  0.996
_diffrn_reflns_theta_full          25.242
_diffrn_reflns_theta_max           25.421
_diffrn_reflns_theta_min           2.505
_diffrn_ambient_temperature        150.00
_diffrn_detector                   ?
_diffrn_detector_area_resol_mean   ?
_diffrn_detector_type              ?
_diffrn_measured_fraction_theta_full  0.999
_diffrn_measured_fraction_theta_max  0.996
_diffrn_measurement_ambient_temperature_device_make  ?
_diffrn_measurement_device         ?
_diffrn_measurement_device_type    'Bruker APEX-II CCD'
_diffrn_measurement_method         '\f and \w scans'
_diffrn_measurement_specimen_support  ?
_diffrn_radiation_monochromator    ?
_diffrn_radiation_probe            ?
_diffrn_radiation_type             MoK\a
_diffrn_radiation_wavelength       0.71073
_diffrn_source                     ?
_diffrn_source_current             1.0
_diffrn_source_power               0.05
_diffrn_source_type                ?
_diffrn_source_voltage             50.0
_diffrn_standards_number           0
_reflns_Friedel_coverage           0.000
_reflns_Friedel_fraction_full      .
_reflns_Friedel_fraction_max       .
_reflns_number_gt                  2430
_reflns_number_total               3042
_reflns_special_details
;
 Reflections were merged by SHELXL according to the crystal
 class for the calculation of statistics and refinement.
 
 _reflns_Friedel_fraction is defined as the number of unique
 Friedel pairs measured divided by the number that would be
 possible theoretically, ignoring centric projections and
 systematic absences.
;
_reflns_threshold_expression       'I > 2\s(I)'
_computing_cell_refinement         'SAINT V8.40B (?, 2016)'
_computing_data_collection        
 'Bruker BIS V6.2.18/2023-03-24 and APEX4 2022.1-1'
_computing_data_reduction          'SAINT V8.40B (?, 2016)'
_computing_molecular_graphics      'Olex2 1.5 (Dolomanov et al., 2009)'
_computing_publication_material    'Olex2 1.5 (Dolomanov et al., 2009)'
_computing_structure_refinement    'XL  (Sheldrick, 2008)'
_computing_structure_solution      'SHELXT 2018/2 (Sheldrick, 2018)'
_refine_diff_density_max           0.229
_refine_diff_density_min           -0.241
_refine_diff_density_rms           0.043
_refine_ls_extinction_coef         .
_refine_ls_extinction_method       none
_refine_ls_goodness_of_fit_ref     1.059
_refine_ls_hydrogen_treatment      constr
_refine_ls_matrix_type             full
_refine_ls_number_parameters       218
_refine_ls_number_reflns           3042
_refine_ls_number_restraints       0
_refine_ls_R_factor_all            0.0497
_refine_ls_R_factor_gt             0.0361
_refine_ls_restrained_S_all        1.059
_refine_ls_shift/su_max            0.000
_refine_ls_shift/su_mean           0.000
_refine_ls_structure_factor_coef   Fsqd
_refine_ls_weighting_details      
 'w=1/[\s^2^(Fo^2^)+(0.0397P)^2^+0.5475P] where P=(Fo^2^+2Fc^2^)/3'
_refine_ls_weighting_scheme        calc
_refine_ls_wR_factor_gt            0.0858
_refine_ls_wR_factor_ref           0.0927
_refine_special_details            ?
_olex2_refinement_description
;
1.a Ternary CH refined with riding coordinates:
 C4(H4), C11(H11)
1.b Secondary CH2 refined with riding coordinates:
 C6(H6A,H6B)
1.c Aromatic/amide H refined with riding coordinates:
 C5(H5), C7(H7), C8(H8), C10(H10), C13(H13), C15(H15), C16(H16), C17(H17),
 C20(H20), C18(H18), C19(H19)
1.d Idealised Me refined as rotating group:
 C1(H1A,H1B,H1C)
;
_atom_sites_solution_hydrogens     geom
_atom_sites_solution_primary       dual
_atom_sites_solution_secondary     ?
loop_
  _atom_site_label
  _atom_site_type_symbol
  _atom_site_fract_x
  _atom_site_fract_y
  _atom_site_fract_z
  _atom_site_U_iso_or_equiv
  _atom_site_adp_type
  _atom_site_occupancy
  _atom_site_site_symmetry_order
  _atom_site_calc_flag
  _atom_site_refinement_flags_posn
  _atom_site_refinement_flags_adp
  _atom_site_refinement_flags_occupancy
  _atom_site_disorder_assembly
  _atom_site_disorder_group
 S1 S 0.75030(3) 1.00408(6) 0.39742(3) 0.02864(14) Uani 1 1 d . . . . .
 O3 O 0.63068(11) 0.58690(16) 0.46435(8) 0.0362(3) Uani 1 1 d . . . . .
 O2 O 0.54368(13) 0.40625(16) 0.36083(9) 0.0448(4) Uani 1 1 d . . . . .
 O1 O 0.92294(11) 0.89390(17) 0.35103(10) 0.0460(4) Uani 1 1 d . . . . .
 C2 C 0.43364(13) 0.8831(2) 0.35071(10) 0.0214(4) Uani 1 1 d . . . . .
 C3 C 0.54621(13) 0.8643(2) 0.35525(10) 0.0210(4) Uani 1 1 d . . . . .
 C4 C 0.57817(13) 0.6953(2) 0.32553(10) 0.0211(4) Uani 1 1 d . . . . .
 H4 H 0.521321 0.668259 0.270215 0.025 Uiso 1 1 calc R U . . .
 C5 C 0.35303(13) 0.7738(2) 0.30003(11) 0.0243(4) Uani 1 1 d . . . . .
 H5 H 0.370676 0.685376 0.268573 0.029 Uiso 1 1 calc R U . . .
 C6 C 0.68371(13) 0.7042(2) 0.30914(11) 0.0244(4) Uani 1 1 d . . . . .
 H6A H 0.673025 0.775363 0.258413 0.029 Uiso 1 1 calc R U . . .
 H6B H 0.703372 0.586750 0.297262 0.029 Uiso 1 1 calc R U . . .
 C7 C 0.61548(13) 0.9944(2) 0.38323(11) 0.0238(4) Uani 1 1 d . . . . .
 H7 H 0.586538 1.096453 0.397396 0.029 Uiso 1 1 calc R U . . .
 C8 C 0.40337(14) 1.0101(2) 0.39653(11) 0.0259(4) Uani 1 1 d . . . . .
 H8 H 0.456127 1.085398 0.431977 0.031 Uiso 1 1 calc R U . . .
 C9 C 0.93180(13) 0.5932(2) 0.37298(11) 0.0270(4) Uani 1 1 d . . . . .
 C10 C 0.24799(14) 0.7929(2) 0.29509(11) 0.0271(4) Uani 1 1 d . . . . .
 H10 H 0.194693 0.717766 0.260102 0.033 Uiso 1 1 calc R U . . .
 C11 C 0.77633(13) 0.7800(2) 0.38309(11) 0.0238(4) Uani 1 1 d . . . . .
 H11 H 0.782620 0.715202 0.435531 0.029 Uiso 1 1 calc R U . . .
 C12 C 0.88125(14) 0.7658(2) 0.36774(11) 0.0278(4) Uani 1 1 d . . . . .
 C13 C 0.29847(14) 1.0283(2) 0.39131(11) 0.0295(4) Uani 1 1 d . . . . .
 H13 H 0.280164 1.115891 0.422839 0.035 Uiso 1 1 calc R U . . .
 C14 C 0.58030(13) 0.5464(2) 0.38351(11) 0.0245(4) Uani 1 1 d . . . . .
 C15 C 0.90399(14) 0.4520(2) 0.41100(12) 0.0295(4) Uani 1 1 d . . . . .
 H15 H 0.847434 0.461263 0.432264 0.035 Uiso 1 1 calc R U . . .
 C16 C 0.21989(14) 0.9199(2) 0.34050(11) 0.0298(4) Uani 1 1 d . . . . .
 H16 H 0.147841 0.932504 0.336886 0.036 Uiso 1 1 calc R U . . .
 C17 C 1.01317(15) 0.5759(3) 0.34006(12) 0.0349(4) Uani 1 1 d . . . . .
 H17 H 1.032533 0.671154 0.313427 0.042 Uiso 1 1 calc R U . . .
 C20 C 0.95847(15) 0.2973(2) 0.41808(13) 0.0350(5) Uani 1 1 d . . . . .
 H20 H 0.940422 0.202108 0.445549 0.042 Uiso 1 1 calc R U . . .
 C18 C 1.03870(15) 0.2816(3) 0.38534(14) 0.0419(5) Uani 1 1 d . . . . .
 H18 H 1.075408 0.175350 0.389757 0.050 Uiso 1 1 calc R U . . .
 C19 C 1.06565(16) 0.4205(3) 0.34612(14) 0.0425(5) Uani 1 1 d . . . . .
 H19 H 1.120550 0.409135 0.323182 0.051 Uiso 1 1 calc R U . . .
 C1 C 0.64390(19) 0.4499(3) 0.52513(14) 0.0488(6) Uani 1 1 d . . . . .
 H1A H 0.576338 0.387606 0.512285 0.073 Uiso 1 1 calc R U . . .
 H1B H 0.664974 0.499055 0.581842 0.073 Uiso 1 1 calc R U . . .
 H1C H 0.699336 0.370233 0.522369 0.073 Uiso 1 1 calc R U . . .

loop_
  _atom_site_aniso_label
  _atom_site_aniso_U_11
  _atom_site_aniso_U_22
  _atom_site_aniso_U_33
  _atom_site_aniso_U_23
  _atom_site_aniso_U_13
  _atom_site_aniso_U_12
 S1 0.0276(3) 0.0197(2) 0.0380(3) -0.00430(19) 0.0108(2) -0.00369(17)
 O3 0.0469(8) 0.0283(7) 0.0256(7) 0.0095(6) 0.0034(6) -0.0086(6)
 O2 0.0691(10) 0.0195(7) 0.0446(9) -0.0019(6) 0.0187(8) -0.0074(6)
 O1 0.0467(9) 0.0302(8) 0.0743(11) 0.0013(7) 0.0378(8) -0.0054(6)
 C2 0.0267(9) 0.0179(8) 0.0179(8) 0.0052(7) 0.0056(7) 0.0026(7)
 C3 0.0257(9) 0.0173(8) 0.0186(8) 0.0027(7) 0.0060(7) 0.0025(7)
 C4 0.0236(9) 0.0170(8) 0.0201(9) -0.0008(7) 0.0046(7) 0.0009(6)
 C5 0.0286(10) 0.0194(9) 0.0238(9) 0.0026(7) 0.0079(8) 0.0018(7)
 C6 0.0279(9) 0.0213(9) 0.0247(9) -0.0029(7) 0.0101(8) -0.0002(7)
 C7 0.0270(9) 0.0182(8) 0.0262(9) 0.0007(7) 0.0093(7) 0.0025(7)
 C8 0.0297(9) 0.0230(9) 0.0221(9) 0.0001(7) 0.0056(7) 0.0016(7)
 C9 0.0235(9) 0.0283(10) 0.0261(9) -0.0067(8) 0.0050(8) -0.0032(7)
 C10 0.0263(9) 0.0252(9) 0.0268(10) 0.0032(8) 0.0056(8) -0.0019(7)
 C11 0.0250(9) 0.0209(9) 0.0256(9) -0.0016(7) 0.0088(7) -0.0011(7)
 C12 0.0270(9) 0.0284(10) 0.0285(10) -0.0027(8) 0.0105(8) -0.0038(7)
 C13 0.0341(10) 0.0284(10) 0.0268(10) 0.0009(8) 0.0119(8) 0.0070(8)
 C14 0.0250(9) 0.0197(9) 0.0298(10) 0.0004(7) 0.0108(8) 0.0030(7)
 C15 0.0212(9) 0.0287(10) 0.0355(11) -0.0059(8) 0.0062(8) -0.0030(7)
 C16 0.0253(9) 0.0325(10) 0.0318(10) 0.0055(8) 0.0102(8) 0.0046(8)
 C17 0.0271(10) 0.0395(11) 0.0388(11) -0.0051(9) 0.0126(9) -0.0032(8)
 C20 0.0269(10) 0.0261(10) 0.0430(12) -0.0038(9) 0.0010(9) -0.0041(8)
 C18 0.0281(11) 0.0347(11) 0.0548(14) -0.0163(10) 0.0045(10) 0.0048(8)
 C19 0.0300(11) 0.0486(13) 0.0515(13) -0.0142(11) 0.0176(10) 0.0027(9)
 C1 0.0565(14) 0.0447(13) 0.0388(12) 0.0227(10) 0.0088(11) -0.0042(10)

_geom_special_details
;
 All esds (except the esd in the dihedral angle between two l.s. planes)
 are estimated using the full covariance matrix.  The cell esds are taken
 into account individually in the estimation of esds in distances, angles
 and torsion angles; correlations between esds in cell parameters are only
 used when they are defined by crystal symmetry.  An approximate (isotropic)
 treatment of cell esds is used for estimating esds involving l.s. planes.
;
loop_
  _geom_bond_atom_site_label_1
  _geom_bond_atom_site_label_2
  _geom_bond_distance
  _geom_bond_site_symmetry_2
  _geom_bond_publ_flag
 S1 C7 1.7366(17) . ?
 S1 C11 1.8083(17) . ?
 O3 C14 1.335(2) . ?
 O3 C1 1.449(2) . ?
 O2 C14 1.200(2) . ?
 O1 C12 1.222(2) . ?
 C2 C3 1.489(2) . ?
 C2 C5 1.403(2) . ?
 C2 C8 1.402(2) . ?
 C3 C4 1.521(2) . ?
 C3 C7 1.340(2) . ?
 C4 H4 1.0000 . ?
 C4 C6 1.536(2) . ?
 C4 C14 1.513(2) . ?
 C5 H5 0.9500 . ?
 C5 C10 1.387(2) . ?
 C6 H6A 0.9900 . ?
 C6 H6B 0.9900 . ?
 C6 C11 1.536(2) . ?
 C7 H7 0.9500 . ?
 C8 H8 0.9500 . ?
 C8 C13 1.383(2) . ?
 C9 C12 1.491(3) . ?
 C9 C15 1.388(3) . ?
 C9 C17 1.396(3) . ?
 C10 H10 0.9500 . ?
 C10 C16 1.384(3) . ?
 C11 H11 1.0000 . ?
 C11 C12 1.521(2) . ?
 C13 H13 0.9500 . ?
 C13 C16 1.385(3) . ?
 C15 H15 0.9500 . ?
 C15 C20 1.389(3) . ?
 C16 H16 0.9500 . ?
 C17 H17 0.9500 . ?
 C17 C19 1.382(3) . ?
 C20 H20 0.9500 . ?
 C20 C18 1.379(3) . ?
 C18 H18 0.9500 . ?
 C18 C19 1.381(3) . ?
 C19 H19 0.9500 . ?
 C1 H1A 0.9800 . ?
 C1 H1B 0.9800 . ?
 C1 H1C 0.9800 . ?

loop_
  _geom_angle_atom_site_label_1
  _geom_angle_atom_site_label_2
  _geom_angle_atom_site_label_3
  _geom_angle
  _geom_angle_site_symmetry_1
  _geom_angle_site_symmetry_3
  _geom_angle_publ_flag
 C7 S1 C11 100.37(8) . . ?
 C14 O3 C1 116.68(15) . . ?
 C5 C2 C3 121.18(15) . . ?
 C8 C2 C3 121.75(15) . . ?
 C8 C2 C5 117.07(16) . . ?
 C2 C3 C4 117.77(14) . . ?
 C7 C3 C2 120.37(15) . . ?
 C7 C3 C4 121.85(15) . . ?
 C3 C4 H4 106.4 . . ?
 C3 C4 C6 113.99(14) . . ?
 C6 C4 H4 106.4 . . ?
 C14 C4 C3 112.75(13) . . ?
 C14 C4 H4 106.4 . . ?
 C14 C4 C6 110.22(13) . . ?
 C2 C5 H5 119.5 . . ?
 C10 C5 C2 121.10(16) . . ?
 C10 C5 H5 119.5 . . ?
 C4 C6 H6A 108.9 . . ?
 C4 C6 H6B 108.9 . . ?
 C4 C6 C11 113.45(14) . . ?
 H6A C6 H6B 107.7 . . ?
 C11 C6 H6A 108.9 . . ?
 C11 C6 H6B 108.9 . . ?
 S1 C7 H7 115.2 . . ?
 C3 C7 S1 129.58(14) . . ?
 C3 C7 H7 115.2 . . ?
 C2 C8 H8 119.2 . . ?
 C13 C8 C2 121.51(17) . . ?
 C13 C8 H8 119.2 . . ?
 C15 C9 C12 123.20(16) . . ?
 C15 C9 C17 119.06(17) . . ?
 C17 C9 C12 117.71(17) . . ?
 C5 C10 H10 119.6 . . ?
 C16 C10 C5 120.80(17) . . ?
 C16 C10 H10 119.6 . . ?
 S1 C11 H11 108.9 . . ?
 C6 C11 S1 109.90(12) . . ?
 C6 C11 H11 108.9 . . ?
 C12 C11 S1 109.05(12) . . ?
 C12 C11 C6 111.10(14) . . ?
 C12 C11 H11 108.9 . . ?
 O1 C12 C9 120.74(16) . . ?
 O1 C12 C11 120.42(16) . . ?
 C9 C12 C11 118.84(15) . . ?
 C8 C13 H13 119.7 . . ?
 C8 C13 C16 120.56(17) . . ?
 C16 C13 H13 119.7 . . ?
 O3 C14 C4 112.03(14) . . ?
 O2 C14 O3 122.95(16) . . ?
 O2 C14 C4 125.00(17) . . ?
 C9 C15 H15 119.9 . . ?
 C9 C15 C20 120.30(17) . . ?
 C20 C15 H15 119.9 . . ?
 C10 C16 C13 118.95(17) . . ?
 C10 C16 H16 120.5 . . ?
 C13 C16 H16 120.5 . . ?
 C9 C17 H17 119.9 . . ?
 C19 C17 C9 120.18(19) . . ?
 C19 C17 H17 119.9 . . ?
 C15 C20 H20 119.9 . . ?
 C18 C20 C15 120.14(19) . . ?
 C18 C20 H20 119.9 . . ?
 C20 C18 H18 120.0 . . ?
 C20 C18 C19 119.95(19) . . ?
 C19 C18 H18 120.0 . . ?
 C17 C19 H19 119.8 . . ?
 C18 C19 C17 120.35(18) . . ?
 C18 C19 H19 119.8 . . ?
 O3 C1 H1A 109.5 . . ?
 O3 C1 H1B 109.5 . . ?
 O3 C1 H1C 109.5 . . ?
 H1A C1 H1B 109.5 . . ?
 H1A C1 H1C 109.5 . . ?
 H1B C1 H1C 109.5 . . ?

loop_
  _geom_torsion_atom_site_label_1
  _geom_torsion_atom_site_label_2
  _geom_torsion_atom_site_label_3
  _geom_torsion_atom_site_label_4
  _geom_torsion
  _geom_torsion_site_symmetry_1
  _geom_torsion_site_symmetry_2
  _geom_torsion_site_symmetry_3
  _geom_torsion_site_symmetry_4
  _geom_torsion_publ_flag
 S1 C11 C12 O1 -13.7(2) . . . . ?
 S1 C11 C12 C9 166.62(13) . . . . ?
 C2 C3 C4 C6 163.87(14) . . . . ?
 C2 C3 C4 C14 -69.48(18) . . . . ?
 C2 C3 C7 S1 178.01(13) . . . . ?
 C2 C5 C10 C16 -0.3(3) . . . . ?
 C2 C8 C13 C16 0.3(3) . . . . ?
 C3 C2 C5 C10 -179.20(15) . . . . ?
 C3 C2 C8 C13 179.21(15) . . . . ?
 C3 C4 C6 C11 51.40(19) . . . . ?
 C3 C4 C14 O3 -46.34(19) . . . . ?
 C3 C4 C14 O2 135.24(18) . . . . ?
 C4 C3 C7 S1 -3.3(3) . . . . ?
 C4 C6 C11 S1 -66.05(16) . . . . ?
 C4 C6 C11 C12 173.17(14) . . . . ?
 C5 C2 C3 C4 -17.8(2) . . . . ?
 C5 C2 C3 C7 160.93(16) . . . . ?
 C5 C2 C8 C13 -0.7(2) . . . . ?
 C5 C10 C16 C13 -0.1(3) . . . . ?
 C6 C4 C14 O3 82.29(17) . . . . ?
 C6 C4 C14 O2 -96.1(2) . . . . ?
 C6 C11 C12 O1 107.6(2) . . . . ?
 C6 C11 C12 C9 -72.1(2) . . . . ?
 C7 S1 C11 C6 41.70(13) . . . . ?
 C7 S1 C11 C12 163.71(12) . . . . ?
 C7 C3 C4 C6 -14.9(2) . . . . ?
 C7 C3 C4 C14 111.79(18) . . . . ?
 C8 C2 C3 C4 162.27(15) . . . . ?
 C8 C2 C3 C7 -19.0(2) . . . . ?
 C8 C2 C5 C10 0.7(2) . . . . ?
 C8 C13 C16 C10 0.1(3) . . . . ?
 C9 C15 C20 C18 -1.8(3) . . . . ?
 C9 C17 C19 C18 -0.5(3) . . . . ?
 C11 S1 C7 C3 -10.20(19) . . . . ?
 C12 C9 C15 C20 -176.25(17) . . . . ?
 C12 C9 C17 C19 177.50(17) . . . . ?
 C14 C4 C6 C11 -76.55(18) . . . . ?
 C15 C9 C12 O1 163.76(18) . . . . ?
 C15 C9 C12 C11 -16.6(3) . . . . ?
 C15 C9 C17 C19 -0.6(3) . . . . ?
 C15 C20 C18 C19 0.6(3) . . . . ?
 C17 C9 C12 O1 -14.2(3) . . . . ?
 C17 C9 C12 C11 165.42(16) . . . . ?
 C17 C9 C15 C20 1.7(3) . . . . ?
 C20 C18 C19 C17 0.5(3) . . . . ?
 C1 O3 C14 O2 2.6(3) . . . . ?
 C1 O3 C14 C4 -175.87(16) . . . . ?

_shelx_res_file
;
TITL p21c_full_a.res in P2(1)/c
    p21c_full.res
    created by SHELXL-2019/1 at 15:10:45 on 29-Aug-2025
REM Old TITL P21c_full in P2(1)/c
REM SHELXT solution in P2(1)/c: R1 0.129, Rweak 0.004, Alpha 0.026
REM <I/s> 0.404 for 248 systematic absences, Orientation as input
REM Formula found by SHELXT: C20 O3 S
CELL 0.71073 13.3915 7.7673 16.977 90 110.716 90
ZERR 4 0.0017 0.0008 0.0019 0 0.004 0
LATT 1
SYMM -X,0.5+Y,0.5-Z
SFAC C H O S
UNIT 80 72 12 4

L.S. 4 0 0
PLAN  5
SIZE 0.16 0.411 0.719
TEMP -123.15
CONF
list 4
fmap 2 53
MORE -1
BOND $H
ACTA
REM <olex2.extras>
REM <HklSrc "%.\\P21c_full.hkl">
REM </olex2.extras>

WGHT    0.039700    0.547500
FVAR       0.53321
S1    4    0.750305    1.004075    0.397423    11.00000    0.02764    0.01967 =
         0.03798   -0.00430    0.01082   -0.00369
O3    3    0.630680    0.586897    0.464351    11.00000    0.04694    0.02831 =
         0.02562    0.00950    0.00340   -0.00857
O2    3    0.543681    0.406251    0.360835    11.00000    0.06910    0.01950 =
         0.04461   -0.00192    0.01866   -0.00737
O1    3    0.922938    0.893904    0.351031    11.00000    0.04666    0.03020 =
         0.07431    0.00134    0.03777   -0.00543
C2    1    0.433639    0.883052    0.350715    11.00000    0.02670    0.01785 =
         0.01793    0.00517    0.00559    0.00260
C3    1    0.546215    0.864278    0.355250    11.00000    0.02571    0.01734 =
         0.01859    0.00270    0.00597    0.00250
C4    1    0.578173    0.695347    0.325531    11.00000    0.02356    0.01704 =
         0.02009   -0.00076    0.00457    0.00094
AFIX  13
H4    2    0.521321    0.668259    0.270215    11.00000   -1.20000
AFIX   0
C5    1    0.353028    0.773836    0.300033    11.00000    0.02860    0.01943 =
         0.02377    0.00261    0.00790    0.00182
AFIX  43
H5    2    0.370676    0.685376    0.268573    11.00000   -1.20000
AFIX   0
C6    1    0.683713    0.704227    0.309136    11.00000    0.02794    0.02127 =
         0.02474   -0.00291    0.01011   -0.00019
AFIX  23
H6A   2    0.673025    0.775363    0.258413    11.00000   -1.20000
H6B   2    0.703372    0.586750    0.297262    11.00000   -1.20000
AFIX   0
C7    1    0.615476    0.994386    0.383227    11.00000    0.02696    0.01817 =
         0.02621    0.00073    0.00931    0.00246
AFIX  43
H7    2    0.586538    1.096453    0.397396    11.00000   -1.20000
AFIX   0
C8    1    0.403374    1.010095    0.396534    11.00000    0.02973    0.02301 =
         0.02209    0.00010    0.00556    0.00161
AFIX  43
H8    2    0.456127    1.085398    0.431977    11.00000   -1.20000
AFIX   0
C9    1    0.931795    0.593171    0.372980    11.00000    0.02348    0.02835 =
         0.02615   -0.00666    0.00503   -0.00317
C10   1    0.247989    0.792858    0.295091    11.00000    0.02631    0.02525 =
         0.02683    0.00325    0.00562   -0.00185
AFIX  43
H10   2    0.194693    0.717766    0.260102    11.00000   -1.20000
AFIX   0
C11   1    0.776334    0.780003    0.383091    11.00000    0.02497    0.02086 =
         0.02556   -0.00162    0.00884   -0.00108
AFIX  13
H11   2    0.782620    0.715202    0.435531    11.00000   -1.20000
AFIX   0
C12   1    0.881255    0.765834    0.367742    11.00000    0.02705    0.02835 =
         0.02847   -0.00269    0.01053   -0.00380
C13   1    0.298473    1.028286    0.391310    11.00000    0.03411    0.02843 =
         0.02682    0.00089    0.01193    0.00704
AFIX  43
H13   2    0.280164    1.115891    0.422839    11.00000   -1.20000
AFIX   0
C14   1    0.580298    0.546414    0.383508    11.00000    0.02495    0.01971 =
         0.02983    0.00036    0.01081    0.00304
C15   1    0.903988    0.451994    0.411000    11.00000    0.02116    0.02868 =
         0.03550   -0.00590    0.00621   -0.00297
AFIX  43
H15   2    0.847434    0.461263    0.432264    11.00000   -1.20000
AFIX   0
C16   1    0.219891    0.919862    0.340499    11.00000    0.02531    0.03254 =
         0.03177    0.00555    0.01025    0.00457
AFIX  43
H16   2    0.147841    0.932504    0.336886    11.00000   -1.20000
AFIX   0
C17   1    1.013173    0.575861    0.340063    11.00000    0.02713    0.03950 =
         0.03877   -0.00507    0.01264   -0.00321
AFIX  43
H17   2    1.032533    0.671154    0.313427    11.00000   -1.20000
AFIX   0
C20   1    0.958471    0.297317    0.418082    11.00000    0.02685    0.02606 =
         0.04301   -0.00379    0.00105   -0.00408
AFIX  43
H20   2    0.940422    0.202108    0.445549    11.00000   -1.20000
AFIX   0
C18   1    1.038696    0.281613    0.385341    11.00000    0.02808    0.03471 =
         0.05479   -0.01626    0.00450    0.00478
AFIX  43
H18   2    1.075408    0.175350    0.389757    11.00000   -1.20000
AFIX   0
C19   1    1.065648    0.420478    0.346120    11.00000    0.03000    0.04856 =
         0.05152   -0.01421    0.01760    0.00267
AFIX  43
H19   2    1.120550    0.409135    0.323182    11.00000   -1.20000
AFIX   0
C1    1    0.643902    0.449858    0.525130    11.00000    0.05645    0.04471 =
         0.03882    0.02265    0.00880   -0.00416
AFIX 137
H1A   2    0.576338    0.387606    0.512285    11.00000   -1.50000
H1B   2    0.664974    0.499055    0.581842    11.00000   -1.50000
H1C   2    0.699336    0.370233    0.522369    11.00000   -1.50000
AFIX   0
HKLF 4


REM  p21c_full_a.res in P2(1)/c
REM wR2 = 0.0927, GooF = S = 1.059, Restrained GooF = 1.059 for all data
REM R1 = 0.0361 for 2430 Fo > 4sig(Fo) and 0.0497 for all 3042 data
REM 218 parameters refined using 0 restraints

END

WGHT      0.0396      0.5443

REM Highest difference peak  0.229,  deepest hole -0.241,  1-sigma level  0.043
Q1    1   0.4888  0.8610  0.3599  11.00000  0.05    0.23
Q2    1   0.6177  0.4138  0.3802  11.00000  0.05    0.21
Q3    1   0.7384  0.7358  0.3562  11.00000  0.05    0.20
Q4    1   0.5697  0.7805  0.3421  11.00000  0.05    0.20
Q5    1   0.4002  0.8152  0.3390  11.00000  0.05    0.18
;
_shelx_res_checksum                28994
_shelx_hkl_file
;
  -2   0   0  315.87   13.30
  -2   0   0  316.07   12.80
  -2   0   0  310.57   15.20
   2   0   0  323.37   15.40
  -3   0   0 2132.49   83.19
   3   0   0 2185.58   86.59
  -3   0   0 2116.79   86.49
   3   0   0 2126.49   83.09
  -4   0   0    3.70    0.80
   4   0   0    7.20    1.70
  -4   0   0    5.90    2.30
  -4   0   0    4.60    1.40
   4   0   0   10.00    3.90
   5   0   0  165.68   12.90
  -5   0   0  168.38    8.10
   5   0   0  163.78    9.10
  -5   0   0  165.58   12.90
  -6   0   0 3590.24  141.79
   6   0   0 3414.86  134.39
   6   0   0 3380.96  141.59
  -6   0   0 3344.27  132.89
  -6   0   0 3487.85  134.89
   7   0   0  195.38   16.60
  -7   0   0  205.88   17.10
  -7   0   0  205.58   12.00
  -7   0   0  187.58   10.20
   7   0   0  212.38   11.70
  -8   0   0    8.10    3.40
   8   0   0    2.70    1.40
  -8   0   0    6.10    1.80
   9   0   0   93.59   14.60
  -9   0   0   88.79    8.20
  -9   0   0   96.89    6.90
  -9   0   0  108.89   15.90
   9   0   0  101.59    8.20
 -10   0   0  316.37   25.30
  10   0   0  291.87   17.40
 -10   0   0  338.97   17.90
  10   0   0  282.17   25.60
 -10   0   0  302.57   18.40
  11   0   0   13.60    3.20
 -11   0   0   11.40    2.90
 -11   0   0   16.40    9.20
 -11   0   0   15.80    3.90
  11   0   0   16.00    6.80
  12   0   0   50.99    8.20
  12   0   0   58.79   14.10
 -12   0   0   62.09   14.30
 -12   0   0   49.20    8.90
 -13   0   0   14.20    5.40
 -13   0   0   10.50    3.10
  13   0   0   -3.90   13.00
 -13   0   0   11.70   11.30
  13   0   0   15.90    4.50
  14   0   0   11.70    4.80
 -14   0   0    2.80    5.00
 -14   0   0    2.40   14.50
 -14   0   0   17.90    4.50
  14   0   0   13.70   14.90
  15   0   0   27.30    7.10
 -15   0   0   13.00   19.20
 -15   0   0   31.20    7.00
  15   0   0   36.60   17.80
   0  -1   0   -0.50    0.50
   0  -1   0    0.90    0.40
   0  -1   0    0.00    0.20
   0  -1   0    0.30    0.20
   0   1   0   -0.10    0.20
   0   1   0    0.00    0.60
  -1  -1   0  351.56   13.90
   1  -1   0  343.57   15.80
  -1  -1   0  338.07   15.50
   1  -1   0  342.37   14.20
   1  -1   0  358.36   14.70
  -1   1   0  354.26   14.70
  -1   1   0  323.27   15.50
  -1   1   0  347.17   14.30
   1   1   0  366.96   15.40
  -2  -1   0  177.18    7.70
   2  -1   0  168.78   10.00
   2  -1   0  167.48    8.00
   2  -1   0  159.78    7.70
  -2  -1   0  159.88    9.50
  -2   1   0  176.58    8.10
   2   1   0  178.38    7.80
  -2   1   0  170.68    9.90
  -2   1   0  159.08    8.00
  -3  -1   0  592.74   24.10
   3  -1   0  593.44   23.90
   3  -1   0  591.84   24.40
   3  -1   0  580.74   27.70
  -3  -1   0  572.94   27.20
  -3   1   0  579.54   24.20
  -3   1   0  584.44   24.60
   3   1   0  608.34   29.10
  -3   1   0  595.44   27.70
   3   1   0  552.64   24.00
   4  -1   0  163.08    8.90
   4  -1   0  167.58   12.20
  -4  -1   0  182.68    9.70
   4  -1   0  172.08    8.20
  -4  -1   0  150.48   11.60
   4   1   0  179.88   12.00
  -4   1   0  158.98    9.00
   4   1   0  165.88    8.70
  -4   1   0  178.78   12.10
  -4   1   0  177.08    8.80
   5  -1   0   12.40    2.10
  -5  -1   0   27.30    5.50
  -5  -1   0   10.30    1.80
   5  -1   0   17.90    5.30
  -5   1   0   11.50    4.00
  -5   1   0    9.60    1.70
  -5   1   0   11.40    2.30
   5   1   0   12.30    2.00
   5   1   0   19.30    5.00
  -6  -1   0   42.30    4.30
   6  -1   0   39.20    8.00
   6  -1   0   44.40    3.50
   6  -1   0   41.50    4.30
  -6  -1   0   39.10    7.80
   6   1   0   55.49    9.10
   6   1   0   44.80    4.20
  -6   1   0   36.90    4.40
  -6   1   0   45.70    8.00
  -6   1   0   43.90    4.00
  -7  -1   0   -0.50    1.30
   7  -1   0    0.20    0.90
  -7  -1   0    1.80    2.70
   7  -1   0    1.20    3.50
  -7   1   0   -1.40    0.80
  -7   1   0    0.40    3.80
   7   1   0    1.00    1.40
   7   1   0   -3.50    3.60
  -7   1   0    2.00    1.70
   8  -1   0    7.20    4.10
  -8  -1   0    2.80    1.90
   8  -1   0    0.60    2.70
  -8  -1   0    8.40    4.70
   8   1   0   -2.90    4.30
  -8   1   0    6.20    3.20
  -8   1   0    2.60    4.50
   8   1   0    1.00    1.20
  -8   1   0    2.30    1.20
  -9  -1   0  217.58   19.20
   9  -1   0  189.58   12.40
  -9  -1   0  201.28   10.80
  -9  -1   0  197.38   12.80
   9  -1   0  210.68   19.60
   9   1   0  176.58   18.50
  -9   1   0  197.38   18.50
  -9   1   0  174.88   11.50
   9   1   0  201.18   12.50
  -9   1   0  221.98   13.70
 -10  -1   0    9.90    2.90
 -10  -1   0    4.20    2.80
  10  -1   0    6.00    7.40
  10  -1   0    5.70    2.30
 -10   1   0    7.30    2.60
 -10   1   0   16.00    7.20
  10   1   0    3.10   10.00
 -10   1   0    6.90    3.00
  10   1   0    3.60    2.40
 -11  -1   0   12.20    9.00
 -11  -1   0    2.70    3.20
  11  -1   0   15.40   10.70
 -11  -1   0    7.80    2.70
  11  -1   0    3.30    4.70
 -11   1   0    5.30    6.20
 -11   1   0    1.00    2.70
  11   1   0    6.30    2.50
  11   1   0    9.90    7.30
 -11   1   0    9.60    2.90
  12  -1   0   71.49   15.80
 -12  -1   0   76.99   16.70
 -12  -1   0   54.29    8.40
 -12   1   0   78.29    9.60
  12   1   0   71.69    9.70
 -12   1   0   48.00   12.90
  12   1   0   59.09   14.90
  13  -1   0    8.90    3.80
 -13  -1   0    8.40    3.00
 -13  -1   0   11.10    4.70
  13  -1   0    3.70   12.90
 -13  -1   0    0.80   11.50
  13   1   0   11.50    4.60
  13   1   0   19.40   13.20
 -13   1   0   -2.20    8.50
 -13   1   0    6.30    4.70
 -13   1   0    6.40    3.60
 -14  -1   0    3.30    5.20
 -14  -1   0   -0.30   11.00
  14  -1   0   -1.20   11.30
  14  -1   0   -0.80    3.30
 -14  -1   0   -1.20    3.70
 -14   1   0   12.10   10.60
  14   1   0    6.20    4.00
 -14   1   0   -2.40    3.70
 -14   1   0   -0.10    4.90
  14   1   0    5.20   15.30
  15  -1   0   31.00   21.10
 -15  -1   0   -2.00    3.50
  15  -1   0    2.30    4.00
 -15  -1   0    3.10    7.00
  15   1   0    2.10    4.70
 -15   1   0   -4.20    6.60
  15   1   0    0.50   20.30
 -15   1   0    9.10    6.10
   0  -2   0 1847.82   71.79
   0  -2   0 1794.32   69.29
   0  -2   0 1783.62   70.89
   0  -2   0 1784.02   69.19
   0   2   0 1747.63   71.59
   1  -2   0  581.44   27.10
   1  -2   0  577.74   25.60
  -1  -2   0  609.24   24.20
   1  -2   0  605.94   24.60
  -1   2   0  609.34   24.70
   1   2   0  611.74   26.50
  -1   2   0  629.14   26.80
  -2  -2   0   78.49    4.20
  -2  -2   0   76.99    6.50
   2  -2   0   73.39    4.60
   2  -2   0   79.29    5.20
   2  -2   0   79.09    6.80
  -2   2   0   75.49    4.80
   2   2   0   65.69    5.90
   2   2   0   73.39    4.30
  -2   2   0   74.99    6.30
  -2   2   0   70.69    5.20
   3  -2   0   26.40    2.80
   3  -2   0   28.30    2.70
   3  -2   0   29.50    5.40
  -3  -2   0   29.60    2.60
  -3  -2   0   31.60    4.90
  -3   2   0   24.90    4.40
  -3   2   0   31.50    3.20
   3   2   0   34.60    5.00
  -3   2   0   25.50    2.80
   3   2   0   30.40    2.70
   4  -2   0    8.90    3.50
  -4  -2   0    8.20    1.50
  -4  -2   0    7.10    3.40
   4  -2   0    8.30    1.60
   4  -2   0   11.00    2.30
   4   2   0   10.50    1.80
  -4   2   0    7.30    3.10
  -4   2   0    8.10    2.00
   4   2   0   16.60    4.80
  -4   2   0   11.60    2.30
  -5  -2   0   18.10    2.70
   5  -2   0   25.70    3.90
  -5  -2   0   23.30    5.70
   5  -2   0   29.30    6.90
  -5   2   0   21.30    3.10
   5   2   0   13.60    2.40
  -5   2   0   11.90    2.30
  -5   2   0   23.60    5.30
  -6  -2   0  778.92   38.40
   6  -2   0  725.43   31.70
   6  -2   0  714.43   38.80
  -6  -2   0  727.43   31.30
   6  -2   0  709.53   30.50
   6   2   0  693.83   31.20
   6   2   0  651.23   36.60
  -6   2   0  732.63   31.90
  -6   2   0  745.83   32.60
  -6   2   0  756.62   38.20
   7  -2   0    2.80    4.20
  -7  -2   0    8.50    5.10
   7  -2   0    3.10    1.20
   7  -2   0    4.50    1.60
  -7  -2   0    2.40    1.50
  -7   2   0    3.50    4.20
  -7   2   0    2.30    2.00
   7   2   0    2.40    1.30
   7   2   0    5.20    4.10
  -7   2   0    3.20    1.70
  -8  -2   0  223.38   18.50
   8  -2   0  184.78   11.70
  -8  -2   0  201.78   12.10
   8  -2   0  189.88   10.20
   8  -2   0  152.48   16.70
   8   2   0  181.18   12.80
  -8   2   0  229.98   19.00
  -8   2   0  197.98   12.90
   8   2   0  192.38   17.70
  -8   2   0  179.08   11.60
  -9  -2   0   88.69    7.60
   9  -2   0   81.39   14.30
  -9  -2   0  103.59   15.70
   9  -2   0   81.89    7.50
  -9   2   0   87.19   14.40
   9   2   0   79.49    7.50
   9   2   0   78.69   13.50
  -9   2   0   89.19    7.60
  -9   2   0   88.89    8.70
 -10  -2   0   -2.90    6.90
 -10  -2   0    0.20    2.00
  10  -2   0    1.50    1.90
  10  -2   0   10.80    7.60
 -10   2   0   -2.60    2.20
 -10   2   0    5.30    2.50
  10   2   0   -4.50    6.90
 -10   2   0    0.30    6.30
  10   2   0    0.40    1.80
  11  -2   0   90.99    8.70
  11  -2   0   68.79   15.40
 -11  -2   0   61.19   15.20
 -11  -2   0   72.09    8.20
 -11   2   0   91.59    9.50
  11   2   0   80.29    8.20
 -11   2   0   69.39    7.60
  11   2   0   65.99   14.80
 -11   2   0   40.70   11.90
  12  -2   0  148.29   24.60
 -12  -2   0  145.99   26.60
  12  -2   0  162.28   13.00
 -12   2   0  184.18   15.10
 -12   2   0  152.68   23.70
  12   2   0  174.78   26.60
  12   2   0  172.68   13.10
  13  -2   0   82.99    9.60
 -13  -2   0   78.89   10.90
 -13  -2   0   85.49    8.00
 -13  -2   0   69.09   18.10
  13  -2   0   75.99   21.40
 -13   2   0  102.89   15.20
 -13   2   0   90.49   19.70
 -13   2   0   84.29    9.70
  13   2   0   82.19    9.30
  13   2   0   99.79   18.90
 -14  -2   0    5.40    3.20
 -14  -2   0    6.90    5.40
 -14  -2   0    4.80   11.90
  14  -2   0    1.30    2.30
 -14   2   0    3.90    7.30
  14   2   0    4.60    4.30
  14   2   0   -2.50   15.50
   0  -3   0   -0.10    2.00
   0  -3   0    0.50    0.60
   0  -3   0    0.30    0.60
   0  -3   0    0.60    0.70
   0   3   0   -1.70    1.60
  -1  -3   0    8.60    1.50
   1  -3   0    6.60    2.70
   1  -3   0   10.10    2.40
   1  -3   0    8.30    1.70
  -1   3   0    5.00    2.00
   1   3   0    7.50    2.50
   1   3   0   11.00    2.90
  -1   3   0    5.30    1.50
  -1   3   0    7.80    2.10
   2  -3   0   19.00    3.10
   2  -3   0   26.30    5.10
   2  -3   0   29.30    2.70
  -2  -3   0   21.60    4.60
  -2  -3   0   22.70    2.20
   2   3   0   16.90    2.60
  -2   3   0   22.90    2.70
   2   3   0   23.50    4.10
  -2   3   0   24.20    3.70
  -2   3   0   18.20    4.30
   3  -3   0  248.08   12.90
   3  -3   0  232.18   11.80
   3  -3   0  223.88   15.80
  -3  -3   0  245.58   11.40
  -3  -3   0  258.77   15.90
  -3   3   0  237.28   15.10
  -3   3   0  237.18   13.40
   3   3   0  233.58   11.60
  -3   3   0  241.68   12.30
   3   3   0  245.88   14.50
   4  -3   0  795.22   34.10
   4  -3   0  829.22   36.60
   4  -3   0  771.52   39.90
  -4  -3   0  857.11   39.70
  -4  -3   0  845.02   33.40
  -4   3   0  797.12   34.70
   4   3   0  790.62   37.80
   4   3   0  810.32   33.70
  -4   3   0  808.72   35.70
  -4   3   0  741.63   38.10
   5  -3   0   13.20    6.00
   5  -3   0    8.90    2.00
   5  -3   0    7.00    2.00
  -5  -3   0   17.40    5.40
  -5  -3   0    8.80    2.20
  -5   3   0   12.60    4.60
  -5   3   0    3.40    1.80
   5   3   0    6.10    3.20
  -5   3   0    9.00    2.40
   5   3   0    7.00    1.70
  -6  -3   0  211.08   11.70
   6  -3   0  223.18   12.40
   6  -3   0  213.28   11.90
  -6  -3   0  211.08   17.00
   6  -3   0  218.58   18.30
  -6   3   0  216.28   12.90
   6   3   0  218.88   16.60
   6   3   0  229.68   12.10
  -6   3   0  223.08   17.20
  -6   3   0  233.28   13.50
   7  -3   0    8.00    6.00
  -7  -3   0   22.30    3.70
   7  -3   0   16.60    3.50
   7  -3   0   14.20    2.50
  -7  -3   0   19.70    6.70
   7   3   0   12.90    2.80
  -7   3   0   18.30    6.20
  -7   3   0   16.00    3.50
  -7   3   0   14.10    3.70
  -8  -3   0   18.80    7.20
   8  -3   0    2.00    6.90
   8  -3   0    7.40    1.80
  -8  -3   0   18.90    3.80
   8  -3   0   12.50    2.90
   8   3   0   10.10    6.50
  -8   3   0   20.90    4.60
  -8   3   0   18.60    7.40
   8   3   0    9.20    2.60
  -8   3   0   19.30    4.60
   9  -3   0   15.50    2.80
  -9  -3   0   31.10    9.30
   9  -3   0   10.30    2.60
  -9  -3   0    9.90    3.20
   9  -3   0   25.80   10.00
   9   3   0   12.10    6.50
  -9   3   0   10.60    6.80
  -9   3   0   13.60    3.90
   9   3   0   18.20    3.80
  -9   3   0   18.30    4.00
 -10  -3   0  347.97   20.50
  10  -3   0  377.46   20.90
  10  -3   0  361.56   31.20
  10  -3   0  405.46   19.00
 -10  -3   0  433.96   32.30
 -10   3   0  409.26   30.60
 -10   3   0  374.66   21.90
  10   3   0  413.56   21.50
  10   3   0  366.06   29.40
 -11  -3   0  117.39   19.20
  11  -3   0  128.99   10.10
  11  -3   0  102.49   18.90
 -11  -3   0   91.79    9.10
  11   3   0  112.19    9.90
 -11   3   0  118.29   19.00
 -11   3   0  109.19   10.70
  11   3   0  108.69   18.50
  12  -3   0   27.40    5.90
  12  -3   0    7.20   13.60
 -12  -3   0   14.50    4.70
 -12  -3   0   36.30   12.10
  12   3   0   27.30   12.70
 -12   3   0   27.60    6.70
 -12   3   0   12.40   10.90
  12   3   0   30.90    6.20
  13  -3   0   14.00   16.20
 -13  -3   0    5.90   14.30
 -13  -3   0   22.60    4.50
 -13  -3   0   13.10    5.20
  13  -3   0   24.10    6.00
 -13   3   0   25.90    7.30
 -13   3   0   21.50    6.70
 -13   3   0   29.50   13.50
  13   3   0    9.50   15.00
  14  -3   0    4.90   20.30
 -14  -3   0   20.10   18.10
 -14  -3   0   12.40    4.20
 -14  -3   0    8.80    5.60
  14  -3   0    9.20    3.70
 -14   3   0   13.10   16.40
  14   3   0    3.80   17.00
  14   3   0    4.10    4.10
 -14   3   0    4.30    6.30
 -14   3   0    6.50    5.90
   0  -4   0  528.05   22.00
   0  -4   0  528.35   22.10
   0  -4   0  536.25   25.20
   0  -4   0  499.85   26.00
   0   4   0  457.65   25.00
  -1  -4   0    2.80    0.90
   1  -4   0    0.60    3.40
   1  -4   0    3.20    1.30
   1  -4   0    3.60    1.40
   1  -4   0    2.60    1.10
  -1  -4   0    3.60    1.20
  -1  -4   0    1.20    1.10
  -1   4   0    4.20    2.00
  -1   4   0    0.20    2.60
   1   4   0    4.30    2.80
   1   4   0    5.70    3.40
  -2  -4   0 1950.40   71.69
   2  -4   0 1829.92   74.79
   2  -4   0 1824.72   78.79
   2   4   0 1830.52   75.49
  -2   4   0 1796.02   75.19
   2   4   0 1812.82   77.29
  -2   4   0 1820.12   72.69
  -2   4   0 1705.33   75.79
   3  -4   0  214.08   11.10
  -3  -4   0  217.58   10.40
   3  -4   0  215.38   16.50
   3  -4   0  204.78   12.50
   3   4   0  211.98   13.80
   3   4   0  206.58   10.70
  -3   4   0  204.18   14.30
  -3   4   0  203.38   11.50
  -3   4   0  204.98   13.10
   4  -4   0   29.70    7.80
   4  -4   0   39.40    4.10
  -4  -4   0   49.00    8.80
   4  -4   0   39.90    4.70
  -4  -4   0   40.50    3.60
  -4   4   0   37.70    5.70
   4   4   0   44.30    4.10
  -4   4   0   35.70    4.20
   4   4   0   37.40    6.60
  -4   4   0   47.40    7.70
   5  -4   0   33.80    3.90
  -5  -4   0   38.00    3.70
   5  -4   0   39.60    4.60
  -5  -4   0   42.20    8.40
   5  -4   0   40.20    9.30
  -5   4   0   46.20    6.50
  -5   4   0   38.20    4.70
  -5   4   0   39.90    7.70
   5   4   0   40.40    4.10
   5   4   0   38.90    7.20
  -6  -4   0   76.69   12.40
   6  -4   0   62.49    5.90
   6  -4   0   67.09    5.90
   6  -4   0   72.49   12.30
  -6  -4   0   69.69    5.60
   6   4   0   67.99   10.50
  -6   4   0   74.99   11.10
  -6   4   0   71.79    6.80
  -6   4   0   75.89    7.50
   6   4   0   73.89    6.00
  -7  -4   0    3.20    1.60
   7  -4   0   -2.20    5.30
   7  -4   0    1.50    1.30
   7  -4   0    2.40    1.80
  -7  -4   0    1.60    6.30
   7   4   0   -7.90    4.30
   7   4   0    4.00    1.60
  -7   4   0    0.00    2.10
  -7   4   0    3.70    2.20
  -7   4   0    6.40    5.30
  -8  -4   0  613.04   39.20
  -8  -4   0  645.04   29.50
   8  -4   0  633.54   30.10
   8  -4   0  566.14   39.80
   8  -4   0  629.64   29.10
  -8   4   0  638.64   31.80
   8   4   0  698.93   38.10
   8   4   0  615.44   29.50
  -8   4   0  632.34   38.10
  -8   4   0  664.43   32.20
  -9  -4   0    2.90    2.30
  -9  -4   0    8.30    8.60
   9  -4   0    6.20    2.70
   9  -4   0    7.70    8.80
   9  -4   0    2.30    1.40
   9   4   0   11.40    6.80
  -9   4   0    3.80    2.70
  -9   4   0    8.50    7.80
   9   4   0    3.70    1.90
  -9   4   0    2.40    2.40
  10  -4   0    5.80    2.20
  10  -4   0    6.30    2.40
  10  -4   0   -8.80   10.20
 -10  -4   0    1.40    2.60
 -10  -4   0    5.00    9.30
 -10   4   0    4.00    3.60
  10   4   0    4.10    2.60
 -10   4   0    5.10    7.60
  11  -4   0  114.59   22.90
  11  -4   0  111.49    8.40
  11  -4   0  106.29   10.20
 -11  -4   0  105.29   10.00
 -11  -4   0  114.69   19.90
 -11   4   0   88.39   17.10
  11   4   0  123.69   19.20
  11   4   0  123.89   10.50
 -12  -4   0   39.70   15.20
 -12  -4   0   40.40    7.40
  12  -4   0   52.59    5.80
  12  -4   0   45.10    7.20
  12   4   0   46.20    7.10
 -12   4   0   48.90   15.60
 -12   4   0   39.60    7.80
 -12   4   0   60.89    9.60
  12   4   0   22.90   12.20
  13  -4   0   40.10   19.30
 -13  -4   0   51.99    9.00
  13  -4   0   30.40    6.10
 -13  -4   0   40.00   16.80
 -13   4   0   52.79   17.40
 -13   4   0   36.70    9.10
  13   4   0   41.40    7.30
  13   4   0   34.30   16.60
 -13   4   0   33.80    8.50
   0  -5   0    0.70    1.20
   0  -5   0    0.70    1.00
   0  -5   0    2.20    1.90
   0   5   0    1.90    3.30
   0   5   0    0.10    3.30
   1  -5   0    0.50    1.00
  -1  -5   0    1.60    1.10
  -1  -5   0    1.90    1.20
  -1  -5   0    3.00    2.40
   1  -5   0    1.50    1.30
   1  -5   0    1.20    4.00
   1  -5   0    3.00    1.20
   1   5   0    3.50    3.50
  -1   5   0   -1.60    2.60
   1   5   0    1.40    3.40
  -2  -5   0    8.30    1.60
   2  -5   0    1.10    4.50
   2  -5   0    6.10    2.30
   2  -5   0   11.40    2.70
  -2  -5   0   11.10    3.70
  -2   5   0    3.90    2.30
   2   5   0    8.10    4.00
   2   5   0   14.40    5.50
  -2   5   0   14.50    4.60
  -3  -5   0   19.50    2.80
   3  -5   0   12.70    5.30
   3  -5   0   18.70    3.30
   3   5   0   19.10    5.80
  -3   5   0   15.40    5.30
  -3   5   0   14.60    3.20
  -3   5   0   14.00    3.40
  -4  -5   0    0.50    1.00
   4  -5   0   -0.70    1.40
   4  -5   0   -0.80    5.30
   4  -5   0    0.40    1.20
  -4   5   0   -0.50    1.70
  -4   5   0    1.60    2.30
   4   5   0    1.00    1.30
   4   5   0    3.00    3.80
  -4   5   0    3.30    4.00
  -5  -5   0    1.40    1.20
   5  -5   0   -0.80    1.20
  -5  -5   0    8.80    6.50
   5  -5   0    0.50    1.40
   5  -5   0    0.00    5.50
  -5   5   0   -0.30    1.70
  -5   5   0    1.60    4.00
   5   5   0   -0.60    1.30
   5   5   0   -2.40    4.00
  -5   5   0   -0.40    2.20
   6  -5   0    0.50    1.70
   6  -5   0    1.50    1.60
   6  -5   0    6.00    7.00
  -6  -5   0    1.30    6.80
  -6   5   0    3.40    2.20
   6   5   0    8.00    4.60
  -6   5   0   -2.80    4.10
   6   5   0    0.60    1.70
  -6   5   0    2.20    2.60
   7  -5   0    2.10    1.70
  -7  -5   0    4.10    7.00
   7  -5   0    7.10    7.50
  -7  -5   0    0.80    1.80
   7  -5   0    6.50    2.30
  -7   5   0    1.70    2.50
   7   5   0   10.50    6.30
  -7   5   0    3.50    6.50
   7   5   0    3.00    2.20
  -8  -5   0   87.99   15.20
   8  -5   0   88.09    8.00
   8  -5   0  106.09    8.50
  -8  -5   0   87.39    7.60
   8  -5   0  102.09   17.90
  -8   5   0   98.59   10.10
  -8   5   0  101.59    9.60
   8   5   0  109.19    8.60
  -8   5   0   78.19   14.40
   8   5   0   88.59   14.40
   9  -5   0   92.99    8.30
   9  -5   0   77.19    7.20
   9  -5   0   58.89   15.30
  -9  -5   0   62.09    7.10
  -9  -5   0  102.09   16.50
   9   5   0  103.29   16.30
   9   5   0   94.09    8.20
  -9   5   0   79.39   10.90
  -9   5   0   65.59   12.70
  10  -5   0   39.90    7.30
 -10  -5   0   43.30    6.90
 -10  -5   0   12.40   13.30
  10  -5   0   27.20    4.40
  10   5   0   34.90   11.60
 -10   5   0   34.70    6.70
 -10   5   0   28.40   11.90
  10   5   0   32.70    6.70
  11  -5   0    2.90    2.40
  11  -5   0    2.30   14.60
 -11  -5   0    6.30   12.50
 -11  -5   0    6.50    3.50
  11  -5   0    3.60    2.30
 -11   5   0   -2.90    4.50
 -11   5   0   10.00   11.00
 -11   5   0    7.00    5.00
  11   5   0    5.70    9.70
  11   5   0    0.10    2.70
 -12  -5   0   12.90    5.10
 -12  -5   0   41.60   16.70
  12  -5   0   24.60   17.40
  12  -5   0   36.70    6.60
  12  -5   0   25.30    4.40
  12   5   0   39.60    8.00
 -12   5   0   22.70   13.20
 -12   5   0   22.60    7.40
 -12   5   0   39.00    8.20
  12   5   0   27.30   17.10
   0  -6   0   71.69    5.80
   0  -6   0   90.39    8.90
   0  -6   0   82.39    5.90
   0   6   0   72.49    9.90
   0   6   0   77.09    8.70
   1  -6   0  120.39   13.00
  -1  -6   0  103.19   10.00
   1  -6   0  108.99    9.80
   1  -6   0  115.79    7.50
  -1  -6   0   92.69    6.90
  -1  -6   0  105.09    6.80
   1  -6   0  102.79    7.10
  -1   6   0  102.19   10.20
   1   6   0  108.19   10.60
   1   6   0   88.99    9.90
   2  -6   0  358.66   17.10
   2  -6   0  322.97   19.90
  -2  -6   0  350.66   17.20
  -2  -6   0  350.06   21.20
   2  -6   0  320.27   23.40
  -2  -6   0  362.66   16.40
   2  -6   0  344.57   17.50
   2   6   0  363.16   20.30
   2   6   0  329.37   21.60
  -2   6   0  352.16   21.10
  -3  -6   0    1.40    1.10
   3  -6   0    1.10    2.40
   3  -6   0    2.30    6.70
  -3  -6   0    0.20    2.20
   3  -6   0    2.00    1.60
   3   6   0    1.60    3.60
  -3   6   0    1.60    1.80
  -3   6   0    2.30    4.00
   3   6   0   10.80    5.50
  -3   6   0    2.40    2.80
   4  -6   0  129.79    8.70
  -4  -6   0  145.39    8.40
   4  -6   0  101.39   15.80
   4  -6   0  136.59   11.00
   4   6   0  131.29   12.50
  -4   6   0  133.69    9.70
  -4   6   0  133.89   11.70
   4   6   0  128.59   14.80
   4   6   0  136.49    8.20
  -4   6   0  117.09   12.30
  -5  -6   0    6.20    1.90
   5  -6   0   10.10    2.90
   5  -6   0    7.20    7.50
   5  -6   0    2.60    2.70
  -5   6   0    8.30    6.40
  -5   6   0    9.20    3.30
   5   6   0    3.50    6.90
   5   6   0   17.40    5.90
  -5   6   0    1.70    4.40
  -6  -6   0  101.69    7.60
   6  -6   0  109.99    8.40
   6  -6   0  124.09    9.90
   6   6   0  120.59   13.50
  -6   6   0  102.59   11.00
   6   6   0  107.49    8.10
  -6   6   0   99.79    9.30
  -7  -6   0  118.39   19.10
   7  -6   0  110.99    9.40
   7  -6   0   99.69    8.40
  -7  -6   0   97.29    7.70
  -7   6   0  110.49   10.20
   7   6   0  111.39    8.70
  -7   6   0  102.29   11.30
   7   6   0  101.19   14.70
  -7   6   0  113.59   15.90
   8  -6   0  102.29    8.90
  -8  -6   0   86.59    8.20
  -8  -6   0   81.69   18.20
   8  -6   0  100.29    9.20
   8   6   0  109.89    9.10
  -8   6   0  117.19   17.40
  -9  -6   0   42.20    5.70
   9  -6   0   46.00    7.00
   9  -6   0   47.80    6.90
   9  -6   0   61.69   17.60
   9   6   0   48.00    6.90
   9   6   0   40.10   12.70
  -9   6   0   38.70   11.80
  -9   6   0   46.00    8.70
 -10  -6   0    5.30    3.50
 -10  -6   0    3.10   13.70
  10  -6   0   12.40    3.70
  10  -6   0   12.30    3.80
  10  -6   0   10.30   14.50
  10   6   0   17.50   10.30
 -10   6   0   12.40    5.50
 -10   6   0    9.20   12.30
 -10   6   0   11.60    5.60
  10   6   0   10.90    4.30
  11  -6   0   15.00    3.60
 -11  -6   0   14.20   14.60
 -11  -6   0   13.00    4.80
  11  -6   0   30.20   18.00
  11  -6   0    8.00    3.40
 -11   6   0   18.80    6.70
  11   6   0   20.40    5.80
  11   6   0   -0.80   12.10
 -11   6   0   11.70    6.30
 -11   6   0   10.50   12.50
   0  -7   0    2.30    1.60
   0  -7   0   -1.20    1.30
   0  -7   0    0.00    2.80
   0   7   0    6.60    5.40
   0   7   0    3.60    4.40
  -1  -7   0    6.40    2.10
  -1  -7   0    7.00    3.50
   1  -7   0    3.90    2.60
   1  -7   0    5.60    2.20
  -1  -7   0    2.90    1.90
   1  -7   0    3.00    1.80
  -1   7   0    4.80    5.40
   1   7   0    2.20    4.60
  -1   7   0    1.80    4.80
   1   7   0    9.70    4.90
  -2  -7   0  308.57   15.00
   2  -7   0  305.57   15.70
  -2  -7   0  356.16   21.80
  -2  -7   0  297.87   15.80
   2  -7   0  303.37   19.70
   2  -7   0  319.77   16.70
   2   7   0  304.37   18.50
   2   7   0  312.17   20.30
  -2   7   0  282.67   19.40
   3  -7   0   -0.60    1.60
   3  -7   0    0.20    2.70
  -3  -7   0    0.90    1.80
   3  -7   0    1.50    7.80
   3  -7   0    1.90    2.00
  -3  -7   0    1.00    1.40
  -3  -7   0   -1.80    2.80
   3   7   0   -2.10    4.20
  -3   7   0   -1.10    4.90
  -4  -7   0  196.38   11.20
   4  -7   0  209.98   12.40
  -4  -7   0  224.08   17.20
   4  -7   0  237.58   16.00
   4   7   0  224.68   19.60
   4   7   0  229.18   16.20
  -4   7   0  186.48   17.20
  -4   7   0  183.38   15.60
  -5  -7   0    1.40    1.90
  -5  -7   0    0.00    3.50
   5  -7   0   -1.20    1.60
   5  -7   0   -0.40    2.60
  -5   7   0   -5.10    2.70
  -5   7   0   -4.20    3.70
  -5   7   0   -5.90    5.80
   5   7   0   -3.20    5.10
   5   7   0    3.10    8.10
   6  -7   0   42.80    6.00
  -6  -7   0   44.10    5.10
   6  -7   0   66.49    8.90
   6   7   0   39.80    5.00
  -6   7   0   55.29    7.90
   6   7   0   41.80    9.90
  -6   7   0   33.00   10.20
   6   7   0   50.09   13.70
  -7  -7   0   34.40    5.30
   7  -7   0   23.30   16.20
   7  -7   0   33.50    5.20
   7   7   0   44.20   10.10
  -7   7   0   48.10   11.00
   7   7   0   31.70   12.40
   8  -7   0   29.70    5.00
  -8  -7   0   19.40    4.40
   8  -7   0   26.90    5.60
   8  -7   0    7.20   14.10
  -8   7   0   32.70    7.20
  -8   7   0   35.80    7.10
   8   7   0   18.40   10.00
  -8   7   0   34.30   11.70
   8   7   0   34.80    6.00
  -9  -7   0   40.90    6.20
   9  -7   0   53.19    7.80
   9  -7   0   56.69    8.40
  -9  -7   0   43.40   17.70
   9  -7   0   51.19   19.70
  -9   7   0   70.89   15.90
  -9   7   0   37.30    8.40
   9   7   0   33.00   12.30
  -9   7   0   60.49    9.50
   9   7   0   43.80    7.00
 -10  -7   0   56.59    8.20
 -10  -7   0   65.99   21.00
  10  -7   0   67.49    7.70
  10  -7   0   55.49   25.50
  10  -7   0   76.29    8.60
 -10   7   0   63.39   11.20
 -10   7   0   66.59   15.70
  10   7   0   75.29   17.00
 -10   7   0   47.60   12.10
   0  -8   0   51.39    5.30
   0  -8   0   43.90    5.10
   0  -8   0   76.69   10.40
   0   8   0   52.39    7.90
   0   8   0   57.49    8.50
   1  -8   0   31.30    4.50
  -1  -8   0   25.30    3.70
   1  -8   0   34.70    4.60
  -1  -8   0   32.80    7.00
  -1  -8   0   28.30    4.40
   1  -8   0   36.40    7.10
  -1   8   0   23.70    6.20
   1   8   0   26.80    6.70
  -1   8   0   21.30    6.90
   1   8   0   38.80    6.50
  -2  -8   0   43.20    4.50
   2  -8   0   59.49    5.60
  -2  -8   0   48.10    5.50
  -2  -8   0   68.19   10.50
   2  -8   0   55.19    6.00
   2  -8   0   43.60    8.50
   2   8   0   47.80    8.60
  -2   8   0   49.99   11.00
  -2   8   0   53.39    8.60
   2   8   0   47.50    7.20
  -3  -8   0   10.40    2.20
   3  -8   0   12.40    3.90
   3  -8   0   21.00    5.50
  -3  -8   0   18.60    3.90
   3  -8   0   12.20    3.20
   3  -8   0   11.40   10.00
  -3   8   0   14.10    6.50
   3   8   0   11.80    5.70
   3   8   0   17.70    7.40
   4  -8   0   18.10   11.80
   4  -8   0   29.90    5.20
  -4  -8   0   34.50    5.20
  -4  -8   0   28.20    7.90
   4  -8   0   36.20    5.20
  -4  -8   0   24.70    3.70
  -4   8   0   33.60    9.30
   4   8   0   35.50    9.30
   4   8   0   27.50    7.00
  -5  -8   0    1.10    3.10
   5  -8   0   -0.20    2.10
  -5  -8   0    0.50    2.00
   5  -8   0   -3.70    3.00
  -5  -8   0    4.20    4.60
   5  -8   0    9.70   13.80
   5  -8   0    2.60    3.10
   5   8   0    6.00    9.40
   5   8   0   -2.10    6.40
  -5   8   0   -3.40    5.30
  -5   8   0   -3.20    6.80
  -6  -8   0  120.29   14.10
  -6  -8   0   89.09    7.40
   6  -8   0   81.99    9.70
   6  -8   0   78.59   18.80
   6  -8   0   93.29    8.10
  -6   8   0   67.29   13.00
   6   8   0   79.99   14.90
   6   8   0   90.09   12.80
  -6   8   0  106.99   14.50
   7  -8   0  -18.10   15.10
   7  -8   0   -3.20    3.10
  -7  -8   0    0.70    2.70
   7  -8   0    3.20    2.60
   7   8   0    8.30   12.80
  -7   8   0    6.90    6.60
  -7   8   0    1.70    9.40
  -7   8   0    2.40    4.70
   7   8   0    3.00    2.80
   7   8   0    1.80    8.70
   0  -9   0    0.40    2.00
   0  -9   0    0.00    2.00
   0  -9   0    4.30    4.40
   0   9   0   -4.90    3.80
   0   9   0    0.60    4.20
  -1  -9   0   -1.00    4.10
   1  -9   0   -0.70    4.30
   1  -9   0    2.90    2.30
  -1  -9   0    1.70    2.20
  -1  -9   0    3.00    2.00
   1  -9   0    0.50    2.40
   1   9   0   -4.70    3.10
  -1   9   0    9.80    5.00
   1   9   0    3.50    3.30
   2  -9   0   -1.60    2.40
  -2  -9   0    0.40    1.90
  -2  -9   0    0.30    2.30
   2  -9   0    0.70    2.30
   2  -9   0   -4.50    4.50
  -2  -9   0    1.20    4.40
   2   9   0   -3.40    3.90
  -2   9   0    5.10    5.70
  -3  -9   0    4.20    5.80
   3  -9   0    0.90    4.60
   3  -9   0    3.20    3.20
  -3  -9   0    0.80    2.60
  -3  -9   0    0.10    1.90
   3  -9   0    3.00    2.30
   3   9   0    2.30    5.50
  -3   9   0    1.90   10.20
  -3   9   0    5.80    6.70
   3   9   0    4.10    4.40
   4  -9   0   39.10    6.60
   4  -9   0   42.90    8.00
  -4  -9   0   40.90    4.80
   4  -9   0   48.60    6.20
   4  -9   0   23.90   14.80
  -4  -9   0   20.60    8.20
  -4  -9   0   37.80    5.30
   4   9   0   41.80    8.60
  -4   9   0   22.10    8.60
   4   9   0   34.30    7.00
  15   0  -1   -0.20    3.90
 -15   0   1    2.50    5.60
  15   0  -1    5.40   19.50
 -15   0   1  -21.90   14.80
 -15   0   1    1.30    4.00
 -14   0   1   -5.90    3.10
  14   0  -1   -7.00   14.90
 -14   0   1  -20.20   12.70
 -14   0   1   -3.80    4.40
  14   0  -1   -2.90    3.40
 -13   0   1   -2.20    3.50
  13   0  -1   -0.80    2.80
  13   0  -1   -2.60    9.30
 -13   0   1    0.20    2.30
 -13   0   1    0.40   10.70
  12   0  -1   -0.10    2.20
 -12   0   1   -1.60    2.80
 -12   0   1    0.30    1.90
  12   0  -1   -2.70   10.10
 -12   0   1    2.20    8.40
  11   0  -1   21.80   10.50
 -11   0   1    9.40    9.00
 -10   0   1   -0.20    2.20
  10   0  -1    1.60    1.60
  10   0  -1    5.90    7.10
 -10   0   1   -0.20    1.40
 -10   0   1   -7.80    5.50
  -9   0   1   -0.40    1.20
  -9   0   1   -2.10    2.90
   9   0  -1    0.10    1.10
   9   0  -1   19.20    7.90
  -9   0   1    0.70    5.00
  -8   0   1    1.50    1.40
  -8   0   1    1.70    3.60
   8   0  -1    7.90    5.30
  -8   0   1    0.10    1.00
   8   0  -1   -1.50    1.00
  -7   0   1    1.50    4.20
   7   0  -1    3.90    4.40
  -7   0   1    2.10    1.30
   7   0  -1   -0.90    1.00
  -6   0   1   -0.60    2.00
  -6   0   1    1.00    0.80
   6   0  -1    1.20    2.40
  -6   0   1   -1.60    1.10
   6   0  -1    0.80    0.80
  -5   0   1    0.40    0.50
  -5   0   1   -0.20    1.50
   5   0  -1   -1.00    2.30
   5   0  -1    0.10    0.80
  -5   0   1   -1.80    1.20
   4   0  -1    1.60    2.00
  -4   0   1   -1.40    1.50
  -4   0   1   -0.30    0.50
  -4   0   1    1.20    0.60
   4   0  -1    0.70    0.50
  -3   0   1   -0.20    1.10
  -3   0   1   -0.70    0.30
   3   0  -1    0.40    1.80
  -3   0   1    0.40    0.30
   3   0  -1    0.10    0.80
   2   0  -1   -0.10    0.30
  -2   0   1    0.10    0.20
   2   0  -1   -0.10    0.20
  -2   0   1    0.10    0.70
   2   0  -1    0.40    0.80
  -2   0   1    0.00    0.30
   1   0   1    1.70    0.60
   1   0   1   -0.60    0.40
  -1   0  -1    0.10    0.20
  -1   0  -1   -0.10    0.50
  -2   0  -1    0.00    0.40
   2   0   1    0.10    0.30
  -2   0  -1   -1.00    1.20
   2   0   1    0.00    1.30
   3   0   1    0.60    1.80
  -3   0  -1    0.50    0.80
   3   0   1   -0.50    0.50
  -3   0  -1   -2.20    1.00
   4   0   1    0.20    0.60
  -4   0  -1    0.20    0.80
  -4   0  -1   -0.30    1.60
   4   0   1   -0.20    1.30
  -4   0  -1    0.20    0.70
  -5   0  -1    1.80    2.20
  -5   0  -1    1.40    0.70
   5   0   1   -0.10    2.40
   5   0   1    0.00    0.80
  -5   0  -1    0.00    0.80
  -6   0  -1    5.90    4.00
  -6   0  -1    0.00    0.50
   6   0   1   -0.70    2.50
  -6   0  -1    0.20    1.30
  -7   0  -1   -1.50    1.20
  -7   0  -1    2.30    4.50
   7   0   1   -0.60    1.30
  -7   0  -1    0.90    0.80
   7   0   1   -3.00    4.00
  -8   0  -1   -0.20    5.00
  -8   0  -1   -0.10    1.10
   8   0   1   -4.10    5.20
   8   0   1    1.60    1.50
  -8   0  -1   -1.20    0.70
  -9   0  -1   -1.70    1.60
  -9   0  -1   -1.10    5.60
   9   0   1    1.80    4.20
   9   0   1   -1.30    1.20
 -10   0  -1   -0.20    2.40
  10   0   1   -1.10    1.60
 -10   0  -1   -0.40    1.60
 -10   0  -1    4.90    5.30
  10   0   1    3.00    5.60
  11   0   1    1.50    6.10
 -11   0  -1   -1.80    8.20
  11   0   1    1.40    2.10
 -11   0  -1   -2.30    2.40
 -11   0  -1   -1.80    1.80
  12   0   1    4.50    7.80
  12   0   1   -2.40    2.20
 -12   0  -1   -0.20    9.70
 -12   0  -1   -1.90    3.40
  13   0   1   -7.80    9.00
 -13   0  -1    1.40   13.70
 -13   0  -1    2.20    2.90
 -13   0  -1   -5.50    4.00
  13   0   1    0.50    3.10
 -14   0  -1  -15.60   14.50
  14   0   1   -0.70    3.10
 -14   0  -1    0.00    5.70
 -14   0  -1   -6.30    4.80
  14   0   1   -2.20   12.10
  15  -1  -1   28.00    6.00
 -15  -1   1   40.60   11.60
 -15  -1   1   28.80    6.00
 -15  -1   1   26.70   18.30
  15  -1  -1   59.29   21.90
 -15   1   1    8.90    8.60
 -15   1   1   38.10    8.50
 -15   1   1    9.70   18.30
  15   1  -1   14.70    4.90
  15   1  -1  -10.70   14.30
 -14  -1   1   35.60   15.50
  14  -1  -1   26.40   18.70
 -14  -1   1   39.00    6.30
 -14  -1   1   46.20    8.70
  14  -1  -1   33.60    6.50
  14   1  -1   33.10   17.50
  14   1  -1   40.80    7.90
 -14   1   1   63.39   12.60
 -14   1   1   40.90   17.10
 -14   1   1   43.10    7.40
 -13  -1   1  124.99   21.90
  13  -1  -1   97.79   22.50
  13  -1  -1  100.09    9.90
 -13  -1   1   87.79   10.80
 -13   1   1  107.89    9.90
 -13   1   1  102.79   11.90
  13   1  -1  119.79   10.70
  13   1  -1   78.59   18.50
 -13   1   1   84.89   17.90
  12  -1  -1   24.50   10.30
 -12  -1   1   25.00   11.10
  12  -1  -1   24.30    4.80
 -12  -1   1   17.00    4.80
  12   1  -1   30.20    5.30
  12   1  -1   32.60   12.80
 -12   1   1   17.70   10.70
 -12   1   1   30.30    5.50
  11  -1  -1  101.19   17.80
  11  -1  -1  114.09    9.90
 -11  -1   1  162.98   19.40
 -11  -1   1  102.69   10.20
 -11   1   1  123.59    9.60
  11   1  -1  117.59   19.60
 -11   1   1  103.69   16.50
  11   1  -1  108.99    9.50
  10  -1  -1  124.19   18.30
 -10  -1   1   96.69    8.00
 -10  -1   1  105.69   16.10
 -10  -1   1   92.99    8.70
  10  -1  -1  102.19    8.70
  10   1  -1   88.59    7.90
 -10   1   1   99.09   16.10
  10   1  -1  120.39   17.90
 -10   1   1  100.59    7.90
 -10   1   1  102.99    9.50
  -9  -1   1  227.68   19.60
   9  -1  -1  172.38   18.30
  -9  -1   1  206.08   13.10
  -9  -1   1  208.68   11.00
  -9   1   1  208.58   18.70
   9   1  -1  207.38   12.50
  -9   1   1  195.78   13.30
  -9   1   1  200.68   12.00
   9   1  -1  175.68   18.50
  -8  -1   1   99.59   14.10
   8  -1  -1   96.09    7.30
  -8  -1   1   89.09    5.90
  -8  -1   1   82.59    7.10
   8  -1  -1   89.79   14.00
   8   1  -1   99.39   13.90
  -8   1   1   82.49    6.50
   8   1  -1   96.49    7.20
  -8   1   1   96.69    8.10
  -8   1   1   75.99   11.70
  -7  -1   1   -1.30    0.90
  -7  -1   1   -1.20    3.30
   7  -1  -1    0.30    0.50
   7  -1  -1    3.60    4.90
   7  -1  -1    0.40    0.90
  -7   1   1   -2.30    3.90
   7   1  -1    1.60    3.60
  -7   1   1    0.70    0.80
  -7   1   1   -0.20    1.10
   7   1  -1    2.80    1.50
   6  -1  -1   90.09   12.30
  -6  -1   1   75.99    9.30
  -6  -1   1   86.69    6.20
   6   1  -1   80.09    9.30
  -6   1   1   73.69    5.60
   6   1  -1   87.99    6.10
  -6   1   1   81.99    6.50
  -6   1   1   71.69    8.80
   5  -1  -1   41.40    3.90
   5  -1  -1   56.09    9.00
  -5  -1   1   50.89    7.50
  -5  -1   1   40.70    3.70
   5  -1  -1   49.20    3.50
  -5   1   1   46.10    4.40
  -5   1   1   42.20    3.80
  -5   1   1   50.99    7.60
   5   1  -1   41.90    7.00
   5   1  -1   42.30    3.70
  -4  -1   1 2686.13  106.79
  -4  -1   1 2596.44  102.69
   4  -1  -1 2621.74  102.19
   4  -1  -1 2589.34  103.19
   4  -1  -1 2592.34  107.99
   4   1  -1 2692.13  102.69
  -4   1   1 2681.53  107.69
  -4   1   1 2648.83  103.59
   4   1  -1 2707.83  107.69
  -4   1   1 2646.54  102.89
   3  -1  -1  904.61   36.50
  -3  -1   1  907.41   36.40
   3  -1  -1  910.61   37.00
  -3  -1   1  932.71   39.20
   3  -1  -1  915.31   40.80
  -3   1   1  923.21   40.40
   3   1  -1  914.71   36.30
  -3   1   1  903.11   36.80
   2  -1  -1  478.65   20.60
   2  -1  -1  483.35   20.70
  -2  -1   1  488.25   19.90
  -2  -1   1  478.85   21.50
   2  -1  -1  521.85   23.60
   2   1  -1  501.35   19.90
  -2   1   1  524.05   23.40
   2   1  -1  498.35   21.70
  -2   1   1  495.45   20.80
  -2   1   1  508.85   20.90
   1  -1  -1  443.56   18.30
  -1  -1   1  426.36   17.70
  -1  -1   1  448.56   17.00
   1  -1  -1  444.06   18.20
  -1   1   1  432.36   20.30
  -1   1   1  419.16   18.40
  -1   1   1  447.86   18.20
   1   1  -1  444.76   17.80
   0  -1  -1    0.30    0.40
   0  -1  -1    1.70    0.50
   0  -1   1    1.20    0.50
   0  -1   1    1.80    0.30
   0  -1  -1    1.70    1.20
   0  -1   1    0.20    0.30
   0   1  -1    0.80    0.40
   0   1   1    1.60    1.00
   0   1  -1    1.00    0.50
   0   1   1    1.30    0.50
  -1  -1  -1   32.80    3.70
   1  -1   1   27.30    2.00
   1  -1   1   26.50    2.80
   1  -1   1   28.90    1.90
  -1  -1  -1   27.00    2.10
  -1   1  -1   28.80    2.10
   1   1   1   27.10    2.10
  -1   1  -1   36.40    3.10
  -1   1  -1   28.10    1.90
   2  -1   1 4289.47  170.88
  -2  -1  -1 4375.06  171.88
   2   1   1 4522.35  171.98
   3  -1   1    3.70    0.90
  -3  -1  -1    5.10    2.30
   3  -1   1    1.40    1.90
  -3  -1  -1    1.80    0.90
   3  -1   1    4.60    1.60
   3   1   1    2.60    1.70
  -3   1  -1    2.40    0.80
   3   1   1    0.90    0.60
  -3   1  -1    5.70    2.30
  -3   1  -1    1.90    1.00
  -4  -1  -1  125.79    7.40
  -4  -1  -1  138.49   11.00
   4  -1   1  141.49   10.90
   4  -1   1  132.29    6.60
   4  -1   1  132.59    7.50
  -4   1  -1  132.69   10.40
  -4   1  -1  136.89    7.20
   4   1   1  130.29   10.40
  -5  -1  -1    2.80    3.10
  -5  -1  -1    2.90    1.30
   5  -1   1   -1.10    3.80
   5  -1   1    1.10    0.60
   5  -1   1    2.80    1.30
  -5   1  -1   -0.10    0.60
  -5   1  -1   -0.10    4.50
   5   1   1    1.30    3.50
   5   1   1    1.50    0.80
  -5   1  -1    1.60    1.90
  -6  -1  -1 1072.69   45.70
   6  -1   1 1088.59   45.70
  -6  -1  -1 1080.79   52.89
   6  -1   1 1071.89   52.39
  -6   1  -1 1172.48   46.60
  -6   1  -1 1116.19   44.90
   6   1   1 1076.69   45.90
  -6   1  -1 1102.29   52.59
   6   1   1 1085.49   52.29
  -7  -1  -1  291.57   21.50
  -7  -1  -1  277.97   15.30
   7  -1   1  288.17   15.30
   7  -1   1  276.57   21.10
  -7   1  -1  301.97   16.00
   7   1   1  255.27   20.00
  -7   1  -1  267.17   20.80
   7   1   1  298.07   15.40
  -7   1  -1  292.67   14.40
  -8  -1  -1   98.79    8.00
   8  -1   1   95.79    7.90
  -8  -1  -1  118.89   16.40
   8  -1   1   99.09   14.80
  -8   1  -1  109.19    7.50
   8   1   1  106.59   15.30
   8   1   1   96.69    8.10
  -8   1  -1  104.19   12.60
  -8   1  -1  111.89    8.80
  -9  -1  -1  272.77   16.00
   9  -1   1  281.47   16.10
  -9  -1  -1  280.07   14.10
   9  -1   1  316.97   25.20
  -9  -1  -1  268.47   23.40
   9   1   1  263.27   15.60
  -9   1  -1  242.48   22.70
   9   1   1  284.37   23.90
  -9   1  -1  255.97   14.60
  -9   1  -1  270.77   16.60
  10  -1   1    4.50    2.20
 -10  -1  -1    4.90    1.60
  10  -1   1   14.70    7.60
 -10  -1  -1    3.70    7.30
 -10  -1  -1   15.80    4.10
 -10   1  -1   10.70    8.50
 -10   1  -1    6.90    3.00
  10   1   1   15.00    8.90
  10   1   1   16.20    5.70
 -10   1  -1    9.80    3.30
 -11  -1  -1    0.50    1.50
  11  -1   1    1.60    1.90
  11  -1   1   20.30   10.10
 -11  -1  -1    3.00    3.60
 -11  -1  -1    4.90    9.80
  11   1   1   10.40    5.60
 -11   1  -1    1.60    3.00
  11   1   1    3.80    6.30
 -11   1  -1    1.40    1.80
 -11   1  -1    5.00    7.10
 -12  -1  -1   13.30    4.50
  12  -1   1   25.20   13.10
 -12  -1  -1   -3.40   12.20
  12  -1   1   14.50    4.40
 -12   1  -1   20.60   11.50
  12   1   1   26.10   12.90
  12   1   1   22.30    5.10
 -12   1  -1   12.90    4.50
 -13  -1  -1  -11.70   12.30
  13  -1   1   13.90   15.50
 -13  -1  -1    3.30    4.50
 -13  -1  -1    1.10    2.30
  13  -1   1    1.10    2.80
  13   1   1    4.60   12.40
 -13   1  -1    1.80    3.00
 -13   1  -1  -12.60   11.50
 -13   1  -1   -2.60    4.50
  13   1   1   -1.40    3.00
  14  -1   1   59.79   20.90
 -14  -1  -1   98.19   10.30
  14  -1   1   82.69   11.20
 -14  -1  -1   71.99   19.20
 -14  -1  -1   67.89    9.70
 -14   1  -1   62.09   21.00
  14   1   1  107.59   24.00
 -14   1  -1   69.09   11.20
 -15  -2   1    2.90    3.50
 -15  -2   1    4.30    5.70
  15  -2  -1   -4.80    3.10
  15  -2  -1   18.30   18.20
 -15   2   1   -4.90    5.40
  15   2  -1    0.90    3.60
 -15   2   1   -0.90    7.10
  15   2  -1  -10.90   19.80
  14  -2  -1   22.30    6.20
  14  -2  -1   51.29   18.90
 -14  -2   1   11.20    6.80
 -14  -2   1   22.70   13.40
 -14   2   1   10.70    5.50
  14   2  -1   14.90    4.60
  14   2  -1   20.20   16.60
 -14   2   1   10.20    6.20
 -14   2   1   27.60   14.10
  13  -2  -1   -1.00    2.80
 -13  -2   1    2.80    3.70
  13  -2  -1   10.60   13.90
  13   2  -1   -0.40    2.70
 -13   2   1   -5.90    3.20
 -13   2   1   -3.20   10.50
 -13   2   1   -1.10    4.40
  13   2  -1   18.30   23.60
  12  -2  -1   37.60   13.40
 -12  -2   1   49.80   13.80
 -12  -2   1   35.30    6.60
  12  -2  -1   36.60    6.20
 -12   2   1   52.39    7.70
  12   2  -1   39.60    6.10
 -12   2   1   40.30   11.80
  12   2  -1   62.69   15.10
 -11  -2   1    2.20    3.10
  11  -2  -1    9.90    3.60
 -11  -2   1    5.30    7.80
  11  -2  -1    5.50   11.30
 -11   2   1    0.50    2.70
 -11   2   1   21.10    9.50
  11   2  -1   -2.60    7.90
  11   2  -1    4.50    2.90
 -11   2   1    4.70    2.60
 -10  -2   1   93.39   15.40
  10  -2  -1   52.59   13.10
 -10  -2   1   79.59    7.90
  10   2  -1   71.19   14.20
 -10   2   1   78.79    8.90
 -10   2   1   79.89    8.80
 -10   2   1   75.99   14.60
  10   2  -1   79.99    7.60
   9  -2  -1   15.70    3.20
   9  -2  -1   13.80    8.30
  -9  -2   1   12.70    3.00
  -9  -2   1   19.60    7.50
   9  -2  -1   16.00    2.80
   9   2  -1   20.20    8.00
  -9   2   1   30.40    7.80
  -9   2   1   15.70    4.00
   9   2  -1   16.70    3.00
  -9   2   1   11.80    3.10
  -8  -2   1   -1.30    4.50
   8  -2  -1    0.00    1.00
  -8  -2   1    0.80    1.50
   8  -2  -1    1.00    1.50
   8  -2  -1   -5.30    4.90
  -8   2   1    1.20    4.00
   8   2  -1   -1.20    4.50
  -8   2   1    0.60    1.30
  -8   2   1    3.00    2.00
   8   2  -1   -0.30    1.10
   7  -2  -1  360.86   16.90
   7  -2  -1  352.76   18.10
  -7  -2   1  377.36   17.90
   7  -2  -1  317.87   24.00
  -7  -2   1  343.37   23.40
  -7   2   1  384.96   24.70
   7   2  -1  348.97   23.40
   7   2  -1  374.16   17.80
  -7   2   1  356.96   19.10
   6  -2  -1    0.60    0.90
   6  -2  -1   -2.20    3.40
   6  -2  -1    2.30    1.00
  -6  -2   1    0.60    1.10
  -6  -2   1    0.80    2.80
   6   2  -1    0.60    1.00
  -6   2   1   -0.10    1.10
  -6   2   1    6.10    3.60
  -6   2   1    1.60    1.00
   5  -2  -1  181.08   10.50
  -5  -2   1  179.08   13.40
  -5  -2   1  176.38    9.30
   5  -2  -1  168.48   14.20
   5   2  -1  159.38   14.80
  -5   2   1  169.38   10.20
  -5   2   1  185.18   13.70
  -5   2   1  167.78   10.30
   5   2  -1  172.28    9.20
   4  -2  -1    0.50    0.70
  -4  -2   1    2.60    2.60
  -4  -2   1    3.70    1.20
   4  -2  -1    0.10    3.40
   4  -2  -1    3.00    0.90
  -4   2   1    2.70    1.20
  -4   2   1    3.20    2.30
   4   2  -1   -0.50    1.90
  -4   2   1    1.70    0.80
  -3  -2   1  743.23   33.50
  -3  -2   1  757.12   30.40
   3  -2  -1  790.82   32.00
   3  -2  -1  772.92   31.60
   3  -2  -1  768.62   36.40
  -3   2   1  752.32   31.90
   3   2  -1  724.33   33.00
   3   2  -1  761.72   30.50
  -3   2   1  773.02   35.40
  -3   2   1  738.53   32.20
   2  -2  -1    0.50    0.60
  -2  -2   1    0.00    0.30
   2  -2  -1   -0.10    1.50
  -2  -2   1    0.10    1.20
   2  -2  -1   -0.30    0.50
  -2   2   1    0.90    1.80
  -2   2   1   -0.40    0.50
  -2   2   1    0.90    0.80
   2   2  -1    0.80    1.10
   1  -2  -1   49.70    3.60
  -1  -2   1   53.19    2.60
   1  -2  -1   52.29    4.20
   1   2  -1   49.10    3.70
   1   2  -1   51.89    3.40
  -1   2   1   57.29    4.40
  -1   2   1   48.70    5.60
   0  -2  -1  846.12   34.10
   0  -2   1  851.11   34.90
   0  -2  -1  837.12   35.40
   0  -2   1  849.02   33.00
   0  -2  -1  832.92   37.60
   0  -2  -1  867.71   34.40
   0   2   1  871.61   37.80
   0   2  -1  837.42   33.90
   0   2   1  860.81   34.20
   0   2  -1  848.42   34.80
   1  -2   1    0.00    0.50
   1  -2   1    0.20    1.10
   1  -2   1   -0.30    0.50
  -1  -2  -1   -0.40    0.40
   1   2   1    1.20    1.60
   1   2   1    0.40    0.60
  -1   2  -1    0.70    0.40
  -1   2  -1    0.20    0.50
  -1   2  -1   -0.60    0.90
  -2  -2  -1  392.16   21.00
  -2  -2  -1  403.16   17.20
   2  -2   1  387.96   19.70
   2  -2   1  404.46   16.90
   2  -2   1  396.16   17.60
  -2   2  -1  399.06   17.10
   2   2   1  387.16   17.30
  -2   2  -1  413.76   19.50
   2   2   1  399.16   20.40
  -2   2  -1  395.46   17.90
  -3  -2  -1  495.45   21.00
   3  -2   1  471.05   25.20
  -3  -2  -1  480.65   25.60
   3  -2   1  485.15   21.00
   3  -2   1  497.35   21.00
  -3   2  -1  496.85   21.70
  -3   2  -1  473.75   24.60
   3   2   1  482.55   21.20
  -3   2  -1  499.75   21.30
  -4  -2  -1   64.69    9.20
  -4  -2  -1   87.49    6.30
   4  -2   1   76.59    5.20
   4  -2   1   77.19    8.30
   4  -2   1   77.19    5.00
   4   2   1   73.89    5.20
  -4   2  -1   77.19    5.60
  -4   2  -1   67.89    7.60
  -4   2  -1   74.49    5.50
  -5  -2  -1   -1.20    0.70
   5  -2   1   -1.20    3.40
   5  -2   1    0.30    0.60
   5  -2   1   -0.10    0.60
  -5  -2  -1   -0.50    3.10
  -5   2  -1    0.00    0.90
   5   2   1   -3.00    2.90
  -5   2  -1    0.50    0.90
  -5   2  -1    3.60    3.40
   5   2   1   -0.90    0.80
  -6  -2  -1  781.12   32.70
   6  -2   1  719.03   32.50
  -6  -2  -1  769.42   40.10
   6  -2   1  739.43   31.30
   6  -2   1  796.22   40.30
   6   2   1  711.33   38.50
   6   2   1  734.43   32.70
  -6   2  -1  769.92   32.80
  -6   2  -1  738.43   38.80
  -6   2  -1  743.03   33.30
  -7  -2  -1    4.90    4.50
   7  -2   1    7.70    4.80
  -7  -2  -1    2.10    1.50
   7  -2   1    5.60    1.50
   7  -2   1    1.80    1.50
  -7   2  -1    6.60    2.50
   7   2   1    0.00    3.40
  -7   2  -1    7.00    1.90
  -7   2  -1    4.70    4.30
  -8  -2  -1   94.89   15.30
   8  -2   1   91.49    7.30
  -8  -2  -1  103.49    8.10
   8  -2   1   94.19   14.10
  -8   2  -1   92.39    8.30
  -8   2  -1   96.29   14.70
  -8   2  -1   83.79    7.40
   8   2   1  102.69    8.10
   8   2   1  111.89   13.40
  -9  -2  -1   57.79   12.40
   9  -2   1   61.19   13.40
  -9  -2  -1   75.79    7.30
   9  -2   1   74.79    7.20
   9   2   1   88.39   14.80
  -9   2  -1   75.69    7.00
  -9   2  -1   78.99    8.10
  -9   2  -1   80.79   14.70
   9   2   1   69.79    7.10
 -10  -2  -1   95.59    9.30
  10  -2   1  131.89   10.20
 -10  -2  -1  131.29   19.10
  10  -2   1   98.99   17.30
  10   2   1  105.99   17.90
 -10   2  -1  103.79    8.90
  10   2   1  111.39    9.40
 -10   2  -1  100.69    9.60
 -10   2  -1  119.89   18.10
 -11  -2  -1   43.60    6.50
 -11  -2  -1   66.89   14.70
  11  -2   1   74.29   16.30
  11  -2   1   64.49    7.50
 -11   2  -1   63.49    9.10
  11   2   1   65.99   15.80
 -11   2  -1   59.49    7.20
 -11   2  -1   56.99   13.80
  12  -2   1   13.80    4.50
  12  -2   1   12.80   13.20
 -12  -2  -1   -0.90   11.20
 -12  -2  -1    5.40    3.80
 -12  -2  -1   12.10    2.80
 -12   2  -1   12.20    5.20
  12   2   1    3.50   10.90
 -12   2  -1    4.00   11.60
  12   2   1   18.00    5.30
 -13  -2  -1   26.90    6.30
 -13  -2  -1   22.90    4.30
 -13  -2  -1   13.40   14.90
  13  -2   1   29.80   15.70
  13  -2   1   29.10    6.60
  13   2   1   35.50   15.60
  13   2   1   25.50    5.60
 -13   2  -1   28.50   15.20
 -13   2  -1   17.60    4.70
 -13   2  -1   28.40    6.60
 -14  -2  -1    4.40    3.40
 -14  -2  -1   17.80   17.70
  14  -2   1   -2.50    3.40
  14  -2   1   26.40   18.30
 -14  -2  -1   -2.60    5.00
  14   2   1   -0.90   16.90
 -14   2  -1    6.30    6.10
 -14   2  -1   -9.20   15.20
  14   2   1    9.40    4.60
 -14   2  -1    7.70    5.50
 -14  -3   1   74.29   22.50
 -14  -3   1  100.89    9.10
  14  -3  -1   91.99   10.70
 -14  -3   1   72.99   10.80
 -14   3   1  120.69   15.20
  14   3  -1  112.09   24.10
 -14   3   1   58.49   17.80
  14   3  -1   83.29    9.90
 -14   3   1  119.59   14.50
  13  -3  -1   36.80   14.00
 -13  -3   1   31.10   14.20
 -13  -3   1   32.90    6.60
 -13  -3   1   41.80    5.90
  13  -3  -1   55.89    9.00
  13   3  -1    6.70   13.40
 -13   3   1   41.30   18.20
  13   3  -1   48.20    7.20
 -13   3   1   41.80    8.60
 -13   3   1   34.60    7.50
 -12  -3   1    5.80   10.20
 -12  -3   1   17.30    5.20
  12  -3  -1   17.30   13.10
  12  -3  -1   11.20    4.70
 -12   3   1   14.10   10.50
  12   3  -1    6.10   10.40
 -12   3   1   12.00    4.70
  12   3  -1   13.90    4.40
  11  -3  -1  310.27   15.70
  11  -3  -1  327.27   30.10
  11  -3  -1  295.47   17.90
 -11  -3   1  322.67   27.80
 -11  -3   1  251.67   17.20
  11   3  -1  287.97   26.60
  11   3  -1  254.27   16.60
 -11   3   1  321.77   19.40
 -11   3   1  307.47   27.20
 -10  -3   1    7.80    6.80
  10  -3  -1    3.40    1.70
 -10  -3   1    6.70    2.80
  10  -3  -1   10.00    8.60
  10  -3  -1   11.60    2.80
 -10   3   1    8.30    5.70
 -10   3   1    8.90    3.50
  10   3  -1    4.40    6.60
  10   3  -1    2.10    2.20
 -10   3   1    1.90    2.40
   9  -3  -1   -0.60    1.30
   9  -3  -1    9.20    8.10
   9  -3  -1    4.90    2.80
  -9  -3   1   -4.20    5.60
  -9  -3   1    1.80    1.70
  -9   3   1   -2.90    4.40
   9   3  -1   -6.10    6.30
   9   3  -1    0.40    1.60
  -9   3   1   -1.90    1.90
   8  -3  -1   96.49   15.90
  -8  -3   1  114.09   13.30
  -8  -3   1   95.09    7.60
   8  -3  -1   96.59    7.90
  -8   3   1  106.39    8.90
   8   3  -1   92.89    7.40
  -8   3   1  100.69   14.50
  -8   3   1  102.39    9.10
  -7  -3   1   20.60    3.40
   7  -3  -1   17.40    3.20
  -7  -3   1   13.90    6.60
   7  -3  -1   13.00    3.00
   7  -3  -1   22.60    7.70
  -7   3   1   11.20    3.00
   7   3  -1   17.30    5.60
  -7   3   1   21.90    7.20
   7   3  -1   20.20    3.50
  -7   3   1   11.20    2.90
   6  -3  -1   66.49   11.70
  -6  -3   1   57.89    4.80
  -6  -3   1   70.39   10.10
   6  -3  -1   56.29    5.00
   6  -3  -1   55.39    5.30
   6   3  -1   48.20    4.60
  -6   3   1   47.60    5.40
  -6   3   1   67.19    6.40
   6   3  -1   47.90    8.10
  -6   3   1   70.29   10.20
   5  -3  -1  261.57   13.50
   5  -3  -1  217.38   18.20
  -5  -3   1  229.48   16.30
   5  -3  -1  280.77   13.70
  -5  -3   1  260.07   12.40
  -5   3   1  234.48   14.20
   5   3  -1  254.27   12.40
  -5   3   1  243.58   13.90
   5   3  -1  259.57   16.60
  -5   3   1  235.48   17.30
   4  -3  -1  242.58   12.80
  -4  -3   1  252.37   11.50
   4  -3  -1  237.88   13.20
   4  -3  -1  214.78   17.00
  -4  -3   1  223.38   15.20
   4   3  -1  253.27   11.80
   4   3  -1  225.58   14.50
  -4   3   1  245.68   13.20
  -4   3   1  270.27   14.20
  -4   3   1  255.57   16.90
   3  -3  -1    0.50    0.80
   3  -3  -1    1.20    2.70
  -3  -3   1    0.50    0.60
   3  -3  -1    2.20    1.00
  -3  -3   1   -1.80    2.00
   3   3  -1   -0.30    1.60
  -3   3   1   -0.70    2.30
  -3   3   1    0.00    1.30
   2  -3  -1  962.20   40.10
   2  -3  -1  920.01   43.70
  -2  -3   1  946.71   36.90
   2  -3  -1  931.81   38.60
   2   3  -1  958.30   37.00
  -2   3   1  902.61   42.40
   2   3  -1  939.61   39.00
  -2   3   1  931.71   40.30
  -2   3   1  929.71   38.90
   1  -3  -1  162.68   12.40
   1  -3  -1  173.28    9.20
  -1  -3   1  190.18   10.40
   1  -3  -1  167.88   10.40
  -1  -3   1  176.68    7.80
   1  -3  -1  193.98    9.30
  -1   3   1  160.08   11.90
  -1   3   1  180.08    9.30
   1   3  -1  181.38    9.40
   1   3  -1  161.48    9.60
  -1   3   1  163.58   10.30
   0  -3   1  431.96   18.00
   0  -3   1  445.36   20.40
   0  -3  -1  423.86   19.30
   0  -3  -1  418.06   22.90
   0  -3  -1  466.65   21.30
   0  -3   1  421.46   20.40
   0  -3  -1  456.35   19.20
   0   3   1  466.55   23.70
   0   3  -1  426.26   19.50
   1  -3   1  426.66   21.50
   1  -3   1  414.66   20.40
   1  -3   1  449.26   18.60
  -1  -3  -1  452.65   19.20
  -1   3  -1  445.06   20.80
   1   3   1  461.05   19.40
   1   3   1  441.56   23.80
  -1   3  -1  441.56   20.60
  -1   3  -1  447.46   18.70
   1   3   1  440.36   23.20
  -2  -3  -1   -0.10    2.70
   2  -3   1    0.60    0.60
   2  -3   1   -1.20    2.10
   2  -3   1    1.60    1.10
  -2  -3  -1    0.90    0.70
  -2   3  -1    2.00    0.90
  -2   3  -1    0.50    1.40
  -2   3  -1    0.40    0.90
   2   3   1    3.50    2.50
   2   3   1    1.90    1.00
   3  -3   1  714.63   36.50
  -3  -3  -1  802.32   32.20
  -3  -3  -1  731.73   38.00
   3  -3   1  761.42   32.00
   3  -3   1  788.72   33.10
  -3   3  -1  828.52   32.70
  -3   3  -1  803.62   36.30
   3   3   1  740.73   36.50
   3   3   1  766.52   32.50
  -3   3  -1  748.53   33.60
  -4  -3  -1  242.38   11.80
   4  -3   1  227.98   11.70
   4  -3   1  217.78   16.10
  -4  -3  -1  212.88   16.60
   4   3   1  225.38   15.90
  -4   3  -1  238.38   15.90
  -4   3  -1  226.18   12.10
   4   3   1  229.08   12.00
  -4   3  -1  215.28   12.80
  -5  -3  -1    1.50    1.20
  -5  -3  -1    6.60    4.60
   5  -3   1    2.30    1.00
   5  -3   1    1.40    3.60
   5  -3   1    1.80    1.00
   5   3   1    0.40    2.80
  -5   3  -1    2.30    3.00
  -5   3  -1    2.60    1.50
  -5   3  -1    1.00    1.10
   5   3   1    1.00    0.90
  -6  -3  -1  168.28    9.90
  -6  -3  -1  188.28   16.60
   6  -3   1  168.58    9.60
   6  -3   1  165.68   10.10
   6  -3   1  185.78   16.30
   6   3   1  161.78   10.10
  -6   3  -1  176.68   15.00
  -6   3  -1  151.28   10.50
  -6   3  -1  165.88   10.90
   7  -3   1  168.68    9.40
  -7  -3  -1  163.98   10.00
   7  -3   1  145.69    9.80
  -7  -3  -1  157.38   16.20
   7  -3   1  162.48   16.20
  -7   3  -1  147.19   10.60
   7   3   1  129.69   14.30
   7   3   1  139.49    9.70
  -7   3  -1  148.59   14.40
  -7   3  -1  150.88   10.60
   8  -3   1   45.60   11.00
  -8  -3  -1   49.50    5.50
   8  -3   1   57.79    5.10
   8  -3   1   59.89    5.90
  -8  -3  -1   72.09   12.90
  -8   3  -1   39.90   10.50
  -8   3  -1   51.69    6.30
  -8   3  -1   57.29    6.60
   8   3   1   41.90   10.60
   8   3   1   58.59    7.00
   9  -3   1  346.17   19.80
   9  -3   1  353.16   29.00
  -9  -3  -1  401.26   30.60
  -9  -3  -1  354.06   20.00
   9  -3   1  388.86   18.30
   9   3   1  396.26   28.30
  -9   3  -1  390.96   21.50
  -9   3  -1  360.96   27.70
  -9   3  -1  392.26   21.70
   9   3   1  394.46   20.40
 -10  -3  -1   35.80   12.30
 -10  -3  -1   25.20    5.00
  10  -3   1   39.60   12.60
  10  -3   1   26.30    5.10
 -10   3  -1   38.90   12.00
  10   3   1   41.80    6.60
 -10   3  -1   19.30    4.70
  10   3   1   14.70    9.10
  11  -3   1    6.90    3.20
 -11  -3  -1   19.30   10.70
  11  -3   1   14.40   11.90
 -11  -3  -1   13.10    4.50
  11   3   1   11.10    4.30
 -11   3  -1    1.30    8.10
  11   3   1   15.10   10.20
 -11   3  -1   11.20    4.20
  12  -3   1   13.50    3.60
  12  -3   1   15.40   13.60
 -12  -3  -1    1.00   12.20
 -12  -3  -1    6.10    4.30
 -12   3  -1   13.60    5.80
  12   3   1   24.30   13.90
 -12   3  -1   10.10    9.90
 -12   3  -1    4.30    4.00
 -13  -3  -1   24.90    6.40
  13  -3   1   23.30    6.60
 -13  -3  -1    1.00   15.30
 -13   3  -1   36.40    7.80
 -13   3  -1   26.50   13.70
  13   3   1   20.30   14.70
 -14  -3  -1   63.19   10.70
  14  -3   1   57.99   22.00
 -14  -3  -1   72.49    8.10
 -14   3  -1   79.49   12.10
  14   3   1  105.59   25.20
 -14   3  -1   91.39   12.50
  13  -4  -1    4.00    3.40
  13  -4  -1   20.80   18.50
 -13  -4   1    5.60   14.20
 -13   4   1    5.50    5.60
 -13   4   1    1.10    9.80
 -13   4   1   11.20    6.50
  13   4  -1    7.00   13.50
  13   4  -1   10.80    3.80
 -12  -4   1    6.60    3.60
  12  -4  -1    3.80    2.60
 -12  -4   1   -0.60   10.60
  12  -4  -1    4.80    2.00
  12   4  -1    5.50    2.90
 -12   4   1   22.60   11.70
  12   4  -1    4.80   12.80
 -12   4   1   10.20    6.10
 -12   4   1    7.40    5.40
  11  -4  -1    2.70    3.10
 -11  -4   1    6.40    3.20
 -11  -4   1   -3.90    9.00
  11  -4  -1    6.50    2.00
  11   4  -1    4.10    2.80
 -11   4   1   10.60   17.00
  10  -4  -1   32.00   13.00
 -10  -4   1   27.90    4.70
 -10  -4   1   30.80   11.90
  10  -4  -1   27.30    5.70
  10  -4  -1   27.50    4.30
  10   4  -1   32.30   10.50
 -10   4   1    8.60    8.40
 -10   4   1   22.20    5.70
   9  -4  -1   19.90    3.30
   9  -4  -1   22.20    3.50
  -9  -4   1   18.10    8.70
  -9  -4   1   24.70    4.50
   9  -4  -1   29.80   11.00
  -9   4   1   18.10    4.50
   9   4  -1   46.90   10.80
  -9   4   1   32.90   10.10
   9   4  -1   28.30    4.50
  -9   4   1   18.60    4.60
   8  -4  -1   73.19    7.10
   8  -4  -1   79.09   15.40
   8  -4  -1   62.29    6.20
  -8  -4   1   85.29    6.80
  -8  -4   1   91.69   13.60
   8   4  -1   91.29   13.30
  -8   4   1   70.49    8.20
  -8   4   1   72.49   12.70
   8   4  -1   79.69    6.90
   7  -4  -1   22.20    7.70
  -7  -4   1   38.30    8.70
  -7  -4   1   38.30    4.20
   7  -4  -1   45.20    5.10
   7  -4  -1   44.10    6.20
  -7   4   1   48.10    7.10
  -7   4   1   30.80    5.20
   7   4  -1   39.40    8.60
   7   4  -1   48.90    4.90
  -7   4   1   48.40   10.10
  -6  -4   1   45.00    9.30
   6  -4  -1   53.99    5.20
   6  -4  -1   39.70    9.50
   6  -4  -1   51.79    5.20
  -6  -4   1   55.39    4.80
  -6   4   1   49.00    5.80
  -6   4   1   42.90    8.60
   6   4  -1   44.60    4.50
  -6   4   1   58.19    6.50
   5  -4  -1   19.90    3.60
   5  -4  -1   11.50    7.60
  -5  -4   1   18.50    2.80
  -5  -4   1   30.00    6.80
   5  -4  -1   13.10    2.80
  -5   4   1   12.30    4.90
  -5   4   1   23.30    5.10
   5   4  -1   11.90    4.50
  -5   4   1   15.20    3.70
   5   4  -1   18.50    3.20
   4  -4  -1  147.49    9.80
  -4  -4   1  143.09    7.60
   4  -4  -1  134.29   13.90
  -4  -4   1  148.99   12.20
   4  -4  -1  145.19    8.90
  -4   4   1  139.79   10.40
  -4   4   1  130.99    9.20
   4   4  -1  141.19   10.60
   4   4  -1  117.99    8.80
  -4   4   1  139.99   12.80
   3  -4  -1  224.38   13.30
   3  -4  -1  218.48   11.80
   3  -4  -1  217.58   17.30
  -3  -4   1  234.88   10.40
  -3   4   1  208.88   15.30
   3   4  -1  227.38   10.60
   3   4  -1  207.38   12.90
  -3   4   1  218.38   12.20
   2  -4  -1   87.29   10.20
   2  -4  -1   70.99    5.70
   2  -4  -1   82.79    7.20
  -2  -4   1   88.29    4.70
  -2   4   1   89.79    9.00
   2   4  -1   82.39    7.60
  -2   4   1   77.49    7.30
   2   4  -1   79.09    6.40
  -2   4   1   70.59    6.00
  -1  -4   1   31.50    2.50
   1  -4  -1   31.80    3.30
   1  -4  -1   27.10    6.50
   1  -4  -1   26.80    4.60
  -1  -4   1   28.10    2.60
   1  -4  -1   29.60    3.30
  -1  -4   1   26.10    5.30
  -1   4   1   22.30    4.10
  -1   4   1   26.30    5.50
   1   4  -1   29.80    4.50
   1   4  -1   23.80    4.60
   0  -4   1    2.80    2.40
   0  -4  -1    6.10    1.50
   0  -4   1    6.70    1.40
   0  -4  -1    1.90    1.30
   0  -4   1    5.20    1.10
   0   4  -1    4.00    2.10
   0   4   1    4.50    3.40
   1  -4   1   34.40    2.90
  -1  -4  -1   35.40    5.30
  -1  -4  -1   33.30    3.30
   1   4   1   32.10    6.90
   1   4   1   23.50    5.60
  -1   4  -1   25.80    4.20
  -1   4  -1   38.70    5.50
  -2  -4  -1    0.00    0.80
   2  -4   1    2.60    3.20
   2  -4   1   -0.80    1.50
   2  -4   1    0.50    0.70
   2   4   1    1.90    1.10
  -2   4  -1   -0.50    2.10
  -2   4  -1    1.80    1.30
  -2   4  -1    0.80    1.00
   2   4   1   -2.10    2.50
   2   4   1    2.30    3.80
   3  -4   1  103.09   10.70
   3  -4   1  126.29    7.30
  -3  -4  -1  119.69    7.20
   3  -4   1  129.49    8.70
   3   4   1  117.59    7.60
  -3   4  -1  127.69   10.40
   3   4   1   92.89   10.10
  -3   4  -1  123.99    7.80
  -3   4  -1  133.19    9.50
  -4  -4  -1   18.80    3.10
   4  -4   1   11.80    2.40
   4  -4   1   13.10    6.00
  -4  -4  -1   19.20    5.90
  -4   4  -1   11.10    3.40
  -4   4  -1   10.40    2.60
   4   4   1   16.60    5.50
  -4   4  -1    8.60    4.60
   4   4   1    9.80    2.30
   5  -4   1  101.49    7.20
   5  -4   1  103.99    7.50
  -5  -4  -1   97.89   14.70
  -5  -4  -1  105.49    7.00
   5  -4   1   69.29   11.90
  -5   4  -1   90.99    7.40
  -5   4  -1   99.49   10.80
   5   4   1  102.29   11.40
   5   4   1  103.39    7.60
  -5   4  -1   94.59    8.40
   6  -4   1  166.78   16.70
   6  -4   1  142.59    9.60
  -6  -4  -1  145.29    9.50
  -6  -4  -1  163.08   16.60
   6  -4   1  145.19    9.70
  -6   4  -1  140.79   13.70
  -6   4  -1  158.08   11.40
   6   4   1  166.38   10.40
  -6   4  -1  153.48   10.40
   6   4   1  156.38   14.70
   7  -4   1    0.80    1.10
   7  -4   1   -1.60    5.60
  -7  -4  -1    0.70    5.80
   7  -4   1    1.20    1.70
  -7  -4  -1   -0.60    1.50
  -7   4  -1   -0.70    5.50
   7   4   1    4.10    5.10
  -7   4  -1   -1.30    2.20
   7   4   1    1.10    1.60
  -7   4  -1   -0.70    1.70
   8  -4   1  116.89    9.00
  -8  -4  -1  119.99    9.10
  -8  -4  -1  104.59   17.00
   8  -4   1  110.79    8.20
   8  -4   1  142.19   19.60
  -8   4  -1  113.49   15.70
   8   4   1  109.79   16.20
  -8   4  -1  126.19   10.40
  -8   4  -1  110.09    9.80
   8   4   1  117.29    9.30
   9  -4   1   -0.80    1.30
  -9  -4  -1   -5.00    8.00
   9  -4   1    0.40    1.30
   9  -4   1  -10.80    7.60
  -9  -4  -1    0.80    2.20
  -9   4  -1   -1.30    2.40
  -9   4  -1    1.90    2.70
   9   4   1   -0.80    1.80
  -9   4  -1   -7.60    6.90
 -10  -4  -1   21.70    4.90
 -10  -4  -1   31.00   12.40
  10  -4   1   17.00    2.90
  10  -4   1   16.90    3.40
 -10   4  -1   57.19   16.60
  10   4   1   22.50    4.90
  10   4   1   46.80   12.70
 -10   4  -1   27.20    5.90
 -11  -4  -1    4.00   12.20
  11  -4   1    8.70    4.00
  11  -4   1    6.50    2.20
 -11  -4  -1    1.00    3.70
  11   4   1    5.80   10.30
 -11   4  -1   10.20   10.20
 -11   4  -1    2.20    5.90
  11   4   1    4.40    3.40
  12  -4   1   11.30    4.50
  12  -4   1   22.50   16.20
 -12  -4  -1   22.70    6.80
 -12  -4  -1   18.30   16.30
  12   4   1    8.30   12.30
 -12   4  -1   34.30    8.50
  12   4   1   15.90    4.20
 -12   4  -1   11.50    5.30
 -12   4  -1   20.80   12.30
 -13  -4  -1   45.00    8.00
  13  -4   1   38.10    7.70
 -13  -4  -1   83.39   22.60
  13  -4   1   57.89   21.60
 -13   4  -1   85.99   20.50
  13   4   1   46.90    7.40
 -13   4  -1   62.09   11.10
  13   4   1   78.69   21.30
  13  -5  -1    3.30   18.90
 -13  -5   1   12.00    5.70
 -13  -5   1    8.30   16.60
  13  -5  -1   18.60    5.40
  13  -5  -1   20.50    4.30
 -13   5   1   31.30    9.10
  13   5  -1  -11.60   14.10
  13   5  -1   20.90    5.70
 -13   5   1   19.00    8.40
 -13   5   1   46.40   16.40
  12  -5  -1   18.60    4.50
 -12  -5   1   24.50   15.00
 -12  -5   1   29.60    6.50
  12  -5  -1   -0.20   15.80
  12  -5  -1   19.40    4.50
  12   5  -1   12.50    4.20
 -12   5   1    6.20    6.30
 -12   5   1   30.40   10.90
 -12   5   1   13.60   12.90
  12   5  -1   39.30   16.40
  11  -5  -1   19.30   14.10
  11  -5  -1    3.00    1.90
 -11  -5   1    3.80   11.40
 -11  -5   1   16.10    4.40
  11  -5  -1    4.10    2.40
  11   5  -1   11.30    4.00
  11   5  -1   -6.60    9.50
 -11   5   1   11.10    4.90
 -11   5   1    5.40    5.30
 -11   5   1    0.30    9.80
  10  -5  -1   40.90    6.30
 -10  -5   1   22.90    4.70
 -10  -5   1   44.70   11.90
  10   5  -1   29.00    4.80
 -10   5   1   16.10    9.80
  10   5  -1   35.20    9.90
   9  -5  -1   40.80   16.20
   9  -5  -1   51.79    6.20
   9  -5  -1   52.49    6.30
  -9  -5   1   37.30   12.90
  -9  -5   1   47.70    6.90
  -9   5   1   49.90    7.80
  -9   5   1   53.19    8.10
   9   5  -1   50.89   12.50
   9   5  -1   49.60    5.90
   8  -5  -1  210.08   13.40
  -8  -5   1  233.88   21.90
   8  -5  -1  222.38   24.60
  -8  -5   1  181.68   12.00
   8  -5  -1  226.98   13.70
   8   5  -1  209.18   12.40
  -8   5   1  207.38   14.70
  -8   5   1  179.18   19.10
   8   5  -1  192.68   18.20
  -8   5   1  176.38   14.70
  -7  -5   1  136.79   15.90
   7  -5  -1  132.69    9.50
  -7  -5   1  122.49    9.70
   7  -5  -1   91.59   15.70
   7  -5  -1  113.19    9.30
  -7   5   1  112.69   11.30
   7   5  -1  125.39   13.40
   7   5  -1  123.39    8.70
  -7   5   1  135.39   16.10
  -6  -5   1   79.69    5.90
   6  -5  -1   80.39    7.10
   6  -5  -1  108.49   16.70
   6  -5  -1   76.79    7.50
  -6  -5   1   96.19   13.40
  -6   5   1   72.59    7.40
  -6   5   1   78.39   12.30
  -6   5   1   62.89    7.70
   6   5  -1   83.29    6.20
   6   5  -1   67.89   10.20
   5  -5  -1  128.79    9.70
   5  -5  -1  143.49    9.20
   5  -5  -1   92.09   14.90
  -5  -5   1  120.19   14.00
  -5  -5   1  134.59    7.70
  -5   5   1  116.09    9.30
  -5   5   1  121.69   10.90
  -5   5   1  134.99   13.10
   4  -5  -1   73.69    7.40
   4  -5  -1   89.39    6.70
  -4  -5   1   83.29    5.30
   4  -5  -1   77.39   13.50
   4   5  -1   62.49    7.90
  -4   5   1   90.39    7.40
  -4   5   1   90.79   10.80
   4   5  -1   80.69   11.30
   4   5  -1   86.79    5.60
  -4   5   1   81.89    8.40
   3  -5  -1   36.20    5.20
   3  -5  -1   36.30    8.40
   3  -5  -1   37.90    4.20
  -3  -5   1   38.60    3.20
  -3   5   1   36.60    4.30
   3   5  -1   29.90    5.00
   3   5  -1   37.90    6.90
  -3   5   1   38.40    6.60
  -3   5   1   39.60    7.60
  -2  -5   1  220.18   10.10
   2  -5  -1  215.58   11.80
   2  -5  -1  213.48   13.90
  -2  -5   1  203.88   13.50
   2  -5  -1  208.38   17.40
  -2  -5   1  204.18   10.60
   2  -5  -1  208.28   11.60
   2   5  -1  215.78   13.70
   2   5  -1  188.98   12.00
  -2   5   1  208.78   14.10
  -2   5   1  196.88   15.20
  -1  -5   1   31.30    3.30
   1  -5  -1   19.10    4.30
   1  -5  -1   23.40    3.60
   1  -5  -1   33.50    3.60
   1  -5  -1   38.50    7.80
  -1  -5   1   27.10    2.70
  -1  -5   1   27.60    5.10
   1   5  -1   28.40    4.60
  -1   5   1   37.30    7.00
   1   5  -1   21.20    4.30
   0  -5  -1  565.64   27.50
   0  -5  -1  526.65   23.80
   0  -5   1  554.04   26.70
   0  -5   1  530.75   22.60
   0  -5  -1  531.85   23.60
   0   5  -1  498.45   24.50
   0   5  -1  470.55   25.40
   0   5   1  537.95   29.00
   0   5   1  535.95   29.00
   1  -5   1  231.88   11.50
  -1  -5  -1  235.48   11.90
   1  -5   1  202.58   13.80
   1  -5   1  218.48   11.10
  -1  -5  -1  248.38   15.40
   1  -5   1  238.88   15.80
  -1  -5  -1  244.88   12.60
   1   5   1  209.88   16.00
  -1   5  -1  221.78   13.70
   1   5   1  213.38   16.90
   2  -5   1  359.06   19.00
   2  -5   1  337.17   15.70
   2  -5   1  337.57   21.40
  -2  -5  -1  349.77   16.20
  -2  -5  -1  339.17   19.70
   2   5   1  290.17   21.70
  -2   5  -1  340.67   16.00
  -2   5  -1  332.87   18.90
   2   5   1  322.87   16.40
  -2   5  -1  349.17   19.30
   3  -5   1  161.38   14.80
   3  -5   1  195.48   12.50
  -3  -5  -1  187.58   10.40
   3  -5   1  189.18   10.30
  -3   5  -1  188.28   13.80
  -3   5  -1  171.78   12.60
   3   5   1  204.08   15.30
   3   5   1  179.28   10.60
  -3   5  -1  204.68   11.00
   3   5   1  184.98   17.00
   4  -5   1  224.78   13.90
   4  -5   1  231.28   18.90
  -4  -5  -1  239.58   12.50
   4  -5   1  221.58   12.20
   4   5   1  245.58   13.00
  -4   5  -1  237.38   13.40
   4   5   1  236.48   17.40
  -4   5  -1  241.38   17.00
  -4   5  -1  213.28   14.90
  -5  -5  -1   28.30    7.70
   5  -5   1   15.60    3.20
   5  -5   1   23.00    7.90
   5  -5   1   13.70    2.60
   5   5   1   23.40    7.00
  -5   5  -1   17.70    6.50
  -5   5  -1   20.60    4.10
  -5   5  -1   29.90    6.00
   5   5   1   19.40    3.60
   6  -5   1  179.88   18.30
   6  -5   1  158.78   10.40
   6  -5   1  169.38   11.30
  -6  -5  -1  162.08   10.40
  -6  -5  -1  204.28   20.60
  -6   5  -1  167.48   16.20
   6   5   1  176.68   16.00
  -6   5  -1  178.08   11.90
  -6   5  -1  146.99   12.70
   6   5   1  173.18   11.10
  -7  -5  -1   -6.00    7.80
   7  -5   1    3.80    1.70
   7  -5   1    1.80    9.20
  -7  -5  -1    3.50    2.00
   7  -5   1    3.70    2.00
   7   5   1    3.20    2.20
   7   5   1   12.90    6.80
  -7   5  -1    9.80    7.30
  -7   5  -1    4.50    2.70
  -7   5  -1    5.70    4.20
  -8  -5  -1  475.95   35.50
   8  -5   1  483.65   23.60
  -8  -5  -1  418.56   23.00
   8  -5   1  486.75   23.80
  -8   5  -1  510.15   25.90
  -8   5  -1  490.45   26.70
   8   5   1  453.85   24.00
   8   5   1  427.56   31.20
  -9  -5  -1  134.59   10.90
   9  -5   1  177.18   11.40
  -9  -5  -1  132.09   22.20
   9  -5   1  152.28   11.50
   9   5   1  198.28   12.90
   9   5   1  185.48   20.00
  -9   5  -1  186.28   20.80
  -9   5  -1  164.98   14.20
  10  -5   1    7.00    2.60
 -10  -5  -1   10.30    3.70
 -10  -5  -1    2.20   11.30
  10  -5   1   14.20    3.90
 -10   5  -1    8.70    4.40
  10   5   1   -7.00    9.50
 -10   5  -1   11.20   10.50
  10   5   1   10.10    3.50
  11  -5   1    8.50    2.70
  11  -5   1    2.70    2.80
 -11  -5  -1    7.30    4.00
 -11  -5  -1    5.40   13.70
  11  -5   1    8.90   14.50
  11   5   1   21.40   11.40
 -11   5  -1   10.50    4.60
 -11   5  -1    7.30    4.80
 -11   5  -1   -5.30   12.60
  11   5   1    5.70    3.50
  12  -5   1   -3.30   17.20
 -12  -5  -1   48.40   19.00
 -12  -5  -1   21.10    5.80
  12  -5   1   27.40    6.00
  12  -5   1   22.60    3.90
  12   5   1   32.50    6.90
 -12   5  -1   23.50    7.40
 -12   5  -1   32.00   16.50
 -12   5  -1   35.50    9.00
  11  -6  -1   16.70   19.30
  11  -6  -1   25.80    4.50
  11  -6  -1   33.50    6.20
 -11  -6   1   30.40    5.60
 -11   6   1   23.20   11.70
  11   6  -1   46.50   18.70
 -11   6   1   50.09   10.00
 -11   6   1   36.60   14.40
  11   6  -1   43.50    7.40
 -10  -6   1   15.80   14.00
 -10  -6   1   11.40    4.00
  10  -6  -1   11.60    3.80
  10  -6  -1   16.00    3.50
  10  -6  -1   23.30   15.20
  10   6  -1   11.70    4.10
 -10   6   1   18.70    5.50
  10   6  -1   34.10   12.20
 -10   6   1   19.20    7.00
 -10   6   1    5.50   10.50
   9  -6  -1    1.70    2.80
   9  -6  -1    5.60    3.10
   9  -6  -1   10.30   13.40
  -9  -6   1    2.50    2.50
  -9  -6   1    2.70   10.30
  -9   6   1    5.00    9.10
   9   6  -1    6.90    8.40
   9   6  -1    1.60    2.90
  -9   6   1    3.50    4.70
  -8  -6   1  194.08   22.80
   8  -6  -1  183.58   12.60
   8  -6  -1  179.88   12.90
  -8  -6   1  159.38   11.20
   8   6  -1  187.08   18.50
  -8   6   1  169.98   18.50
   8   6  -1  195.98   12.20
   7  -6  -1   82.89    7.60
   7  -6  -1   50.69   13.90
   7  -6  -1   91.89    8.50
  -7  -6   1   67.19    6.00
  -7  -6   1   88.99   15.80
   7   6  -1   72.09    6.70
   7   6  -1   81.09   10.80
  -7   6   1   89.99   10.60
  -7   6   1   71.79   13.50
  -7   6   1   90.69    9.50
   6  -6  -1   -0.60    8.80
   6  -6  -1    0.00    1.40
   6  -6  -1   -0.20    2.20
  -6  -6   1    0.80    1.60
  -6   6   1    6.10    6.20
  -6   6   1    2.40    2.80
   6   6  -1   -5.00    4.60
  -6   6   1    2.00    2.50
   5  -6  -1   41.20   11.10
  -5  -6   1   39.70    3.90
   5  -6  -1   43.10    5.10
   5  -6  -1   29.00    5.10
  -5   6   1   30.70    6.00
  -5   6   1   40.50    5.90
  -5   6   1   32.30    8.10
   5   6  -1   36.60    3.80
   5   6  -1   39.90    8.90
   5   6  -1   47.90    8.00
   4  -6  -1    5.70    2.10
  -4  -6   1    6.00    1.70
   4  -6  -1    3.30    7.20
   4  -6  -1    4.60    2.00
   4   6  -1    1.40    3.80
   4   6  -1   -1.00    5.40
  -4   6   1    3.50    2.50
  -4   6   1    3.90    3.10
  -4   6   1    6.30    5.20
   3  -6  -1    4.20    2.90
  -3  -6   1   -0.60    1.30
   3  -6  -1   -0.50    6.50
  -3  -6   1   -1.00    1.90
   3  -6  -1    0.20    1.50
  -3  -6   1    0.40    1.20
   3  -6  -1    1.30    1.70
   3   6  -1    8.80    4.10
  -3   6   1   -1.80    2.30
   3   6  -1   -1.70    4.40
  -3   6   1    3.20    4.70
  -2  -6   1  112.09    6.40
   2  -6  -1  102.49    7.60
   2  -6  -1  124.59    8.50
   2  -6  -1  115.79   10.30
   2  -6  -1  118.59   13.80
  -2  -6   1  103.99   10.00
  -2  -6   1  108.09    7.00
  -2   6   1  117.69   12.20
   2   6  -1  113.19    8.60
   2   6  -1  104.49    9.70
   1  -6  -1  162.18   12.60
   1  -6  -1  151.98   10.10
   1  -6  -1  164.88   10.20
  -1  -6   1  169.78    8.70
  -1  -6   1  165.88    9.00
  -1  -6   1  183.48   13.30
   1   6  -1  148.39   10.80
  -1   6   1  176.58   14.60
   1   6  -1  185.28   11.30
   0  -6   1   52.19    4.00
   0  -6  -1   50.39    8.00
   0  -6   1   47.20    7.30
   0  -6  -1   44.00    4.60
   0  -6  -1   45.40    4.60
   0  -6   1   36.10    3.70
   0   6  -1   44.70    6.10
   0   6   1   46.10    8.90
   0   6   1   48.60    9.00
   0   6  -1   34.30    5.90
   1  -6   1  273.97   18.20
   1  -6   1  295.07   17.80
   1  -6   1  294.27   13.80
   1  -6   1  296.17   14.30
  -1  -6  -1  288.57   18.80
  -1  -6  -1  310.67   14.70
  -1  -6  -1  259.37   14.80
  -1   6  -1  283.27   16.30
   1   6   1  242.08   19.10
   1   6   1  283.27   19.20
  -2  -6  -1   14.00    2.60
   2  -6   1   10.90    2.40
  -2  -6  -1   12.50    3.10
   2  -6   1    6.40    2.50
  -2  -6  -1   19.00    5.30
   2  -6   1    9.30    6.40
   2  -6   1   11.50    2.40
  -2   6  -1   10.20    4.40
   2   6   1   14.50    5.20
   2   6   1   11.10    6.90
   3  -6   1    1.40    6.40
   3  -6   1    3.60    2.50
   3  -6   1    5.00    1.90
  -3  -6  -1    4.40    1.40
  -3  -6  -1    3.60    3.20
  -3   6  -1    2.50    2.00
  -3   6  -1    7.20    3.80
   3   6   1    2.30    4.90
  -3   6  -1    5.00    3.70
   3   6   1    4.80    5.70
   4  -6   1   21.10    9.70
  -4  -6  -1   25.60    4.10
   4  -6   1   25.40    3.90
   4  -6   1   29.80    5.90
   4   6   1   22.10    3.80
  -4   6  -1   28.10    4.70
  -4   6  -1   19.70    4.90
   4   6   1   33.10    7.80
  -4   6  -1   26.70    6.90
   4   6   1   19.10    8.30
  -5  -6  -1   30.90    4.50
   5  -6   1   30.40    5.10
   5  -6   1   32.10    4.70
  -5   6  -1   37.90    7.90
   5   6   1   28.90    4.60
   5   6   1   38.40    9.10
   5   6   1   36.10   10.60
  -5   6  -1   44.60    6.30
   6  -6   1   34.00    6.00
  -6  -6  -1   27.70    4.30
   6  -6   1   36.50    5.70
  -6   6  -1   42.90    8.50
   6   6   1   35.80    5.50
  -6   6  -1   39.20    6.20
  -6   6  -1   32.40    5.90
  -7  -6  -1  163.58   11.60
   7  -6   1  211.58   12.70
   7  -6   1  199.08   13.20
  -7   6  -1  178.98   13.40
   7   6   1  165.18   18.60
  -7   6  -1  229.08   20.50
   7   6   1  205.78   13.00
  -7   6  -1  191.68   15.60
   8  -6   1  102.49    8.50
  -8  -6  -1   76.29   16.30
   8  -6   1  107.89    9.00
   8  -6   1   72.59   16.20
  -8  -6  -1   77.99    7.70
  -8   6  -1  114.79   17.20
   8   6   1   91.79   16.40
  -8   6  -1   69.19   11.50
   8   6   1   86.89    8.50
  -9  -6  -1    9.10   12.60
  -9  -6  -1    6.10    3.50
   9  -6   1    3.60    2.60
   9  -6   1    1.80   14.80
   9  -6   1    6.70    2.50
  -9   6  -1    9.90    4.20
  -9   6  -1    2.90    9.00
   9   6   1    8.90    4.00
   9   6   1    5.30   10.30
 -10  -6  -1   -9.20   14.60
  10  -6   1    5.80    3.30
 -10  -6  -1    3.80    3.60
  10  -6   1    4.50    2.80
  10  -6   1   -1.70   16.10
 -10   6  -1    8.70    5.30
  10   6   1    1.90    3.70
 -10   6  -1    1.50    5.00
 -10   6  -1   10.40   10.30
  10   6   1   10.40   10.90
 -11  -6  -1   24.50    6.50
  11  -6   1   18.90    4.30
  11  -6   1   19.10    4.30
 -11  -6  -1   13.10   17.40
  11  -6   1   37.20   18.00
 -11   6  -1   17.60    7.90
 -11   6  -1   21.30    8.10
  11   6   1   10.00   15.50
  11   6   1   13.70    5.70
 -11   6  -1   11.50   13.70
 -10  -7   1   60.49    8.10
  10  -7  -1   66.59   21.20
  10  -7  -1   71.49    9.80
  10  -7  -1   59.19    8.20
 -10  -7   1   58.69   20.70
 -10   7   1   63.99   12.00
 -10   7   1   54.79   11.10
 -10   7   1   41.40   15.40
  10   7  -1   71.49   16.20
   9  -7  -1    0.50    2.50
  -9  -7   1   -2.10   13.40
  -9  -7   1    0.20    2.60
   9  -7  -1  -14.90   15.50
   9  -7  -1   -2.50    2.50
  -9   7   1   -4.40    5.70
  -9   7   1    3.20    5.20
  -9   7   1    6.70    9.60
   9   7  -1   11.10    9.60
   9   7  -1    2.00    3.00
   8  -7  -1   19.90   14.20
  -8  -7   1   -0.10    2.30
   8  -7  -1    4.10    2.80
   8  -7  -1    2.00    2.90
  -8   7   1   -0.50    5.10
   8   7  -1    2.40    8.00
  -8   7   1    2.40    7.60
  -8   7   1   -5.80    3.90
   7  -7  -1    8.70    3.80
   7  -7  -1   10.40    3.40
   7  -7  -1    9.80   14.00
  -7  -7   1    9.00    2.90
  -7   7   1   17.70    9.60
  -7   7   1    3.00    6.10
   7   7  -1    5.00    2.50
   7   7  -1    9.00    7.50
   7   7  -1   -1.40    9.70
   6  -7  -1  106.09    8.90
  -6  -7   1  101.49    7.40
   6  -7  -1  114.39   10.70
   6   7  -1  106.89    7.20
   6   7  -1  119.19   12.80
  -6   7   1  106.09   15.30
   6   7  -1  113.69   15.60
  -6   7   1  109.19   10.40
  -5  -7   1   99.39   11.70
   5  -7  -1  110.89   10.90
   5  -7  -1  106.29    8.60
  -5  -7   1   92.89    6.90
  -5   7   1  119.29   14.20
   5   7  -1  118.49   15.00
  -5   7   1  126.19   10.20
  -5   7   1   94.19   11.60
   5   7  -1  131.09   11.20
  -4  -7   1    4.50    3.60
  -4  -7   1    4.70    2.00
   4  -7  -1    3.60    3.10
   4  -7  -1    8.10    2.80
   4  -7  -1    3.20    2.50
  -4  -7   1    4.30    1.50
  -4   7   1    1.00    5.30
   4   7  -1   -0.40    4.10
  -4   7   1    1.40    3.50
   4   7  -1    2.40    6.50
   3  -7  -1    9.50    3.50
   3  -7  -1    6.90    8.60
  -3  -7   1   11.90    2.70
   3  -7  -1    7.70    2.60
  -3  -7   1   12.90    4.60
  -3  -7   1   15.80    2.60
   3  -7  -1   14.80    3.30
   3   7  -1   14.60    5.40
   3   7  -1    8.20    3.80
  -3   7   1   10.30    6.20
   2  -7  -1   35.50    7.10
  -2  -7   1   38.20    3.90
  -2  -7   1   43.70    7.90
  -2  -7   1   48.20    4.00
   2  -7  -1   44.60    4.80
   2  -7  -1   36.10    5.60
   2   7  -1   32.50    5.10
   2   7  -1   24.10    5.30
  -1  -7   1   88.19    9.90
   1  -7  -1   85.89    7.10
  -1  -7   1   90.29    6.00
  -1  -7   1   94.19    6.10
   1  -7  -1   89.09    7.40
   1  -7  -1   87.79   10.00
   1   7  -1   83.79    7.60
   1   7  -1   79.09    7.40
  -1   7   1   86.89   12.80
  -1   7   1   76.79   11.50
   0  -7  -1  650.73   34.70
   0  -7   1  690.93   34.60
   0  -7  -1  628.94   29.60
   0  -7   1  689.03   28.40
   0  -7   1  659.93   28.10
   0  -7  -1  667.63   29.50
   0   7   1  735.83   36.20
   0   7   1  588.24   34.10
   0   7  -1  622.54   29.60
   0   7  -1  687.03   31.00
   1  -7   1  409.36   18.60
  -1  -7  -1  358.96   19.00
   1  -7   1  380.76   22.80
   1  -7   1  387.06   17.70
  -1  -7  -1  416.16   18.90
  -1  -7  -1  379.66   23.70
   1   7   1  310.67   23.30
  -1   7  -1  363.46   22.00
  -1   7  -1  402.86   20.40
   1   7   1  369.66   23.60
  -2  -7  -1  155.18   10.40
   2  -7   1  159.68   10.10
   2  -7   1  168.18   13.40
  -2  -7  -1  156.78    9.70
   2  -7   1  191.28   19.70
  -2  -7  -1  158.88   14.10
   2  -7   1  147.79    9.00
  -2   7  -1  167.08   12.80
   2   7   1  161.38   14.10
   3  -7   1  179.58   13.60
  -3  -7  -1  158.18   10.30
   3  -7   1  201.08   10.90
   3  -7   1  212.38   19.50
  -3  -7  -1  189.08   15.90
   3  -7   1  172.38   11.50
  -3  -7  -1  191.18   12.10
   3   7   1  179.28   16.00
   3   7   1  192.48   18.60
  -3   7  -1  198.78   14.80
   4  -7   1   31.20    6.00
  -4  -7  -1   24.00    3.70
   4  -7   1   44.80   12.50
   4  -7   1   40.60    4.70
  -4  -7  -1   32.00    8.30
   4   7   1   34.70   10.80
  -4   7  -1   33.20    6.70
   4   7   1   32.90    7.70
  -4   7  -1   32.10    7.70
  -4   7  -1   35.80    5.50
  -5  -7  -1   14.60    3.30
   5  -7   1   14.20    3.60
  -5  -7  -1   17.10    4.50
   5  -7   1   17.70    4.40
  -5   7  -1   15.30    5.30
   5   7   1   11.30    8.90
  -5   7  -1   23.80    5.00
  -5   7  -1   18.00    7.80
   5   7   1   22.70    8.30
   6  -7   1   73.29    6.70
   6  -7   1   73.69    7.90
  -6  -7  -1   67.69    8.00
   6   7   1   69.79   16.70
  -6   7  -1   80.99   12.50
  -6   7  -1   72.79    9.40
   6   7   1   75.59   13.60
   6   7   1   69.19    7.20
   7  -7   1   26.80    4.70
  -7  -7  -1   28.60    4.90
   7  -7   1   24.60    4.80
   7  -7   1   17.80   13.10
  -7   7  -1   23.60    9.80
   7   7   1   22.20    4.60
   7   7   1   27.30   13.90
  -8  -7  -1   53.49    6.70
   8  -7   1   45.30    6.30
   8  -7   1   63.49    7.30
   8  -7   1   60.39   18.10
  -8   7  -1   51.49   14.10
   8   7   1   47.60   12.10
   8   7   1   67.59    7.70
  -8   7  -1   68.79    9.70
  -8   7  -1   58.89   11.20
   9  -7   1  125.09   10.60
  -9  -7  -1  129.99   23.90
  -9  -7  -1  110.49   10.50
   9  -7   1  126.29   10.50
   9  -7   1  100.29   24.80
  -9   7  -1  121.29   16.00
   9   7   1  115.59   11.00
  -9   7  -1  116.99   13.50
   9   7   1  102.89   19.60
  -9   7  -1  108.89   19.20
   8  -8  -1    1.50    3.00
   8  -8  -1    5.90    3.90
   8  -8  -1   23.00   19.60
  -8  -8   1   -0.70    2.80
  -8   8   1    5.90    7.10
   8   8  -1   -1.10    9.70
  -8   8   1    4.40   11.70
   8   8  -1  -12.70   12.80
  -8   8   1   -0.40    5.40
   8   8  -1    0.90    3.60
   7  -8  -1    1.40    3.30
   7  -8  -1   10.90   16.10
  -7  -8   1    4.70    4.70
  -7  -8   1   -2.50    2.10
   7  -8  -1    4.10    2.50
   7   8  -1    9.50   10.50
  -7   8   1    0.30    6.80
  -7   8   1   -4.30   10.00
  -7   8   1    2.60    4.30
   7   8  -1    4.80    8.00
  -6  -8   1    0.70    3.90
  -6  -8   1    3.90    2.10
   6  -8  -1    9.90    3.30
   6  -8  -1    4.80    4.40
   6  -8  -1    8.20    4.10
   6  -8  -1   -4.20   15.60
  -6   8   1    2.70    6.50
  -6   8   1   -6.50    8.10
   6   8  -1    1.90    5.90
   6   8  -1    0.30    8.80
  -5  -8   1    9.90    5.80
   5  -8  -1   18.10    5.10
  -5  -8   1   11.10    2.60
   5  -8  -1    7.80    2.70
   5  -8  -1   15.30   14.80
   5  -8  -1   14.00    4.80
  -5  -8   1    9.20    3.70
  -5   8   1   21.00    8.40
  -5   8   1   19.20    6.30
   5   8  -1    8.40    7.90
   5   8  -1    7.90    5.50
   4  -8  -1   53.49   15.60
  -4  -8   1   65.99    6.20
   4  -8  -1   51.69    6.10
  -4  -8   1   38.00    8.80
   4  -8  -1   60.49    8.20
   4  -8  -1   50.69    7.80
  -4  -8   1   57.79    4.80
  -4   8   1   76.49   12.10
   4   8  -1   55.89    7.10
   4   8  -1   60.99    8.60
   3  -8  -1   11.10    3.80
  -3  -8   1    5.60    3.90
   3  -8  -1  -10.50    9.90
   3  -8  -1    0.50    5.50
  -3  -8   1    6.80    2.10
   3  -8  -1    7.20    2.50
  -3  -8   1    5.60    1.80
   3   8  -1    6.20    4.00
   3   8  -1    2.50    5.40
  -3   8   1    3.00    6.80
   2  -8  -1   51.89    8.90
  -2  -8   1   58.09    4.90
  -2  -8   1   44.20    7.70
  -2  -8   1   67.99    4.70
   2  -8  -1   55.29    6.30
   2  -8  -1   59.59    6.10
   2   8  -1   55.49    4.30
  -2   8   1   53.19   10.40
  -2   8   1   46.80   11.30
   1  -8  -1    8.00    4.30
   1  -8  -1    9.00    3.20
  -1  -8   1    9.00    2.10
  -1  -8   1    9.00    2.00
  -1  -8   1    7.90    4.40
   1  -8  -1    7.70    2.90
  -1   8   1    8.00    8.50
  -1   8   1   14.80    6.70
   0  -8  -1  149.99   10.20
   0  -8   1  158.78    8.80
   0  -8  -1  154.18   14.60
   0  -8   1  150.28   13.80
   0  -8   1  152.88    8.60
   0  -8  -1  138.69    9.60
   0   8   1  143.39   15.30
   0   8  -1  157.78    9.20
   0   8  -1  152.78    8.90
   0   8   1  137.59   14.40
   1  -8   1   20.90    3.40
  -1  -8  -1    8.00    4.90
  -1  -8  -1   25.50    4.60
   1  -8   1   17.40    3.40
   1  -8   1   20.10    5.30
  -1   8  -1   19.30    4.70
   1   8   1   19.20    7.40
   1   8   1   20.80    7.30
  -1   8  -1   11.40    5.50
   2  -8   1    7.70    4.00
  -2  -8  -1   -0.50    4.10
   2  -8   1    6.40    2.10
  -2  -8  -1    4.80    2.00
  -2  -8  -1    1.60    2.50
   2  -8   1    2.50    2.20
   2   8   1    9.70    7.50
  -2   8  -1    4.90    4.80
   2   8   1    2.00    6.30
  -2   8  -1   10.70    6.50
   3  -8   1   28.00    6.30
   3  -8   1   36.30    4.70
   3  -8   1   16.60   10.10
   3  -8   1   19.90    4.30
  -3  -8  -1   24.60    6.00
  -3  -8  -1   26.90    4.60
  -3  -8  -1   20.60    3.80
   3   8   1   41.10    8.90
  -3   8  -1   24.40    6.80
   3   8   1   21.60    9.30
  -4  -8  -1    2.80    2.20
  -4  -8  -1   -3.30    3.00
  -4  -8  -1   -2.10    4.40
   4  -8   1    2.30    2.80
   4  -8   1   -0.10    1.90
   4  -8   1  -16.00   10.60
   4  -8   1    0.70    3.00
   4   8   1    5.20    9.70
  -4   8  -1   -0.80    6.30
   4   8   1    0.90    7.00
  -5  -8  -1   29.10    4.40
   5  -8   1   39.40   13.50
  -5  -8  -1   21.30    6.60
   5  -8   1   29.50    4.50
  -5  -8  -1   38.40    6.60
   5  -8   1   37.50    7.10
   5   8   1   40.60   13.30
  -5   8  -1   25.10    7.50
  -5   8  -1   17.40    8.30
   6  -8   1   57.69   15.90
  -6  -8  -1   57.69   10.00
  -6  -8  -1   54.39    6.10
   6  -8   1   66.39    9.40
   6  -8   1   76.89    7.00
  -6   8  -1   52.19   12.30
   6   8   1   77.89   17.40
  -6   8  -1   39.40    8.30
   6   8   1   74.59   12.90
   7  -8   1    3.20    2.50
   7  -8   1   17.80   17.30
   7  -8   1    2.70    3.50
   7   8   1    0.40    9.80
   7   8   1   19.80   14.10
  -7   8  -1   16.10   10.10
   7   8   1   -0.30    3.20
  -7   8  -1    5.00    4.70
  -7   8  -1   -8.20    6.20
   4  -9  -1    2.00    2.60
   4  -9  -1    3.60    5.00
  -4  -9   1   -2.70    4.70
   4  -9  -1   -4.60    3.70
  -4  -9   1    0.30    2.40
   4  -9  -1    8.00   14.60
  -4  -9   1    2.50    1.90
  -4   9   1    2.10    7.90
  -3  -9   1   17.50    3.00
   3  -9  -1   18.20    4.50
   3  -9  -1   14.40    5.90
   3  -9  -1   20.70    4.70
  -3  -9   1   18.60    6.50
  -3   9   1    3.20   11.40
  -3   9   1    7.10    8.10
   2  -9  -1    1.80    3.10
   2  -9  -1    9.60    5.80
   2  -9  -1    1.10    2.60
  -2  -9   1   -3.80    4.30
  -2  -9   1    1.80    1.50
  -2   9   1    5.70    6.70
  -2   9   1    2.00    9.50
   1  -9  -1   -0.60    4.40
   1  -9  -1    0.70    2.80
   1  -9  -1    3.80    2.60
  -1  -9   1    4.20    5.10
  -1  -9   1    2.60    1.80
  -1   9   1   10.80    6.70
  -1   9   1   -4.20    7.70
   0  -9   1  195.08   16.80
   0  -9   1  204.18   10.50
   0  -9  -1  178.38   11.70
   0  -9  -1  214.38   12.60
   0  -9   1  197.38   10.30
   0  -9  -1  228.18   18.80
   0   9   1  216.58   16.20
   0   9   1  215.28   17.80
   1  -9   1   61.59    5.60
  -1  -9  -1   54.49    6.40
  -1  -9  -1   45.50    5.50
  -1  -9  -1   42.20    9.00
   1  -9   1   70.79    5.20
   1  -9   1   68.79   11.60
   1   9   1   67.49   10.00
  -2  -9  -1  161.28   11.00
   2  -9   1  153.68    9.30
  -2  -9  -1  149.09   16.30
  -2  -9  -1  161.78    9.80
   2  -9   1  148.69   10.20
   2  -9   1  181.48   15.40
  -2   9  -1  157.38   12.00
   2   9   1  143.79   14.90
  -2   9  -1  166.38   10.70
  -3  -9  -1    4.10    5.20
   3  -9   1    8.50    3.40
   3  -9   1   10.30    2.80
   3  -9   1   12.70    5.10
  -3  -9  -1   10.40    2.80
  -3  -9  -1    9.40    3.80
   3   9   1    8.10    8.90
  -3   9  -1    4.50    6.10
 -15   0   2  178.08   28.70
  15   0  -2  198.18   15.40
  15   0  -2  167.98   31.20
 -15   0   2  159.68   17.40
 -15   0   2  188.98   14.40
 -14   0   2   -5.90    4.20
 -14   0   2   -7.20   11.40
 -14   0   2    1.60    3.20
  14   0  -2  -20.90   13.70
  14   0  -2   -0.50    2.70
  13   0  -2   37.60    6.20
  13   0  -2   54.69   16.80
 -13   0   2   46.50   14.20
 -13   0   2   50.89    9.00
 -12   0   2   71.29    8.50
  12   0  -2   66.89    7.50
  12   0  -2   30.40   13.00
 -12   0   2   49.99   12.90
 -11   0   2   77.89    6.80
 -11   0   2   76.09    8.70
  11   0  -2   74.79   16.30
 -11   0   2   74.39   11.60
  11   0  -2   90.79    8.00
 -10   0   2   68.09   10.00
  10   0  -2   56.59   12.90
 -10   0   2   63.59   11.60
 -10   0   2   41.70    4.80
  10   0  -2   44.90    5.60
  -9   0   2   30.70    4.20
  -9   0   2   46.30   10.50
   9   0  -2   21.70    6.30
   9   0  -2   27.00    4.80
  -9   0   2   38.00    6.10
   8   0  -2   42.70    9.10
  -8   0   2   50.99    4.40
  -8   0   2   45.80    9.50
  -8   0   2   45.90    5.40
  -7   0   2 1138.89   53.09
  -7   0   2 1136.69   47.00
  -7   0   2 1081.09   44.90
   7   0  -2 1100.19   46.10
   7   0  -2 1045.20   53.59
  -6   0   2  246.38   11.90
  -6   0   2  250.97   17.60
   6   0  -2  243.18   12.90
   6   0  -2  259.77   18.10
  -6   0   2  256.87   13.40
  -5   0   2 1632.44   70.79
  -5   0   2 1665.03   66.19
   5   0  -2 1610.34   65.69
  -5   0   2 1656.13   64.59
   5   0  -2 1680.23   71.69
   4   0  -2  910.51   40.30
   4   0  -2  872.01   35.50
  -4   0   2  848.12   34.50
  -4   0   2  841.52   39.10
   3   0  -2 1874.91   75.59
  -3   0   2 1854.91   71.99
  -3   0   2 1861.31   75.09
  -3   0   2 1760.52   70.79
   3   0  -2 1842.32   71.79
  -2   0   2   24.20    3.90
   2   0  -2   31.60    1.80
   2   0  -2   23.80    3.80
  -2   0   2   26.40    1.80
   2   0  -2   27.10    2.20
  -2   0   2   31.70    2.40
  -1   0   2 2266.17   89.99
   1   0  -2 2245.68   87.59
   1   0  -2 2314.67   87.59
   0   0  -2   69.69    5.40
   0   0   2   70.09    5.50
   0   0  -2   66.39    3.60
   0   0   2   63.79    3.60
  -1   0  -2 2426.46   95.99
   1   0   2 2395.46   95.59
   2   0   2  134.39    7.00
   2   0   2  144.89    9.60
  -2   0  -2  132.69    9.60
   3   0   2  299.17   13.90
  -3   0  -2  295.37   17.60
   3   0   2  315.57   17.60
  -4   0  -2    5.30    3.30
  -4   0  -2    3.50    1.10
   4   0   2    3.70    1.40
   4   0   2   16.10    4.50
   5   0   2  501.95   23.50
   5   0   2  551.64   29.30
  -5   0  -2  566.24   29.90
  -5   0  -2  506.15   22.00
  -5   0  -2  534.95   23.70
  -6   0  -2   96.89   11.30
  -6   0  -2  101.59    7.20
  -6   0  -2   89.49    5.50
   6   0   2   93.19    6.90
   6   0   2   73.19   11.30
  -7   0  -2  237.98   13.30
  -7   0  -2  258.17   20.20
   7   0   2  203.88   17.80
  -7   0  -2  212.48   11.20
  -8   0  -2  610.74   27.30
   8   0   2  681.23   38.10
  -8   0  -2  598.24   37.40
  -8   0  -2  617.14   29.50
  -9   0  -2  167.08   18.30
  -9   0  -2  206.98   13.40
  -9   0  -2  198.08   11.30
   9   0   2  195.58   12.80
   9   0   2  202.68   20.40
  10   0   2   10.90    6.80
 -10   0  -2    6.50    2.20
  10   0   2    9.90    3.40
 -10   0  -2   10.10    7.30
 -11   0  -2  131.59   21.40
 -11   0  -2  156.08   10.50
  11   0   2  136.59   20.30
  11   0   2  143.29   11.70
 -11   0  -2  140.19   12.20
  12   0   2    0.10    2.40
 -12   0  -2   -2.00   10.90
 -12   0  -2    0.00    3.20
  12   0   2    1.70   11.00
 -13   0  -2   91.69    9.20
 -13   0  -2   90.29   12.00
 -13   0  -2  105.79   21.80
  13   0   2   54.19   19.30
  14   0   2   25.00   17.60
 -14   0  -2   14.60    4.80
 -14   0  -2   26.10    7.70
  14   0   2   11.30    5.50
 -14   0  -2   -5.30   12.60
 -15  -1   2    0.40   15.40
  15  -1  -2  -15.80   18.00
  15  -1  -2   -1.10    3.00
 -15  -1   2    4.10    5.80
 -15  -1   2   -3.30    3.10
  15   1  -2   10.80   17.70
  15   1  -2    4.00    4.30
 -15   1   2   13.90   16.30
 -15   1   2    1.20    6.30
 -15   1   2    5.30    4.40
 -14  -1   2   23.90    7.20
  14  -1  -2   41.60   16.20
 -14  -1   2   26.40    4.70
  14  -1  -2   51.69   11.10
 -14  -1   2   21.20   13.50
  14   1  -2   45.30   16.30
 -14   1   2   10.80   12.30
 -14   1   2   47.70    9.20
 -14   1   2   36.70    6.50
  14   1  -2   45.40    8.20
  13  -1  -2   27.10   11.30
 -13  -1   2   22.70   12.20
  13  -1  -2   31.40    6.50
 -13  -1   2   18.60    5.00
  13   1  -2   30.50    6.10
 -13   1   2   13.00    9.10
 -13   1   2   26.10    6.00
  13   1  -2   22.10   14.60
 -13   1   2   10.90    5.00
  12  -1  -2   10.20    3.40
  12  -1  -2    6.80    7.90
 -12  -1   2    5.30    3.00
 -12  -1   2   11.70    9.30
  12   1  -2    0.40    7.60
 -12   1   2   10.80    6.10
  12   1  -2    4.30    2.00
 -12   1   2   -9.30    7.90
 -11  -1   2   -1.20    1.30
  11  -1  -2    0.40    7.90
 -11  -1   2    0.30    7.40
  11  -1  -2   -1.20    1.60
 -11  -1   2    1.70    2.80
  11   1  -2    0.40    7.40
 -11   1   2   -0.90    3.10
 -11   1   2    1.80    1.90
 -11   1   2    4.80    5.00
  11   1  -2   -0.20    1.60
 -10  -1   2   39.60    4.20
 -10  -1   2   27.40    4.90
 -10  -1   2   36.40   10.20
  10  -1  -2   32.60   10.40
  10  -1  -2   42.40    6.70
  10   1  -2   30.60    5.20
 -10   1   2   44.70   10.10
 -10   1   2   58.49    8.40
  10   1  -2   42.80   11.40
 -10   1   2   32.60    5.20
  -9  -1   2   61.89   11.30
   9  -1  -2   45.70   10.90
  -9  -1   2   41.30    4.00
  -9  -1   2   52.39    6.00
   9  -1  -2   41.80    6.20
  -9   1   2   34.40    9.20
   9   1  -2   46.60   11.30
  -9   1   2   36.90    5.50
  -9   1   2   45.30    4.90
   9   1  -2   43.00    4.90
   8  -1  -2   50.59    5.20
  -8  -1   2   51.29    5.50
  -8  -1   2   55.29    9.80
   8  -1  -2   41.70    9.00
  -8  -1   2   48.30    4.00
  -8   1   2   47.10    5.70
  -8   1   2   51.39    5.00
   8   1  -2   32.50    8.20
  -8   1   2   61.99   10.70
   8   1  -2   44.40    5.50
  -7  -1   2   52.49    5.30
   7  -1  -2   61.69    4.30
  -7  -1   2   68.19    9.90
  -7  -1   2   59.49    4.30
  -7   1   2   55.49    5.80
   7   1  -2   56.59    5.00
   7   1  -2   54.89    9.30
  -7   1   2   63.39    5.20
   6  -1  -2  646.34   35.60
   6  -1  -2  662.43   29.10
  -6  -1   2  685.73   34.00
  -6  -1   2  674.73   29.00
   6  -1  -2  627.84   27.70
  -6   1   2  657.33   28.50
   6   1  -2  657.03   28.30
   6   1  -2  691.93   34.70
  -6   1   2  641.94   29.60
  -6   1   2  682.33   34.90
   5  -1  -2  129.29    7.80
   5  -1  -2  124.19    6.70
   5  -1  -2  114.79   10.90
  -5  -1   2  119.69   10.30
   5   1  -2  117.79   10.30
  -5   1   2  108.39   10.20
  -5   1   2  126.19    7.30
   5   1  -2  116.09    6.90
  -4  -1   2    0.60    1.70
   4  -1  -2    0.30    0.70
  -4  -1   2    0.30    0.60
   4  -1  -2   -0.10    0.40
   4  -1  -2   -1.90    2.20
  -4   1   2    3.00    2.40
  -4   1   2   -0.10    0.70
  -4   1   2    0.10    0.60
   4   1  -2    0.40    0.70
   3  -1  -2   44.80    3.20
  -3  -1   2   42.40    3.00
   3  -1  -2   40.40    6.10
  -3  -1   2   37.40    4.10
   3  -1  -2   42.10    3.50
  -3   1   2   41.40    5.80
   3   1  -2   38.70    4.50
   3   1  -2   42.60    2.90
  -2  -1   2  230.38    9.80
   2  -1  -2  224.28   10.50
   2  -1  -2  226.78   13.90
  -2  -1   2  239.68   11.30
   2   1  -2  214.18   11.40
  -2   1   2  242.18   13.80
   2   1  -2  228.58    9.60
  -2   1   2  222.18   10.90
  -2   1   2  228.08   10.70
  -1  -1   2  967.70   37.40
  -1  -1   2  968.70   36.30
   1  -1  -2  931.81   41.20
   1  -1  -2  907.11   37.60
   1   1  -2  968.90   36.20
  -1   1   2  932.51   37.80
  -1   1   2  913.91   40.90
  -1   1   2  932.11   37.70
   1   1  -2  922.81   37.50
   0  -1   2 3050.79  116.09
   0  -1   2 3127.69  117.29
   0   1   2 3010.70  121.09
   0   1  -2 3024.90  116.19
   0   1  -2 2996.60  117.59
   1  -1   2  162.68    8.90
  -1  -1  -2  161.68    7.80
  -1  -1  -2  152.98   10.70
   1  -1   2  149.88    7.00
   1  -1   2  156.38    6.80
   1   1   2  154.38    7.80
  -1   1  -2  158.88    7.00
  -1   1  -2  149.49    7.00
  -1   1  -2  159.78    9.10
   1   1   2  159.48   10.70
   2  -1   2  725.43   28.20
   2  -1   2  731.83   31.90
  -2  -1  -2  701.93   33.60
  -2  -1  -2  717.13   29.30
   2  -1   2  703.43   28.90
   2   1   2  694.43   29.50
  -2   1  -2  732.23   29.00
  -2   1  -2  728.23   32.20
   2   1   2  707.73   33.10
  -2   1  -2  711.33   28.60
   3  -1   2  439.36   22.90
   3  -1   2  446.76   18.60
  -3  -1  -2  456.15   19.80
   3  -1   2  458.95   19.70
  -3  -1  -2  442.76   24.50
  -3   1  -2  461.15   19.10
   3   1   2  459.55   23.80
  -3   1  -2  461.95   23.60
  -3   1  -2  453.15   19.70
   4  -1   2  377.26   21.90
  -4  -1  -2  383.76   23.10
   4  -1   2  384.86   17.90
  -4  -1  -2  404.76   18.00
   4   1   2  381.26   18.10
  -4   1  -2  389.76   17.20
   4   1   2  364.66   22.10
  -4   1  -2  418.46   18.20
  -4   1  -2  424.86   22.80
  -5  -1  -2    4.50    3.70
   5  -1   2    6.40    4.40
   5  -1   2    3.80    1.30
  -5  -1  -2    8.60    2.30
   5   1   2    7.30    2.10
   5   1   2    8.50    4.30
  -5   1  -2    5.40    1.30
  -5   1  -2    1.70    2.60
  -5   1  -2    5.70    2.10
   6  -1   2    0.60    3.30
  -6  -1  -2   -2.20    2.80
  -6  -1  -2    0.40    1.20
   6  -1   2    0.20    1.00
  -6   1  -2    1.00    0.90
  -6   1  -2    2.50    3.90
   6   1   2    1.40    2.90
  -6   1  -2    1.00    1.10
   7  -1   2   83.99   12.80
  -7  -1  -2   79.19   12.40
  -7  -1  -2   86.69    6.80
   7  -1   2   75.19    6.40
  -7   1  -2   51.39   10.30
  -7   1  -2   73.69    5.70
   7   1   2   55.49   10.40
   7   1   2   71.09    6.50
   8  -1   2    1.50    1.00
  -8  -1  -2    1.30    1.90
  -8  -1  -2    9.90    7.20
   8  -1   2    6.60    5.30
   8   1   2    2.70    4.20
  -8   1  -2    2.30    5.60
  -8   1  -2    0.40    1.50
  -8   1  -2    2.20    1.40
   8   1   2    1.50    1.50
  -9  -1  -2  635.94   30.40
   9  -1   2  602.14   29.80
  -9  -1  -2  608.04   39.60
  -9  -1  -2  627.74   27.70
   9  -1   2  665.13   40.10
   9   1   2  642.74   39.20
  -9   1  -2  656.43   40.40
   9   1   2  619.84   30.40
  -9   1  -2  617.04   30.50
  -9   1  -2  611.94   28.60
  10  -1   2    1.70    2.20
 -10  -1  -2    6.40    7.60
 -10  -1  -2    4.20    4.30
 -10  -1  -2   -1.10    0.90
  10  -1   2   -2.60    7.50
  10   1   2    1.10    2.20
  10   1   2    4.40    7.40
 -10   1  -2   -1.70    2.40
 -10   1  -2    0.40    1.70
 -10   1  -2    0.80    7.40
 -11  -1  -2    0.50    1.50
  11  -1   2    0.40    9.40
 -11  -1  -2    3.30    8.30
 -11  -1  -2   -0.40    2.70
  11  -1   2    2.30    2.40
 -11   1  -2    0.90    2.00
 -11   1  -2    1.00    6.40
 -11   1  -2    1.40    3.20
  11   1   2  -14.60    9.40
  11   1   2    2.90    2.60
 -12  -1  -2   44.70   15.00
  12  -1   2   63.59    8.80
 -12  -1  -2   45.70    7.90
  12  -1   2   48.60   13.70
 -12   1  -2   55.19    8.10
  12   1   2   51.79    8.30
 -12   1  -2   50.79   15.60
  12   1   2   47.00   14.00
 -13  -1  -2    3.30    2.90
 -13  -1  -2   -3.40   13.20
 -13  -1  -2    6.10    5.00
  13  -1   2    2.90    3.30
  13  -1   2   -2.50   10.70
  13   1   2   10.20    4.40
 -13   1  -2    1.90    3.70
 -13   1  -2    6.10    5.50
 -13   1  -2   -1.30    9.90
  13   1   2   13.00   14.50
 -14  -1  -2   53.79    7.20
 -14  -1  -2   62.69   10.30
  14  -1   2   80.69   11.40
  14  -1   2   92.49   22.70
 -14  -1  -2   59.79   20.60
  14   1   2   50.79    8.10
 -14   1  -2   86.09   24.60
 -14   1  -2   77.49   11.80
  14   1   2   49.70   21.10
 -14   1  -2   63.99    9.30
 -15  -2   2   96.19   23.90
 -15  -2   2  106.99   10.50
 -15  -2   2  100.49   13.50
  15  -2  -2  118.79   12.20
  15  -2  -2   91.89   32.50
  15   2  -2   99.69   26.50
 -15   2   2   98.19   12.50
  15   2  -2  104.79   11.80
 -15   2   2  105.59   14.10
 -14  -2   2    8.60   13.40
 -14  -2   2    3.70    3.10
 -14  -2   2    4.40    4.90
  14  -2  -2    2.60    6.80
  14  -2  -2   -5.60   17.30
 -14   2   2    8.70   14.30
  14   2  -2   -8.10   14.50
 -14   2   2   -1.10    4.00
  14   2  -2    4.60    3.10
 -14   2   2    0.90    5.20
 -13  -2   2   81.79   10.40
  13  -2  -2  147.19   26.10
 -13  -2   2  134.29   23.00
  13  -2  -2  104.59   10.50
  13   2  -2  112.89   10.30
  13   2  -2  120.89   21.10
 -13   2   2  104.69   11.80
 -13   2   2   91.79   19.10
 -13   2   2  101.19   10.70
 -12  -2   2  152.78   21.90
  12  -2  -2  128.29   10.60
  12  -2  -2  126.29   23.20
 -12  -2   2  107.19   10.90
  12   2  -2  108.59   18.80
 -12   2   2  101.99   18.20
  12   2  -2  146.39   10.80
  11  -2  -2  172.48   12.40
  11  -2  -2  165.78   23.40
 -11  -2   2  162.78   12.40
 -11  -2   2  171.58   10.40
 -11  -2   2  162.18   19.30
  11   2  -2  153.38   21.30
 -11   2   2  167.18   13.50
 -11   2   2  154.78   12.00
 -11   2   2  179.28   20.50
  11   2  -2  187.48   12.10
  10  -2  -2  336.47   18.50
  10  -2  -2  309.17   16.10
 -10  -2   2  310.87   18.30
  10  -2  -2  280.47   27.00
 -10  -2   2  337.57   25.90
  10   2  -2  281.37   24.70
  10   2  -2  322.37   17.80
 -10   2   2  386.36   27.90
 -10   2   2  357.86   22.80
   9  -2  -2  507.15   34.20
   9  -2  -2  433.06   23.40
   9  -2  -2  481.05   21.70
  -9  -2   2  485.45   23.80
  -9  -2   2  481.05   30.50
   9   2  -2  456.65   24.50
   9   2  -2  471.75   31.00
  -9   2   2  451.25   30.40
  -9   2   2  487.05   24.00
  -9   2   2  471.85   25.10
  -8  -2   2   36.30    4.40
  -8  -2   2   49.80    9.80
   8  -2  -2   39.90    3.90
   8  -2  -2   32.70    9.90
   8   2  -2   30.90    4.60
   8   2  -2   33.60    8.50
  -8   2   2   40.30    5.80
  -8   2   2   38.10    6.40
  -8   2   2   37.20    8.50
  -7  -2   2  574.24   31.90
  -7  -2   2  581.84   26.00
   7  -2  -2  550.04   34.60
   7  -2  -2  576.44   26.60
   7  -2  -2  552.64   25.00
  -7   2   2  588.84   27.60
   7   2  -2  557.84   25.50
  -7   2   2  597.34   33.70
  -7   2   2  570.94   26.80
  -6  -2   2   19.20    2.80
  -6  -2   2   23.30    5.80
   6  -2  -2   16.20    3.40
   6  -2  -2   19.70    2.90
   6  -2  -2   28.40    7.30
  -6   2   2   11.00    2.40
  -6   2   2   15.20    3.00
   6   2  -2   18.20    2.90
  -6   2   2   21.20    5.50
  -5  -2   2  247.48   12.20
  -5  -2   2  254.07   15.80
   5  -2  -2  250.27   18.30
   5   2  -2  244.88   15.80
  -5   2   2  262.57   13.90
   5   2  -2  263.47   12.10
  -5   2   2  242.28   13.30
  -5   2   2  229.78   16.80
   4  -2  -2  154.68    8.80
  -4  -2   2  157.98   10.50
   4  -2  -2  143.79   14.90
   4  -2  -2  159.18    9.10
  -4  -2   2  156.98    7.90
  -4   2   2  159.08    9.40
   4   2  -2  141.69   10.20
   4   2  -2  155.28    7.70
  -4   2   2  154.08    9.30
  -4   2   2  184.68   15.40
   3  -2  -2  169.08   12.90
  -3  -2   2  174.68    9.70
   3  -2  -2  169.68    9.10
   3  -2  -2  158.48    8.90
  -3  -2   2  159.68    7.50
   3   2  -2  151.58    9.40
  -3   2   2  162.08   12.10
  -3   2   2  154.78    9.10
   2  -2  -2  760.12   32.40
   2  -2  -2  780.62   33.00
  -2  -2   2  783.72   31.60
  -2  -2   2  801.72   30.40
   2   2  -2  758.32   31.70
  -2   2   2  810.52   32.80
  -2   2   2  743.53   36.50
   2   2  -2  790.12   30.20
   1  -2  -2  495.25   26.10
   1  -2  -2  486.75   21.90
   1  -2  -2  510.35   21.80
   1  -2  -2  518.95   22.60
  -1   2   2  520.25   22.10
  -1   2   2  524.05   26.30
  -1   2   2  496.65   22.60
   0  -2  -2 1832.72   76.99
   0  -2  -2 1864.71   72.09
   0  -2  -2 1824.62   72.99
   0  -2   2 1836.92   71.89
   0  -2   2 1861.21   70.99
   0  -2   2 1808.32   69.99
   0   2   2 1759.12   76.79
   0   2   2 1853.51   72.09
   0   2  -2 1860.01   71.89
   0   2  -2 1829.42   70.89
   1  -2   2 1383.36   55.69
  -1  -2  -2 1404.66   54.99
   1  -2   2 1332.37   54.59
   1  -2   2 1413.96   53.59
  -1   2  -2 1353.56   54.19
  -1   2  -2 1395.86   54.89
  -1   2  -2 1405.06   55.69
   1   2   2 1368.06   55.09
   2  -2   2  296.27   13.70
  -2  -2  -2  304.87   14.20
   2  -2   2  312.47   13.50
  -2  -2  -2  305.37   18.80
  -2   2  -2  307.17   14.30
  -2   2  -2  312.67   13.70
   2   2   2  316.07   14.60
   3  -2   2  349.67   16.40
   3  -2   2  378.96   16.60
  -3  -2  -2  363.56   22.20
   3  -2   2  382.66   20.40
  -3   2  -2  377.26   16.90
   3   2   2  397.66   22.20
  -3   2  -2  381.26   20.40
   3   2   2  385.16   17.60
  -3   2  -2  371.06   17.10
   4  -2   2  182.28    9.40
  -4  -2  -2  207.58   10.60
  -4  -2  -2  212.58   16.20
   4  -2   2  192.08   14.00
   4   2   2  189.98   14.50
   4   2   2  201.08   10.80
  -4   2  -2  195.48   10.50
  -4   2  -2  188.88   10.40
  -4   2  -2  193.48   14.10
  -5  -2  -2  228.08   12.10
   5  -2   2  207.68   16.00
   5  -2   2  241.78   12.00
  -5  -2  -2  213.48   17.80
   5   2   2  219.78   16.60
  -5   2  -2  223.18   12.00
  -5   2  -2  220.18   12.20
  -5   2  -2  242.08   17.10
   5   2   2  214.58   12.10
   6  -2   2   72.29    4.90
  -6  -2  -2   64.99    5.70
  -6  -2  -2   92.79   12.60
   6  -2   2   61.79   10.50
   6  -2   2   77.69    6.20
   6   2   2   68.79    6.10
   6   2   2   84.79   10.10
  -6   2  -2   82.99    6.60
  -6   2  -2   68.29    5.70
   7  -2   2  235.38   11.40
  -7  -2  -2  212.68   19.20
   7  -2   2  198.58   18.50
   7  -2   2  227.38   13.00
  -7  -2  -2  221.58   13.00
  -7   2  -2  234.68   19.40
  -7   2  -2  218.18   13.40
  -7   2  -2  237.98   12.90
   7   2   2  219.28   13.10
   7   2   2  204.28   18.50
  -8  -2  -2  140.89   16.00
   8  -2   2  115.99    9.10
  -8  -2  -2  124.59    9.20
   8  -2   2  101.09   15.60
   8   2   2  128.59   14.10
  -8   2  -2  129.89    9.10
  -8   2  -2  131.99    9.90
   8   2   2  129.49    9.80
  -8   2  -2  104.29   15.30
  -9  -2  -2  190.38   19.80
  -9  -2  -2  182.58   12.50
   9  -2   2  143.39   19.90
   9  -2   2  181.28   12.30
   9   2   2  176.88   12.40
  -9   2  -2  201.08   13.60
  -9   2  -2  192.78   19.80
  -9   2  -2  189.68   12.10
   9   2   2  156.88   18.30
 -10  -2  -2   32.20   10.80
 -10  -2  -2   49.50    7.40
  10  -2   2   29.60    5.10
  10  -2   2   50.99   13.10
 -10   2  -2   58.69   12.60
 -10   2  -2   29.40    4.70
  10   2   2   51.89    7.40
  10   2   2   50.29   12.50
 -10   2  -2   47.10    7.60
  11  -2   2  267.27   17.00
  11  -2   2  295.17   28.40
 -11  -2  -2  228.88   16.70
 -11  -2  -2  282.37   27.90
  11   2   2  276.57   17.90
 -11   2  -2  281.77   26.50
  11   2   2  231.88   25.90
 -11   2  -2  266.37   16.50
 -11   2  -2  291.97   18.70
 -12  -2  -2    2.70    3.20
  12  -2   2    0.60    2.80
 -12  -2  -2    1.60    1.50
  12  -2   2    9.30    9.70
 -12  -2  -2   -0.20    8.50
  12   2   2   -8.20   11.20
 -12   2  -2    6.50   10.70
  12   2   2   -1.40    3.00
 -12   2  -2    3.10    4.10
 -13  -2  -2   71.49   20.70
 -13  -2  -2  119.59    9.60
 -13  -2  -2   96.69   12.10
  13  -2   2  126.89   24.60
  13  -2   2  142.69   12.60
 -13   2  -2  130.49   12.30
 -13   2  -2  103.69   26.20
  13   2   2  128.89   24.40
 -13   2  -2  123.29   13.80
  13   2   2  116.99   12.20
  14  -2   2    4.90    4.00
 -14  -2  -2    6.20    3.60
 -14  -2  -2   -9.10   18.80
 -14  -2  -2   13.30    6.40
 -14   2  -2    6.60    5.10
  14   2   2   12.40    6.00
 -14   2  -2    4.70    6.00
 -14   2  -2    1.50   18.20
  14   2   2   13.80   19.40
 -14  -3   2    8.50    3.80
 -14  -3   2   12.90    5.80
 -14  -3   2    1.60   13.50
  14  -3  -2   11.00   20.60
  14  -3  -2   18.20    7.00
  14   3  -2   20.00    5.40
 -14   3   2   21.80   15.40
  14   3  -2    1.80   15.30
 -14   3   2   18.50    8.70
 -13  -3   2    2.00    2.10
  13  -3  -2    2.20    3.20
  13  -3  -2   15.90   16.90
 -13  -3   2   -1.20   11.30
 -13  -3   2    1.50    4.30
  13   3  -2    9.90   12.60
 -13   3   2   -8.90    4.20
 -13   3   2   -3.80   11.30
 -13   3   2   -4.50    4.60
  13   3  -2   -0.10    2.80
  12  -3  -2   10.80   12.80
  12  -3  -2    7.50    3.40
 -12  -3   2   12.70   10.10
 -12  -3   2    2.60    3.20
 -12   3   2    8.40    9.80
  12   3  -2   -6.10   10.20
  12   3  -2    4.80    2.70
 -12   3   2    2.70    3.60
  11  -3  -2   31.60    5.40
  11  -3  -2   35.40   14.40
 -11  -3   2   36.00   11.00
 -11  -3   2   20.80    4.40
  11  -3  -2   24.40    3.90
 -11   3   2   38.10   12.50
 -11   3   2   35.70    6.90
  11   3  -2   35.10   11.80
 -11   3   2   34.90    6.70
  11   3  -2   21.50    4.20
  10  -3  -2   55.19    5.20
 -10  -3   2   46.80    5.80
  10  -3  -2  102.79   18.80
  10  -3  -2   52.99    6.40
 -10  -3   2   49.20   11.10
 -10   3   2   70.69    8.20
  10   3  -2   39.00    5.40
 -10   3   2   47.90   10.10
 -10   3   2   32.70    5.60
  10   3  -2   46.20   13.80
  -9  -3   2   24.80    4.40
   9  -3  -2   50.59    9.70
  -9  -3   2   30.30    9.70
   9  -3  -2   27.40    4.20
   9  -3  -2   39.80   11.10
  -9   3   2   32.90    8.90
   9   3  -2   27.10    4.60
  -9   3   2   29.70    6.10
  -9   3   2   31.50    5.50
   8  -3  -2  175.78   10.30
  -8  -3   2  171.98   10.70
  -8  -3   2  175.98   16.20
   8  -3  -2  180.38   19.10
   8  -3  -2  160.88   11.00
  -8   3   2  173.08   17.10
  -8   3   2  193.18   12.80
   8   3  -2  139.59   14.60
   8   3  -2  174.58   10.50
  -8   3   2  156.68   11.80
  -7  -3   2   61.39   10.30
  -7  -3   2   63.89    5.50
   7  -3  -2   71.09   13.20
   7  -3  -2   66.99    6.10
  -7   3   2   64.59   10.90
   7   3  -2   66.79    5.40
   7   3  -2   68.89   10.50
  -7   3   2   73.59    7.10
  -7   3   2   70.39    7.00
  -6  -3   2    8.80    4.10
   6  -3  -2    1.50    4.30
   6  -3  -2    3.50    1.80
   6  -3  -2    4.60    1.60
  -6  -3   2    6.10    1.70
  -6   3   2    3.40    4.50
  -6   3   2    3.10    1.90
   6   3  -2    7.60    4.40
   6   3  -2    3.70    1.50
  -6   3   2    3.30    1.40
   5  -3  -2  316.67   23.70
  -5  -3   2  372.96   16.00
  -5  -3   2  350.66   20.10
   5  -3  -2  336.77   17.40
   5  -3  -2  346.37   17.50
   5   3  -2  324.77   19.60
  -5   3   2  352.76   18.20
  -5   3   2  348.67   18.50
   5   3  -2  340.57   15.70
  -5   3   2  389.26   23.20
   4  -3  -2  138.19    8.60
   4  -3  -2  108.79   12.30
   4  -3  -2  136.29    8.90
  -4  -3   2  133.89    6.90
  -4  -3   2  118.49    9.50
   4   3  -2  131.49    9.50
  -4   3   2  134.49    8.90
   4   3  -2  115.69    6.60
  -4   3   2  129.99   12.10
  -4   3   2  146.49    9.50
  -3  -3   2  184.58   10.50
   3  -3  -2  172.18    9.80
   3  -3  -2  170.48   14.00
  -3  -3   2  159.68    7.70
   3  -3  -2  150.98   10.00
  -3   3   2  170.68   10.00
  -3   3   2  172.78   13.50
   3   3  -2  165.58    7.70
   3   3  -2  179.38    9.90
  -3   3   2  166.68   10.60
   2  -3  -2 1309.17   53.29
   2  -3  -2 1315.97   59.49
   2  -3  -2 1306.97   54.39
  -2  -3   2 1320.17   50.39
   2   3  -2 1304.57   51.59
  -2   3   2 1285.37   54.79
  -2   3   2 1344.77   53.59
  -2   3   2 1285.87   58.59
   1  -3  -2  358.46   22.00
  -1  -3   2  359.66   17.80
   1  -3  -2  390.06   17.40
   1  -3  -2  357.46   17.40
  -1   3   2  389.66   18.90
  -1   3   2  410.86   22.50
   0  -3  -2   17.00    3.40
   0  -3   2   17.70    3.30
   0  -3  -2   14.70    2.60
   0  -3   2    9.40    2.10
   0  -3   2   14.30    1.20
   0  -3  -2   19.70    2.90
   0   3  -2   12.70    1.80
   0   3   2   15.60    2.60
   0   3   2   13.10    4.40
   1  -3   2  208.18    9.50
  -1  -3  -2  237.08   11.10
   1  -3   2  210.58   11.20
   1  -3   2  213.28   12.10
   1   3   2  221.38   11.20
  -1   3  -2  205.88   11.10
  -1   3  -2  214.68   11.70
   1   3   2  235.38   15.70
   1   3   2  198.58   15.40
  -1   3  -2  208.38    9.70
   2  -3   2  162.18    8.00
   2  -3   2  164.88    9.20
  -2  -3  -2  156.78   13.70
  -2  -3  -2  169.08    9.10
   2  -3   2  157.38   10.90
  -2   3  -2  161.28    8.40
   2   3   2  161.58    9.20
  -2   3  -2  148.39   10.20
  -2   3  -2  173.18    9.90
   2   3   2  166.88   13.00
  -3  -3  -2  338.47   15.70
   3  -3   2  360.06   19.60
   3  -3   2  310.77   15.10
   3  -3   2  325.07   15.70
  -3  -3  -2  311.67   21.70
  -3   3  -2  323.17   15.40
  -3   3  -2  332.67   16.50
  -3   3  -2  330.77   18.80
   3   3   2  326.37   20.50
   3   3   2  324.17   16.10
   4  -3   2    8.80    4.10
  -4  -3  -2   11.30    2.60
  -4  -3  -2    6.40    4.30
   4  -3   2    7.50    2.20
   4  -3   2   12.30    2.30
   4   3   2    5.30    1.50
  -4   3  -2   10.60    2.10
  -4   3  -2   18.80    4.50
  -4   3  -2    3.80    2.00
  -5  -3  -2  290.07   21.60
   5  -3   2  238.98   18.70
   5  -3   2  257.57   13.80
  -5  -3  -2  269.17   14.10
   5  -3   2  278.47   13.60
   5   3   2  267.87   14.60
  -5   3  -2  269.57   14.90
  -5   3  -2  275.37   19.20
  -5   3  -2  284.37   14.60
  -6  -3  -2    6.50    5.80
  -6  -3  -2    1.10    1.20
   6  -3   2    0.90    0.80
   6  -3   2   -2.00    4.00
   6  -3   2    1.40    1.50
  -6   3  -2    2.10    1.60
   6   3   2    1.00    1.20
   6   3   2    3.80    4.20
  -6   3  -2   -3.50    4.10
  -6   3  -2   -0.20    1.20
  -7  -3  -2    2.10    1.60
   7  -3   2    1.00    0.90
   7  -3   2    0.50    1.20
  -7  -3  -2    5.30    6.00
   7  -3   2    6.50    4.90
  -7   3  -2    0.20    1.70
   7   3   2   -2.00    4.70
  -7   3  -2    8.80    5.70
   7   3   2   -0.30    1.20
  -7   3  -2    1.80    1.80
  -8  -3  -2    2.70    2.20
   8  -3   2    1.80    1.60
   8  -3   2   -2.40    6.30
   8  -3   2    0.60    0.90
  -8  -3  -2    3.30    6.10
   8   3   2    1.00    2.10
  -8   3  -2    0.00    5.40
   8   3   2    4.10    5.30
  -8   3  -2   -0.70    2.20
  -8   3  -2   -1.50    1.70
   9  -3   2   50.39   12.30
   9  -3   2   42.30    4.30
   9  -3   2   28.20    4.30
  -9  -3  -2   37.60   10.50
  -9  -3  -2   37.70    5.80
  -9   3  -2   42.90   12.00
   9   3   2   37.10   10.80
  -9   3  -2   34.50    6.50
  -9   3  -2   45.00    6.90
   9   3   2   47.90    7.50
 -10  -3  -2    5.90    9.80
  10  -3   2   -0.30    1.60
  10  -3   2    5.70    9.40
 -10  -3  -2    3.50    3.10
  10   3   2    1.50    2.40
 -10   3  -2    1.70    2.80
 -10   3  -2   -1.00    8.30
  10   3   2    3.50    8.10
 -11  -3  -2   -0.60   11.50
  11  -3   2   24.50   13.00
 -11  -3  -2   11.20    4.60
  11   3   2   13.50   12.90
  11   3   2   13.20    3.40
 -11   3  -2   22.20    9.70
  12  -3   2    3.80    3.30
 -12  -3  -2    3.80    3.80
  12  -3   2   -5.20   13.10
 -12  -3  -2   20.30   13.90
  12   3   2    6.80    3.60
 -12   3  -2    6.90    4.80
  12   3   2   11.50   12.40
 -12   3  -2    5.70    4.20
 -12   3  -2    9.00   12.30
 -13  -3  -2    2.90    4.90
  13  -3   2  -19.00   11.40
 -13  -3  -2   -6.40   16.40
  13  -3   2    4.80    3.70
 -13  -3  -2    2.10    2.80
 -13   3  -2   -4.10   15.00
 -13   3  -2    3.80    5.50
  13   3   2   -0.20    3.40
  13   3   2   -3.70   14.20
 -13   3  -2    2.10    4.70
  14  -4  -2   -1.00    3.40
 -14  -4   2   -3.60    3.00
  14  -4  -2  -41.00   21.10
 -14  -4   2    1.60   14.80
 -14  -4   2   -3.30    5.10
 -14   4   2   10.90    7.60
  14   4  -2    4.10    3.60
  14   4  -2   -9.80   16.20
 -14   4   2    3.20    6.10
 -14   4   2   -1.20   14.80
 -13  -4   2   78.59   18.80
 -13  -4   2   63.29    9.40
  13  -4  -2   70.89   10.20
  13  -4  -2   79.89    7.40
 -13   4   2   94.69   16.30
 -13   4   2   56.09    9.80
 -13   4   2  107.39   20.50
  13   4  -2   66.49    9.10
  12  -4  -2    0.60    2.30
 -12  -4   2    9.40    4.30
  12  -4  -2    7.40    2.80
  12  -4  -2    8.00   14.70
 -12  -4   2    2.40   10.40
 -12   4   2    6.50    4.40
 -12   4   2    4.30   10.70
  12   4  -2    6.10    3.00
  11  -4  -2   37.40    5.30
  11  -4  -2   42.60    7.30
 -11  -4   2   28.10    5.00
  11  -4  -2   40.90   17.30
 -11  -4   2   37.40   11.60
  11   4  -2   42.30    6.40
 -11   4   2   35.40   12.70
  11   4  -2   28.20   11.30
  10  -4  -2   85.39   17.70
 -10  -4   2  134.39   18.90
  10  -4  -2  112.59    9.80
 -10  -4   2  100.69    8.80
  10  -4  -2  109.99    8.70
  10   4  -2  126.29   18.20
 -10   4   2  124.29   11.50
 -10   4   2  114.89   17.40
  10   4  -2  119.39    9.20
   9  -4  -2  101.39    8.90
  -9  -4   2  113.69    8.70
   9  -4  -2  114.19   20.10
   9  -4  -2   99.39    8.00
  -9  -4   2  101.79   15.90
  -9   4   2  113.19   10.30
  -9   4   2   98.79   15.50
   9   4  -2  111.09    8.20
  -9   4   2   94.09    9.60
   9   4  -2  121.99   14.70
  -8  -4   2   -4.50    5.40
  -8  -4   2    1.00    1.40
   8  -4  -2    2.40    1.80
   8  -4  -2    4.60    6.80
   8  -4  -2    2.00    1.50
   8   4  -2    1.10    1.40
  -8   4   2   -2.10    2.10
   8   4  -2   -7.10    5.00
  -8   4   2   -0.30    2.20
  -8   4   2    0.00    6.00
   7  -4  -2  426.56   21.00
   7  -4  -2  420.66   21.20
  -7  -4   2  415.86   26.40
   7  -4  -2  409.36   30.50
   7   4  -2  392.66   19.20
  -7   4   2  406.66   27.50
  -7   4   2  374.26   22.20
   7   4  -2  409.16   25.40
  -7   4   2  408.46   22.10
  -6  -4   2   43.50    8.20
   6  -4  -2   39.40   10.20
   6  -4  -2   40.50    4.80
  -6  -4   2   44.40    4.00
  -6   4   2   27.10    7.70
   6   4  -2   35.30    3.80
  -6   4   2   32.70    5.60
  -6   4   2   45.90    7.10
   6   4  -2   45.30    8.20
  -5  -4   2   54.09    3.90
   5  -4  -2   53.69   11.10
  -5  -4   2   49.00    8.10
   5  -4  -2   48.10    5.30
   5  -4  -2   41.50    4.70
   5   4  -2   36.00    6.20
  -5   4   2   43.90    5.20
   5   4  -2   37.90    3.70
  -5   4   2   48.80    9.40
   4  -4  -2    0.80    1.10
   4  -4  -2   -4.40    4.30
   4  -4  -2    0.30    1.30
  -4  -4   2   -0.50    3.00
  -4  -4   2   -1.10    0.70
   4   4  -2   -0.60    0.80
  -4   4   2   -4.60    3.00
  -4   4   2   -0.70    1.60
   4   4  -2    1.10    2.40
  -4   4   2    1.80    1.60
   3  -4  -2 1018.80   44.50
   3  -4  -2 1101.09   52.89
   3  -4  -2 1059.89   46.40
  -3  -4   2 1098.39   41.80
   3   4  -2 1057.79   41.50
  -3   4   2 1018.70   45.00
  -3   4   2 1071.09   47.00
   3   4  -2 1087.19   45.70
  -3   4   2 1041.60   50.29
   2  -4  -2  167.28    9.70
  -2  -4   2  160.18    7.10
   2  -4  -2  166.48   15.10
   2  -4  -2  162.88    9.70
   2  -4  -2  167.78   11.20
  -2   4   2  162.58    9.80
  -2   4   2  154.68   11.00
   2   4  -2  162.58    8.00
  -2   4   2  135.89   13.00
   2   4  -2  147.09    8.70
   1  -4  -2  550.94   25.70
  -1  -4   2  573.94   27.10
   1  -4  -2  597.04   25.90
   1  -4  -2  590.04   28.00
  -1  -4   2  576.74   23.20
   1  -4  -2  618.04   32.50
  -1   4   2  558.74   31.30
   1   4  -2  574.34   23.20
   1   4  -2  583.54   23.30
   0  -4   2   45.90    3.20
   0  -4   2   49.10    3.00
   0  -4   2   56.29    5.00
   0  -4  -2   53.09    7.20
   0  -4   2   48.10    5.10
   0  -4  -2   42.50    4.50
   0  -4  -2   47.60    4.50
   0   4  -2   51.09    3.90
   0   4   2   59.49    9.40
   1  -4   2  124.29    6.20
   1  -4   2  119.59    8.30
  -1  -4  -2  120.99    9.40
   1  -4   2   94.39    8.50
  -1  -4  -2  117.39    7.40
  -1   4  -2  109.39    7.50
  -1   4  -2  129.09    8.90
   1   4   2  108.29   12.00
   1   4   2  100.19   10.70
  -1   4  -2  120.59    6.10
   1   4   2  113.59    7.40
   2  -4   2    9.70    3.30
   2  -4   2    7.10    1.90
   2  -4   2   12.30    3.90
  -2  -4  -2   10.30    2.20
   2   4   2    8.60    2.50
  -2   4  -2    5.80    2.70
  -2   4  -2    9.40    2.90
   2   4   2    6.10    4.10
  -2   4  -2   11.60    2.10
   2   4   2    7.90    5.20
   3  -4   2  341.97   15.50
  -3  -4  -2  333.27   16.10
   3  -4   2  329.87   20.50
   3  -4   2  317.37   16.80
  -3   4  -2  350.26   19.40
  -3   4  -2  326.27   15.90
   3   4   2  304.07   20.90
   3   4   2  330.27   16.70
  -3   4  -2  341.27   17.90
   4  -4   2  294.47   15.40
  -4  -4  -2  282.47   22.10
   4  -4   2  287.37   14.50
  -4  -4  -2  279.27   14.80
   4  -4   2  265.77   19.70
  -4   4  -2  305.67   15.30
   4   4   2  311.97   21.00
   4   4   2  292.77   15.70
  -4   4  -2  321.37   17.10
  -4   4  -2  314.67   19.20
  -5  -4  -2   47.20   10.30
   5  -4   2   43.60   10.10
  -5  -4  -2   40.90    4.40
   5  -4   2   40.40    4.30
   5  -4   2   48.80    4.90
   5   4   2   44.70    5.20
  -5   4  -2   50.69    5.80
  -5   4  -2   67.49    9.80
  -5   4  -2   59.99    5.40
   5   4   2   47.40    9.10
  -6  -4  -2   99.29    7.50
  -6  -4  -2   84.39   14.20
   6  -4   2  112.59   13.70
   6  -4   2   98.19    7.40
   6  -4   2   94.29    7.10
  -6   4  -2   99.49    8.70
  -6   4  -2   96.39    7.90
  -6   4  -2  108.99   12.80
   6   4   2   96.49    7.90
   6   4   2  101.29   15.20
  -7  -4  -2  483.35   34.20
   7  -4   2  507.15   33.20
  -7  -4  -2  503.05   24.20
   7  -4   2  502.05   23.00
   7  -4   2  472.15   23.70
  -7   4  -2  468.45   31.00
   7   4   2  496.25   24.70
  -7   4  -2  522.15   25.90
  -7   4  -2  470.45   24.60
   8  -4   2    2.10    7.60
  -8  -4  -2    1.00    2.00
   8  -4   2    4.20    1.70
   8  -4   2    3.10    1.40
  -8  -4  -2   -0.40    7.40
  -8   4  -2    5.90    3.00
  -8   4  -2   13.60    7.90
   8   4   2    8.00    2.70
  -8   4  -2    4.40    3.00
   9  -4   2   87.29    8.10
  -9  -4  -2   60.59    7.50
  -9  -4  -2   39.60   14.60
   9  -4   2   81.49   15.80
   9  -4   2   87.09    6.70
   9   4   2   81.89   15.30
  -9   4  -2   77.69   14.40
  -9   4  -2   81.19    8.80
   9   4   2   78.29    8.30
  -9   4  -2   75.29    8.90
  10  -4   2  142.69   21.80
  10  -4   2  117.19    8.40
  10  -4   2  135.79   10.90
 -10  -4  -2   97.29    9.90
 -10  -4  -2  118.09   21.70
  10   4   2  124.19   19.20
  10   4   2  117.09   10.30
 -10   4  -2  131.49   12.10
 -10   4  -2  132.49   19.90
 -11  -4  -2   17.70    4.70
 -11  -4  -2   16.90   13.70
  11  -4   2   10.40    3.90
  11   4   2    5.30   11.10
 -11   4  -2   23.60   12.10
 -11   4  -2   13.40    4.70
  11   4   2   12.70    4.70
  12  -4   2    3.10    3.00
 -12  -4  -2    1.80    3.90
  12  -4   2   13.50   15.30
 -12  -4  -2    6.30   15.80
  12   4   2   -0.30    3.60
  12   4   2    6.30   13.70
 -12   4  -2    7.60    8.90
 -12   4  -2   -7.90    4.70
 -13  -4  -2    8.00    6.00
  13  -4   2    8.70   18.30
  13  -4   2   33.00    6.70
  13   4   2   22.90   16.90
  13   4   2   20.70    5.20
 -13   4  -2   15.20    8.10
 -13   4  -2   34.40    8.80
 -13  -5   2    3.70    4.60
 -13  -5   2  -18.50   16.30
  13  -5  -2  -21.10   19.70
  13  -5  -2    0.30    3.10
  13  -5  -2   -0.70    2.20
  13   5  -2    1.00    3.40
  13   5  -2   -5.10   14.90
 -13   5   2    8.00   13.40
 -13   5   2   -0.80    6.60
 -13   5   2    2.50    7.20
  12  -5  -2  -12.50   16.00
  12  -5  -2    4.90    2.60
 -12  -5   2  -10.90   13.60
 -12  -5   2   -1.50    3.60
  12  -5  -2   -3.00    2.60
 -12   5   2    7.10    5.60
  12   5  -2   -1.20    2.80
 -12   5   2   -5.60   11.90
  12   5  -2   18.30   12.10
 -12   5   2    4.80    6.00
 -11  -5   2   20.30    4.40
  11  -5  -2   37.90    6.20
 -11  -5   2   20.70   13.50
  11  -5  -2   17.00    3.90
 -11   5   2   26.80    6.30
  11   5  -2   22.10    4.80
  11   5  -2   16.60   10.90
 -11   5   2   26.70   10.80
 -11   5   2   25.80    6.90
  10  -5  -2    9.80   11.60
 -10  -5   2   -4.90    9.50
  10  -5  -2    1.60    1.80
 -10  -5   2    3.90    2.60
  10  -5  -2    1.80    2.40
  10   5  -2   -3.50    8.40
 -10   5   2    0.40    8.40
  10   5  -2    1.10    2.20
   9  -5  -2    5.70    2.70
  -9  -5   2    1.40    8.20
   9  -5  -2    1.90    2.00
   9  -5  -2   17.20   11.80
  -9  -5   2    5.80    2.40
  -9   5   2    6.10    3.80
   9   5  -2   -3.50    6.50
   9   5  -2    4.90    2.50
  -9   5   2    0.30    3.80
  -9   5   2    4.60    7.80
   8  -5  -2   65.89    6.90
   8  -5  -2   69.09    6.90
  -8  -5   2   69.69    6.30
  -8  -5   2   80.39   13.60
   8  -5  -2   56.39   14.50
   8   5  -2   81.79   12.80
  -8   5   2   63.89    9.50
  -8   5   2   84.39   14.60
   8   5  -2   69.39    6.30
  -8   5   2   57.99    8.40
  -7  -5   2   22.80    3.40
   7  -5  -2   22.80    4.30
   7  -5  -2   19.40    9.70
   7  -5  -2   19.60    4.20
  -7   5   2   22.10    5.10
  -7   5   2   18.10    7.10
   7   5  -2   19.40    3.60
  -7   5   2   14.70    4.20
  -6  -5   2    5.30    5.70
   6  -5  -2    4.20    2.30
   6  -5  -2    5.50    2.50
  -6  -5   2    2.30    1.50
   6  -5  -2   -0.80    6.40
  -6   5   2    2.80    2.50
   6   5  -2    5.80    4.10
  -6   5   2    1.90    5.00
  -6   5   2    2.20    2.20
  -5  -5   2   91.99   10.90
   5  -5  -2   53.39   11.40
  -5  -5   2   97.79    5.90
   5  -5  -2   95.09    8.30
   5  -5  -2   87.99    7.20
  -5   5   2   79.69   12.50
   5   5  -2   79.69    5.60
  -5   5   2   92.19    9.10
   5   5  -2   93.49    9.20
  -5   5   2   86.99    8.00
   4  -5  -2    3.70    1.70
  -4  -5   2    4.50    1.30
   4  -5  -2   -1.90    5.70
   4  -5  -2    1.10    1.30
  -4   5   2   -1.90    4.90
   4   5  -2    0.90    2.70
   4   5  -2    3.60    4.10
   4   5  -2    5.20    1.10
  -4   5   2    4.30    2.70
  -4   5   2    3.30    2.40
  -3  -5   2   12.20    1.70
   3  -5  -2    7.40    2.20
   3  -5  -2    6.80    2.10
   3  -5  -2    4.90    5.10
  -3   5   2   11.90    3.40
   3   5  -2   10.60    2.60
  -3   5   2   11.40    4.90
  -3   5   2    6.10    2.90
   3   5  -2   10.50    3.60
   2  -5  -2   12.80    2.40
  -2  -5   2   17.60    1.80
   2  -5  -2   19.40    4.40
  -2  -5   2   25.90    4.80
   2  -5  -2   26.40    4.40
   2  -5  -2    9.80    5.80
  -2  -5   2   21.30    2.20
   2   5  -2   16.10    2.30
   2   5  -2   20.20    3.00
  -2   5   2   12.10    5.60
  -2   5   2   18.80    4.60
  -1  -5   2    1.80    0.90
   1  -5  -2    0.80    1.80
   1  -5  -2   -0.20    4.50
  -1  -5   2    1.00    1.90
   1  -5  -2    1.30    1.30
   1  -5  -2    1.20    1.30
  -1  -5   2    0.70    0.80
   1   5  -2    1.30    1.10
   1   5  -2    0.40    1.10
  -1   5   2    0.00    4.50
   0  -5  -2    4.20    1.80
   0  -5   2    1.20    1.80
   0  -5  -2    3.10    1.80
   0  -5  -2    3.30    1.70
   0  -5   2    2.80    1.10
   0   5  -2    2.10    2.20
   0   5   2    4.30    4.90
   0   5  -2   -1.00    1.40
   0   5   2    5.80    5.20
   1  -5   2   14.60    2.10
  -1  -5  -2    8.90    2.40
  -1  -5  -2   11.30    2.60
   1  -5   2    7.20    2.60
  -1  -5  -2   14.90    4.50
   1   5   2   10.00    5.60
  -1   5  -2   11.70    3.10
   1   5   2   16.00    6.60
   2  -5   2  115.59   11.50
  -2  -5  -2  151.68    9.00
   2  -5   2  143.59   10.20
  -2  -5  -2  155.48   11.90
   2  -5   2  143.69    7.70
   2   5   2  141.89   15.30
   2   5   2  128.09   13.50
   2   5   2  125.29    8.60
  -2   5  -2  147.99   10.60
  -2   5  -2  148.39    8.10
  -2   5  -2  141.19   10.40
  -3  -5  -2   -0.40    1.10
   3  -5   2    2.50    1.70
   3  -5   2    0.00    0.90
   3  -5   2    1.90    4.30
   3   5   2    1.60    1.90
  -3   5  -2    1.60    2.90
   3   5   2    3.60    6.60
   3   5   2    2.60    4.40
  -3   5  -2   -1.60    1.80
  -3   5  -2    0.20    1.30
   4  -5   2   59.49    6.20
   4  -5   2   55.59   10.00
   4  -5   2   67.39    5.40
  -4  -5  -2   66.69    6.50
  -4   5  -2   54.29    6.60
  -4   5  -2   59.89    5.60
   4   5   2   75.49   12.00
  -4   5  -2   61.19    9.60
   4   5   2   69.79    6.40
   5  -5   2  125.79    8.20
  -5  -5  -2  124.39   17.40
   5  -5   2  130.29   14.90
   5  -5   2  130.19    9.20
  -5  -5  -2  123.59    8.20
  -5   5  -2  119.39   10.20
   5   5   2  102.59    8.50
  -5   5  -2  111.69    8.70
  -5   5  -2  103.39   12.10
   5   5   2  117.29   13.30
   6  -5   2   33.20    4.80
   6  -5   2   29.30    8.80
   6  -5   2   28.50    4.70
  -6  -5  -2   12.40    8.50
  -6  -5  -2   31.40    4.40
   6   5   2   33.00    5.50
  -6   5  -2   45.00    7.80
  -6   5  -2   29.40    5.20
   6   5   2   23.50    7.90
  -7  -5  -2    6.00    2.30
   7  -5   2    5.00    8.50
   7  -5   2    1.90    1.50
   7  -5   2    2.80    2.00
  -7  -5  -2   15.40    9.90
  -7   5  -2    5.60    3.30
   7   5   2    5.20    3.00
  -7   5  -2    0.60    2.30
  -7   5  -2    1.80    7.00
   7   5   2    2.90    6.20
   8  -5   2   35.50   11.10
   8  -5   2   46.10    5.60
  -8  -5  -2   53.99   14.40
   8  -5   2   42.00    5.10
  -8  -5  -2   43.30    5.90
   8   5   2   61.69   13.10
   8   5   2   48.90    6.70
  -8   5  -2   46.80    6.90
  -8   5  -2   47.20    7.40
  -8   5  -2   44.90   11.30
   9  -5   2   42.20    6.90
   9  -5   2   20.20    3.70
  -9  -5  -2   19.90   12.00
  -9  -5  -2   31.60    5.70
  -9   5  -2   44.80   12.20
  -9   5  -2   30.50    5.90
   9   5   2   37.60   11.60
   9   5   2   40.10    6.90
 -10  -5  -2    7.60    3.20
 -10  -5  -2    2.10   14.20
  10  -5   2    6.10    2.60
  10  -5   2    4.00    2.10
  10  -5   2   -1.50   13.40
 -10   5  -2    2.60    4.00
  10   5   2   12.00   11.60
  10   5   2    6.30    3.70
 -10   5  -2   17.60   10.60
 -11  -5  -2   22.90   17.40
  11  -5   2   16.40    4.10
  11  -5   2   16.40   14.80
 -11  -5  -2   15.10    5.40
  11  -5   2   21.40    4.30
  11   5   2   10.40    4.30
 -11   5  -2   13.50    5.70
 -11   5  -2   17.50   13.30
 -11   5  -2   15.50    6.10
 -12  -5  -2  -16.60   16.60
 -12  -5  -2   -5.70    4.60
  12  -5   2   -2.80   18.00
  12  -5   2    1.20    3.50
  12   5   2    1.60   14.80
  12   5   2   -2.10    4.10
 -12   5  -2   -8.90   15.70
 -12   5  -2    1.20    5.90
 -12   5  -2   -2.00    5.80
  12  -6  -2   22.40    5.80
 -12  -6   2   14.00    5.30
  12  -6  -2   33.60   21.90
  12  -6  -2   14.30    4.00
 -12  -6   2   25.40   15.60
 -12   6   2   21.90    8.00
 -12   6   2   26.40    8.40
  12   6  -2   21.30    5.60
  12   6  -2   12.40   15.00
 -12   6   2   12.50   14.60
  11  -6  -2   71.69    8.70
  11  -6  -2   63.89    8.70
  11  -6  -2   68.89   21.10
 -11  -6   2   61.89    8.70
 -11  -6   2   62.49   17.80
  11   6  -2   66.59    7.80
 -11   6   2   84.39   13.30
 -11   6   2   94.69   19.90
  11   6  -2   77.59   17.00
 -11   6   2   46.60   14.20
  10  -6  -2    2.70    2.30
 -10  -6   2    5.30    3.40
  10  -6  -2    3.90    3.30
  10  -6  -2   -7.80   14.90
 -10  -6   2   -1.40   12.00
  10   6  -2    5.00    2.80
 -10   6   2    3.80    4.50
  10   6  -2    7.70   10.20
 -10   6   2    6.40    5.20
 -10   6   2   13.70   10.90
   9  -6  -2  168.38   14.20
   9  -6  -2  200.28   16.40
  -9  -6   2  172.28   11.70
  -9  -6   2  178.08   24.30
   9  -6  -2  163.78   27.20
   9   6  -2  207.68   12.30
   9   6  -2  205.98   19.70
  -9   6   2  126.99   19.50
  -9   6   2  195.98   23.30
   8  -6  -2   11.50    3.30
  -8  -6   2   23.90    9.60
   8  -6  -2   11.40    3.60
  -8  -6   2    5.80    2.30
  -8   6   2    8.00    4.30
   8   6  -2   11.30    7.10
  -8   6   2   22.30    9.30
   8   6  -2   12.70    3.40
   7  -6  -2   26.50    4.60
   7  -6  -2   49.10   13.80
  -7  -6   2   34.30   10.20
  -7  -6   2   27.90    4.20
   7  -6  -2   34.60    5.50
   7   6  -2   40.10    7.30
  -7   6   2   34.50    6.80
   7   6  -2   34.30    7.90
  -7   6   2   41.80    6.90
  -7   6   2   38.90   10.10
   6  -6  -2   11.70    3.90
   6  -6  -2   12.90    8.90
  -6  -6   2   10.90    2.20
   6  -6  -2   10.60    3.90
  -6   6   2    8.60    3.50
  -6   6   2    4.80    6.20
  -6   6   2   12.70    4.50
   6   6  -2    7.00    4.90
   6   6  -2    6.30    2.20
   5  -6  -2   89.39   16.70
  -5  -6   2   68.09    5.30
   5  -6  -2   84.49    8.40
   5  -6  -2   74.59    7.00
  -5   6   2   90.69    8.70
   5   6  -2   78.59    4.90
   5   6  -2   68.79   10.80
  -5   6   2   81.39    9.80
  -5   6   2   88.49   13.50
   5   6  -2   88.09    9.10
   4  -6  -2   19.90    4.10
   4  -6  -2   32.00    9.70
   4  -6  -2   21.50    4.40
  -4  -6   2   25.30    2.70
   4   6  -2   22.00    6.40
   4   6  -2   23.20    4.70
  -4   6   2   27.00    7.10
  -4   6   2   20.90    6.40
  -4   6   2   18.20    4.00
  -3  -6   2  393.16   15.80
   3  -6  -2  379.56   21.90
   3  -6  -2  377.86   19.20
   3  -6  -2  360.86   27.30
   3  -6  -2  379.26   19.60
  -3  -6   2  368.46   16.60
  -3  -6   2  359.26   21.30
  -3   6   2  348.37   21.70
   3   6  -2  320.97   17.60
   3   6  -2  357.16   17.10
  -3   6   2  367.76   24.70
   2  -6  -2   35.80    5.10
   2  -6  -2   32.90    4.90
  -2  -6   2   37.70    2.80
   2  -6  -2   38.30    7.00
   2  -6  -2   27.20    9.40
  -2  -6   2   25.50    4.80
  -2  -6   2   33.90    3.00
   2   6  -2   35.30    3.00
  -2   6   2   22.70    7.20
   1  -6  -2  212.48   15.00
   1  -6  -2  207.78   12.30
   1  -6  -2  195.28   12.00
  -1  -6   2  211.48   14.50
  -1  -6   2  216.08    9.50
  -1  -6   2  200.78    9.50
  -1   6   2  189.78   17.50
   1   6  -2  188.08    8.60
   0  -6   2   19.10    2.30
   0  -6  -2   30.30    4.60
   0  -6   2   18.90    4.40
   0  -6  -2   20.20    5.00
   0  -6   2   22.40    2.60
   0  -6  -2   14.50    3.10
   0   6  -2   24.10    3.90
   0   6   2   18.70    6.70
   0   6  -2   23.40    3.30
   0   6   2   25.90    7.50
  -1  -6  -2   26.80    4.70
   1  -6   2   21.20    3.00
  -1  -6  -2   22.90    3.90
   1  -6   2   14.20    3.70
   1  -6   2   17.80    4.90
   1  -6   2   16.70    2.60
   1   6   2   33.10    8.50
   1   6   2    6.80    5.70
  -1   6  -2   27.20    4.50
   2  -6   2    0.10    1.00
  -2  -6  -2    0.50    2.70
  -2  -6  -2    0.80    1.50
   2  -6   2   -1.60    1.80
  -2  -6  -2    0.70    1.50
   2  -6   2   -2.60    5.00
   2   6   2    0.20    6.20
  -2   6  -2    2.50    3.10
   2   6   2   -5.30    5.60
  -3  -6  -2  250.27   13.80
  -3  -6  -2  265.87   18.50
   3  -6   2  251.67   20.20
   3  -6   2  270.67   13.30
   3  -6   2  292.97   16.80
   3   6   2  247.18   14.40
  -3   6  -2  284.27   17.50
  -3   6  -2  264.37   17.30
  -3   6  -2  259.77   13.80
   3   6   2  289.77   23.70
   4  -6   2   75.29   13.70
  -4  -6  -2   63.09    6.60
   4  -6   2   65.69    7.10
   4  -6   2   66.39    5.60
   4   6   2   69.59   12.80
   4   6   2   79.29   14.40
  -4   6  -2   60.39    9.10
   4   6   2   71.79    6.60
  -4   6  -2   70.59    9.50
  -4   6  -2   66.29    6.20
  -5  -6  -2  116.29    8.70
   5  -6   2  111.29    7.90
   5  -6   2  127.79    9.80
  -5   6  -2  118.59   16.60
   5   6   2  103.79   12.80
  -5   6  -2  114.59    9.20
   5   6   2  129.19   22.30
   5   6   2  124.59    9.30
  -5   6  -2  136.59   12.10
  -6  -6  -2   82.39    7.30
   6  -6   2   90.39    7.40
   6  -6   2   79.39    7.50
  -6   6  -2   91.59    8.60
   6   6   2  102.49    8.70
   6   6   2   91.69   14.50
  -6   6  -2   95.39   13.90
  -7  -6  -2   35.90   13.50
  -7  -6  -2   27.70    4.40
   7  -6   2   28.10    4.80
   7  -6   2   20.80    4.20
  -7   6  -2   36.00    5.70
   7   6   2   38.20    6.20
  -7   6  -2   30.30    7.30
   7   6   2   48.30   11.70
  -7   6  -2   30.30   10.50
  -8  -6  -2    0.30    2.40
   8  -6   2    9.50   10.50
   8  -6   2    0.90    1.80
  -8  -6  -2  -15.20   12.80
   8  -6   2    1.30    2.40
   8   6   2    2.90    3.30
  -8   6  -2    0.00    7.60
  -8   6  -2    2.70    4.10
   8   6   2   -2.40    8.20
   9  -6   2  100.99   21.30
  -9  -6  -2  101.19   10.00
   9  -6   2  112.59   10.00
   9  -6   2  104.99    9.00
  -9  -6  -2  135.59   24.60
   9   6   2  117.69   20.30
   9   6   2  123.19   11.20
  -9   6  -2  114.69   18.40
  -9   6  -2  110.39   11.90
  10  -6   2   17.00    3.80
  10  -6   2    0.50   14.20
 -10  -6  -2   21.60    5.50
  10  -6   2   13.80    3.40
 -10  -6  -2    9.80   15.40
 -10   6  -2   16.90    6.60
  10   6   2   10.70    4.60
 -10   6  -2   21.90   14.50
 -10   6  -2   24.90    6.80
  10   6   2   24.10   12.90
  10  -7  -2   -0.60    2.60
 -10  -7   2   -6.30   16.20
  10  -7  -2    0.20    3.40
  10  -7  -2  -16.60   17.00
 -10  -7   2    1.00    3.20
 -10   7   2    9.60   12.90
 -10   7   2    4.90    7.00
  10   7  -2    0.80    3.20
  10   7  -2    8.10   11.00
 -10   7   2   -9.40    6.40
  -9  -7   2   10.90   13.60
   9  -7  -2    4.80    3.00
   9  -7  -2   -9.80   15.90
  -9  -7   2   -0.20    2.90
   9  -7  -2    5.60    3.30
   9   7  -2   -2.70    8.80
   9   7  -2    4.10    3.80
  -9   7   2   -6.40    9.80
  -9   7   2    6.60    5.70
  -9   7   2   10.00    6.30
   8  -7  -2    4.30    2.70
   8  -7  -2   17.40   14.80
  -8  -7   2    3.30    2.20
   8  -7  -2    0.90    2.50
   8   7  -2    3.00    7.70
  -8   7   2    3.60    5.60
  -8   7   2    3.90    9.00
   8   7  -2    3.80    2.60
  -8   7   2    3.40    4.50
  -7  -7   2   21.60    3.90
   7  -7  -2   26.50   13.50
   7  -7  -2   23.70    4.50
  -7   7   2   40.90    8.40
   7   7  -2   39.10   10.60
   7   7  -2   30.30    7.80
   7   7  -2   28.70    4.10
  -7   7   2   13.10    9.50
  -6  -7   2   42.20    4.40
   6  -7  -2   57.79    8.80
   6  -7  -2   49.50    6.80
   6   7  -2   44.10    8.30
  -6   7   2   70.99    9.10
   6   7  -2   43.10   10.20
  -6   7   2   54.99   11.50
  -5  -7   2   34.20    7.20
   5  -7  -2   28.00    4.80
  -5  -7   2   27.50    3.10
   5  -7  -2   29.70    5.80
   5  -7  -2   25.40    5.50
   5   7  -2   22.70    5.70
  -5   7   2   30.80    9.80
  -5   7   2   24.80    5.70
   5   7  -2   24.30    7.00
  -4  -7   2   -0.30    1.10
   4  -7  -2    1.90    2.10
  -4  -7   2   -0.90    1.40
  -4  -7   2   -1.80    2.60
   4  -7  -2   -1.90    2.60
   4  -7  -2    1.90    1.80
  -4   7   2   -2.60    3.70
   4   7  -2   -0.10    3.80
   4   7  -2   -2.80    2.70
  -4   7   2   -9.40    5.90
  -3  -7   2    3.10    1.30
   3  -7  -2    1.60    3.30
  -3  -7   2   -0.70    1.40
  -3  -7   2    4.60    4.00
   3  -7  -2    2.00    2.50
   3  -7  -2   -0.30    1.80
  -3   7   2    7.40    6.10
   2  -7  -2    4.70    2.80
   2  -7  -2    6.80    3.60
  -2  -7   2    9.20    1.60
  -2  -7   2    5.80    1.60
  -2  -7   2    5.50    3.30
   2  -7  -2    8.20    2.70
   2  -7  -2    8.80    9.00
  -2   7   2   14.00    8.20
   1  -7  -2   43.70    5.80
   1  -7  -2   35.80    6.30
   1  -7  -2   43.60    6.10
  -1  -7   2   59.39    8.90
  -1  -7   2   39.00    3.30
  -1  -7   2   46.70    3.40
  -1   7   2   33.50   10.50
   0  -7  -2  124.19    9.30
   0  -7   2  129.69    7.20
   0  -7   2  126.89    7.00
   0  -7  -2  140.09    9.50
   0  -7  -2   97.69   10.90
   0  -7   2  137.89   11.90
   0   7   2  149.88   15.70
  -1  -7  -2  245.98   14.20
  -1  -7  -2  215.38   13.00
   1  -7   2  234.58   12.10
   1  -7   2  241.08   11.20
   1  -7   2  230.18   16.00
  -1  -7  -2  220.48   17.20
  -1   7  -2  213.08   12.30
  -1   7  -2  230.68   14.40
   1   7   2  240.28   19.50
   2  -7   2   60.29    5.60
   2  -7   2   73.19    9.60
   2  -7   2   62.69    4.60
  -2  -7  -2   53.79    6.40
   2  -7   2   78.29   12.70
  -2  -7  -2   54.89   10.10
  -2  -7  -2   48.30    5.40
   2   7   2   66.99   11.20
   2   7   2   36.50   10.00
  -2   7  -2   48.80    6.70
   3  -7   2   17.90    9.10
   3  -7   2   31.60    3.90
  -3  -7  -2   29.60    5.00
  -3  -7  -2   32.10    7.00
   3  -7   2   30.80    5.90
  -3  -7  -2   20.90    3.80
   3   7   2   31.00   10.80
   3   7   2   31.20    8.30
  -3   7  -2   29.70    6.30
   4  -7   2    3.80    2.70
  -4  -7  -2   -0.30    1.90
  -4  -7  -2   -2.60    2.70
   4  -7   2    9.80    8.80
   4  -7   2   -1.80    1.50
  -4   7  -2    4.60    5.10
  -4   7  -2    1.90    2.20
   4   7   2   -1.80    6.50
   4   7   2   13.90    8.80
  -4   7  -2    9.40    4.40
   5  -7   2   69.99   15.60
  -5  -7  -2   55.39   11.00
   5  -7   2   91.69    8.90
   5  -7   2   78.39    6.60
  -5  -7  -2   63.29    6.30
  -5   7  -2   81.59    7.80
  -5   7  -2   68.89   10.00
   5   7   2  100.79   14.20
   5   7   2   66.29    6.90
   5   7   2   68.99   15.50
  -6  -7  -2    5.50    3.10
   6  -7   2    3.80    2.60
   6  -7   2    8.40    3.00
   6   7   2   20.30    4.90
  -6   7  -2   10.20    7.40
  -6   7  -2   10.00    4.30
   6   7   2    5.10   11.90
   6   7   2    7.30    8.70
  -6   7  -2    4.70    4.10
  -7  -7  -2    9.80    3.70
   7  -7   2    8.30    3.40
   7  -7   2   21.80   13.80
   7   7   2   13.00   12.80
  -7   7  -2    3.10    9.00
   7   7   2    7.20    9.00
   7   7   2   15.10    4.40
   8  -7   2    8.20   14.80
   8  -7   2    4.50    2.30
   8  -7   2   -0.50    2.20
  -8  -7  -2    2.30    3.30
   8   7   2   -0.40   13.30
  -8   7  -2    1.70    4.90
  -8   7  -2   -0.20    4.40
  -8   7  -2   -8.90    9.20
   8   7   2    9.70   10.60
   8   7   2    2.00    3.50
  -9  -7  -2   -0.30    3.90
   9  -7   2   25.90   15.70
   9  -7   2    1.70    3.00
   9  -7   2    4.50    2.90
  -9   7  -2   -9.30   11.30
   9   7   2    3.50    4.10
  -9   7  -2    7.30    5.60
   9   7   2    7.40   12.80
  -9   7  -2   -4.20    6.30
   8  -8  -2   14.10    4.80
   8  -8  -2   11.00    4.00
   8  -8  -2   13.90   19.10
  -8  -8   2    4.60    3.00
  -8   8   2    5.60   11.40
   8   8  -2   11.10    9.30
   8   8  -2    7.80   11.80
  -8   8   2   11.50    5.90
  -8   8   2   15.20    7.90
  -7  -8   2   23.00    4.00
   7  -8  -2   30.60    5.80
  -7  -8   2   37.30    8.70
   7  -8  -2   44.90   19.30
   7  -8  -2   47.10    8.50
  -7   8   2   18.60    5.90
   7   8  -2   17.50    8.20
  -7   8   2   18.70   11.30
  -7   8   2   17.00    8.20
   7   8  -2   27.50    9.90
   6  -8  -2    0.60    3.10
   6  -8  -2    1.80    2.70
  -6  -8   2    8.30    2.40
   6  -8  -2    2.90    3.40
  -6  -8   2    4.90    2.70
  -6  -8   2    2.30    4.10
   6  -8  -2   24.30   15.80
  -6   8   2    1.60    8.10
   6   8  -2    2.00    7.00
  -6   8   2    5.10    6.10
   6   8  -2    1.80    8.00
  -5  -8   2  108.49   12.10
   5  -8  -2   81.59    9.60
   5  -8  -2   33.50   16.30
  -5  -8   2   89.69    7.00
   5  -8  -2   90.29   11.90
   5  -8  -2   96.09    9.60
  -5  -8   2   75.29    5.50
  -5   8   2   74.69   11.20
  -5   8   2   92.29   14.50
   4  -8  -2   35.50    6.90
  -4  -8   2   55.49    9.90
  -4  -8   2   53.59    4.70
   4  -8  -2   64.39   16.40
   4  -8  -2   55.39    6.40
  -4  -8   2   48.30    3.90
  -4   8   2   61.99   10.80
   3  -8  -2  145.99   11.80
   3  -8  -2  196.78   22.30
   3  -8  -2  167.78   11.40
  -3  -8   2  193.78   15.90
   3  -8  -2  195.08   16.40
  -3   8   2  155.58   17.30
   2  -8  -2   -2.80    2.30
  -2  -8   2    2.60    3.30
   2  -8  -2   -0.40    2.30
  -2   8   2    8.40    9.30
  -2   8   2    9.90    7.60
   1  -8  -2   72.29    7.50
  -1  -8   2   87.49   11.60
   1  -8  -2   85.19    7.60
  -1   8   2   72.49   13.40
  -1   8   2   75.79   12.90
   0  -8  -2    2.80    2.10
   0  -8   2    6.80    4.30
   0  -8  -2    9.90    3.20
   0   8   2    4.00    8.10
   0   8   2   11.60    8.00
  -1  -8  -2   83.29    7.40
   1  -8   2   82.29    5.40
  -1  -8  -2   90.39    8.00
   1  -8   2   78.09    9.50
  -1  -8  -2   74.79   11.20
   1  -8   2   94.09    6.20
   1   8   2   87.39   13.00
   1   8   2   72.79   13.60
   2  -8   2   95.39    7.40
   2  -8   2   94.09   10.30
   2  -8   2  106.19    6.60
  -2  -8  -2   64.09   10.50
  -2  -8  -2   91.59    7.60
  -2  -8  -2  101.89    8.80
   2   8   2   99.19   13.70
  -2   8  -2   99.19    8.40
   2   8   2  121.39   16.50
  -2   8  -2   88.99   10.40
   3  -8   2  150.58   12.70
  -3  -8  -2  139.09   11.00
  -3  -8  -2  123.59    9.40
  -3  -8  -2  155.98   15.30
   3  -8   2  143.79    8.50
   3  -8   2  139.99   17.00
   3  -8   2  132.29    9.70
  -3   8  -2  119.39   11.60
   3   8   2  119.29   17.60
   3   8   2  146.29   16.00
   4  -8   2   12.10    3.80
   4  -8   2   -3.40   11.10
   4  -8   2   18.30    4.60
   4  -8   2   17.70    3.30
  -4  -8  -2   13.30    4.80
  -4  -8  -2   23.90    5.30
  -4  -8  -2    7.20    3.10
   4   8   2    3.50   11.00
  -4   8  -2    9.80    7.20
   4   8   2    5.50    7.60
   5  -8   2   36.40    5.10
   5  -8   2   36.40    8.20
  -5  -8  -2   29.90    5.30
  -5  -8  -2   56.39    9.00
  -5  -8  -2   31.30    9.20
   5  -8   2   43.40   14.10
   5   8   2   20.00    8.70
  -5   8  -2   44.40   10.00
  -5   8  -2   38.90    8.00
   5   8   2   26.90   13.70
   6  -8   2   34.20    6.60
  -6  -8  -2   20.90    6.10
   6  -8   2   25.00   15.00
  -6  -8  -2   30.50    5.10
   6  -8   2   27.90    4.90
  -6   8  -2   18.70    6.70
  -6   8  -2   25.60    5.70
   6   8   2   25.30   11.20
  -6   8  -2    9.20    9.30
   6   8   2   28.90   16.60
  -7  -8  -2   92.39    9.00
  -7  -8  -2   75.99   13.00
   7  -8   2  112.59   10.50
   7  -8   2  103.99    8.90
   7  -8   2   98.59   23.30
   7   8   2   77.19   20.70
  -7   8  -2   92.49   16.30
  -7   8  -2   95.59   12.00
  -7   8  -2   97.49   10.80
   7   8   2  100.09   18.10
   4  -9  -2    6.70    3.10
   4  -9  -2    2.50    4.50
   4  -9  -2    7.40    4.70
  -4  -9   2   11.40    5.90
  -4   9   2    9.60    9.10
   3  -9  -2   69.29   10.80
   3  -9  -2   49.90    7.70
  -3  -9   2   35.90    8.80
   3  -9  -2   60.89    6.70
  -3   9   2   40.20   15.40
  -3   9   2   46.40   10.90
   2  -9  -2   61.99    9.70
   2  -9  -2   81.59    8.80
  -2  -9   2   76.79   12.00
  -2   9   2   99.29   16.30
  -2   9   2   95.99   14.20
   1  -9  -2    2.00    3.20
   1  -9  -2    5.40    3.10
   1  -9  -2    7.10    5.70
  -1  -9   2   -1.50    4.40
  -1   9   2    8.40    8.10
  -1   9   2    1.40   10.00
   0  -9  -2   14.70    4.00
   0  -9  -2   12.90    5.80
   0  -9  -2   13.70    3.70
   0  -9   2   11.60    5.20
   0   9   2    5.60    8.60
   0   9   2    6.70    8.70
  -1  -9  -2   12.30    3.80
  -1  -9  -2   25.30    9.00
   1  -9   2   12.60    5.20
  -1  -9  -2   11.70    3.20
   1   9   2   11.20    8.90
   1   9   2    7.50    8.50
  -2  -9  -2   51.19    6.40
  -2  -9  -2   51.59    7.20
   2  -9   2   84.19   11.90
   2  -9   2   61.99    5.80
  -2  -9  -2   65.49   10.10
   2  -9   2   58.39    4.90
   2   9   2   51.49   10.40
   2   9   2   55.19   12.60
   3  -9   2    5.80    2.20
  -3  -9  -2   -5.30    5.10
   3  -9   2    8.20    4.40
   3  -9   2   10.40    3.20
  -3  -9  -2    8.40    3.30
  -3  -9  -2   13.00    5.20
   3   9   2    0.90   11.20
   3   9   2    1.90    8.30
  -3   9  -2   10.00    6.60
  -3   9  -2   13.40    5.20
 -15   0   3    1.40    3.40
 -15   0   3   -2.40    5.50
  15   0  -3    1.90    3.70
 -15   0   3   11.70   14.50
  15   0  -3  -19.40   13.10
 -14   0   3    2.30    3.60
 -14   0   3   -0.60    4.60
  14   0  -3    4.70   12.20
 -14   0   3    1.10    9.00
  14   0  -3    3.20    5.80
 -13   0   3    0.50    3.50
 -13   0   3    2.20    9.70
  13   0  -3    4.90    8.40
  13   0  -3   -3.70    2.00
  12   0  -3    2.50    7.20
 -12   0   3   -3.90    5.40
 -12   0   3    0.70    3.40
  12   0  -3    0.70    1.90
 -11   0   3   -2.40    2.00
  11   0  -3   -1.70    1.60
 -11   0   3   -1.50    1.40
  11   0  -3    0.70    8.10
 -11   0   3   -5.00    6.20
 -10   0   3   -0.70    1.40
 -10   0   3    2.80    6.70
 -10   0   3    0.10    1.80
  10   0  -3    0.10    1.60
  -9   0   3   -0.40    1.90
   9   0  -3    1.10    6.10
  -9   0   3   -3.00    4.90
   9   0  -3   -1.00    0.80
  -9   0   3   -0.10    1.10
  -8   0   3    2.10    3.60
  -8   0   3   -1.40    1.20
   8   0  -3   -0.50    0.90
   8   0  -3   -1.30    3.10
  -8   0   3    0.20    0.80
  -7   0   3    1.60    1.60
  -7   0   3   -0.40    2.30
   7   0  -3   -2.00    0.80
   7   0  -3   -0.20    2.90
  -7   0   3    1.80    1.10
   6   0  -3    5.30    3.90
   6   0  -3    1.00    2.10
  -6   0   3    0.50    0.70
  -6   0   3    2.10    3.40
  -6   0   3    0.90    2.20
  -5   0   3   -1.00    1.80
  -5   0   3   -0.40    0.50
   5   0  -3   -0.50    0.60
   5   0  -3   -1.00    2.20
  -5   0   3    0.00    1.40
   4   0  -3    1.40    2.30
   4   0  -3    0.10    0.30
  -4   0   3    0.00    0.40
  -4   0   3   -0.10    0.60
  -4   0   3   -0.50    1.10
   4   0  -3    0.00    1.10
   3   0  -3    0.60    0.80
  -3   0   3    0.10    0.30
  -3   0   3   -0.10    1.10
   3   0  -3    0.30    0.20
  -3   0   3   -0.10    0.50
   3   0  -3    0.00    1.90
  -2   0   3   -1.20    1.30
   2   0  -3   -1.40    1.40
   2   0  -3    0.30    0.40
  -2   0   3   -0.10    0.80
   2   0  -3   -1.20    0.80
  -1   0   3   -0.10    0.30
   1   0  -3    0.50    0.30
  -1   0   3    0.20    0.40
  -1   0   3    0.80    0.40
   1   0  -3    0.30    0.50
  -1   0   3    0.10    1.10
   1   0  -3    0.10    1.50
   1   0  -3    0.10    0.40
   0   0   3    0.30    1.70
   0   0  -3   -0.20    0.40
   0   0   3   -0.10    0.50
   0   0  -3    2.00    1.70
  -1   0  -3   -0.20    1.80
   1   0   3    0.40    0.70
  -1   0  -3   -0.40    0.30
   1   0   3    0.80    1.60
  -2   0  -3    0.30    1.60
   2   0   3    0.10    1.40
   2   0   3   10.00    2.30
   3   0   3   -1.40    0.50
   3   0   3   -1.20    2.10
  -3   0  -3   -0.80    2.50
  -3   0  -3   -0.30    1.30
   4   0   3    1.60    1.10
   4   0   3    1.80    2.90
   5   0   3   -3.40    3.00
  -5   0  -3   -4.20    3.50
   5   0   3   -0.10    1.90
  -5   0  -3    0.70    1.80
  -6   0  -3    0.30    1.20
  -6   0  -3   -0.60    0.50
  -6   0  -3   -2.90    3.90
   6   0   3   -3.00    3.60
   6   0   3   -0.30    1.10
   7   0   3   -0.70    1.40
  -7   0  -3    4.30    4.30
   7   0   3    2.80    3.70
  -7   0  -3    1.20    2.30
  -8   0  -3    2.10    4.80
  -8   0  -3   -1.00    1.60
  -8   0  -3   -0.40    1.00
   8   0   3   -0.80    3.80
   8   0   3    1.00    1.50
  -9   0  -3   -0.90    1.70
   9   0   3   -1.00    5.10
  -9   0  -3   -2.00    1.20
  -9   0  -3   -7.20    7.00
   9   0   3   -1.50    1.60
 -10   0  -3    0.20    2.10
  10   0   3   -1.30    2.00
 -10   0  -3    0.70    1.70
 -10   0  -3   -0.70    5.90
  10   0   3   -3.20    7.80
 -11   0  -3    1.00    1.90
  11   0   3    4.00    7.70
 -11   0  -3    1.70    2.80
 -11   0  -3   -3.20   10.80
  11   0   3    6.30    2.90
 -12   0  -3   -3.80   12.10
  12   0   3   -9.10   11.60
 -12   0  -3   -0.90    3.30
 -12   0  -3    2.30    3.50
  12   0   3    1.70    2.90
 -13   0  -3    1.40   15.30
  13   0   3   -1.80    3.20
 -13   0  -3   -0.20    2.90
 -13   0  -3    8.00    5.20
  13   0   3   -2.60   10.70
  14   0   3   -8.60    3.80
 -14   0  -3    3.30    6.10
 -14   0  -3   -4.10    3.70
 -14   0  -3   -3.40   14.90
  14   0   3   15.50   21.10
 -15  -1   3   17.60   15.90
 -15  -1   3   36.60    8.70
  15  -1  -3   33.90    6.80
  15  -1  -3   37.20   22.00
 -15  -1   3   32.90    6.50
  15   1  -3   27.70    6.80
 -15   1   3   10.40   15.40
  15   1  -3   39.70   17.40
 -15   1   3   24.20    6.30
 -15   1   3   23.00    8.10
 -14  -1   3   19.50   12.80
  14  -1  -3   -0.60   15.00
 -14  -1   3    7.70    4.80
  14  -1  -3    6.60    3.40
 -14  -1   3    3.90    3.10
  14   1  -3   19.90    5.50
 -14   1   3    6.80    3.90
 -14   1   3   14.20   10.40
 -14   1   3    7.00    4.90
  14   1  -3   11.60   13.80
 -13  -1   3   19.10    5.10
  13  -1  -3   23.60    5.60
  13  -1  -3   34.20   13.40
 -13  -1   3   27.80   11.90
 -13   1   3   31.00    7.60
 -13   1   3   56.69   13.40
  13   1  -3   26.00    5.30
  13   1  -3   28.90   14.40
 -12  -1   3   -0.10    2.70
 -12  -1   3    6.40    8.80
  12  -1  -3   -3.80    1.60
  12  -1  -3    2.90   10.90
 -12  -1   3   -1.30    2.30
  12   1  -3   -1.40    1.70
 -12   1   3    3.00    8.30
 -12   1   3   -2.10    3.10
  12   1  -3   11.60   10.00
 -11  -1   3  185.38   11.30
  11  -1  -3  175.48   20.10
  11  -1  -3  177.88   12.60
 -11  -1   3  188.58   19.70
 -11  -1   3  188.88   13.50
  11   1  -3  162.28   19.40
 -11   1   3  204.78   20.70
 -11   1   3  218.48   15.80
 -11   1   3  185.88   12.40
  11   1  -3  174.88   12.30
  10  -1  -3   17.90    3.60
  10  -1  -3   21.10   10.40
 -10  -1   3   16.20    7.70
 -10  -1   3   14.60    3.40
 -10  -1   3   14.60    2.80
 -10   1   3   20.00    5.30
  10   1  -3   17.90    8.70
 -10   1   3   26.30    8.20
 -10   1   3   19.30    3.80
  10   1  -3   16.40    3.30
  -9  -1   3  490.65   21.40
   9  -1  -3  400.26   30.40
  -9  -1   3  468.55   23.60
   9  -1  -3  446.96   23.00
  -9  -1   3  505.75   30.90
  -9   1   3  438.36   22.30
  -9   1   3  462.95   30.50
   9   1  -3  477.45   31.60
   9   1  -3  470.95   22.70
   8  -1  -3  371.76   18.60
  -8  -1   3  340.27   16.30
   8  -1  -3  346.17   16.30
  -8  -1   3  332.37   23.10
   8  -1  -3  342.57   25.90
  -8   1   3  356.56   19.40
   8   1  -3  363.36   17.80
   8   1  -3  330.47   24.20
  -8   1   3  368.66   17.80
  -8   1   3  349.77   24.60
  -7  -1   3    0.10    1.20
   7  -1  -3    1.10    1.30
   7  -1  -3    0.30    4.60
  -7  -1   3    2.40    1.10
  -7  -1   3   -1.20    3.10
   7  -1  -3   -0.30    0.60
   7   1  -3    1.20    0.70
  -7   1   3    1.00    1.00
  -7   1   3    2.10    3.70
   7   1  -3   -3.20    3.40
  -7   1   3    0.60    1.70
  -6  -1   3  471.65   19.90
  -6  -1   3  470.35   21.70
   6  -1  -3  449.76   28.10
   6  -1  -3  464.45   21.50
   6  -1  -3  460.75   21.90
  -6  -1   3  476.05   26.20
  -6   1   3  465.75   21.30
  -6   1   3  477.45   22.70
   6   1  -3  482.55   26.90
  -6   1   3  472.15   27.20
   6   1  -3  463.65   21.10
   5  -1  -3    4.50    3.10
   5  -1  -3    1.80    1.00
  -5  -1   3    4.10    2.50
  -5  -1   3    3.70    1.30
   5  -1  -3    4.10    1.10
   5   1  -3    2.70    0.90
  -5   1   3    4.70    1.40
  -5   1   3    5.50    2.00
  -5   1   3    1.90    2.70
  -4  -1   3  302.77   16.60
   4  -1  -3  302.37   13.60
   4  -1  -3  282.27   14.30
  -4  -1   3  289.57   13.70
   4  -1  -3  315.47   19.30
  -4   1   3  301.47   14.80
  -4   1   3  294.97   18.40
   4   1  -3  283.57   13.30
  -4   1   3  301.97   14.00
   3  -1  -3 2357.76   96.39
   3  -1  -3 2282.47   90.89
  -3  -1   3 2332.47   92.49
   3  -1  -3 2343.07   89.99
  -3  -1   3 2350.86   89.79
   3   1  -3 2277.67   89.39
  -3   1   3 2338.47   95.49
  -3   1   3 2316.37   90.39
  -3   1   3 2327.37   91.09
   3   1  -3 2212.38   92.79
  -2  -1   3 2134.69   81.89
   2  -1  -3 2085.19   80.29
   2  -1  -3 1991.30   85.59
  -2  -1   3 2097.59   79.59
   2  -1  -3 2053.49   80.99
  -2   1   3 2060.69   80.99
  -2   1   3 2120.09   85.79
  -2   1   3 2022.20   80.39
   2   1  -3 2030.50   81.99
   2   1  -3 1996.00   79.39
   1  -1  -3 1304.77   56.59
   1  -1  -3 1302.87   51.59
   1  -1  -3 1267.57   52.09
   1  -1  -3 1330.57   51.89
  -1  -1   3 1303.77   50.59
  -1  -1   3 1294.37   52.89
  -1   1   3 1254.37   56.39
  -1   1   3 1307.27   51.89
   1   1  -3 1265.87   50.39
   1   1  -3 1363.16   53.09
  -1   1   3 1311.67   51.69
   0  -1   3 1061.69   42.00
   0  -1   3 1048.60   44.30
   0  -1  -3 1097.09   43.10
   0  -1   3 1077.49   41.20
   0   1  -3 1069.09   41.30
   0   1   3 1086.59   48.00
   0   1  -3 1022.30   44.70
   0   1   3 1086.09   48.00
   0   1   3 1088.39   43.30
   0   1  -3 1087.79   41.80
   1  -1   3  362.56   18.00
   1  -1   3  376.66   14.50
  -1  -1  -3  381.56   16.40
  -1  -1  -3  372.96   20.90
   1  -1   3  357.46   15.50
   1   1   3  327.57   19.90
  -1   1  -3  370.36   14.90
   1   1   3  353.66   16.40
  -1   1  -3  371.36   18.60
   2  -1   3  993.20   39.80
  -2  -1  -3 1062.79   46.80
   2  -1   3  931.61   43.00
   2  -1   3  964.70   38.50
  -2  -1  -3 1013.40   40.40
  -2   1  -3 1002.60   39.00
   2   1   3  955.50   40.50
  -2   1  -3 1015.70   39.70
   2   1   3  978.20   45.10
  -2   1  -3  994.60   43.80
   3  -1   3 1257.67   55.79
  -3  -1  -3 1233.58   58.19
   3  -1   3 1261.47   51.49
  -3  -1  -3 1291.77   51.89
  -3   1  -3 1273.77   50.49
  -3   1  -3 1328.97   51.49
   3   1   3 1294.07   57.59
  -3   1  -3 1332.57   57.19
  -4  -1  -3   65.59   10.00
   4  -1   3   68.69    5.10
  -4  -1  -3   74.29    5.50
   4  -1   3   58.79    8.80
  -4   1  -3   87.59    9.40
  -4   1  -3   68.89    4.50
   4   1   3   71.19   10.20
   4   1   3   65.89    5.40
  -4   1  -3   72.59    5.30
  -5  -1  -3  274.07   14.10
   5  -1   3  265.67   14.00
  -5  -1  -3  267.27   20.30
   5  -1   3  278.67   19.10
   5   1   3  263.37   14.30
  -5   1  -3  286.17   14.20
   5   1   3  255.87   19.00
  -5   1  -3  248.88   18.80
  -5   1  -3  281.37   12.90
  -6  -1  -3   13.40    5.60
   6  -1   3    8.70    2.40
   6  -1   3    4.20    4.10
  -6  -1  -3    4.30    3.10
  -6   1  -3   12.60    5.80
   6   1   3   12.40    3.40
   6   1   3    5.80    4.60
  -6   1  -3    6.80    1.80
  -6   1  -3    8.20    2.50
   7  -1   3  430.36   21.00
  -7  -1  -3  407.16   29.00
  -7  -1  -3  413.96   20.80
   7  -1   3  375.26   26.80
   7   1   3  407.36   21.20
   7   1   3  418.46   28.00
  -7   1  -3  470.05   29.70
  -7   1  -3  425.46   19.50
  -7   1  -3  407.06   21.00
   8  -1   3   81.59   13.70
   8  -1   3   74.79    7.20
  -8  -1  -3   80.29   14.70
  -8  -1  -3   73.79    7.20
  -8   1  -3   95.99   15.40
   8   1   3   92.09   14.40
  -8   1  -3   83.79    7.70
  -8   1  -3   81.39    6.40
  -9  -1  -3  413.36   20.50
  -9  -1  -3  469.55   34.00
   9  -1   3  421.26   31.60
  -9  -1  -3  432.46   23.10
   9  -1   3  415.06   22.50
   9   1   3  443.46   31.50
  -9   1  -3  431.76   32.50
  -9   1  -3  444.76   21.40
   9   1   3  448.66   23.30
 -10  -1  -3   32.50   11.50
 -10  -1  -3   34.60    4.10
  10  -1   3   24.70   10.10
 -10  -1  -3   37.10    8.00
  10  -1   3   30.60    5.90
 -10   1  -3   35.90    6.20
  10   1   3   32.20    5.60
 -10   1  -3   39.20    5.40
  10   1   3   28.30   11.20
 -10   1  -3   31.00   11.90
 -11  -1  -3   36.90    5.80
 -11  -1  -3   80.69   18.70
  11  -1   3   53.59    7.60
  11  -1   3   74.39   17.50
 -11   1  -3   33.80    5.00
 -11   1  -3   69.59   17.00
  11   1   3   48.70   14.70
 -12  -1  -3    8.30    2.60
 -12  -1  -3    8.30    4.40
  12  -1   3    7.30    8.80
 -12  -1  -3   10.80   12.10
  12   1   3    8.40   12.20
  12   1   3   20.70    8.20
 -12   1  -3    1.50   10.00
 -12   1  -3   38.60    9.80
  13  -1   3   95.69   15.60
 -13  -1  -3   58.69    7.00
 -13  -1  -3   46.10   17.70
  13  -1   3   53.49   16.50
 -13  -1  -3   54.09    9.20
  13   1   3   37.20   11.50
  13   1   3   70.99   18.90
 -13   1  -3   54.69    9.50
 -13   1  -3   48.20   17.80
 -13   1  -3   60.49    8.20
  14  -1   3   15.00   19.50
 -14  -1  -3    5.00   11.50
  14  -1   3   -0.80    4.00
 -14  -1  -3   -0.40    3.30
  14   1   3   -9.30   17.90
  14   1   3    4.30    5.00
 -14   1  -3    6.80    6.80
 -14   1  -3   -2.90    4.40
 -15  -2   3    8.60    3.40
 -15  -2   3    4.80    5.70
  15  -2  -3    9.90    7.50
  15  -2  -3   35.70   21.70
 -15  -2   3    7.40   15.50
  15   2  -3    0.60    3.80
 -15   2   3   16.00    6.20
 -15   2   3   13.10   15.80
  15   2  -3   23.00   20.00
 -15   2   3    7.50    7.10
 -14  -2   3    8.40    3.10
 -14  -2   3    7.70    4.90
  14  -2  -3   -6.10   11.40
  14  -2  -3    4.60    4.30
 -14  -2   3    0.80   12.60
  14   2  -3    3.70    3.60
 -14   2   3    2.50    9.40
 -14   2   3   -0.80    4.00
  14   2  -3   21.00   14.70
 -14   2   3    5.70    5.80
  13  -2  -3    8.30    3.40
 -13  -2   3    6.30    3.10
  13  -2  -3   14.20   15.40
 -13  -2   3    9.60    9.00
 -13   2   3   11.70    5.30
  13   2  -3   -0.10   11.40
 -13   2   3   19.10   12.00
  13   2  -3    5.80    3.10
 -12  -2   3    8.80    8.60
 -12  -2   3    1.00    3.10
  12  -2  -3    0.70    1.80
 -12  -2   3    1.90    1.90
  12  -2  -3   -2.70    8.50
 -12   2   3    4.10    8.70
  12   2  -3    1.00    2.20
  12   2  -3   -6.80    8.80
 -12   2   3   -1.90    3.00
  11  -2  -3   70.49   15.90
 -11  -2   3   85.49    6.60
 -11  -2   3   78.59    8.40
 -11  -2   3   97.19   15.40
  11  -2  -3   73.79    8.10
 -11   2   3   83.89    8.20
  11   2  -3   76.59   15.10
  11   2  -3   77.89    7.40
 -11   2   3   94.79   16.90
 -11   2   3   81.19    9.00
  10  -2  -3  118.09    7.80
 -10  -2   3  123.59    8.10
  10  -2  -3  117.09   19.50
  10  -2  -3  135.09   10.20
 -10  -2   3  133.79   15.60
 -10  -2   3  112.09    9.60
  10   2  -3  119.29    9.20
 -10   2   3  127.49   13.80
  10   2  -3  117.09   16.50
 -10   2   3  147.69   17.30
 -10   2   3  144.99   11.60
   9  -2  -3  229.68   12.70
  -9  -2   3  216.48   19.20
  -9  -2   3  250.97   14.50
   9  -2  -3  220.18   21.90
  -9   2   3  270.37   15.20
   9   2  -3  248.98   21.20
  -9   2   3  239.68   15.60
  -9   2   3  255.47   21.90
   9   2  -3  245.78   13.70
  -8  -2   3  217.58   12.70
   8  -2  -3  209.18   13.00
   8  -2  -3  229.38   20.90
   8  -2  -3  209.28   11.60
  -8  -2   3  247.48   18.50
  -8   2   3  191.08   12.80
  -8   2   3  230.18   18.60
   8   2  -3  221.08   12.20
   7  -2  -3    9.20    5.40
   7  -2  -3   13.60    3.00
   7  -2  -3   14.50    2.60
  -7  -2   3    9.40    4.00
  -7  -2   3   15.20    2.80
  -7   2   3   10.70    2.50
   7   2  -3   14.70    2.60
  -7   2   3    9.10    4.70
  -7   2   3   18.10    4.20
   6  -2  -3   48.90    4.90
   6  -2  -3   40.60    8.80
  -6  -2   3   46.80    7.70
  -6  -2   3   43.00    4.60
   6  -2  -3   38.90    4.00
  -6   2   3   53.29    5.20
  -6   2   3   40.70    8.40
   6   2  -3   47.70    4.00
   6   2  -3   28.30    6.90
  -6   2   3   38.60    5.60
   5  -2  -3   56.69   10.60
   5  -2  -3   71.99    8.10
  -5  -2   3   66.29    7.00
  -5  -2   3   60.49    4.50
  -5   2   3   64.89    5.60
   5   2  -3   57.19    4.10
   5   2  -3   50.39    7.30
  -5   2   3   58.89    8.80
   4  -2  -3   55.19    4.70
  -4  -2   3   55.89    5.50
   4  -2  -3   56.39    4.90
  -4  -2   3   55.19    3.90
   4  -2  -3   79.79    9.10
  -4   2   3   62.99    5.10
  -4   2   3   59.59    5.20
   4   2  -3   42.60    6.10
  -4   2   3   49.00    7.80
   4   2  -3   57.69    3.60
  -3  -2   3   19.00    2.90
   3  -2  -3   36.10    7.20
  -3  -2   3   19.80    1.80
   3  -2  -3   15.40    2.60
  -3   2   3   21.30    3.20
  -3   2   3   28.80    3.90
   3   2  -3   24.80    3.70
  -3   2   3   18.70    5.00
   2  -2  -3  452.95   25.40
   2  -2  -3  446.86   20.40
   2  -2  -3  449.26   20.30
  -2  -2   3  424.76   18.70
  -2  -2   3  454.15   17.90
  -2   2   3  459.15   20.80
   2   2  -3  441.36   17.40
  -2   2   3  441.76   25.00
  -2   2   3  441.46   20.50
   2   2  -3  464.35   19.50
  -1  -2   3   16.90    1.70
   1  -2  -3   14.30    2.60
   1  -2  -3   14.60    2.30
  -1  -2   3   14.60    2.00
  -1  -2   3   17.90    1.60
   1  -2  -3   15.90    2.60
   1  -2  -3    7.10    3.40
  -1   2   3   20.00    3.20
  -1   2   3   15.60    5.10
  -1   2   3   14.10    2.30
   0  -2  -3   53.99    4.50
   0  -2  -3   42.40    3.70
   0  -2   3   47.30    3.50
   0  -2   3   46.30    2.50
   0  -2   3   51.49    3.40
   0   2  -3   44.40    2.40
   0   2  -3   52.19    4.20
   0   2  -3   45.90    3.30
   0   2   3   39.90    3.70
   0   2   3   37.00    7.40
   1  -2   3  514.35   20.30
  -1  -2  -3  502.65   21.80
   1  -2   3  500.45   22.80
   1  -2   3  489.25   20.70
  -1   2  -3  494.95   20.20
  -1   2  -3  488.95   24.50
  -1   2  -3  499.65   21.20
   1   2   3  483.95   27.40
   1   2   3  485.55   21.90
   2  -2   3  162.98    8.10
   2  -2   3  148.89    7.80
  -2  -2  -3  177.28    9.30
   2  -2   3  156.38   10.60
  -2  -2  -3  175.58   14.20
   2   2   3  165.28    9.30
  -2   2  -3  152.68   10.80
  -2   2  -3  168.08    8.20
   2   2   3  151.78   13.00
  -2   2  -3  171.28    9.40
  -3  -2  -3  439.66   19.30
   3  -2   3  409.56   22.20
  -3  -2  -3  381.46   24.90
   3  -2   3  428.86   18.60
   3  -2   3  396.96   17.60
  -3   2  -3  434.76   18.70
  -3   2  -3  408.66   22.90
   3   2   3  410.56   24.40
   3   2   3  420.46   19.70
  -3   2  -3  420.46   18.70
  -4  -2  -3   63.49   10.30
   4  -2   3   58.49    4.00
  -4  -2  -3   66.69    5.20
   4  -2   3   64.29    5.00
   4  -2   3   59.09    8.50
   4   2   3   58.69    5.20
  -4   2  -3   62.09    5.00
   4   2   3   57.69    9.10
  -4   2  -3   51.99    4.50
  -4   2  -3   70.69    8.20
  -5  -2  -3    3.10    4.80
  -5  -2  -3    3.50    1.70
   5  -2   3    3.20    3.60
   5  -2   3    3.30    1.40
  -5   2  -3    6.40    1.80
  -5   2  -3    2.90    1.60
   5   2   3    5.10    2.00
  -5   2  -3    5.70    3.70
   5   2   3    7.00    4.20
   6  -2   3   13.00    2.60
   6  -2   3   12.30    2.00
  -6  -2  -3   32.60    9.00
  -6  -2  -3   17.90    3.60
   6  -2   3    5.70    5.70
   6   2   3    9.40    5.20
  -6   2  -3   19.90    3.80
  -6   2  -3   18.90    3.50
   6   2   3    9.30    2.60
  -6   2  -3   15.20    5.70
  -7  -2  -3    5.60    2.20
  -7  -2  -3    4.80    5.10
   7  -2   3    6.70    2.40
   7  -2   3    6.30    5.80
  -7   2  -3    9.10    2.70
  -7   2  -3   10.80    3.10
   7   2   3   10.50    6.10
   7   2   3    7.00    2.60
  -7   2  -3   -0.80    5.00
   8  -2   3    0.90    1.30
  -8  -2  -3    6.50    3.30
  -8  -2  -3   -1.60    5.30
   8  -2   3    7.00    6.00
   8   2   3    2.90    2.30
  -8   2  -3   -0.60    5.60
  -8   2  -3    4.30    2.40
   8   2   3    2.10    4.60
  -8   2  -3    0.00    2.00
  -9  -2  -3    4.40    8.70
  -9  -2  -3   12.30    3.40
   9  -2   3   10.10    3.20
   9  -2   3   12.80    8.10
  -9   2  -3   26.40    9.40
  -9   2  -3    4.50    2.80
   9   2   3   12.20    8.30
  -9   2  -3   16.00    4.10
   9   2   3    8.30    3.00
  10  -2   3   59.79   14.60
  10  -2   3   37.00    5.90
 -10  -2  -3   60.79    9.60
 -10  -2  -3   69.79   15.70
 -10   2  -3   46.90    7.60
  10   2   3   43.30   11.00
  10   2   3   27.70    4.90
 -10   2  -3   40.20    5.70
 -10   2  -3   25.80   11.50
  11  -2   3   95.39   17.60
 -11  -2  -3   71.29    8.90
 -11  -2  -3   84.09   19.20
  11  -2   3  105.89    9.80
 -11   2  -3   82.79    9.90
  11   2   3   90.69    9.60
 -11   2  -3  112.99    9.80
  11   2   3   71.59   16.20
 -11   2  -3  128.69   20.00
 -12  -2  -3   24.30    5.40
 -12  -2  -3   32.40    4.90
  12  -2   3   26.30   14.20
 -12  -2  -3   44.60   16.60
  12  -2   3   24.00    4.70
  12   2   3   29.00    6.10
 -12   2  -3   18.90   12.70
 -12   2  -3   32.50    6.50
  12   2   3   62.59   16.00
 -12   2  -3   43.40    7.40
  13  -2   3   12.70    7.10
 -13  -2  -3    3.00    4.80
 -13  -2  -3  -17.80   16.60
  13   2   3   -4.00    3.90
 -13   2  -3   -2.40   15.80
 -13   2  -3    8.10    4.50
 -13   2  -3    3.10    5.70
  13   2   3   -8.30   15.60
  14  -3  -3   11.30   17.80
  14  -3  -3   20.50    5.80
 -14  -3   3   11.30   13.80
 -14  -3   3    9.10    5.20
  14   3  -3   23.90    5.80
 -14   3   3    9.40   13.60
 -14   3   3   18.60    9.50
 -14   3   3   10.80    7.40
  14   3  -3   17.30   16.60
  13  -3  -3   45.40   18.00
 -13  -3   3   30.80    4.80
  13  -3  -3   20.30    5.80
 -13  -3   3   42.90   13.90
 -13  -3   3   17.30    5.30
 -13   3   3   27.80   14.60
  13   3  -3   14.90    4.30
  13   3  -3   36.70   15.10
 -13   3   3   15.90    5.50
 -13   3   3   24.20    6.20
 -12  -3   3    3.30    1.70
  12  -3  -3   13.30   12.20
 -12  -3   3    2.40    9.20
 -12  -3   3    1.10    2.80
  12  -3  -3    2.90    2.80
  12  -3  -3    2.70    1.70
  12   3  -3   14.10   11.00
 -12   3   3    8.80   10.50
  12   3  -3    1.80    2.80
 -12   3   3    4.30    3.50
 -11  -3   3   16.30    4.40
  11  -3  -3   15.70   11.30
  11  -3  -3    9.70    3.00
 -11  -3   3    8.70    7.20
  11  -3  -3   20.30    4.10
 -11   3   3    6.90    3.60
  11   3  -3   10.90    8.10
 -11   3   3    7.00    7.80
 -11   3   3   14.80    5.10
  10  -3  -3   40.20   13.70
 -10  -3   3   49.80   11.60
  10  -3  -3   44.40    6.80
 -10  -3   3   38.90    6.20
  10  -3  -3   52.49    5.40
 -10   3   3   44.20    7.00
  10   3  -3   43.70    5.30
 -10   3   3   44.10    6.30
 -10   3   3   33.60    9.40
   9  -3  -3  541.05   39.90
  -9  -3   3  608.44   29.00
  -9  -3   3  593.34   36.10
   9  -3  -3  626.64   30.00
   9  -3  -3  613.84   28.20
   9   3  -3  621.74   28.30
   9   3  -3  639.34   37.30
  -9   3   3  630.54   31.60
  -9   3   3  632.64   30.90
  -9   3   3  629.44   38.90
   8  -3  -3   10.60    2.50
   8  -3  -3   14.00    6.90
  -8  -3   3    9.20    2.40
   8  -3  -3    6.10    2.00
  -8  -3   3   11.90    5.90
  -8   3   3   19.10    5.80
  -8   3   3    7.40    2.60
   8   3  -3   10.10    2.40
   8   3  -3   16.00    7.10
  -8   3   3   10.20    3.60
   7  -3  -3  150.78   17.30
   7  -3  -3  154.88   10.20
  -7  -3   3  171.28   14.00
  -7  -3   3  171.58   11.20
   7  -3  -3  162.98   10.90
   7   3  -3  160.38   14.20
   7   3  -3  176.28    9.60
  -7   3   3  177.78   11.90
  -7   3   3  164.98   15.80
  -7   3   3  171.28   11.80
   6  -3  -3   64.79   11.80
  -6  -3   3   74.49    8.50
   6  -3  -3   71.19    6.40
  -6  -3   3   76.19    5.40
   6  -3  -3   81.39    6.40
  -6   3   3   69.69    6.80
   6   3  -3   63.99    9.10
  -6   3   3   70.39    6.80
   6   3  -3   76.89    5.10
  -6   3   3  105.09   11.70
  -5  -3   3   51.69    7.10
  -5  -3   3   51.49    4.00
   5  -3  -3   43.90    4.70
   5  -3  -3   50.39    5.10
   5  -3  -3   52.79    9.70
  -5   3   3   53.69    9.20
   5   3  -3   42.90    3.40
  -5   3   3   39.90    4.90
  -5   3   3   45.40    5.30
   5   3  -3   58.49    6.80
   4  -3  -3    2.60    1.40
  -4  -3   3    1.70    2.50
   4  -3  -3    5.20    1.70
   4  -3  -3    8.20    5.30
  -4  -3   3    6.40    1.30
   4   3  -3    5.50    2.30
  -4   3   3    7.70    2.70
  -4   3   3    3.50    1.90
  -4   3   3    2.30    3.30
   3  -3  -3 1042.60   46.40
  -3  -3   3 1074.39   43.60
   3  -3  -3 1088.39   52.59
  -3  -3   3 1075.49   41.80
   3   3  -3 1071.09   41.40
  -3   3   3 1094.59   45.40
  -3   3   3 1022.10   45.90
   3   3  -3 1065.69   43.90
  -3   3   3 1097.89   51.19
   2  -3  -3  126.59    8.10
   2  -3  -3  119.69    7.80
   2  -3  -3  134.29    8.90
   2  -3  -3  116.59   11.90
  -2   3   3  128.89   12.30
  -2   3   3  126.19    8.90
  -2   3   3  122.29    8.20
   1  -3  -3  134.59    8.20
   1  -3  -3  122.99    7.80
   1  -3  -3  136.49   12.40
  -1  -3   3  123.79    7.60
   1  -3  -3  111.59    8.50
  -1   3   3  115.69    8.50
  -1   3   3  118.09   11.90
   0  -3   3   60.09    4.10
   0  -3  -3   59.99    5.80
   0  -3   3   65.69    3.10
   0  -3   3   59.19    4.80
   0  -3  -3   61.89    5.00
   0   3   3   60.39    5.10
   0   3   3   57.69    9.40
   0   3  -3   64.59    4.30
   1  -3   3    1.10    1.90
   1  -3   3    0.90    0.50
   1  -3   3    1.20    0.70
  -1  -3  -3    1.60    1.10
   1   3   3   -1.40    2.80
   1   3   3    0.00    3.30
  -1   3  -3   -0.70    0.80
   1   3   3    1.00    1.10
  -1   3  -3    0.50    0.60
  -1   3  -3    1.60    1.60
   2  -3   3   52.59    4.40
   2  -3   3   62.09    3.90
  -2  -3  -3   44.20    8.70
   2  -3   3   58.39    6.30
   2   3   3   56.09    5.00
  -2   3  -3   63.09    5.20
  -2   3  -3   57.49    6.10
  -2   3  -3   63.09    4.20
   3  -3   3   25.50    2.70
   3  -3   3   22.80    2.60
  -3  -3  -3   28.60    7.30
  -3  -3  -3   17.90    2.90
   3  -3   3   21.80    5.30
  -3   3  -3   27.40    4.10
   3   3   3   16.80    3.10
  -3   3  -3   26.40    2.90
  -3   3  -3   23.10    5.00
   4  -3   3    1.60    1.00
   4  -3   3    0.40    2.50
   4  -3   3    2.10    1.10
  -4  -3  -3    1.40    1.20
  -4  -3  -3   -5.60    4.00
  -4   3  -3    0.70    1.00
  -4   3  -3    3.10    3.50
   4   3   3   -0.90    4.00
   4   3   3   -0.10    1.00
  -4   3  -3   -0.20    1.10
   5  -3   3  112.19    7.20
  -5  -3  -3   96.19    7.20
   5  -3   3   98.99   11.40
  -5  -3  -3  110.69   15.40
   5  -3   3  112.79    6.70
   5   3   3   94.09    7.70
   5   3   3   97.49   11.80
  -5   3  -3   98.19    7.30
  -5   3  -3   92.09   10.50
  -5   3  -3  102.69    7.70
   6  -3   3   78.59    5.60
  -6  -3  -3   69.79    6.30
  -6  -3  -3   80.69   14.40
   6  -3   3   79.99    6.70
   6  -3   3   89.69   13.10
  -6   3  -3   91.09    7.20
   6   3   3   69.39   11.70
  -6   3  -3   86.89    7.00
  -6   3  -3  100.99   11.80
   6   3   3   81.39    7.30
   7  -3   3   43.50    5.10
   7  -3   3   50.89    4.30
   7  -3   3   50.49   11.20
  -7  -3  -3   61.99   12.80
  -7  -3  -3   51.19    5.60
  -7   3  -3   48.10    5.90
   7   3   3   42.30    9.90
  -7   3  -3   53.59   10.50
  -7   3  -3   42.30    5.90
  -8  -3  -3    8.70    3.10
   8  -3   3    4.20    6.90
  -8  -3  -3   10.00    8.00
   8  -3   3   14.50    2.80
   8   3   3   10.50    3.70
  -8   3  -3   17.30    8.20
  -8   3  -3   11.50    3.60
  -8   3  -3   12.40    3.90
   8   3   3    3.30    5.40
  -9  -3  -3  132.79   19.70
   9  -3   3   90.79   16.50
  -9  -3  -3   75.29    8.40
   9  -3   3  106.89    9.00
   9   3   3   90.59   15.90
  -9   3  -3   97.39   17.20
   9   3   3  100.59    9.30
  10  -3   3    6.90    3.40
 -10  -3  -3    4.90    3.30
  10  -3   3   12.30   10.60
 -10  -3  -3    4.70   11.20
 -10   3  -3   10.50    8.90
  10   3   3    5.50    2.90
  10   3   3    3.30    9.60
 -10   3  -3    7.30    3.60
  11  -3   3  157.68   11.90
  11  -3   3  123.29   20.70
 -11  -3  -3  109.69   23.20
 -11  -3  -3  123.59   11.80
  11   3   3  131.79   22.70
  11   3   3  150.28   12.60
 -11   3  -3  137.79   21.40
 -12  -3  -3    9.10    4.20
  12  -3   3   11.40    4.10
 -12  -3  -3    7.80   16.60
 -12   3  -3    5.00    4.40
 -12   3  -3    6.30    4.90
 -12   3  -3   -7.10   13.10
  12   3   3    7.40    3.60
  12   3   3   -0.60   14.20
 -13  -3  -3    6.40    5.30
  13  -3   3    4.90   14.10
  13  -3   3    5.30    4.50
 -13  -3  -3    8.90   19.00
 -13  -3  -3    8.60    4.00
  13   3   3    8.10    5.30
 -13   3  -3   13.10    5.60
  13   3   3   -5.00   17.20
 -13   3  -3   21.20   17.90
 -13   3  -3    8.00    7.50
 -14  -4   3  -10.30   15.70
  14  -4  -3    3.90    3.80
  14  -4  -3    0.60   19.40
 -14  -4   3    7.60    3.60
 -14  -4   3    5.70    5.90
 -14   4   3   27.30   16.40
 -14   4   3   -4.60    6.90
 -14   4   3    6.70    6.80
  14   4  -3    9.30    4.00
  13  -4  -3   79.39    7.40
 -13  -4   3   82.79   19.80
 -13  -4   3   95.29   10.70
  13  -4  -3   89.79   10.00
 -13   4   3  103.29   13.30
  13   4  -3   98.29    9.50
 -13   4   3  107.79   20.40
 -13   4   3   77.39   11.90
  12  -4  -3   76.29    7.10
 -12  -4   3   49.90    7.70
  12  -4  -3   68.49   10.00
 -12  -4   3   75.19   15.50
  12  -4  -3   60.69   18.90
  12   4  -3   86.49    8.30
 -12   4   3   66.49    9.70
  12   4  -3   69.79   16.10
 -12   4   3   57.19   17.60
  11  -4  -3  124.49   10.80
  11  -4  -3  115.89   21.60
 -11  -4   3   87.69   15.30
 -11  -4   3  113.69   10.00
  11  -4  -3  119.59    9.00
 -11   4   3  103.19   18.80
  11   4  -3  104.99   17.80
  11   4  -3  125.09   10.60
 -10  -4   3    3.70    2.60
  10  -4  -3    5.50    2.10
  10  -4  -3    8.20    3.60
  10  -4  -3   -4.10   10.40
 -10  -4   3    5.60    6.70
  10   4  -3    7.10    2.40
 -10   4   3    9.70    8.50
  10   4  -3    6.00    7.80
 -10   4   3    3.90    3.40
  -9  -4   3   43.90    5.50
   9  -4  -3   58.59    6.00
   9  -4  -3   50.29    6.10
   9  -4  -3   31.10   11.70
  -9  -4   3   42.70   10.20
  -9   4   3   63.19    9.10
  -9   4   3   50.79   11.70
   9   4  -3   45.60   10.20
   9   4  -3   42.20    5.10
  -9   4   3   47.60    8.20
   8  -4  -3   56.09    6.10
  -8  -4   3   61.59    5.60
   8  -4  -3   66.89   14.90
  -8  -4   3   80.69   12.40
   8  -4  -3   61.49    6.60
   8   4  -3   54.09    5.20
  -8   4   3   65.19    8.70
  -8   4   3   62.99    7.60
   8   4  -3   70.69   11.20
  -8   4   3   90.39   14.70
  -7  -4   3    5.90    4.40
   7  -4  -3    3.60    1.80
   7  -4  -3    4.10    2.20
   7  -4  -3    0.70    6.80
  -7  -4   3    0.50    1.10
   7   4  -3    1.90    4.60
  -7   4   3    5.40    2.60
  -7   4   3    3.40    2.60
  -7   4   3   -3.20    5.00
   7   4  -3    0.50    1.20
  -6  -4   3   44.30    3.90
  -6  -4   3   41.10    7.60
   6  -4  -3   41.40    6.00
   6  -4  -3   32.00   10.10
   6  -4  -3   37.20    4.60
   6   4  -3   51.89    8.10
  -6   4   3   41.00    6.50
  -6   4   3   55.89   10.00
  -6   4   3   35.80    5.20
   6   4  -3   43.10    3.70
   5  -4  -3  100.59   15.10
  -5  -4   3  111.79    6.50
  -5  -4   3  128.29   10.70
   5  -4  -3  115.49    8.60
   5   4  -3  114.89    9.60
   5   4  -3  104.49    6.60
  -5   4   3  119.39   13.10
  -5   4   3  114.89    9.10
  -5   4   3  121.99    9.60
  -4  -4   3    6.50    3.40
   4  -4  -3    7.20    5.30
   4  -4  -3    6.10    2.30
   4  -4  -3    9.50    2.80
  -4  -4   3    9.00    1.50
  -4   4   3   10.10    4.60
   4   4  -3   12.20    1.60
   4   4  -3    9.90    3.00
  -4   4   3    7.20    2.60
  -4   4   3    5.60    2.00
  -3  -4   3   67.69    3.50
   3  -4  -3   56.89    5.50
   3  -4  -3   60.69   12.50
   3  -4  -3   71.39    6.90
   3   4  -3   68.39    4.80
   3   4  -3   62.59    5.20
  -3   4   3   56.79   10.70
  -3   4   3   67.69    6.30
  -3   4   3   63.19    6.80
   2  -4  -3  399.46   26.30
   2  -4  -3  391.26   19.10
   2  -4  -3  395.36   19.30
  -2  -4   3  373.86   19.30
   2  -4  -3  386.86   20.60
  -2   4   3  375.66   20.60
  -2   4   3  387.16   25.30
   1  -4  -3   49.90    4.90
  -1  -4   3   44.50    4.90
   1  -4  -3   29.90    4.80
   1  -4  -3   32.90    8.10
   1  -4  -3   46.30    4.80
  -1   4   3   36.30    8.80
   0  -4   3  310.87   16.80
   0  -4  -3  334.27   17.10
   0  -4   3  330.67   14.90
   0  -4  -3  326.57   16.50
   0  -4  -3  330.37   18.60
   0  -4   3  334.27   13.50
   0   4  -3  327.57   14.20
   0   4   3  363.16   23.80
   0   4   3  363.46   23.30
   1  -4   3    1.80    2.30
   1  -4   3    0.80    0.70
   1  -4   3    1.40    1.10
  -1  -4  -3    0.70    1.20
  -1  -4  -3    1.00    1.00
  -1   4  -3   -0.80    1.30
  -1   4  -3    0.50    0.70
   1   4   3   -4.00    3.30
  -1   4  -3   -0.90    1.70
   1   4   3    1.10    1.30
   1   4   3   -1.60    4.10
   2  -4   3  171.68   12.30
   2  -4   3  175.48    8.60
   2  -4   3  163.48   10.30
  -2   4  -3  167.68   11.40
   2   4   3  166.08   10.40
   2   4   3  170.08   15.60
  -2   4  -3  159.18    8.70
  -2   4  -3  165.18   10.80
   2   4   3  206.98   17.50
   3  -4   3  285.17   14.90
  -3  -4  -3  294.17   14.70
   3  -4   3  296.47   18.70
   3  -4   3  290.27   13.50
   3   4   3  238.28   19.50
  -3   4  -3  298.87   17.70
  -3   4  -3  270.17   15.60
   3   4   3  292.27   15.60
  -3   4  -3  283.57   14.00
   4  -4   3   15.10    2.60
   4  -4   3   24.60    6.30
  -4  -4  -3   18.40    3.60
   4  -4   3   24.40    3.70
  -4  -4  -3   20.20    9.00
   4   4   3   15.00    3.20
   4   4   3   16.90    6.40
  -4   4  -3   20.90    5.80
  -4   4  -3   22.00    3.50
  -4   4  -3   17.40    3.70
   5  -4   3   32.00    3.70
  -5  -4  -3   23.80    8.50
  -5  -4  -3   35.60    5.00
   5  -4   3   32.90    3.70
   5  -4   3   29.50    7.40
   5   4   3   25.40    4.20
  -5   4  -3   42.80    4.80
  -5   4  -3   38.30    5.90
  -5   4  -3   37.80    8.40
   5   4   3   24.50    7.70
   6  -4   3    3.80    2.20
  -6  -4  -3    3.00    1.90
  -6  -4  -3    6.00    7.60
   6  -4   3    8.50    5.70
   6  -4   3    6.00    2.00
  -6   4  -3    0.60    4.50
  -6   4  -3    5.30    2.60
  -6   4  -3    4.30    2.20
   6   4   3    3.10    2.30
  -7  -4  -3   38.40   11.60
  -7  -4  -3   31.80    5.30
   7  -4   3   24.60    4.00
   7  -4   3   32.80    9.30
   7  -4   3   26.50    3.70
   7   4   3   44.20    6.60
  -7   4  -3   28.40    8.40
  -7   4  -3   22.00    4.60
   7   4   3   31.60    9.70
   8  -4   3    0.10    1.60
  -8  -4  -3    2.40    2.20
   8  -4   3    4.20    1.90
   8  -4   3   -0.50    7.00
  -8  -4  -3   -0.40    9.70
   8   4   3   -3.50    6.60
  -8   4  -3   -0.50    7.80
  -8   4  -3    2.10    2.70
  -8   4  -3    2.00    2.60
   8   4   3    1.40    1.90
  -9  -4  -3    3.50    2.80
   9  -4   3    4.00    2.40
   9  -4   3    5.70   14.40
   9  -4   3    1.30    1.30
  -9  -4  -3   -9.80    9.80
   9   4   3    3.90    2.80
  -9   4  -3   -0.30    2.70
   9   4   3   -1.50    8.80
  -9   4  -3    2.30    3.20
 -10  -4  -3   -0.20    3.00
  10  -4   3    0.50    1.90
 -10  -4  -3   -4.70   11.40
 -10   4  -3   -3.00    3.40
 -10   4  -3    5.70    3.70
  10   4   3   -0.10    2.90
  10   4   3   -2.60    9.80
 -10   4  -3    5.80    9.80
  11  -4   3   22.80    5.80
 -11  -4  -3   17.60    5.30
  11  -4   3   -4.40   13.30
 -11  -4  -3   19.90   16.10
 -11   4  -3   17.70    5.30
  11   4   3   20.50   13.30
 -11   4  -3   44.70   14.10
  12  -4   3   -0.80   15.70
 -12  -4  -3    1.00    4.70
  12  -4   3    0.30    3.20
 -12  -4  -3   15.70   16.50
 -12   4  -3   12.70   14.40
  12   4   3   -4.40    3.60
 -12   4  -3   -1.00    5.30
 -12   4  -3    0.40    4.70
  12   4   3   -5.00   15.60
 -13  -5   3  -12.50   13.30
  13  -5  -3    7.70    4.60
  13  -5  -3   -0.90   19.90
 -13  -5   3   -0.10    4.30
  13  -5  -3   -1.70    2.20
 -13   5   3   -4.20    6.60
  13   5  -3   -6.30   14.90
 -13   5   3  -15.30   13.20
 -13   5   3   -1.70    6.60
  13   5  -3    4.90    3.60
  12  -5  -3    4.20    2.50
  12  -5  -3    6.70   17.00
 -12  -5   3    4.60    4.10
 -12  -5   3  -11.10   12.20
  12  -5  -3    4.50    2.30
 -12   5   3    4.00   12.60
  12   5  -3    6.40    3.10
 -12   5   3   16.00    7.50
  12   5  -3    0.90   11.40
 -12   5   3    1.80    5.20
 -11  -5   3  130.59   20.20
  11  -5  -3  157.18   11.10
 -11  -5   3  118.79   10.90
  11  -5  -3  150.68   12.00
  11   5  -3  140.99   10.60
 -11   5   3  135.09   21.20
  11   5  -3  159.18   22.70
 -11   5   3  171.08   15.90
 -11   5   3  157.78   14.50
  10  -5  -3   21.00    4.10
 -10  -5   3   29.30    4.80
  10  -5  -3   18.90   12.60
 -10  -5   3    3.70    9.60
  10   5  -3   31.30    4.80
 -10   5   3   37.60   11.50
  10   5  -3   31.90    9.40
   9  -5  -3  389.66   20.60
   9  -5  -3  361.26   33.80
  -9  -5   3  301.27   29.60
  -9  -5   3  321.27   18.90
   9  -5  -3  391.16   21.20
  -9   5   3  364.36   23.30
   9   5  -3  376.96   27.00
  -9   5   3  411.46   23.50
   9   5  -3  387.06   19.10
  -9   5   3  406.96   30.00
   8  -5  -3  430.36   35.70
   8  -5  -3  428.96   23.60
  -8  -5   3  470.15   30.20
  -8  -5   3  438.26   21.60
   8  -5  -3  448.46   23.80
   8   5  -3  495.15   32.20
  -8   5   3  417.26   24.90
   8   5  -3  452.05   21.40
  -8   5   3  478.85   26.80
  -8   5   3  447.96   31.40
   7  -5  -3  170.58   23.60
  -7  -5   3  139.19   14.10
  -7  -5   3  153.28    9.30
   7  -5  -3  149.99   11.10
   7  -5  -3  157.08   11.40
   7   5  -3  151.48   12.40
   7   5  -3  158.48   14.20
  -7   5   3  164.68   17.50
  -7   5   3  166.28   13.30
  -7   5   3  143.59   12.00
   6  -5  -3   27.00    5.70
   6  -5  -3   40.80   11.30
  -6  -5   3   34.30    8.30
   6  -5  -3   28.20    4.90
  -6  -5   3   32.10    3.40
  -6   5   3   21.80    8.20
   6   5  -3   23.30    3.10
   6   5  -3   27.60    5.80
  -6   5   3   27.10    4.90
  -6   5   3   24.00    5.60
   5  -5  -3  170.08   11.70
  -5  -5   3  211.88   14.50
  -5  -5   3  187.98    9.20
   5  -5  -3  166.78   12.20
   5  -5  -3  155.08   19.20
  -5   5   3  166.08   17.10
   5   5  -3  184.08    8.80
   5   5  -3  191.38   12.50
  -5   5   3  180.18   12.70
  -5   5   3  182.08   13.90
   4  -5  -3  195.48   13.80
   4  -5  -3  211.88   21.00
  -4  -5   3  211.78    9.60
   4  -5  -3  221.28   12.80
   4   5  -3  211.18   12.90
  -4   5   3  208.08   13.20
  -4   5   3  201.78   14.60
   4   5  -3  201.28   11.70
  -4   5   3  202.08   17.70
   3  -5  -3  152.28   10.10
   3  -5  -3  138.99   11.10
   3  -5  -3  138.69    9.80
  -3  -5   3  145.59   10.80
   3  -5  -3  133.99   16.20
  -3   5   3  146.39   11.70
  -3   5   3  135.49    9.90
  -3   5   3  145.09   14.30
   2  -5  -3   -0.50    1.10
  -2  -5   3    0.50    1.40
   2  -5  -3    0.40    1.70
   2  -5  -3    1.70    1.60
   2  -5  -3    1.40    5.90
  -2   5   3    0.60    2.00
  -2   5   3    2.70    4.90
  -1  -5   3  328.77   18.30
   1  -5  -3  335.37   17.30
   1  -5  -3  337.77   17.50
   1  -5  -3  343.97   24.20
   1  -5  -3  342.67   19.80
  -1   5   3  318.07   23.20
   0  -5   3   16.40    1.50
   0  -5   3   15.30    1.80
   0  -5  -3   22.80    5.20
   0  -5   3   13.10    3.30
   0  -5  -3   13.00    2.80
   0  -5  -3   18.10    3.50
   0   5   3   16.80    7.20
   0   5   3   21.50    7.10
  -1  -5  -3  768.52   37.50
   1  -5   3  806.32   31.40
  -1  -5  -3  789.32   34.20
   1  -5   3  737.73   34.90
   1  -5   3  744.83   35.00
  -1  -5  -3  737.13   34.90
   1   5   3  790.42   41.50
   1   5   3  772.62   34.30
   1   5   3  778.52   42.80
  -1   5  -3  810.52   33.40
   2  -5   3  141.59    7.70
   2  -5   3  134.29   12.00
  -2  -5  -3  143.79   11.80
   2  -5   3  161.48   10.30
  -2   5  -3  143.19    8.00
   2   5   3  153.38   15.10
   2   5   3  148.49    9.90
   2   5   3  151.48   15.90
  -2   5  -3  151.78   10.80
  -2   5  -3  125.09   10.20
   3  -5   3  211.68   12.30
   3  -5   3  182.18    9.70
   3  -5   3  181.38   15.40
  -3  -5  -3  179.08   10.80
   3   5   3  148.49   17.40
  -3   5  -3  185.98   12.70
  -3   5  -3  193.68   10.40
   3   5   3  191.08   16.90
  -3   5  -3  178.18   13.30
   3   5   3  157.58   11.10
   4  -5   3   55.79   10.00
   4  -5   3   51.19    4.70
  -4  -5  -3   46.70    5.20
   4  -5   3   61.89    5.80
  -4   5  -3   65.59    7.00
   4   5   3   50.59    5.90
  -4   5  -3   57.19    5.50
  -4   5  -3   67.99   10.30
   4   5   3   42.90    9.70
   4   5   3   46.60   11.60
   5  -5   3  102.59    7.70
  -5  -5  -3   80.89   15.50
   5  -5   3   79.99    6.50
   5  -5   3   65.09   12.10
  -5  -5  -3   95.59    7.50
  -5   5  -3   86.99    7.50
   5   5   3   90.29    8.10
  -5   5  -3   93.59    8.90
   5   5   3   77.19   12.90
  -5   5  -3   73.59   11.30
   6  -5   3   -1.40    5.90
  -6  -5  -3    0.40    1.90
  -6  -5  -3    2.70    8.50
   6  -5   3    1.40    1.50
   6  -5   3    0.20    1.40
  -6   5  -3    1.00    2.80
  -6   5  -3    1.20    2.30
  -6   5  -3   -9.10    4.50
   6   5   3   -4.30    5.50
   6   5   3   -0.30    2.00
  -7  -5  -3  217.48   28.00
   7  -5   3  239.68   12.90
  -7  -5  -3  192.28   13.20
   7  -5   3  216.38   13.20
   7   5   3  202.18   14.00
  -7   5  -3  205.98   13.90
   7   5   3  257.57   22.60
  -7   5  -3  236.88   16.30
   8  -5   3   29.10    4.70
  -8  -5  -3   27.90   13.00
   8  -5   3   31.80    5.40
   8  -5   3    2.70    9.90
  -8   5  -3   45.10    7.30
   8   5   3   35.70   11.30
  -8   5  -3   37.90    7.40
   8   5   3   28.90    5.80
  -8   5  -3   32.30   10.70
   9  -5   3  101.29   23.10
  -9  -5  -3   71.79   17.10
  -9  -5  -3   92.59    9.70
   9  -5   3  104.49    8.10
   9  -5   3  105.69   10.40
  -9   5  -3  110.79   11.60
   9   5   3  114.19   10.70
  -9   5  -3   96.59   17.80
 -10  -5  -3   20.20    5.30
  10  -5   3   16.20    4.90
 -10  -5  -3   32.90   15.10
  10  -5   3   20.90    4.10
  10  -5   3   -4.00   13.10
  10   5   3   14.70    4.20
 -10   5  -3   12.50   11.80
 -10   5  -3   13.00    5.00
  11  -5   3   30.50    5.80
 -11  -5  -3   20.90   15.70
  11  -5   3   21.50   16.40
 -11  -5  -3   34.20    8.00
 -11   5  -3   21.10    6.70
  11   5   3   52.19   17.40
 -11   5  -3   23.70   14.20
  11   5   3   53.19    8.30
 -11   5  -3   30.40    7.60
  12  -6  -3   14.80    4.50
 -12  -6   3   14.20   16.60
  12  -6  -3   16.50    3.70
 -12  -6   3   22.20    5.90
  12  -6  -3    7.90   20.70
 -12   6   3   24.80    7.70
 -12   6   3   25.70    7.90
  12   6  -3   28.20    6.10
 -12   6   3   17.90   15.10
  12   6  -3   34.90   16.50
 -11  -6   3   11.70   13.40
 -11  -6   3    3.40    3.50
  11  -6  -3   -1.50    2.30
  11  -6  -3   10.80   19.10
  11  -6  -3   -0.80    3.00
  11   6  -3   11.10   11.50
 -11   6   3   -7.80   10.90
 -11   6   3    5.10    6.20
  11   6  -3   -0.30    3.10
 -11   6   3    1.90    5.60
 -10  -6   3    9.60   11.80
  10  -6  -3   35.90   17.10
  10  -6  -3   26.80    6.00
  10   6  -3   28.10    5.00
  10   6  -3    8.30   10.00
 -10   6   3   35.30    7.90
 -10   6   3   27.30   13.70
  -9  -6   3   -1.90    9.20
  -9  -6   3    6.60    3.20
   9  -6  -3    1.30    3.10
  -9   6   3    7.90    9.10
   9   6  -3    5.50    2.50
  -9   6   3    7.40    5.10
   9   6  -3    1.60    7.60
  -8  -6   3    4.20    2.00
  -8  -6   3   11.00    8.90
   8  -6  -3    2.50    2.40
   8  -6  -3    7.10    3.40
   8  -6  -3    7.40   12.30
   8   6  -3    3.70    3.10
  -8   6   3    4.00    3.60
   8   6  -3   25.50    8.10
  -8   6   3   11.60    7.50
   7  -6  -3   62.79    7.60
  -7  -6   3   73.99   12.40
   7  -6  -3   74.09   17.10
  -7  -6   3   69.99    5.60
   7  -6  -3   63.89    7.20
   7   6  -3   64.29    5.10
   7   6  -3   64.09   10.10
  -7   6   3   71.89   13.50
  -7   6   3   46.00    7.70
  -7   6   3   61.39    8.70
   6  -6  -3    8.80    9.10
   6  -6  -3    2.50    2.30
  -6  -6   3    4.50    1.60
   6  -6  -3    0.80    1.80
   6   6  -3    8.00    4.30
  -6   6   3   11.10    7.90
  -6   6   3   -0.30    2.90
  -6   6   3    8.40    3.80
   5  -6  -3   39.70   11.90
   5  -6  -3   28.00    5.80
  -5  -6   3   25.30    2.70
   5  -6  -3   31.80    5.40
   5   6  -3   19.50    4.90
  -5   6   3   33.50    7.10
  -5   6   3   18.80    8.30
   5   6  -3   18.70    5.60
  -5   6   3   29.00    6.50
   4  -6  -3    9.70    2.90
   4  -6  -3   13.10    3.60
  -4  -6   3    7.60    3.20
   4  -6  -3   17.70    9.80
  -4  -6   3   12.20    1.70
   4  -6  -3    8.20    3.20
  -4   6   3   16.00    7.00
  -4   6   3   10.40    4.20
  -4   6   3   13.00    3.80
   4   6  -3   12.30    2.80
   4   6  -3   13.50    2.90
   3  -6  -3   47.40    5.60
   3  -6  -3   44.00    5.50
   3  -6  -3   55.89   13.20
  -3  -6   3   45.60    7.30
  -3   6   3   58.49   11.30
   2  -6  -3  159.08   10.60
   2  -6  -3  145.09   12.40
  -2  -6   3  169.98   12.50
   2  -6  -3  113.29   16.90
  -2   6   3  137.59   16.10
  -1  -6   3   31.70    6.10
   1  -6  -3   34.00    6.40
   1  -6  -3   30.60    4.80
   1  -6  -3   28.00    4.50
  -1   6   3   10.20    7.40
   0  -6  -3    8.00    2.60
   0  -6   3    9.20    1.40
   0  -6  -3    6.40    3.50
   0  -6  -3    5.90    2.10
   0  -6   3    6.30    2.90
   0   6   3   11.30    6.60
   0   6   3   12.00    6.40
   1  -6   3  553.14   27.20
   1  -6   3  509.65   25.50
  -1  -6  -3  518.95   29.40
   1  -6   3  545.35   23.00
   1  -6   3  560.04   22.40
  -1  -6  -3  535.65   25.40
  -1  -6  -3  543.15   26.60
  -1   6  -3  515.35   23.60
   1   6   3  552.04   34.50
   1   6   3  496.65   32.40
  -2  -6  -3   18.50    4.00
  -2  -6  -3   20.50    4.90
   2  -6   3   22.90    3.10
  -2  -6  -3   23.30    5.80
   2  -6   3   21.20    4.60
   2  -6   3   12.70    5.90
   2   6   3   13.30    8.50
   2   6   3   16.20    7.10
   2   6   3   19.70    3.90
  -2   6  -3   20.30    4.50
  -3  -6  -3   23.60    4.20
   3  -6   3   19.00    4.40
  -3  -6  -3   20.80    5.40
   3  -6   3   21.90    6.90
   3  -6   3   19.50    3.00
   3   6   3   21.40    7.80
   3   6   3   24.10    4.50
  -3   6  -3   34.90    6.20
  -3   6  -3   23.60    3.40
  -3   6  -3   23.10    5.00
   3   6   3   24.90   10.40
   4  -6   3    3.50    1.90
   4  -6   3    0.20    1.10
  -4  -6  -3    2.50    2.00
   4  -6   3    4.10    6.20
   4   6   3    0.30    5.70
   4   6   3   14.00    9.70
   4   6   3    3.50    2.10
  -4   6  -3    0.00    2.90
  -4   6  -3    2.20    1.90
  -4   6  -3   -0.70    4.40
   5  -6   3    3.50    1.90
  -5  -6  -3    6.20    2.10
   5  -6   3    5.50    2.50
  -5   6  -3    2.70    5.90
  -5   6  -3   12.80    4.60
   5   6   3   11.10    7.00
   5   6   3   10.60    3.50
   5   6   3    5.20   11.20
  -5   6  -3   13.10    3.80
  -6  -6  -3   11.10    3.20
   6  -6   3    6.20    2.20
   6  -6   3   10.80    3.40
   6   6   3   10.00    8.30
  -6   6  -3   14.30    7.10
  -6   6  -3   14.70    4.10
   6   6   3   10.60    3.30
  -6   6  -3   10.90    4.70
  -7  -6  -3   -6.90   10.30
   7  -6   3    9.20    3.80
   7  -6   3   13.20    3.10
  -7  -6  -3   17.80    4.50
  -7   6  -3   12.70    3.80
   7   6   3    7.90    3.30
  -7   6  -3    7.30    7.90
  -7   6  -3    7.50    4.20
   7   6   3   25.10    9.70
  -8  -6  -3   14.20   13.30
  -8  -6  -3    5.00    3.30
   8  -6   3    2.10    2.40
   8  -6   3  -10.10   11.30
   8  -6   3    1.20    1.60
   8   6   3   -8.80    8.30
  -8   6  -3    1.20    4.40
   8   6   3    0.00    3.20
  -8   6  -3    0.40    9.10
  -9  -6  -3    7.20   16.70
   9  -6   3    1.60   14.70
  -9  -6  -3    7.60    4.60
   9  -6   3    2.00    1.80
   9  -6   3    1.80    2.50
   9   6   3   13.20   10.30
   9   6   3    6.30    3.80
  -9   6  -3   13.60    5.60
  -9   6  -3    0.90   11.10
  10  -6   3    4.70    3.40
  10  -6   3   -0.30    2.50
 -10  -6  -3    4.80    3.90
  10  -6   3   -3.50   14.10
 -10  -6  -3  -10.90   16.40
 -10   6  -3    8.70    5.90
  10   6   3    4.20    4.10
  10   6   3    4.20   15.10
 -10   6  -3  -12.60   11.30
 -10  -7   3   20.10   15.10
 -10  -7   3   12.80    6.10
  10  -7  -3   29.60    6.40
  10  -7  -3   35.10   19.40
  10  -7  -3    9.00    4.30
 -10   7   3    9.90   10.80
  10   7  -3   25.70   11.60
 -10   7   3   18.90   12.90
  10   7  -3   16.10    4.00
 -10   7   3    9.50    6.90
   9  -7  -3  120.29   10.90
  -9  -7   3  103.09   18.60
  -9  -7   3  105.29    8.60
   9  -7  -3  123.59   10.80
   9  -7  -3   89.99   23.00
  -9   7   3   82.99   11.40
   9   7  -3  133.79   17.20
  -9   7   3  158.18   21.70
  -9   7   3  114.89   13.30
   9   7  -3  116.59    8.30
   8  -7  -3   54.49    8.50
  -8  -7   3   39.20    5.40
   8  -7  -3   35.00    5.90
   8  -7  -3    3.10   13.70
  -8   7   3   24.60   10.40
   8   7  -3   29.40    9.40
  -8   7   3   26.90    7.80
  -8   7   3   61.79    9.30
   7  -7  -3  278.47   19.20
   7  -7  -3  315.47   20.40
  -7  -7   3  231.08   13.40
   7  -7  -3  241.68   29.70
   7   7  -3  273.57   21.20
  -7   7   3  269.57   24.00
   7   7  -3  275.97   18.70
  -7   7   3  284.67   21.50
   6  -7  -3   28.90   16.80
  -6  -7   3   32.70    3.60
   6  -7  -3   35.20    5.30
   6  -7  -3   26.60    5.20
  -6   7   3   39.80   11.70
  -6   7   3   42.00    8.00
   6   7  -3   33.30    6.50
  -5  -7   3  114.39    6.40
   5  -7  -3  100.49   10.40
   5  -7  -3   85.59    9.20
   5  -7  -3  103.19    9.20
  -5  -7   3   96.99   11.00
   5   7  -3  122.99    7.20
  -5   7   3  122.39   16.70
   4  -7  -3   42.20    6.50
   4  -7  -3   52.79    9.30
  -4  -7   3   41.60    8.00
   4  -7  -3   41.00    6.00
  -4   7   3   34.00    6.50
  -4   7   3   57.59   11.80
   3  -7  -3   24.40    4.70
   3  -7  -3   20.40    4.70
   3  -7  -3   25.70    5.80
  -3  -7   3   32.20    7.30
  -3   7   3   25.80    8.90
   2  -7  -3  151.68   10.80
  -2  -7   3  146.99   12.50
   2  -7  -3  125.39   12.40
  -2   7   3  134.89   16.40
   1  -7  -3  139.49   10.00
   1  -7  -3  130.39   12.60
   1  -7  -3  130.59   10.00
  -1  -7   3  107.19   10.60
  -1   7   3  108.79   16.50
  -1   7   3  111.69   17.10
   0  -7  -3  119.19    9.10
   0  -7  -3  110.69    9.40
   0  -7  -3  119.59   12.30
   0  -7   3  120.29   10.70
   0   7   3  139.49   17.70
   0   7   3  118.99   17.40
   1  -7   3   13.80    4.10
  -1  -7  -3   16.10    4.10
  -1  -7  -3    3.20    3.90
  -1  -7  -3    5.90    2.40
   1  -7   3   13.70    2.10
   1  -7   3   11.90    2.20
   1   7   3   20.80    9.10
   1   7   3    7.50    6.40
   2  -7   3  109.59    9.70
  -2  -7  -3   80.99    7.40
  -2  -7  -3   89.09    8.80
  -2  -7  -3  121.19   12.50
   2  -7   3  100.49    6.20
   2  -7   3  149.09   15.20
   2  -7   3  115.09    7.40
   2   7   3   85.49   14.00
  -2   7  -3  108.99    8.90
   2   7   3  120.09   16.50
  -3  -7  -3    1.40    2.40
  -3  -7  -3    6.20    3.50
   3  -7   3   -3.30    2.10
   3  -7   3    3.10    1.50
   3  -7   3    3.60    6.90
  -3  -7  -3    2.10    2.10
  -3   7  -3   -1.10    4.10
   3   7   3    9.70    7.10
   3   7   3    1.00    9.00
  -4  -7  -3   13.10    4.60
   4  -7   3   13.20    3.50
   4  -7   3   21.90    3.70
  -4  -7  -3   19.20    4.10
   4  -7   3   24.10    8.80
  -4   7  -3   21.30    6.30
   4   7   3   14.70    8.70
  -4   7  -3   21.90    3.90
   4   7   3   33.10   12.10
   4   7   3   18.10    4.00
  -4   7  -3   23.20    7.00
   5  -7   3   76.69    6.30
  -5  -7  -3   84.49   12.20
   5  -7   3   64.69    7.20
  -5  -7  -3   76.49    7.40
   5  -7   3   89.29   15.80
  -5   7  -3   74.79   12.00
   5   7   3   78.89    8.10
  -5   7  -3   87.79    7.80
   5   7   3   79.79   17.10
   5   7   3   77.79   14.60
  -5   7  -3   70.49   10.10
   6  -7   3   34.20   13.80
   6  -7   3   17.20    3.90
  -6  -7  -3   23.50    4.80
   6  -7   3   10.60    3.10
  -6   7  -3   11.80    5.30
  -6   7  -3   15.50    8.00
   6   7   3   14.10    4.40
   6   7   3   18.70    9.80
  -6   7  -3   18.50    4.40
   6   7   3   14.10   13.20
   7  -7   3   -0.90    2.30
   7  -7   3    2.40   12.80
   7  -7   3    4.10    2.50
  -7  -7  -3    1.10    3.20
  -7   7  -3   -2.80    8.50
   7   7   3    8.30   13.00
   7   7   3  -14.10   12.00
   7   7   3   -1.30    3.50
   8  -7   3   59.09    6.90
  -8  -7  -3   42.70    6.80
   8  -7   3   74.79   18.70
   8  -7   3   53.09    7.10
   8   7   3   40.50   19.50
   8   7   3   50.99    7.80
  -8   7  -3   38.90   12.90
  -8   7  -3   42.80    8.10
  -8   7  -3   39.00    8.20
   8  -8  -3   30.10    6.10
   8  -8  -3   18.80    4.50
   8  -8  -3   39.50   22.90
  -8  -8   3   20.00    3.70
  -8   8   3   25.00    7.20
  -8   8   3   47.10   13.00
  -8   8   3   26.90    9.50
   8   8  -3    3.10    9.20
   7  -8  -3   -2.90    4.10
  -7  -8   3    0.90    2.20
  -7  -8   3    9.20    4.50
   7  -8  -3    3.90    3.40
   7  -8  -3    5.30   17.70
   7  -8  -3   -2.90    2.50
  -7   8   3   -9.50    4.60
  -7   8   3    5.40   10.20
   7   8  -3   -3.60    5.80
   7   8  -3    8.60    7.00
  -6  -8   3   16.40    3.30
  -6  -8   3    8.10    5.80
  -6  -8   3   13.80    2.50
   6  -8  -3   10.20    4.50
   6  -8  -3    9.20    3.70
   6  -8  -3   27.50   16.50
   6  -8  -3    3.20    4.10
  -6   8   3    9.60    9.60
  -6   8   3    6.00    6.10
   5  -8  -3    3.50    3.80
   5  -8  -3  -19.00   13.90
   5  -8  -3    3.70    3.00
   5  -8  -3    0.90    3.30
  -5   8   3    7.60    8.30
   4  -8  -3    6.00    3.70
   4  -8  -3  -14.30   12.20
   4  -8  -3    4.60    2.90
  -4  -8   3    4.80    3.60
   4  -8  -3   -1.90    3.30
  -4   8   3    5.90    9.40
  -3  -8   3    7.40    4.50
   3  -8  -3    5.50    3.70
   3  -8  -3    3.80    3.00
   3  -8  -3   -1.20    3.80
  -3   8   3    4.60    8.00
  -2  -8   3    4.90    3.60
   2  -8  -3    0.60    3.30
   2  -8  -3    1.50    2.70
   2  -8  -3    3.90    2.70
  -2   8   3    7.10    8.50
  -2   8   3    0.30   10.50
  -1  -8   3    4.40    3.40
   1  -8  -3    6.90    3.40
   1  -8  -3    7.70    4.40
   1  -8  -3    6.00    2.70
  -1   8   3    6.10    8.50
  -1   8   3    4.70    9.30
   0  -8  -3   69.29    7.10
   0  -8  -3   67.39    7.20
   0  -8   3   70.39    9.80
   0  -8  -3   79.09   12.30
   0   8   3   66.19   13.90
   0   8   3   55.29   12.50
  -1  -8  -3    4.90    3.00
   1  -8   3   -0.30    3.00
  -1  -8  -3    8.50    4.20
  -1  -8  -3    1.30    2.30
   1   8   3    4.10    8.20
   1   8   3   18.70   10.60
   2  -8   3    0.00    2.30
  -2  -8  -3    3.60    2.60
  -2  -8  -3    3.00    2.90
   2  -8   3    3.70    3.40
   2  -8   3    2.70    1.50
  -2  -8  -3    3.10    3.60
   2   8   3   -7.50    9.70
   2   8   3    3.00    8.30
  -3  -8  -3    1.30    2.80
   3  -8   3   -0.50    2.50
   3  -8   3    1.40    1.70
  -3  -8  -3   -2.60    4.30
  -3  -8  -3    2.90    3.30
   3  -8   3   -6.90    7.60
   3  -8   3    1.90    3.10
   3   8   3    5.50    7.90
   3   8   3    0.20   11.10
  -3   8  -3   -2.30    4.80
   4  -8   3   51.59   14.10
  -4  -8  -3   61.99    7.10
   4  -8   3   74.59    8.70
  -4  -8  -3   67.09   10.30
   4  -8   3   65.09    5.60
  -4  -8  -3   66.19   11.10
   4   8   3   43.80   12.40
  -4   8  -3   58.79   10.00
   4   8   3   65.89   15.90
   5  -8   3    8.70    4.70
  -5  -8  -3   10.70    3.70
  -5  -8  -3    3.10    4.60
   5  -8   3   10.10    2.80
   5  -8   3    2.70   12.20
   5   8   3    1.50   13.80
   5   8   3   -0.50    9.90
  -5   8  -3   -2.20    7.40
  -5   8  -3    0.40    8.20
   6  -8   3    0.70    2.30
  -6  -8  -3   -0.90    2.70
  -6  -8  -3   -2.80    4.90
   6  -8   3    0.10    3.10
   6  -8   3   14.40   14.00
   6   8   3    1.20    3.70
  -6   8  -3   -1.80    5.50
  -6   8  -3   -1.30    8.90
   6   8   3   -5.40   10.30
  -6   8  -3  -10.50    3.60
   6   8   3   -3.30   14.50
   4  -9  -3   -2.30    3.80
   4  -9  -3    4.90    4.60
  -4  -9   3    5.30    4.50
   4  -9  -3    9.20    3.50
  -4   9   3  -11.10    9.30
  -3  -9   3   21.90    6.00
   3  -9  -3   35.20    5.60
   3  -9  -3   42.30    9.60
   3  -9  -3   22.80    7.40
  -3   9   3   45.10   15.70
  -3   9   3   31.40   10.90
   2  -9  -3    7.20    3.40
   2  -9  -3   -0.90    4.30
   2  -9  -3   12.10    4.60
  -2  -9   3   11.20    6.10
  -2   9   3   21.20   10.60
  -2   9   3   -6.20   12.30
   1  -9  -3  191.08   18.30
   1  -9  -3  180.88   13.40
  -1  -9   3  199.58   16.50
   1  -9  -3  219.48   14.30
  -1   9   3  227.48   23.90
  -1   9   3  189.28   20.90
   0  -9  -3   82.09    8.80
   0  -9  -3  118.79   15.30
   0  -9   3   98.59   12.70
   0  -9  -3  118.59    9.90
   0   9   3  119.99   17.20
   0   9   3  119.79   18.20
  -1  -9  -3  140.09   10.90
  -1  -9  -3  139.49   15.90
   1  -9   3  133.59   12.80
  -1  -9  -3   97.49    9.30
   1   9   3  101.09   16.50
   1   9   3   98.99   15.50
   2  -9   3   -1.30    3.70
  -2  -9  -3    1.00    2.90
  -2  -9  -3   -1.10    3.30
  -2  -9  -3   -0.70    4.80
   2   9   3    8.50   12.10
   2   9   3   -7.30    9.20
  15   0  -4   -3.20    3.20
 -15   0   4   -2.70   13.70
  15   0  -4  -31.60   16.70
 -15   0   4    0.30    5.00
 -14   0   4   35.40    6.50
  14   0  -4   21.60   16.20
 -14   0   4   45.90    7.50
  14   0  -4   50.39    7.80
 -14   0   4   30.00   14.10
  13   0  -4    8.00   12.90
  13   0  -4   17.80    5.10
 -13   0   4   12.00    7.90
 -13   0   4   12.90    5.50
 -12   0   4    4.50    3.60
 -12   0   4    3.70    7.90
  12   0  -4   13.20   11.00
  12   0  -4    0.90    1.80
 -12   0   4   -0.30    1.80
 -11   0   4    2.80    1.70
  11   0  -4    3.90    9.60
 -11   0   4   -1.00    6.40
 -11   0   4    1.30    2.50
  11   0  -4   -0.80    1.20
 -10   0   4   38.70    4.60
 -10   0   4   25.80    4.60
  10   0  -4   26.80   10.50
 -10   0   4   23.90    8.20
  -9   0   4  411.56   19.60
  -9   0   4  402.06   21.50
   9   0  -4  429.06   30.00
  -9   0   4  393.16   27.10
   9   0  -4  385.46   20.40
  -8   0   4   38.30    3.90
   8   0  -4   49.10   11.30
  -8   0   4   39.00    8.50
  -8   0   4   36.00    6.00
   8   0  -4   40.10    4.60
  -7   0   4  960.60   40.70
  -7   0   4  924.01   46.10
   7   0  -4  928.21   48.10
   7   0  -4  917.21   39.60
  -7   0   4  900.11   38.30
  -6   0   4 9999.00  374.76
  -6   0   4 9526.05  380.36
   6   0  -4 9761.22  382.36
   5   0  -4  113.89   11.50
   5   0  -4  122.59    7.60
  -5   0   4  130.29    6.70
   5   0  -4  108.99    6.00
  -5   0   4  119.29    7.80
  -5   0   4  122.89   10.80
   4   0  -4  608.64   30.50
   4   0  -4  558.24   24.90
  -4   0   4  573.44   23.80
   4   0  -4  561.04   23.30
  -4   0   4  595.74   29.60
  -3   0   4    4.60    3.10
   3   0  -4    5.30    2.70
  -3   0   4    5.00    1.40
   3   0  -4    2.60    1.00
  -3   0   4    3.50    0.90
   3   0  -4    4.40    0.90
   2   0  -4  146.19    8.20
  -2   0   4  174.68   12.00
   2   0  -4  148.39   11.50
  -2   0   4  154.78    8.40
  -2   0   4  160.98    7.20
   2   0  -4  156.88    7.00
   1   0  -4  103.79    9.30
  -1   0   4  113.49    5.30
  -1   0   4  114.49    6.40
   1   0  -4  106.29    6.90
   1   0  -4  105.89    6.40
   1   0  -4  113.79    5.20
  -1   0   4  116.19    9.60
  -1   0  -4 2152.68   85.59
   1   0   4 2224.98   90.89
  -1   0  -4 2202.28   91.49
  -2   0  -4 2512.55  105.09
  -2   0  -4 2632.24   98.69
   2   0   4 2522.95   98.99
   2   0   4 2420.16  103.79
   3   0   4  541.25   29.00
   3   0   4  536.15   24.10
  -3   0  -4  553.54   29.90
   4   0   4  553.94   30.50
  -4   0  -4  583.74   32.30
  -4   0  -4  547.65   24.90
   5   0   4  165.28   10.30
  -5   0  -4  173.28   16.30
  -5   0  -4  171.38   10.20
   5   0   4  163.58   15.00
  -6   0  -4  408.36   18.80
   6   0   4  418.36   27.00
  -6   0  -4  451.75   29.60
  -6   0  -4  443.46   21.10
  -7   0  -4   84.89    7.40
  -7   0  -4   80.49    5.80
   7   0   4   99.09    8.00
  -7   0  -4   85.19   14.50
   7   0   4  107.89   12.50
  -8   0  -4  124.09   18.20
   8   0   4  116.39    9.80
  -8   0  -4  126.09    7.90
   8   0   4  120.69   16.40
  -8   0  -4  127.29    9.70
   9   0   4  490.35   33.90
  -9   0  -4  484.95   22.60
   9   0   4  498.95   25.70
  -9   0  -4  436.76   27.20
  -9   0  -4  532.55   36.90
  10   0   4   20.50    4.70
 -10   0  -4   14.50   11.70
 -10   0  -4   11.10    2.50
  10   0   4   20.60   10.90
 -10   0  -4   27.70    7.00
 -11   0  -4  173.78   13.80
 -11   0  -4  184.38   27.80
  11   0   4  166.08   13.60
  11   0   4  184.18   22.20
 -12   0  -4   73.39   10.60
 -12   0  -4   44.30    6.60
  12   0   4   37.00   16.50
 -12   0  -4   25.80   15.90
  13   0   4   81.29   21.80
  13   0   4   29.80    7.40
 -13   0  -4   25.90    5.10
 -13   0  -4   37.90   17.10
 -15  -1   4   13.40    6.00
  15  -1  -4   19.50   19.90
 -15  -1   4    9.10    6.00
 -15  -1   4   18.50   14.40
  15  -1  -4    7.00    3.60
  15   1  -4   -3.40   17.30
  15   1  -4    2.80    2.30
 -15   1   4   10.70    5.10
 -15   1   4    0.60   10.80
 -15   1   4   -2.50   14.00
  14  -1  -4    1.80   16.00
 -14  -1   4   -5.50   11.20
 -14  -1   4    0.80    2.60
 -14  -1   4   -0.20    4.20
  14  -1  -4    3.60    3.50
  14   1  -4   -1.00    3.00
  14   1  -4    6.50   14.00
 -14   1   4    8.90   12.30
 -14   1   4   -0.40    4.40
  13  -1  -4   -0.70    2.00
 -13  -1   4    0.20    2.10
  13  -1  -4    9.50    9.20
 -13  -1   4   -4.60    6.80
 -13  -1   4   -0.50    3.20
 -13   1   4    0.90    3.70
  13   1  -4    0.00    2.60
 -13   1   4    6.20    7.30
  13   1  -4    5.60   13.30
  12  -1  -4   46.70   15.20
 -12  -1   4   41.60   12.10
 -12  -1   4   40.30    6.50
 -12  -1   4   48.30    5.60
  12   1  -4   64.79    7.10
  12   1  -4   40.00   13.60
 -12   1   4   57.09   12.60
  11  -1  -4    5.80    9.70
 -11  -1   4    0.90    1.20
 -11  -1   4    2.00    2.80
 -11  -1   4    7.00    6.50
  11  -1  -4    3.30    2.00
 -11   1   4   -9.20    6.10
 -11   1   4    4.80    4.50
  11   1  -4   -1.50    1.50
 -11   1   4   -4.10    1.70
  11   1  -4   -1.10    7.40
  10  -1  -4   24.10    3.90
 -10  -1   4   39.80    9.40
 -10  -1   4   32.80    3.90
  10  -1  -4   41.30   10.80
 -10  -1   4   23.60    4.20
  10   1  -4   45.10    6.20
 -10   1   4   28.10    5.50
 -10   1   4   28.20    7.60
  10   1  -4   23.00    9.60
   9  -1  -4   86.59   15.30
   9  -1  -4   68.89    6.60
  -9  -1   4   79.99    7.40
  -9  -1   4   75.09   12.40
  -9  -1   4   62.39    5.10
   9  -1  -4   59.79    4.90
   9   1  -4   72.49    6.20
  -9   1   4   60.79   11.60
   9   1  -4   40.60   10.10
  -9   1   4   68.89    7.30
  -9   1   4   68.89    6.40
  -8  -1   4    8.90    2.00
   8  -1  -4    6.10    1.40
   8  -1  -4    9.50    2.70
  -8  -1   4    9.10    5.10
  -8  -1   4    4.50    2.10
  -8   1   4    7.90    2.50
   8   1  -4    4.50    5.10
  -8   1   4   12.60    2.90
   8   1  -4    4.90    1.40
  -7  -1   4  112.49    6.30
   7  -1  -4  107.89    7.80
   7  -1  -4   97.99    6.30
  -7  -1   4   87.59   10.30
   7  -1  -4   85.79   13.50
  -7  -1   4   99.29    7.60
   7   1  -4  102.49   11.50
  -7   1   4  130.79   12.70
   7   1  -4  109.19    7.20
  -7   1   4  104.39    7.30
  -7   1   4  120.39    8.60
   6  -1  -4  176.08   10.20
   6  -1  -4  153.08   15.20
  -6  -1   4  186.08    8.80
   6  -1  -4  179.38   10.80
  -6  -1   4  175.38   10.30
  -6  -1   4  195.88   14.10
  -6   1   4  174.48   15.20
  -6   1   4  172.48   10.00
   6   1  -4  185.18   15.00
   6   1  -4  184.58   10.00
  -6   1   4  172.58   11.00
  -5  -1   4  189.98    8.90
  -5  -1   4  193.38   13.40
   5  -1  -4  199.68   16.10
  -5  -1   4  205.28   10.50
   5  -1  -4  188.38    9.70
  -5   1   4  185.28   10.30
  -5   1   4  206.18   15.20
   5   1  -4  189.18   10.00
  -5   1   4  199.58   11.50
  -4  -1   4   42.50    5.30
   4  -1  -4   48.20    4.40
  -4  -1   4   58.89    4.30
   4  -1  -4   51.29    8.40
   4  -1  -4   50.49    3.90
   4   1  -4   48.50    3.70
  -4   1   4   57.49    4.40
  -4   1   4   48.90    7.80
   4   1  -4   47.50    6.90
  -4   1   4   52.29    4.80
  -3  -1   4   17.10    4.10
   3  -1  -4   16.40    4.90
   3  -1  -4   22.50    2.40
  -3  -1   4   23.60    2.30
  -3   1   4   28.40    3.10
  -3   1   4   23.90    2.60
   3   1  -4   22.90    2.20
   3   1  -4   18.20    3.90
  -3   1   4   14.70    4.10
   2  -1  -4  236.88   12.10
  -2  -1   4  244.98   10.90
   2  -1  -4  239.88   12.00
   2  -1  -4  227.98   11.20
  -2  -1   4  240.38   13.60
   2  -1  -4  225.28   16.10
   2   1  -4  234.18   10.70
  -2   1   4  234.58   16.10
   2   1  -4  231.58   13.80
  -2   1   4  222.28   11.40
  -1  -1   4  559.64   22.60
   1  -1  -4  554.44   23.30
  -1  -1   4  556.24   26.00
   1  -1  -4  521.25   24.00
   1  -1  -4  525.15   28.90
   1   1  -4  554.94   22.80
  -1   1   4  529.65   23.80
  -1   1   4  556.84   29.30
  -1   1   4  566.54   23.30
   1   1  -4  540.05   22.40
   0  -1   4 3268.87  127.99
   0  -1   4 3232.18  124.29
   0  -1  -4 3126.59  125.79
   0   1   4 3172.78  131.39
   0   1   4 3206.38  125.59
   0   1  -4 3270.87  124.09
   0   1  -4 3305.77  128.89
   0   1   4 3239.38  131.89
  -1  -1  -4  706.33   35.20
   1  -1   4  659.53   31.50
   1  -1   4  664.73   28.10
  -1  -1  -4  673.43   28.90
   1   1   4  680.53   34.50
  -1   1  -4  668.03   26.70
  -1   1  -4  699.03   27.90
  -1   1  -4  709.33   32.80
  -2  -1  -4  589.34   31.40
   2  -1   4  576.44   28.50
  -2  -1  -4  562.64   24.70
   2  -1   4  573.74   24.20
   2   1   4  551.24   30.00
   2   1   4  551.34   25.00
  -2   1  -4  628.74   30.30
  -2   1  -4  551.04   22.80
  -2   1  -4  547.45   23.80
   3  -1   4  525.65   22.80
  -3  -1  -4  520.35   23.10
   3  -1   4  520.45   27.40
  -3  -1  -4  531.65   30.30
   3   1   4  514.75   23.50
  -3   1  -4  484.35   22.40
   3   1   4  520.55   28.70
  -3   1  -4  527.45   28.40
  -3   1  -4  514.65   21.30
   4  -1   4  216.78   16.10
  -4  -1  -4  230.28   18.70
   4  -1   4  234.48   12.50
  -4  -1  -4  241.28   12.60
   4   1   4  226.48   17.40
  -4   1  -4  232.98   12.30
  -4   1  -4  240.88   17.60
   4   1   4  232.08   12.90
  -4   1  -4  253.27   11.20
   5  -1   4   40.40    8.50
   5  -1   4   42.60    4.50
  -5  -1  -4   45.00    4.60
  -5  -1  -4   45.00    9.50
   5   1   4   33.50    7.80
   5   1   4   40.90    4.60
  -5   1  -4   54.39    4.90
  -5   1  -4   43.40    9.30
  -5   1  -4   42.30    3.60
   6  -1   4    0.70    3.10
  -6  -1  -4   -0.80    5.10
  -6  -1  -4   -0.10    1.50
   6  -1   4   -0.80    0.80
   6   1   4    4.10    4.50
  -6   1  -4    1.70    1.50
  -6   1  -4    3.10    1.50
   6   1   4    0.30    1.30
  -6   1  -4   -0.30    3.30
   7  -1   4    1.60    3.90
   7  -1   4    0.40    1.10
  -7  -1  -4   -0.60    5.80
  -7  -1  -4    1.40    1.60
  -7   1  -4    3.10    1.80
   7   1   4   -0.20    2.70
  -7   1  -4   -5.10    5.00
  -7   1  -4   -0.50    1.00
   7   1   4    1.90    5.30
   8  -1   4   65.19   12.20
  -8  -1  -4   75.69    7.20
   8  -1   4   67.49    6.90
  -8  -1  -4   69.99   14.80
  -8   1  -4   67.19   12.90
   8   1   4   50.99   11.00
   8   1   4   70.29    7.00
  -8   1  -4   63.89    6.90
  -8   1  -4   55.79    5.30
   9  -1   4   24.20   10.30
   9  -1   4   12.90    4.00
  -9  -1  -4   22.50   11.10
  -9  -1  -4   16.60    2.90
  -9   1  -4   14.40    3.10
   9   1   4    9.00    2.50
  -9   1  -4   24.30    8.60
  -9   1  -4   26.40    5.00
   9   1   4   37.60   10.30
 -10  -1  -4    3.80    3.40
  10  -1   4    4.80    8.90
  10  -1   4    2.60    2.50
 -10  -1  -4    1.30    1.20
 -10  -1  -4    1.50   10.40
  10   1   4    8.60    9.20
 -10   1  -4    0.20    1.70
 -10   1  -4   -0.40    2.40
 -10   1  -4    3.30    9.70
  10   1   4    0.70    2.20
 -11  -1  -4   14.10   13.60
  11  -1   4   20.90    5.10
 -11  -1  -4   25.10    5.40
  11  -1   4    8.10   10.70
 -11   1  -4   28.40    5.40
  11   1   4   19.30    4.80
 -11   1  -4   34.60   14.80
 -11   1  -4   43.30    7.10
  11   1   4   47.80   15.10
  12  -1   4   -1.50    2.80
  12  -1   4   -0.90    9.50
 -12  -1  -4    3.20    6.60
 -12  -1  -4   -0.80   15.20
 -12  -1  -4   -0.20    1.80
 -12   1  -4   -4.20   13.50
 -12   1  -4    1.30    4.10
  12   1   4   -0.70    2.70
  12   1   4   -5.10    9.20
 -12   1  -4   -0.50    2.50
 -13  -1  -4   40.00    7.50
 -13  -1  -4   19.70   14.50
  13  -1   4   27.30    6.30
 -13  -1  -4   21.70    5.10
  13   1   4   27.10    7.10
 -13   1  -4   24.40    8.20
 -13   1  -4   29.60    5.70
  13   1   4   11.60   16.80
  15  -2  -4   65.29   13.60
 -15  -2   4   23.80    7.50
 -15  -2   4   53.09    7.50
 -15  -2   4   38.10   17.20
  15  -2  -4   11.70   21.10
 -15   2   4   37.20    7.60
 -15   2   4   48.10   17.80
  15   2  -4   42.80   23.90
  15   2  -4   28.90    6.30
  14  -2  -4   37.20    6.30
 -14  -2   4   50.79    9.10
  14  -2  -4   50.89   19.90
 -14  -2   4   71.49   17.80
 -14  -2   4   52.09    7.00
  14   2  -4   52.89    8.00
 -14   2   4   67.29   17.40
 -14   2   4   53.19    8.30
  14   2  -4   61.29   18.70
 -14   2   4   83.59   10.90
  13  -2  -4    2.00    2.10
  13  -2  -4    5.00   12.50
 -13  -2   4    2.60    2.50
 -13  -2   4    1.70    3.30
 -13  -2   4   -3.40    9.70
  13   2  -4   13.80   11.70
 -13   2   4   -0.70    4.30
 -13   2   4   -7.30    9.20
  13   2  -4   -0.40    1.90
 -12  -2   4  265.57   15.40
  12  -2  -4  305.47   31.70
  12  -2  -4  313.57   18.50
 -12  -2   4  249.38   17.70
 -12  -2   4  280.17   25.90
  12   2  -4  295.17   16.90
 -12   2   4  297.37   20.40
  12   2  -4  282.77   27.80
 -12   2   4  272.27   26.50
  11  -2  -4   65.79   15.50
 -11  -2   4   19.60    4.10
  11  -2  -4   18.10    2.80
 -11  -2   4   24.90    9.00
  11  -2  -4   41.80    6.90
  11   2  -4   24.20   10.00
 -11   2   4   31.50    5.80
 -11   2   4   22.10    8.50
  11   2  -4   24.20    3.80
 -11   2   4   24.10    5.90
 -10  -2   4   40.40    3.90
  10  -2  -4   32.00    3.80
  10  -2  -4   34.10   11.60
  10  -2  -4   21.20    3.90
 -10  -2   4   35.70    5.90
 -10  -2   4   34.20    9.00
  10   2  -4   19.60    7.60
  10   2  -4   21.50    3.70
 -10   2   4   47.90    7.60
 -10   2   4   38.10   10.40
 -10   2   4   32.30    6.70
   9  -2  -4   21.90    4.20
   9  -2  -4   36.20   10.20
  -9  -2   4   27.10    7.50
   9  -2  -4   20.90    3.60
  -9  -2   4   14.40    3.80
  -9   2   4   18.60    3.80
   9   2  -4   17.30    3.40
  -9   2   4   20.20    6.80
   9   2  -4   22.80    8.00
  -9   2   4   17.00    3.80
   8  -2  -4   18.90    7.60
  -8  -2   4   25.10    4.10
   8  -2  -4   24.30    3.50
   8  -2  -4   24.80    4.70
  -8  -2   4   30.10    7.00
   8   2  -4   17.40    3.20
  -8   2   4   17.40    7.10
  -8   2   4   18.30    3.90
  -7  -2   4  235.48   16.10
   7  -2  -4  193.88   11.10
   7  -2  -4  204.28   19.20
  -7  -2   4  204.98   11.70
   7  -2  -4  188.08   12.10
  -7   2   4  210.18   18.10
   7   2  -4  198.88   16.40
  -7   2   4  201.68   12.40
  -7   2   4  215.08   13.40
   7   2  -4  192.88   10.70
   6  -2  -4  389.36   19.20
   6  -2  -4  369.16   17.90
  -6  -2   4  380.56   17.90
   6  -2  -4  367.26   26.30
  -6  -2   4  376.46   21.50
   6   2  -4  385.66   17.10
  -6   2   4  351.46   24.20
  -6   2   4  364.36   19.70
  -6   2   4  361.66   18.80
   6   2  -4  378.06   22.60
   5  -2  -4   40.90   10.90
  -5  -2   4   50.39    4.10
   5  -2  -4   43.00    4.80
  -5  -2   4   41.10    6.10
  -5   2   4   63.59   10.70
   5   2  -4   38.30    6.50
   5   2  -4   40.80    3.40
  -5   2   4   43.70    4.80
   4  -2  -4  260.37   18.50
  -4  -2   4  233.18   11.10
   4  -2  -4  215.18   12.10
  -4  -2   4  243.18   13.40
   4   2  -4  220.58   14.20
   4   2  -4  232.68   10.60
  -4   2   4  237.28   12.90
  -4   2   4  234.08   13.10
  -4   2   4  237.18   17.40
  -3  -2   4   55.99    5.00
   3  -2  -4   51.39    4.60
   3  -2  -4   53.99    4.80
  -3  -2   4   51.79    3.40
   3  -2  -4   42.70    8.30
  -3   2   4   54.79    5.00
  -3   2   4   54.19    9.00
   3   2  -4   45.50    5.30
  -2  -2   4  549.95   23.10
  -2  -2   4  535.55   21.30
   2  -2  -4  526.45   29.70
   2  -2  -4  544.45   24.10
   2  -2  -4  516.25   23.60
   2  -2  -4  544.05   23.70
   2   2  -4  518.45   20.80
  -2   2   4  492.05   23.70
  -2   2   4  520.35   29.60
  -2   2   4  520.65   24.00
   2   2  -4  512.95   23.40
   2   2  -4  520.05   20.80
   1  -2  -4  948.21   46.20
  -1  -2   4  909.61   38.50
   1  -2  -4  941.91   39.70
   1  -2  -4  932.01   39.50
  -1  -2   4  957.70   36.80
  -1  -2   4  959.00   37.40
  -1  -2   4  921.71   39.00
   1   2  -4  932.91   36.60
  -1   2   4  908.31   39.30
   1   2  -4  919.81   36.20
  -1   2   4  995.10   46.40
   0  -2   4 1948.80   75.09
   0  -2  -4 1912.41   77.79
   0  -2  -4 1926.41   77.49
   0  -2   4 1915.11   75.19
   0   2   4 1944.81   84.69
   0   2  -4 2013.90   81.29
   0   2  -4 1969.10   74.69
   0   2   4 1924.31   77.59
   0   2   4 1920.51   84.69
   0   2  -4 1948.21   75.39
   1  -2   4  107.19    5.50
  -1  -2  -4  117.09    7.20
   1  -2   4  107.29    5.80
   1  -2   4  106.29    8.00
  -1   2  -4  112.19    8.90
  -1   2  -4  102.39    5.90
  -1   2  -4  116.39    5.80
  -2  -2  -4   42.60    8.70
   2  -2   4   62.29    4.20
   2  -2   4   62.39    6.40
  -2  -2  -4   54.59    4.80
   2  -2   4   58.79    3.60
   2   2   4   55.39    5.00
  -2   2  -4   63.29    4.20
   2   2   4   59.49    9.70
  -2   2  -4   71.59    7.30
  -3  -2  -4   39.60    4.10
  -3  -2  -4   36.20    8.00
   3  -2   4   51.69    7.20
   3  -2   4   40.10    2.90
  -3   2  -4   31.70    6.70
  -3   2  -4   41.60    3.60
   3   2   4   34.10    8.20
  -3   2  -4   44.50    3.80
   3   2   4   36.20    4.20
  -4  -2  -4   37.80    4.20
   4  -2   4   41.40    4.10
   4  -2   4   36.40    7.30
   4  -2   4   41.80    3.10
  -4  -2  -4   32.90    8.50
   4   2   4   50.19    5.00
  -4   2  -4   56.89    9.00
   4   2   4   33.70    8.00
  -4   2  -4   48.00    4.40
  -4   2  -4   46.70    4.00
   5  -2   4   54.09    8.80
  -5  -2  -4   58.49    5.50
   5  -2   4   63.99    5.40
  -5  -2  -4   60.59   11.90
  -5   2  -4   58.59    5.00
  -5   2  -4   66.79    5.60
  -5   2  -4   56.19    9.60
   5   2   4   51.39    9.00
  -6  -2  -4  680.93   31.40
   6  -2   4  702.83   38.30
   6  -2   4  710.43   31.40
  -6  -2  -4  727.13   42.40
  -6   2  -4  678.73   31.30
  -6   2  -4  689.03   39.50
   6   2   4  677.13   39.10
  -6   2  -4  684.33   30.50
   6   2   4  703.63   32.50
   7  -2   4   19.70    5.50
  -7  -2  -4    9.60    2.80
   7  -2   4   10.80    6.60
  -7  -2  -4   11.30    7.70
   7   2   4   -2.20    5.40
  -7   2  -4   17.70    6.80
  -7   2  -4   12.30    2.90
   7   2   4   16.30    3.60
  -7   2  -4   21.80    5.80
   8  -2   4   35.80    5.60
  -8  -2  -4   34.20    5.50
   8  -2   4   28.60    9.60
  -8  -2  -4   38.40   12.40
  -8   2  -4   46.30   11.10
  -8   2  -4   27.80    4.90
   8   2   4   33.20    9.80
  -8   2  -4   37.40    5.50
   8   2   4   31.90    5.60
  -9  -2  -4   50.89    7.40
   9  -2   4   65.39    7.10
   9  -2   4   55.99   13.30
  -9  -2  -4   58.99   12.80
  -9   2  -4   59.49   12.90
  -9   2  -4   60.09    7.60
   9   2   4   49.20   12.50
  10  -2   4   12.10   10.10
 -10  -2  -4    8.70    3.60
 -10  -2  -4    1.60   10.70
  10  -2   4    5.10    2.40
  10   2   4    6.60    9.80
 -10   2  -4   14.70    4.30
  10   2   4    9.20    3.00
 -10   2  -4   31.40   13.10
  11  -2   4   -4.00   10.50
 -11  -2  -4   -3.40   12.00
  11  -2   4    1.60    3.00
 -11  -2  -4   -6.30    3.00
 -11   2  -4    3.60   12.00
  11   2   4   -0.80    8.20
 -11   2  -4   -2.60    3.60
  11   2   4    3.50    3.50
 -11   2  -4    1.10    2.80
 -12  -2  -4  143.19   10.10
 -12  -2  -4  119.99   12.20
  12  -2   4  164.98   24.80
 -12  -2  -4  137.99   25.70
  12  -2   4  133.99   12.70
 -12   2  -4  127.79   11.50
  12   2   4  150.48   13.40
 -12   2  -4  168.38   27.60
  12   2   4  134.69   23.80
 -12   2  -4  153.28   14.30
 -13  -2  -4  108.09    9.80
 -13  -2  -4  132.19   27.70
  13  -2   4  112.89   12.40
 -13  -2  -4  120.59   14.80
  13   2   4  121.99   12.70
 -13   2  -4  104.49   25.20
 -13   2  -4  133.49   14.70
 -13   2  -4   97.49   11.90
  13   2   4  136.29   26.30
 -15  -3   4  -12.50   15.60
  15  -3  -4    3.10    3.10
 -15  -3   4   -1.50    3.90
 -15  -3   4    4.50    5.90
 -15   3   4    7.60    8.10
 -15   3   4    4.30   15.40
  15   3  -4    9.00   18.70
 -15   3   4   -4.60    5.70
  15   3  -4   -1.20    4.30
  14  -3  -4   32.60   35.80
 -14  -3   4   19.40    6.00
 -14  -3   4    0.80   13.00
  14  -3  -4   14.20    4.30
 -14  -3   4   26.40    4.90
  14   3  -4   45.40   16.20
 -14   3   4   22.90    8.50
  14   3  -4   24.70    5.20
 -14   3   4   47.10    9.00
 -13  -3   4   42.70    8.10
 -13  -3   4   24.40   13.00
 -13  -3   4   45.20    6.40
  13  -3  -4   37.20    6.60
  13  -3  -4   32.80   17.80
 -13   3   4   61.29   15.90
  13   3  -4   37.30    5.70
 -13   3   4   41.90    8.10
 -13   3   4   49.90    9.70
  13   3  -4   55.59   14.30
  12  -3  -4   80.09    7.00
  12  -3  -4   90.39    9.30
 -12  -3   4   88.39    9.30
 -12  -3   4   97.79    7.40
  12  -3  -4   98.29   21.30
 -12  -3   4   78.49   14.70
 -12   3   4   60.99    9.30
 -12   3   4   64.49   14.20
  12   3  -4   78.99    7.70
  12   3  -4   94.69   18.70
 -11  -3   4  167.48   18.50
  11  -3  -4  150.08    9.90
  11  -3  -4  129.49   21.60
 -11  -3   4  123.19   10.70
  11   3  -4  146.49   10.50
 -11   3   4  141.09   20.50
 -11   3   4  167.48   13.70
 -10  -3   4  477.75   31.70
  10  -3  -4  467.15   36.60
 -10  -3   4  486.35   24.80
  10  -3  -4  482.55   23.40
  10  -3  -4  492.35   25.50
  10   3  -4  515.75   33.60
  10   3  -4  489.45   23.70
 -10   3   4  489.15   27.20
 -10   3   4  485.45   26.40
 -10   3   4  498.65   34.60
   9  -3  -4  480.55   36.30
   9  -3  -4  508.35   25.60
  -9  -3   4  506.15   31.00
  -9  -3   4  502.85   24.50
   9  -3  -4  500.85   23.60
  -9   3   4  508.45   26.50
   9   3  -4  450.35   31.10
  -9   3   4  483.45   26.70
   9   3  -4  501.85   23.40
  -9   3   4  499.65   33.40
   8  -3  -4   64.79    5.90
  -8  -3   4   53.59    9.40
  -8  -3   4   58.29    5.60
   8  -3  -4   54.19   12.00
   8  -3  -4   54.99    6.00
  -8   3   4   62.59    8.70
  -8   3   4   71.29    7.40
  -8   3   4   60.89   11.50
   8   3  -4   67.39    5.60
   8   3  -4   75.29   11.70
  -7  -3   4    4.60    1.70
   7  -3  -4   -0.10    6.10
  -7  -3   4    2.60    3.50
   7  -3  -4    5.50    2.30
   7  -3  -4    5.90    2.30
   7   3  -4    3.60    1.40
  -7   3   4    3.90    2.10
   7   3  -4    6.30    4.00
  -7   3   4    4.70    2.00
  -7   3   4    9.90    6.40
  -6  -3   4   61.89    5.00
  -6  -3   4   67.59    7.60
   6  -3  -4   64.49    5.90
   6  -3  -4   68.29    6.30
   6  -3  -4   60.39   12.70
  -6   3   4   63.29    6.50
  -6   3   4   50.29    9.50
   6   3  -4   56.49    8.80
   6   3  -4   64.39    4.60
  -6   3   4   64.19    6.50
  -5  -3   4    7.50    2.90
   5  -3  -4    0.00    0.90
   5  -3  -4    5.50    4.90
  -5  -3   4   -0.10    0.70
   5  -3  -4   -0.50    1.00
   5   3  -4    0.00    2.50
  -5   3   4   -0.10    1.50
  -5   3   4    0.50    1.20
  -5   3   4   -0.30    3.30
   5   3  -4    0.60    0.80
   4  -3  -4   71.49   12.50
  -4  -3   4   97.99    5.40
  -4  -3   4  104.59    7.20
  -4   3   4   91.89    7.60
   4   3  -4   98.59    7.70
  -4   3   4   82.09    7.40
   4   3  -4   88.89    4.70
  -4   3   4  119.89   12.30
  -3  -3   4  866.71   33.90
   3  -3  -4  868.91   37.30
   3  -3  -4  834.92   37.30
   3  -3  -4  821.72   44.70
  -3  -3   4  918.71   35.00
  -3   3   4  803.12   37.90
  -3   3   4  800.52   37.50
  -3   3   4  865.21   44.20
   3   3  -4  908.51   35.90
   2  -3  -4   -4.10    3.40
   2  -3  -4    0.90    1.10
  -2   3   4    1.60    1.70
  -2   3   4   -1.10    3.70
   1  -3  -4  850.71   38.20
   1  -3  -4  851.41   37.60
   1  -3  -4  874.71   44.80
   1  -3  -4  847.32   36.80
  -1  -3   4  858.21   35.90
  -1   3   4  872.61   44.50
   0  -3  -4  161.88   12.40
   0  -3  -4  154.38    9.30
   0  -3   4  144.49    7.90
   0  -3   4  149.19    8.30
   0  -3   4  146.99    6.80
   0   3   4  151.18    9.50
   0   3  -4  139.39    8.80
   0   3   4  167.68   15.20
   1  -3   4   17.30    2.70
  -1  -3  -4   15.40    2.80
   1  -3   4   16.10    1.70
   1  -3   4   16.20    2.90
   1   3   4   23.20    7.10
  -1   3  -4   15.00    2.80
   1   3   4   13.40    2.90
  -1   3  -4   15.70    1.80
  -1   3  -4   20.80    3.90
   2  -3   4    6.20    2.70
   2  -3   4    8.40    1.80
  -2  -3  -4    6.30    2.00
   2  -3   4    6.30    1.30
  -2   3  -4    8.90    1.90
   2   3   4    7.10    6.00
  -2   3  -4   11.30    3.50
  -2   3  -4    8.20    2.10
   2   3   4    8.20    2.20
   3  -3   4   70.99    5.00
  -3  -3  -4   75.09    6.00
  -3  -3  -4   79.49   12.10
   3  -3   4   75.99    8.00
   3  -3   4   71.39    5.00
   3   3   4   72.19    6.40
  -3   3  -4   69.49    8.40
  -3   3  -4   75.79    5.90
  -3   3  -4   75.79    5.30
   3   3   4   76.79   11.20
  -4  -3  -4  827.42   35.50
   4  -3   4  833.52   40.20
   4  -3   4  815.62   33.50
  -4  -3  -4  848.22   46.20
   4  -3   4  787.02   34.20
   4   3   4  749.73   42.40
  -4   3  -4  806.12   41.00
   4   3   4  808.02   36.50
  -4   3  -4  814.52   35.20
  -4   3  -4  821.82   34.80
   5  -3   4    5.10    4.00
  -5  -3  -4    1.30    1.40
   5  -3   4    3.20    1.30
   5  -3   4    3.40    1.80
  -5  -3  -4    5.50    6.70
   5   3   4    5.20    2.20
  -5   3  -4    2.40    1.30
  -5   3  -4    6.90    5.10
   5   3   4    5.90    5.30
  -5   3  -4    1.50    1.70
   6  -3   4   12.80    3.20
   6  -3   4   17.30    2.90
   6  -3   4   11.00    5.50
  -6  -3  -4   18.70    7.90
  -6  -3  -4    8.10    3.00
  -6   3  -4   19.40    3.90
   6   3   4   14.30    6.70
  -6   3  -4   13.60    5.70
  -6   3  -4    8.20    2.40
   6   3   4   17.10    3.90
   7  -3   4   74.99    7.00
  -7  -3  -4   82.29   15.90
  -7  -3  -4   74.29    7.10
   7  -3   4   70.69   12.00
   7  -3   4   75.49    5.60
   7   3   4   64.09   11.60
  -7   3  -4   89.69    7.90
  -7   3  -4   85.19    7.60
   7   3   4   90.69    8.30
  -7   3  -4   81.79   14.10
   8  -3   4    4.30    7.60
   8  -3   4   15.00    3.50
  -8  -3  -4   11.30    3.30
  -8  -3  -4   11.50   10.30
   8   3   4    9.00    3.20
  -8   3  -4   13.10    3.90
  -8   3  -4   10.80    3.60
  -8   3  -4   14.90    8.30
   8   3   4   11.70    8.40
  -9  -3  -4   42.50    6.60
   9  -3   4   33.90    4.80
  -9  -3  -4   40.50   11.60
   9  -3   4   34.80   11.30
   9   3   4   55.59   13.10
   9   3   4   22.30    4.00
  -9   3  -4   38.50   12.70
  -9   3  -4   36.40    6.40
  10  -3   4    0.20    2.30
 -10  -3  -4   -1.80    2.60
 -10  -3  -4   -4.50   11.10
 -10   3  -4   10.80   12.80
  10   3   4   -1.80    2.90
  10   3   4   -1.40    9.90
 -10   3  -4   -3.30    2.80
 -11  -3  -4   33.00   14.20
  11  -3   4   14.30    4.70
 -11  -3  -4   19.10    5.40
 -11   3  -4   11.00    5.50
  11   3   4    8.20   13.30
  11   3   4   21.30    4.60
 -11   3  -4   36.30   13.30
  12  -3   4   17.00    4.20
  12  -3   4   28.50   17.80
 -12  -3  -4   -9.00   18.10
 -12  -3  -4   20.70    5.90
 -12   3  -4   31.60    7.20
 -12   3  -4   30.80   16.90
  12   3   4   12.30    4.80
 -12   3  -4   20.00    6.90
  12   3   4   54.19   18.10
 -14  -4   4  117.89   21.80
 -14  -4   4  131.39   14.00
  14  -4  -4  170.88   14.20
  14  -4  -4  159.58   30.80
 -14  -4   4  168.98   12.00
  14  -4  -4  156.88   11.20
 -14   4   4  145.69   17.20
  14   4  -4  131.59   12.20
 -14   4   4  188.58   29.40
  14   4  -4  179.98   28.50
 -14   4   4  153.38   17.90
  13  -4  -4   49.70    7.40
 -13  -4   4   31.40   15.80
  13  -4  -4   63.89    6.60
 -13  -4   4   63.49    9.30
  13  -4  -4    1.20   20.90
  13   4  -4   72.99    9.30
 -13   4   4   67.99   15.50
  13   4  -4   97.19   21.60
 -13   4   4   62.49   10.10
 -13   4   4   74.89   12.20
  12  -4  -4    2.30    2.80
 -12  -4   4   -1.70    3.00
  12  -4  -4   -0.70    1.50
 -12  -4   4    0.00   10.30
 -12   4   4    6.00    4.30
  12   4  -4    1.00    2.30
  12   4  -4    5.50   11.40
 -12   4   4   -9.90   15.80
 -11  -4   4    3.40    2.50
 -11  -4   4    1.90    7.60
  11  -4  -4    2.80    2.20
  11  -4  -4   26.00   12.30
  11  -4  -4   -0.40    1.50
  11   4  -4   -5.70    8.50
  11   4  -4    0.70    2.00
 -11   4   4    6.40    9.10
  10  -4  -4   58.99    6.10
 -10  -4   4   51.49    6.00
  10  -4  -4   68.99   17.30
  10  -4  -4   68.49    7.50
 -10  -4   4   44.90   11.20
 -10   4   4   47.60    8.20
 -10   4   4   84.39   15.80
  10   4  -4   47.80    5.30
  10   4  -4   52.09   11.00
  -9  -4   4  277.67   15.10
  -9  -4   4  248.08   20.60
   9  -4  -4  258.57   16.20
   9  -4  -4  255.87   15.10
   9  -4  -4  244.18   25.40
  -9   4   4  254.27   23.30
   9   4  -4  257.27   13.80
  -9   4   4  234.48   16.80
  -9   4   4  237.08   16.90
   9   4  -4  243.78   21.30
   8  -4  -4 1044.50   46.00
   8  -4  -4 1010.10   46.60
  -8  -4   4 1012.20   46.20
  -8  -4   4 1039.80   51.19
   8  -4  -4 1016.90   59.69
  -8   4   4 1099.39   49.40
   8   4  -4 1047.80   43.70
  -8   4   4 1078.19   56.29
  -8   4   4 1132.79   50.29
   8   4  -4 1013.90   51.69
  -7  -4   4  110.29   11.80
   7  -4  -4  100.79    8.80
   7  -4  -4  114.89    9.00
  -7  -4   4  124.59    7.80
   7  -4  -4   99.29   17.40
  -7   4   4  120.99   14.60
   7   4  -4  103.69    6.90
   7   4  -4  110.79   12.00
  -7   4   4  130.19   10.40
  -7   4   4  119.19   10.40
   6  -4  -4   68.49    6.60
  -6  -4   4   72.49   10.10
   6  -4  -4   78.39   13.90
  -6  -4   4   65.69    5.00
   6  -4  -4   81.39    7.30
  -6   4   4   59.49    9.90
   6   4  -4   67.99    9.60
  -6   4   4   66.39    7.10
  -6   4   4   54.29    6.80
   5  -4  -4   13.50    2.70
  -5  -4   4   16.70    2.30
  -5  -4   4   12.40    3.90
   5  -4  -4   10.30    2.60
   5  -4  -4    4.00    6.50
  -5   4   4   23.40    6.50
  -5   4   4    7.20    2.30
  -5   4   4   14.50    3.70
   5   4  -4   17.60    4.20
  -4  -4   4   -2.50    2.00
   4  -4  -4   -0.10    1.30
   4  -4  -4    0.10    5.10
  -4  -4   4    0.70    0.80
   4  -4  -4    0.00    1.30
  -4   4   4    3.80    4.40
  -4   4   4   -1.60    1.40
   4   4  -4    1.30    2.10
  -4   4   4    0.70    1.70
   3  -4  -4  309.17   24.10
   3  -4  -4  308.47   17.00
   3  -4  -4  332.07   17.40
   3  -4  -4  318.47   18.10
  -3   4   4  350.06   24.00
  -3   4   4  321.67   18.50
  -3   4   4  336.27   17.70
  -2  -4   4 1276.47   54.29
   2  -4  -4 1331.57   56.79
   2  -4  -4 1351.36   54.99
   2  -4  -4 1291.57   54.99
   2  -4  -4 1215.18   62.99
  -2   4   4 1356.56   56.79
  -2   4   4 1316.27   63.19
   1  -4  -4   85.59   12.60
   1  -4  -4   96.19    7.60
  -1  -4   4   90.19    6.90
   1  -4  -4   95.89    8.40
   1  -4  -4   86.99    6.90
  -1   4   4   80.39   12.70
   0  -4   4  235.08    9.60
   0  -4  -4  236.18   14.70
   0  -4  -4  230.78   12.90
   0  -4  -4  232.58   13.50
   0  -4   4  228.18   12.50
   0   4   4  215.28   12.70
   0   4   4  194.48   18.30
   0   4   4  221.78   18.90
   0   4  -4  213.78   10.80
  -1  -4  -4   68.69    7.10
   1  -4   4   71.89    4.10
   1  -4   4   74.39    5.60
   1  -4   4   63.79    6.20
  -1  -4  -4   68.89    6.00
  -1   4  -4   58.39    3.80
  -1   4  -4   55.59    6.00
   1   4   4   70.69    6.20
   1   4   4   72.09   11.80
   1   4   4   67.99   10.90
  -1   4  -4   71.39    6.00
   2  -4   4  361.26   17.50
   2  -4   4  363.76   15.90
   2  -4   4  375.06   20.00
  -2  -4  -4  356.76   17.90
   2   4   4  342.67   24.70
  -2   4  -4  347.57   19.60
  -2   4  -4  382.16   18.60
   2   4   4  361.56   18.60
  -2   4  -4  338.17   16.00
   2   4   4  325.27   26.00
  -3  -4  -4   -0.30    1.00
   3  -4   4   -0.20    0.80
   3  -4   4    6.20    3.50
   3  -4   4    1.10    1.20
   3   4   4   -0.10    1.50
   3   4   4   -1.10    4.40
  -3   4  -4   -2.20    3.10
  -3   4  -4   -1.00    1.00
  -3   4  -4    0.80    1.50
  -4  -4  -4   33.20   10.30
   4  -4   4   20.20    3.20
   4  -4   4   23.70    3.40
   4  -4   4   23.60    6.30
  -4  -4  -4   19.90    3.80
  -4   4  -4   30.20    3.60
  -4   4  -4   35.20    5.60
   4   4   4   24.90    4.20
  -4   4  -4   30.60    6.40
   5  -4   4  316.47   22.20
  -5  -4  -4  379.06   29.50
   5  -4   4  340.27   16.30
  -5  -4  -4  332.07   17.60
   5  -4   4  313.27   16.50
  -5   4  -4  324.97   22.50
  -5   4  -4  343.07   18.30
   5   4   4  311.57   18.10
  -5   4  -4  330.47   17.20
  -6  -4  -4  128.59   19.20
   6  -4   4  103.49    8.00
   6  -4   4  100.29   14.70
   6  -4   4  119.69    7.50
  -6  -4  -4  103.39    8.30
  -6   4  -4  110.39   15.00
   6   4   4  103.19   15.60
  -6   4  -4  110.19    9.40
   6   4   4   87.09    8.80
  -6   4  -4  112.99    8.60
  -7  -4  -4    8.10    2.60
  -7  -4  -4    1.00    8.00
   7  -4   4   15.00    6.80
   7  -4   4    8.00    1.90
   7  -4   4    6.10    1.70
  -7   4  -4   15.70    7.50
  -7   4  -4    8.20    3.10
   7   4   4   -5.00    6.80
   7   4   4    6.10    2.90
  -7   4  -4    5.90    2.30
   8  -4   4  214.18   21.50
  -8  -4  -4  193.08   23.60
   8  -4   4  204.58   13.20
  -8  -4  -4  182.48   13.10
   8  -4   4  210.08   11.40
   8   4   4  199.98   14.30
  -8   4  -4  182.88   14.00
   8   4   4  185.18   21.10
  -8   4  -4  198.88   13.50
  -8   4  -4  186.98   20.40
   9  -4   4   16.80    9.30
  -9  -4  -4    9.00    3.90
   9  -4   4   14.70    3.90
  -9  -4  -4   23.40   14.50
   9   4   4   21.50    4.90
  -9   4  -4   24.40    5.80
   9   4   4    8.50    9.70
  -9   4  -4   11.60    8.70
  10  -4   4    2.80    3.00
 -10  -4  -4    0.70   13.20
 -10   4  -4    0.70    3.50
  10   4   4    4.30    2.80
 -10   4  -4   -3.70   10.60
  10   4   4    6.30   11.20
 -10   4  -4    2.00    3.50
 -11  -4  -4  174.48   15.00
  11  -4   4  190.38   14.60
  11  -4   4  191.48   28.50
 -11  -4  -4  144.49   26.50
  11   4   4  194.58   15.60
 -11   4  -4  213.88   18.70
 -11   4  -4  199.68   16.60
 -11   4  -4  261.27   28.70
  11   4   4  175.78   25.90
 -12  -4  -4    4.00    5.10
 -12  -4  -4   -2.80   18.00
  12  -4   4    3.80    4.10
  12  -4   4   22.50   16.50
 -12   4  -4   -2.40    6.10
 -12   4  -4    0.20    5.10
 -12   4  -4    3.60   16.60
  12   4   4   -6.40   16.00
  12   4   4    4.70    4.10
  13  -5  -4    5.30    2.70
 -13  -5   4   -2.70   14.80
  13  -5  -4    3.60    3.10
 -13  -5   4    4.50    4.70
  13  -5  -4   -0.40   20.30
  13   5  -4    9.60   13.50
  13   5  -4    0.90    3.20
 -13   5   4    3.30   13.70
 -13   5   4   16.80    7.90
 -13   5   4    3.20    6.70
 -12  -5   4   -3.90   11.10
  12  -5  -4    3.80    2.40
 -12  -5   4    5.50    3.90
  12  -5  -4   10.90    3.50
  12  -5  -4   21.70   18.80
 -12   5   4   32.90   13.90
 -12   5   4   15.00    6.30
  12   5  -4    7.30   11.10
  12   5  -4   10.10    3.30
 -12   5   4    6.90    6.10
 -11  -5   4   -0.70    2.60
  11  -5  -4    1.60    2.20
  11  -5  -4   -1.40    2.20
 -11  -5   4  -14.50    8.40
 -11   5   4   -5.00    4.40
  11   5  -4   10.40    9.40
 -11   5   4    1.00    4.40
 -11   5   4   -6.30   10.30
  11   5  -4   -1.10    2.10
  10  -5  -4    7.90    3.30
 -10  -5   4    7.90    3.00
  10  -5  -4    8.60    3.20
  10  -5  -4    0.30   14.30
 -10   5   4   13.10   11.10
  10   5  -4    7.00    2.60
  -9  -5   4   54.69   12.20
  -9  -5   4   44.40    6.90
   9  -5  -4   32.10    5.60
   9  -5  -4   31.00    4.90
   9  -5  -4   49.99   15.30
  -9   5   4   37.30    7.40
   9   5  -4   64.19   12.20
  -9   5   4   42.80   11.20
  -9   5   4   32.60    6.90
   9   5  -4   34.40    4.20
   8  -5  -4   -1.70    1.60
   8  -5  -4   -0.40    2.10
  -8  -5   4    1.30    1.70
   8  -5  -4   -1.10    9.30
  -8  -5   4   -3.20    5.70
  -8   5   4    6.60    8.10
  -8   5   4    1.50    2.90
  -8   5   4   -2.90    2.70
   8   5  -4    2.10    1.70
   8   5  -4    2.70    5.50
   7  -5  -4   16.50    3.90
  -7  -5   4    7.10    1.90
  -7  -5   4   14.10    5.70
   7  -5  -4    8.00    3.50
   7  -5  -4   11.90    9.10
  -7   5   4   20.20    4.70
  -7   5   4   11.60    4.20
   7   5  -4    2.60    4.80
   7   5  -4   12.50    2.50
  -7   5   4   11.70    7.80
  -6  -5   4    0.60    1.20
   6  -5  -4   -4.50    7.80
   6  -5  -4    0.20    1.50
  -6  -5   4    1.00    3.90
   6  -5  -4   -0.70    1.60
  -6   5   4    0.40    2.10
   6   5  -4   -2.00    3.50
  -6   5   4    1.60    3.00
   6   5  -4    1.00    1.20
  -6   5   4    3.90    6.00
   5  -5  -4    0.10    1.50
  -5  -5   4    0.10    0.90
  -5  -5   4   -1.60    3.30
   5  -5  -4   -0.70    1.30
   5  -5  -4    1.20    6.40
   5   5  -4    3.30    3.00
  -5   5   4   -2.20    2.00
  -5   5   4   -6.60    4.90
  -5   5   4   -1.00    2.10
  -4  -5   4    2.60    1.00
   4  -5  -4    4.50    2.00
   4  -5  -4    1.70    1.50
   4  -5  -4    6.50    2.60
   4  -5  -4   11.70    7.80
   4   5  -4    2.70    1.30
  -4   5   4    4.70    2.60
  -4   5   4    3.40    5.30
  -4   5   4   -0.60    1.90
   3  -5  -4    6.10    6.80
  -3  -5   4    5.80    2.10
   3  -5  -4    8.70    2.30
   3  -5  -4    2.00    1.30
   3  -5  -4    3.00    1.80
  -3   5   4    6.10    2.80
  -3   5   4    0.30    4.80
   2  -5  -4   -3.00    1.20
   2  -5  -4    1.80    2.60
   2  -5  -4    0.90    1.50
   2  -5  -4   -3.10    5.20
  -2  -5   4   -0.40    1.50
  -2   5   4   -4.40    5.00
   1  -5  -4    0.80    1.60
   1  -5  -4    2.40    1.80
  -1  -5   4    0.50    1.40
   1  -5  -4   -0.20    1.30
  -1   5   4    8.30    6.60
   0  -5  -4    5.70    2.50
   0  -5   4    6.80    2.40
   0  -5  -4    4.60    1.80
   0  -5  -4    3.80    2.40
   0   5   4   -6.40    5.80
   0   5   4    2.30    5.60
   1  -5   4  228.98   13.10
  -1  -5  -4  212.08   15.00
  -1  -5  -4  211.48   13.60
  -1  -5  -4  222.58   12.90
   1  -5   4  216.28    9.80
   1   5   4  200.68   12.70
   1   5   4  198.98   20.40
   1   5   4  199.78   18.70
  -1   5  -4  208.28   12.00
   2  -5   4   75.59    9.10
  -2  -5  -4   80.49    6.60
   2  -5   4   74.09    5.00
   2  -5   4   80.39    6.90
  -2  -5  -4   94.99    9.10
   2   5   4   87.09   15.10
  -2   5  -4   71.19    8.10
  -2   5  -4   88.59    7.80
  -2   5  -4   76.79    5.10
   2   5   4   73.49    7.10
   2   5   4   54.29   11.30
  -3  -5  -4   58.59    5.70
   3  -5   4   52.19    8.40
   3  -5   4   52.09    4.30
   3  -5   4   53.79    5.40
   3   5   4   51.19    6.00
  -3   5  -4   45.60    4.50
  -3   5  -4   50.19    6.10
  -3   5  -4   54.29    8.50
   3   5   4   55.99   11.50
   3   5   4   47.70   13.10
   4  -5   4    2.90    1.40
   4  -5   4   -0.70    4.90
   4  -5   4    4.30    1.80
  -4  -5  -4    5.40    2.30
   4   5   4   12.50    7.60
  -4   5  -4    6.40    4.80
  -4   5  -4   -0.60    2.40
  -4   5  -4    4.60    2.20
   4   5   4    5.30    3.00
   4   5   4   15.60    9.30
  -5  -5  -4   35.10   11.40
   5  -5   4   17.80    8.80
  -5  -5  -4   23.50    4.30
   5  -5   4   33.00    4.80
   5  -5   4   29.20    4.20
  -5   5  -4   28.20    8.10
   5   5   4   22.80    9.50
  -5   5  -4   24.90    5.10
  -5   5  -4   25.00    4.20
   5   5   4   16.50    3.80
   6  -5   4   20.60    4.10
   6  -5   4    9.20    7.50
  -6  -5  -4   11.70    3.50
   6  -5   4   18.30    3.50
  -6  -5  -4   11.90   10.80
  -6   5  -4   18.80    3.90
  -6   5  -4   24.00    4.80
   6   5   4   15.60    4.00
   6   5   4   22.20    8.10
  -6   5  -4   31.90    8.90
  -7  -5  -4  -11.90   11.60
  -7  -5  -4    3.40    2.70
   7  -5   4   -0.90    1.50
   7  -5   4    4.50    6.60
   7  -5   4    0.10    1.40
  -7   5  -4    4.20    6.50
   7   5   4    2.60    2.60
  -7   5  -4   -0.40    2.90
  -7   5  -4   -1.10    2.50
   8  -5   4   50.49    5.20
  -8  -5  -4   36.50   14.80
   8  -5   4   59.19    6.40
  -8  -5  -4   46.40    6.80
  -8   5  -4   67.49   14.30
   8   5   4   71.89    9.70
  -8   5  -4   49.10    7.80
  -9  -5  -4    2.00    3.00
   9  -5   4    7.90   11.10
   9  -5   4    1.60    1.70
  -9  -5  -4    2.20   13.10
   9  -5   4    6.10    2.90
   9   5   4    2.80    3.50
   9   5   4    5.20    9.90
  -9   5  -4   -8.30   10.50
  -9   5  -4    5.10    4.40
  -9   5  -4    2.50    3.40
  10  -5   4   55.49    5.70
  10  -5   4   69.29    8.10
 -10  -5  -4   48.30   19.10
 -10  -5  -4   50.49    9.20
  10   5   4   50.19   15.40
 -10   5  -4   65.39    8.80
 -10   5  -4   63.29   16.40
  10   5   4   64.59    9.70
 -11  -5  -4    1.70   18.10
 -11  -5  -4    6.60    5.50
  11  -5   4   -0.20    3.20
  11  -5   4   17.00   16.00
  11   5   4  -13.30   13.70
  11   5   4   -1.10    4.30
 -11   5  -4   -7.00   14.00
 -11   5  -4   -3.10    4.90
 -11   5  -4   -1.50    5.60
 -12  -6   4   24.90   16.00
  12  -6  -4   33.00    6.40
  12  -6  -4   33.40   23.50
 -12  -6   4   32.90    5.90
  12   6  -4   25.00    5.50
 -12   6   4   39.40    9.50
 -12   6   4   30.50    8.40
  12   6  -4   36.40   16.40
 -12   6   4   31.80   16.10
  11  -6  -4   29.60    6.30
 -11  -6   4   20.30    5.10
  11  -6  -4   45.40   20.20
 -11  -6   4   29.30   15.10
  11  -6  -4   29.80    5.50
  11   6  -4   34.40    5.40
 -11   6   4   21.40    7.00
 -11   6   4   24.90   14.30
  11   6  -4   26.00   11.90
 -11   6   4   35.70    9.30
  10  -6  -4    6.10    2.70
  10  -6  -4   -8.00   14.70
 -10  -6   4   11.50    3.60
  10  -6  -4    5.50    3.40
 -10  -6   4   -6.30   10.10
  10   6  -4    9.00    3.10
 -10   6   4   16.30    6.20
 -10   6   4   23.80    6.90
  10   6  -4    2.10    8.60
 -10   6   4    6.20   11.10
  -9  -6   4  129.19    9.30
   9  -6  -4  146.59   14.00
   9  -6  -4  115.09   12.40
  -9  -6   4  121.99   17.90
  -9   6   4  111.29   15.00
  -9   6   4  140.39   20.80
   9   6  -4  158.98   16.80
  -9   6   4  146.29   14.60
   8  -6  -4  180.28   13.40
   8  -6  -4  206.38   14.30
  -8  -6   4  175.18   17.70
   8   6  -4  177.98   10.20
   8   6  -4  187.78   16.70
  -8   6   4  208.98   22.20
   7  -6  -4   43.40    6.00
  -7  -6   4   49.60    4.50
  -7  -6   4   38.00    8.70
   7  -6  -4   34.10   12.20
   7  -6  -4   28.70    5.30
   7   6  -4   48.60    8.40
  -7   6   4   43.20   14.80
  -7   6   4   37.30    7.30
  -7   6   4   68.69   10.80
   6  -6  -4    1.30    2.20
   6  -6  -4    1.50    2.30
   6  -6  -4   16.40   11.80
  -6  -6   4    0.00    1.30
  -6   6   4    1.30    3.10
  -6   6   4   -6.50    6.10
   6   6  -4    2.70    4.00
  -6   6   4   -2.90    3.30
   5  -6  -4    0.50    1.90
  -5  -6   4    4.70    1.30
   5  -6  -4    3.40    2.70
   5  -6  -4   23.20   10.60
   5   6  -4    9.90    2.70
  -5   6   4   -0.30    3.00
  -5   6   4    6.80    6.70
  -5   6   4    3.00    2.50
   4  -6  -4   -0.30    2.10
  -4  -6   4    2.00    2.30
   4  -6  -4    0.40    1.80
   4  -6  -4    5.40    8.90
   4  -6  -4   -1.70    1.90
  -4   6   4    0.30    2.40
  -4   6   4    2.90    6.60
   3  -6  -4  335.97   19.20
   3  -6  -4  423.26   30.80
   3  -6  -4  358.96   21.70
   3  -6  -4  314.77   18.90
  -3  -6   4  338.27   20.10
  -3   6   4  379.86   27.00
   2  -6  -4  578.64   28.80
   2  -6  -4  569.74   28.50
  -2  -6   4  588.24   29.70
   2  -6  -4  590.74   38.40
  -2   6   4  652.23   38.20
   1  -6  -4  179.58   14.00
  -1  -6   4  148.69   11.40
   1  -6  -4  175.48   11.30
   1  -6  -4  151.48   11.10
  -1   6   4  143.69   17.90
  -1   6   4  142.29   16.30
   0  -6  -4   11.50    3.10
   0  -6   4    8.50    3.00
   0  -6  -4   11.40    3.30
   0  -6  -4    9.30    4.00
   0   6   4   17.10    6.90
   0   6   4    0.50    6.40
   1  -6   4  209.08    9.70
  -1  -6  -4  211.28   16.10
   1  -6   4  212.38   11.80
  -1  -6  -4  211.28   14.20
   1  -6   4  220.78   14.00
  -1  -6  -4  205.78   12.70
   1   6   4  195.08   20.80
  -1   6  -4  197.18   10.70
   1   6   4  248.58   21.10
  -2  -6  -4  114.29    8.80
   2  -6   4  115.09    6.70
   2  -6   4  115.99    9.30
  -2  -6  -4  120.29   11.30
   2  -6   4  101.39   11.00
  -2  -6  -4  116.99   10.00
  -2   6  -4  119.29    9.70
   2   6   4   70.29   14.80
   2   6   4   86.49   14.10
   2   6   4  137.89    9.70
   3  -6   4    5.10    5.80
  -3  -6  -4    1.50    1.70
   3  -6   4    2.30    1.30
  -3  -6  -4    0.80    2.60
   3  -6   4   -0.80    1.80
  -3   6  -4    0.50    1.60
   3   6   4   -0.30    2.00
  -3   6  -4    4.80    4.50
   3   6   4   -2.60    7.80
  -3   6  -4    0.80    2.80
   3   6   4    2.40    6.70
   4  -6   4    5.50    2.10
  -4  -6  -4    9.30    2.70
   4  -6   4    9.40    2.30
   4   6   4    7.60   11.10
  -4   6  -4   11.30    6.50
   4   6   4   13.00    7.00
  -4   6  -4    8.20    3.80
  -4   6  -4    7.70    2.90
   4   6   4    7.20    3.40
   5  -6   4  154.78    9.80
   5  -6   4  159.78   10.90
  -5  -6  -4  131.99   10.30
  -5   6  -4  161.08   12.90
   5   6   4  149.79   11.80
  -5   6  -4  168.58   10.80
   5   6   4  142.39   19.50
   5   6   4  118.49   20.10
  -5   6  -4  141.99   15.00
   6  -6   4   82.29    7.30
  -6  -6  -4   73.29    7.50
   6  -6   4   72.59    6.90
   6   6   4  107.39   20.70
  -6   6  -4   81.89    8.10
   6   6   4   83.19   15.10
   6   6   4   80.29    8.70
  -6   6  -4   75.69   10.60
  -6   6  -4   83.09   14.60
   7  -6   4    0.90    1.80
  -7  -6  -4   -0.50    2.60
  -7  -6  -4    9.30   12.00
   7  -6   4    1.30    1.80
  -7   6  -4    1.00    3.70
   7   6   4   13.20   10.00
  -7   6  -4   -2.70    7.20
  -7   6  -4    2.60    3.50
  -8  -6  -4  159.28   12.60
  -8  -6  -4  151.38   27.80
   8  -6   4  181.48   12.20
   8  -6   4  167.38   11.10
   8  -6   4  194.28   25.90
   8   6   4  180.98   14.10
  -8   6  -4  178.68   14.70
   8   6   4  152.68   21.90
  -8   6  -4  163.78   15.00
  -8   6  -4  133.49   20.00
  -9  -6  -4   -1.00   14.70
  -9  -6  -4    0.90    3.50
   9  -6   4    0.70    2.20
   9  -6   4   -9.60   12.30
   9  -6   4   -0.40    2.50
  -9   6  -4  -14.40   12.10
   9   6   4   -3.50    3.70
  -9   6  -4    2.80    4.70
   9   6   4    4.00   11.20
  10  -6   4   38.70    6.60
 -10  -6  -4   28.90   20.90
 -10  -6  -4   27.80    6.90
  10  -6   4   25.60   17.10
  10  -6   4   34.90    5.60
 -10   6  -4   30.20    7.90
 -10   6  -4   35.60   17.30
 -10   6  -4   37.30    7.80
  10   6   4   46.10    9.40
  10   6   4   -8.30   14.80
  10  -7  -4    3.20   21.70
 -10  -7   4    4.90    3.00
 -10  -7   4   -1.40   14.00
  10  -7  -4    1.80    3.20
  10  -7  -4    3.60    3.20
 -10   7   4    6.90    6.60
 -10   7   4   12.00   12.90
  10   7  -4   -3.00   10.30
 -10   7   4    1.30    7.20
  10   7  -4    3.10    2.90
   9  -7  -4    6.00    3.50
  -9  -7   4    1.20    2.70
  -9  -7   4   -4.70   10.30
   9  -7  -4   -0.90    3.10
   9  -7  -4   -6.20   15.10
  -9   7   4    3.00    5.50
   9   7  -4    1.90    8.60
  -9   7   4    9.60   11.80
  -9   7   4   -4.60    5.00
   9   7  -4    0.80    2.00
   8  -7  -4   48.20   18.20
   8  -7  -4   28.00    6.70
  -8  -7   4   22.50    3.80
   8  -7  -4   33.00    6.40
  -8   7   4   20.20   11.60
   8   7  -4   31.10    8.60
  -8   7   4   22.90    6.70
   8   7  -4   25.00    9.60
  -8   7   4   13.50    6.30
  -7  -7   4   -0.60    1.60
   7  -7  -4   -6.90   12.80
   7  -7  -4    0.20    2.90
   7   7  -4    5.30    6.30
  -7   7   4    3.50    5.10
   7   7  -4    3.40    5.40
  -7   7   4   -6.70    8.00
   6  -7  -4    8.80   18.00
  -6  -7   4    2.30    1.50
   6  -7  -4   -1.00    2.40
   6  -7  -4   -1.20    2.80
   6  -7  -4   -1.70    2.70
  -6   7   4   -6.50    8.70
   6   7  -4    0.00    0.50
  -6   7   4   -3.90    3.10
  -5  -7   4    0.10    3.10
   5  -7  -4    3.60    2.70
   5  -7  -4   -0.80    3.00
   5  -7  -4    1.80    2.90
  -5   7   4   -1.30    8.10
   4  -7  -4  122.59   10.20
  -4  -7   4  153.78   12.90
   4  -7  -4  117.29   11.90
   4  -7  -4  123.49   11.10
  -4   7   4  141.29   19.40
   3  -7  -4    0.50    2.00
   3  -7  -4    0.40    3.20
   3  -7  -4    7.00    3.20
  -3  -7   4    4.60    3.00
  -3   7   4   -0.40    7.10
   2  -7  -4  257.77   15.60
   2  -7  -4  258.47   18.40
  -2  -7   4  221.08   16.10
   2  -7  -4  226.18   15.10
  -2   7   4  266.57   23.50
   1  -7  -4    5.40    2.80
   1  -7  -4    7.80    3.90
   1  -7  -4    4.10    2.10
  -1  -7   4    4.40    3.00
  -1   7   4   13.70    8.80
  -1   7   4    6.00   10.90
   0  -7   4   14.60    4.40
   0  -7  -4   14.10    4.50
   0  -7  -4    6.10    3.20
   0  -7  -4    9.10    3.20
   0   7   4   22.00    9.30
   0   7   4   18.20    9.70
  -1  -7  -4    3.90    3.00
   1  -7   4   -0.20    0.90
   1  -7   4   -1.20    2.30
  -1  -7  -4   -0.50    2.10
  -1  -7  -4    0.10    2.20
   1   7   4    2.70    8.90
   1   7   4    1.40    8.20
  -2  -7  -4  305.57   18.80
   2  -7   4  315.47   14.10
   2  -7   4  315.97   18.60
  -2  -7  -4  261.87   16.50
  -2  -7  -4  321.17   22.20
   2   7   4  253.87   23.60
   2   7   4  297.17   27.50
  -2   7  -4  336.97   16.90
  -3  -7  -4   10.20    3.40
  -3  -7  -4    6.10    4.60
  -3  -7  -4    8.60    4.30
   3  -7   4    9.00    2.30
   3  -7   4    6.60    3.30
   3  -7   4    7.70    7.80
   3   7   4   15.80   11.00
   3   7   4   13.40    8.70
  -3   7  -4    7.80    4.90
   3   7   4    9.40    3.20
   4  -7   4   92.59    8.80
   4  -7   4   93.19    6.90
  -4  -7  -4   82.69    8.00
  -4  -7  -4   91.29   15.50
  -4   7  -4  106.79   11.00
  -4   7  -4   82.39   12.20
  -4   7  -4   91.19    7.00
   4   7   4   99.59    8.70
   4   7   4   96.69   19.00
  -5  -7  -4    4.70    2.20
   5  -7   4   21.90   10.50
  -5  -7  -4    8.10    4.40
   5  -7   4    6.30    3.20
   5  -7   4    3.30    2.30
   5   7   4   17.00    4.90
  -5   7  -4    2.70    2.80
   5   7   4   14.30   10.60
  -5   7  -4    2.80    4.20
   5   7   4   -9.60   12.90
  -5   7  -4    1.00    7.10
  -6  -7  -4   16.40    4.30
   6  -7   4   25.40    5.40
   6  -7   4   -0.30   11.20
   6  -7   4   13.40    3.50
   6   7   4    7.30   16.80
   6   7   4   20.40   10.90
  -6   7  -4   18.00    6.20
   6   7   4   21.70    5.50
  -6   7  -4   13.40    9.20
  -6   7  -4   24.80    5.00
   7  -7   4   26.30    5.40
   7  -7   4   14.50    3.80
  -7  -7  -4   20.10    4.90
   7  -7   4    9.80   14.10
   7   7   4    9.20   17.40
   7   7   4   14.50   12.20
  -7   7  -4   26.10   10.50
   7   7   4   12.10    5.40
   8  -7   4   15.10   15.00
   8  -7   4   13.70    4.00
   8  -7   4   14.50    3.60
  -8  -7  -4   20.30    5.80
   8   7   4   24.30   14.50
   8   7   4   11.90   18.20
  -8   7  -4   10.70    5.00
  -8   7  -4    8.80   12.00
  -8   7  -4   19.10    6.40
   8  -8  -4   36.40    8.30
   8  -8  -4   45.60    6.80
  -8  -8   4   44.00    5.20
   8  -8  -4   57.99   21.70
  -8   8   4   55.89   15.00
   8   8  -4   47.70    8.00
  -8   8   4   48.50    9.20
   8   8  -4   54.49    8.20
  -8   8   4   26.00    9.30
   7  -8  -4   13.80    5.30
  -7  -8   4   13.60    5.30
   7  -8  -4    5.90    3.50
   7  -8  -4    9.70    5.40
  -7  -8   4    7.10    2.20
   7  -8  -4   27.70   17.20
  -7   8   4   11.90    6.80
  -7   8   4    3.10   11.40
   6  -8  -4   26.80    5.40
   6  -8  -4   32.40    7.60
   6  -8  -4   35.80    7.00
  -6  -8   4   36.20    8.80
   6  -8  -4   43.90   20.70
  -6   8   4   40.50    9.70
  -6   8   4   25.70   11.20
   5  -8  -4   -0.40    2.60
   5  -8  -4   -1.20   13.70
  -5  -8   4    0.50    3.60
   5  -8  -4    2.90    3.50
   5  -8  -4   -1.30    3.50
  -5   8   4    6.00    9.50
   4  -8  -4   48.00   10.30
   4  -8  -4   26.20    5.90
   4  -8  -4   32.70    6.80
  -4  -8   4   44.20    8.50
   4  -8  -4   77.59   18.80
   3  -8  -4   31.20    6.90
   3  -8  -4   32.80    6.00
  -3  -8   4   41.70    8.60
   3  -8  -4   32.60    6.40
  -3   8   4   25.40   10.80
   2  -8  -4    1.40    3.00
   2  -8  -4    2.80    3.80
  -2  -8   4   -0.30    3.00
   2  -8  -4   -0.40    2.80
  -2   8   4    6.00   11.70
  -2   8   4    9.60    8.90
   1  -8  -4   93.69    9.20
   1  -8  -4   79.89   11.30
   1  -8  -4   84.49    8.80
  -1  -8   4  113.49   11.10
  -1   8   4  106.89   17.00
  -1   8   4  110.39   18.10
   0  -8   4  175.88   14.40
   0  -8  -4  170.88   12.60
   0  -8  -4  202.98   17.40
   0  -8  -4  187.18   13.60
   0   8   4  173.98   20.90
   0   8   4  181.08   21.80
  -1  -8  -4    6.20    2.90
  -1  -8  -4    0.80    3.80
  -1  -8  -4   11.10    3.80
   1  -8   4    6.00    3.60
   1   8   4    9.80   10.00
   1   8   4   -0.20   10.10
   2  -8   4  147.29    9.10
  -2  -8  -4  187.58   17.20
  -2  -8  -4  169.08   12.80
   2  -8   4  178.58    8.40
   2  -8   4  148.09   12.90
  -2  -8  -4  143.29   11.30
   2   8   4  178.98   23.70
   2   8   4  160.78   19.00
   3  -8   4   28.60    6.30
   3  -8   4   35.60    3.90
  -3  -8  -4   27.20    4.90
   3  -8   4   21.80    8.10
   3  -8   4   28.30    4.60
  -3  -8  -4   39.40    9.70
   3   8   4   17.50   13.10
   3   8   4   17.10   11.50
  -3   8  -4   39.00    6.80
  -4  -8  -4    0.60    4.20
   4  -8   4   -0.80    9.70
  -4  -8  -4   -3.80    3.60
   4  -8   4    0.90    2.80
  -4  -8  -4   -0.50    2.80
   4  -8   4   -2.80    1.90
   4   8   4  -23.00   12.60
  -4   8  -4    4.70    6.60
   4   8   4    2.20    9.80
   5  -8   4    0.40    2.70
   5  -8   4    0.00    2.00
  -5  -8  -4    2.30    4.20
   5  -8   4   -0.80   11.30
  -5  -8  -4    3.80    3.30
  -5   8  -4    1.50    7.80
   5   8   4   -8.10   10.60
   5   8   4   -9.60   14.10
   5   8   4    3.40    3.80
  -6  -8  -4   87.79    9.60
   6  -8   4  102.19    8.50
  -6  -8  -4  143.99   16.60
   6  -8   4  108.19    9.70
   6  -8   4   86.19   19.30
  -6   8  -4   96.29    9.80
  -6   8  -4  109.59   16.50
  -6   8  -4   79.29   11.60
   6   8   4  169.48   26.40
   6   8   4  127.29   20.90
   6   8   4   75.49   10.10
   4  -9  -4   -0.60    4.20
  -4   9   4   -4.10   10.90
   3  -9  -4   39.40    7.30
   3  -9  -4   23.60    6.20
  -3  -9   4   13.50    5.60
   3  -9  -4   26.70    7.50
  -3   9   4   36.60   12.90
  -3   9   4   27.70   13.90
   2  -9  -4   62.89    9.00
   2  -9  -4   70.59   11.60
   2  -9  -4   47.80    6.90
  -2  -9   4   41.20    8.50
  -2   9   4   19.00   14.30
  -2   9   4   68.99   14.70
   1  -9  -4   20.20    5.00
   1  -9  -4   25.20    7.70
  -1  -9   4   23.40    6.30
   1  -9  -4   18.70    5.70
  -1   9   4   10.30   12.30
  -1   9   4   17.40   13.50
   0  -9  -4    0.80    3.20
   0  -9   4    5.70    4.60
   0  -9  -4   -0.40    4.90
   0   9   4    2.90   12.20
   0   9   4    0.80   12.30
   1  -9   4    6.50    4.00
  -1  -9  -4    2.10    3.60
  -1  -9  -4  -10.10    5.40
   1   9   4    4.10   11.60
   1   9   4   10.30   13.40
  16   0  -5   12.70   24.90
  16   0  -5    2.50    4.20
 -16   0   5    8.20    7.00
 -16   0   5   -5.90   15.30
 -16   0   5    1.60    4.60
  15   0  -5  -36.80   17.20
 -15   0   5   -0.80    5.20
 -15   0   5    6.10   13.60
 -15   0   5    4.60    5.40
  15   0  -5    0.60    3.00
 -14   0   5   -1.40    2.90
  14   0  -5    7.10   11.50
  14   0  -5    1.00    3.30
 -14   0   5   -3.80    3.70
 -14   0   5    5.90   10.50
 -13   0   5    6.60    9.50
 -13   0   5    2.50    2.50
  13   0  -5    0.80    2.70
  13   0  -5   -2.80   12.60
 -13   0   5   -5.40    3.30
  12   0  -5    2.80   10.80
 -12   0   5   -1.90    7.70
  12   0  -5   -1.40    1.60
 -12   0   5   -1.40    1.80
 -12   0   5   -3.60    2.50
  11   0  -5   -0.90    1.70
 -11   0   5    1.20    2.40
 -11   0   5   -1.90    1.50
 -10   0   5   -0.40    1.40
  10   0  -5   -0.30    4.90
 -10   0   5    0.90    5.30
  10   0  -5    0.80    1.20
 -10   0   5    1.10    1.80
  -9   0   5    0.20    5.50
  -9   0   5   -0.60    1.60
   9   0  -5    0.20    0.90
   9   0  -5   -4.90    4.40
  -9   0   5   -0.60    1.10
  -8   0   5   -0.60    1.00
  -8   0   5   -0.70    0.80
   8   0  -5   -2.90    4.40
   8   0  -5    2.00    1.50
  -8   0   5   -0.20    3.90
  -7   0   5    1.20    3.90
   7   0  -5   -2.40    4.60
  -7   0   5   -0.20    1.10
   7   0  -5    0.30    0.90
  -7   0   5   -0.20    1.00
  -6   0   5    0.00    0.60
   6   0  -5   -0.40    0.80
   6   0  -5    1.30    0.80
   6   0  -5   -1.60    3.30
  -6   0   5   -0.30    3.00
  -6   0   5   -1.40    2.30
   5   0  -5   -2.50    2.90
   5   0  -5    0.80    0.60
   5   0  -5   -0.50    0.80
  -5   0   5   -0.10    0.50
  -5   0   5   -0.40    1.00
  -5   0   5    1.00    3.20
   4   0  -5   -0.40    0.50
   4   0  -5    0.00    0.40
   4   0  -5   -1.50    2.80
  -4   0   5   -0.10    0.40
  -4   0   5   -0.10    1.70
  -4   0   5    0.80    0.80
   3   0  -5   -0.50    0.70
  -3   0   5   -3.00    2.30
   3   0  -5    1.90    1.00
   3   0  -5    0.60    0.50
  -3   0   5   -0.30    0.70
  -3   0   5   -0.10    0.30
   3   0  -5   -3.80    2.60
   2   0  -5    2.40    2.00
  -2   0   5   -0.30    0.60
  -2   0   5   -0.10    2.10
  -2   0   5    0.30    0.40
   2   0  -5    0.00    0.70
   2   0  -5    0.20    0.30
  -2   0   5    0.50    0.70
   2   0  -5    0.20    0.80
  -1   0   5   -1.00    1.20
   1   0  -5    0.10    0.70
   1   0  -5    0.50    0.40
  -1   0   5   -4.40    2.30
   1   0  -5   -2.10    2.00
   1   0  -5   -1.00    1.30
   0   0  -5    0.50    0.70
   0   0   5   -0.50    1.70
   0   0   5    0.80    0.70
  -1   0  -5   -1.20    1.90
  -1   0  -5    0.20    0.80
   1   0   5   -0.20    0.60
   1   0   5   -0.30    1.90
   2   0   5   -0.20    0.80
   2   0   5    0.90    2.40
  -2   0  -5   -0.20    0.90
  -2   0  -5   -2.80    2.80
   3   0   5   -0.70    2.00
  -3   0  -5    8.10    6.00
  -3   0  -5    0.40    1.00
   3   0   5    0.60    4.30
  -4   0  -5   -1.00    4.40
   4   0   5   -1.70    4.00
   4   0   5   -0.20    1.00
  -4   0  -5    0.00    1.30
   5   0   5    0.20    1.00
  -5   0  -5    5.00    5.30
  -5   0  -5   -0.60    1.00
   5   0   5   -0.80    3.90
  -6   0  -5    0.80    3.90
  -6   0  -5   -1.00    1.20
  -6   0  -5   -0.90    0.60
   6   0   5    5.50    5.60
   6   0   5   -0.70    2.50
   7   0   5   -1.10    5.00
  -7   0  -5   -0.90    4.50
  -7   0  -5    3.10    1.90
   7   0   5    1.00    1.20
  -7   0  -5   -0.70    0.80
   8   0   5    0.30    1.80
  -8   0  -5   -0.10    1.20
   8   0   5   -2.10    4.30
  -8   0  -5   -0.90    7.40
  -8   0  -5   -0.20    1.90
  -9   0  -5   -0.20    8.60
   9   0   5    3.10    2.50
   9   0   5    1.90    7.50
  -9   0  -5   -0.20    2.20
 -10   0  -5  -12.60   10.20
 -10   0  -5    0.60    1.60
 -10   0  -5    1.60    2.90
  10   0   5    5.60    9.80
  10   0   5   -7.30    3.00
  11   0   5   -2.00   10.80
 -11   0  -5   -5.10    6.10
 -11   0  -5   -5.20   12.90
  11   0   5    0.90    3.50
  12   0   5   -4.80    3.30
 -12   0  -5    3.20    4.80
 -12   0  -5    1.00    2.40
  12   0   5  -26.30    9.50
 -12   0  -5   -0.80   16.50
 -13   0  -5   -3.60    5.90
  13   0   5    2.00    4.60
  13   0   5  -14.70   16.40
 -13   0  -5  -13.00    5.10
 -13   0  -5  -14.70   18.70
 -15  -1   5   -2.70    5.60
 -15  -1   5    8.00    5.70
  15  -1  -5  -10.70   14.20
  15  -1  -5    7.10    4.20
 -15  -1   5   -5.20   12.70
  15   1  -5   -4.40   17.80
  15   1  -5    4.00    3.40
 -15   1   5    6.80    5.70
 -15   1   5   -2.40   13.10
 -15   1   5    3.00    6.30
  14  -1  -5   21.80    5.90
 -14  -1   5   22.70   13.20
 -14  -1   5   17.80    5.20
 -14  -1   5   19.30    4.40
  14  -1  -5   25.50   19.20
 -14   1   5   23.50    6.00
  14   1  -5   33.70    6.40
  14   1  -5    4.20   11.20
 -14   1   5   19.60    6.10
 -14   1   5   34.50   12.10
  13  -1  -5   54.39    8.10
  13  -1  -5   65.99   18.30
 -13  -1   5   75.49    7.40
 -13  -1   5   89.99   17.60
  13   1  -5   69.39    7.60
  13   1  -5   78.59   18.50
 -13   1   5   46.60   14.60
 -12  -1   5   25.40    4.50
 -12  -1   5   13.50    9.90
 -12  -1   5   25.20    6.20
  12  -1  -5   18.20    4.90
  12  -1  -5   34.60   14.10
 -12   1   5   18.20   10.20
  12   1  -5   28.30    5.30
 -12   1   5   51.89   11.00
 -12   1   5   29.40    5.70
  12   1  -5   18.00    8.80
 -11  -1   5    1.20    2.50
  11  -1  -5    2.30    2.10
 -11  -1   5    1.80    1.90
  11  -1  -5   18.70   10.00
 -11  -1   5    2.30    6.50
  11   1  -5   -0.80    1.50
 -11   1   5    0.40    7.20
 -11   1   5    0.80    2.40
  11   1  -5   -1.00    6.20
 -11   1   5    0.90    1.90
 -10  -1   5  319.17   24.10
 -10  -1   5  291.17   15.00
  10  -1  -5  279.87   26.70
  10  -1  -5  283.27   16.80
 -10  -1   5  297.57   17.70
  10   1  -5  241.68   23.90
  10   1  -5  278.87   16.10
 -10   1   5  313.67   25.00
 -10   1   5  287.57   16.20
 -10   1   5  288.37   18.10
  -9  -1   5   -1.90    1.40
  -9  -1   5    1.00    1.00
   9  -1  -5   -8.30    6.10
   9  -1  -5   -1.40    2.30
  -9  -1   5    1.30    3.80
   9  -1  -5    0.90    1.00
  -9   1   5   -4.20    5.00
  -9   1   5    1.00    3.40
   9   1  -5   -5.00    3.60
  -9   1   5   -0.10    1.30
   8  -1  -5  441.86   31.20
  -8  -1   5  494.75   29.20
  -8  -1   5  469.75   20.80
   8  -1  -5  464.25   20.80
  -8  -1   5  476.85   23.20
  -8   1   5  478.35   22.40
  -8   1   5  470.15   30.20
   8   1  -5  440.36   21.90
   8   1  -5  415.16   29.10
  -7  -1   5   -0.30    2.90
   7  -1  -5    0.80    4.50
   7  -1  -5    2.40    0.90
  -7  -1   5    0.40    0.60
   7  -1  -5    3.80    1.60
  -7  -1   5    1.30    1.20
  -7   1   5    0.20    3.90
  -7   1   5    0.10    1.00
  -7   1   5    0.70    1.00
   7   1  -5    0.80    0.90
   7   1  -5    2.40    4.20
  -6  -1   5    5.00    1.80
   6  -1  -5    6.90    1.80
  -6  -1   5    8.20    1.50
   6  -1  -5    5.50    4.00
  -6  -1   5    6.40    3.70
   6  -1  -5   12.10    3.60
  -6   1   5    7.50    2.40
  -6   1   5   12.20    2.60
   6   1  -5   11.10    2.40
  -6   1   5    6.40    3.40
  -5  -1   5   49.99    3.40
   5  -1  -5   47.40    4.80
   5  -1  -5   55.99    4.10
  -5  -1   5   49.30    4.60
  -5  -1   5   57.69    8.40
   5  -1  -5   47.40    9.70
  -5   1   5   57.69    4.80
   5   1  -5   47.30    4.20
  -5   1   5   37.80    7.50
   4  -1  -5 1296.37   53.09
  -4  -1   5 1341.97   51.79
   4  -1  -5 1262.97   61.39
   4  -1  -5 1326.57   54.89
  -4  -1   5 1349.56   53.89
  -4  -1   5 1373.96   58.29
  -4   1   5 1321.07   61.29
   4   1  -5 1404.26   59.49
  -4   1   5 1338.77   55.19
   4   1  -5 1310.47   53.39
  -4   1   5 1314.67   53.89
   3  -1  -5 1365.06   55.59
  -3  -1   5 1391.56   52.49
  -3  -1   5 1396.06   58.79
  -3  -1   5 1417.06   54.69
   3  -1  -5 1321.47   62.69
   3  -1  -5 1368.56   54.39
   3  -1  -5 1320.57   55.79
  -3   1   5 1345.07   62.09
  -3   1   5 1312.97   55.79
  -3   1   5 1391.46   54.79
   3   1  -5 1337.97   59.29
   3   1  -5 1359.16   54.29
   3   1  -5 1340.07   54.19
   2  -1  -5  265.97   13.30
  -2  -1   5  252.87   15.50
  -2  -1   5  253.47   10.10
   2  -1  -5  250.77   18.20
  -2  -1   5  255.57   12.10
  -2  -1   5  244.58   11.90
   2  -1  -5  243.78   12.10
  -2   1   5  248.58   17.90
   2   1  -5  248.38   11.80
   2   1  -5  278.37   16.20
   2   1  -5  238.98   11.90
  -2   1   5  260.27   13.40
  -2   1   5  253.37   13.10
   1  -1  -5  717.83   37.30
  -1  -1   5  718.33   29.90
  -1  -1   5  767.72   34.40
  -1  -1   5  705.93   34.40
   1  -1  -5  736.43   30.30
   1  -1  -5  691.83   31.40
   1   1  -5  731.23   30.20
  -1   1   5  709.13   37.40
  -1   1   5  706.73   31.00
   1   1  -5  735.33   29.70
   0  -1  -5 1603.04   64.59
   0  -1   5 1663.33   68.49
   0  -1   5 1585.54   63.49
   0   1  -5 1655.13   69.39
   0   1   5 1619.34   64.89
   0   1   5 1546.95   71.39
   0   1  -5 1592.14   63.19
   0   1   5 1594.54   71.89
  -1  -1  -5  608.64   32.80
   1  -1   5  608.84   32.10
  -1  -1  -5  580.54   25.60
   1  -1   5  583.04   24.90
   1   1   5  581.64   31.90
  -1   1  -5  572.14   22.90
  -1   1  -5  564.44   24.50
   1   1   5  579.84   25.90
  -1   1  -5  569.74   32.80
  -2  -1  -5 1906.11   83.59
   2  -1   5 1899.71   74.09
   2  -1   5 1851.41   79.09
  -2  -1  -5 1848.81   74.39
   2   1   5 1879.81   81.89
  -2   1  -5 1850.11   80.69
   2   1   5 1817.42   74.89
  -2   1  -5 1911.01   73.69
  -2   1  -5 1811.62   71.89
  -3  -1  -5  101.59   12.20
   3  -1   5   82.99    6.20
  -3  -1  -5   93.29    6.70
   3  -1   5   91.59    9.90
  -3   1  -5   89.09    6.20
  -3   1  -5   99.79   10.80
   3   1   5  112.59   11.60
   3   1   5   95.99    7.20
  -3   1  -5   93.89    5.10
  -4  -1  -5   72.19    6.10
   4  -1   5   73.19   10.60
  -4  -1  -5   80.39   12.70
   4  -1   5   82.69    6.20
   4   1   5   64.99   10.20
  -4   1  -5   57.99   10.30
  -4   1  -5   71.69    5.80
  -4   1  -5   77.59    4.70
  -5  -1  -5  105.99    7.90
   5  -1   5  103.29    7.80
   5  -1   5  119.79   12.40
  -5  -1  -5  106.49   16.30
   5   1   5  109.29    8.40
  -5   1  -5  109.89    6.50
  -5   1  -5  101.79    7.60
  -5   1  -5  111.89   13.30
   5   1   5  122.69   13.10
  -6  -1  -5  231.78   13.80
   6  -1   5  233.48   14.00
   6  -1   5  244.78   19.60
  -6  -1  -5  258.77   23.10
   6   1   5  230.88   19.80
  -6   1  -5  245.68   12.30
  -6   1  -5  220.68   20.10
   6   1   5  252.27   14.70
  -6   1  -5  251.57   14.00
   7  -1   5   55.69    6.10
  -7  -1  -5   51.99    5.80
   7  -1   5   44.20    9.60
  -7  -1  -5   33.70    9.70
   7   1   5   40.20    6.50
  -7   1  -5   50.99    5.80
  -7   1  -5   41.60   11.90
  -7   1  -5   53.89    4.70
   7   1   5   62.49   12.10
   8  -1   5  250.07   15.00
  -8  -1  -5  207.88   22.90
   8  -1   5  228.68   21.30
  -8   1  -5  228.18   22.20
   8   1   5  211.48   21.40
  -8   1  -5  229.28   12.60
   8   1   5  213.88   14.50
  -8   1  -5  220.28   14.50
   9  -1   5   88.29   16.50
   9  -1   5  114.29   10.10
  -9  -1  -5  117.99   10.10
  -9  -1  -5  123.19    8.10
  -9  -1  -5  125.09   20.80
   9   1   5  125.19   19.00
   9   1   5  107.99   10.30
  -9   1  -5  115.59    8.80
  -9   1  -5  109.19    9.80
  -9   1  -5  129.49   21.40
  10  -1   5    5.30    9.90
 -10  -1  -5    3.30    2.00
 -10  -1  -5   -3.90   10.50
  10  -1   5    2.90    3.20
 -10  -1  -5    0.90    2.90
 -10   1  -5    2.60    2.60
 -10   1  -5   -5.50   10.90
  10   1   5   21.70   10.90
  10   1   5    4.50    3.10
 -10   1  -5    2.60    2.30
  11  -1   5    8.80   11.90
  11  -1   5   10.60    4.40
 -11  -1  -5    6.90   10.50
 -11  -1  -5   21.60    5.30
  11   1   5    9.90   11.90
 -11   1  -5   13.80    4.80
 -11   1  -5   29.50   14.00
  11   1   5   10.80    3.70
 -12  -1  -5   16.80   17.40
  12  -1   5   -6.40   13.50
  12  -1   5    9.90    4.20
 -12  -1  -5    5.00    3.30
 -12  -1  -5    3.50    4.60
 -12   1  -5   15.50    5.70
  12   1   5   16.20   14.00
 -12   1  -5    6.90    3.50
  12   1   5    2.20    3.40
 -12   1  -5   -4.60   11.20
  13  -1   5   -0.60    4.00
 -13  -1  -5    1.70    3.70
 -13  -1  -5    2.00   15.20
  13   1   5   11.30   18.00
 -13   1  -5    2.60    6.70
 -13   1  -5   -9.40   18.10
 -13   1  -5    3.90    4.20
  13   1   5    4.40    4.10
  15  -2  -5   -8.50   15.80
  15  -2  -5    0.60    3.00
 -15  -2   5    7.00    6.10
 -15  -2   5    0.90    3.30
 -15  -2   5    4.20   12.70
 -15   2   5    3.10    6.50
 -15   2   5   -1.50    4.70
  15   2  -5    3.00    3.80
 -15   2   5   -0.80   14.80
  15   2  -5  -25.00   17.40
 -14  -2   5   -1.00    4.20
  14  -2  -5    1.20    2.20
 -14  -2   5    0.40    2.70
  14  -2  -5  -33.60   16.20
 -14  -2   5    7.20   10.70
 -14   2   5   -0.30    3.80
 -14   2   5    0.00    4.90
 -14   2   5   -1.30   12.60
  14   2  -5  -12.20   14.10
  14   2  -5    1.00    2.00
  13  -2  -5   40.30    7.30
  13  -2  -5    1.20   15.90
 -13  -2   5   27.40    6.10
 -13  -2   5   31.90    5.10
 -13  -2   5   21.40   10.70
 -13   2   5   30.20    8.10
  13   2  -5   44.30   15.10
  13   2  -5   42.90    7.30
 -13   2   5   33.60   13.00
 -12  -2   5   29.20    4.30
  12  -2  -5   48.30   16.30
  12  -2  -5   48.20    8.10
 -12  -2   5   22.10    5.80
 -12  -2   5   43.50   11.60
 -12   2   5   51.19   14.40
  12   2  -5   34.70   13.30
  12   2  -5   32.10    5.20
 -12   2   5   54.59    9.00
  11  -2  -5   15.90    3.00
  11  -2  -5   14.80   12.30
 -11  -2   5   10.20    3.00
 -11  -2   5   21.60    8.60
  11  -2  -5   14.50    5.80
 -11  -2   5   10.10    2.80
 -11   2   5   10.90    3.70
 -11   2   5   21.40    5.50
  11   2  -5   19.30   10.30
 -11   2   5   20.90    8.30
  11   2  -5   15.70    3.80
  10  -2  -5  133.79   10.50
 -10  -2   5  153.38   10.70
  10  -2  -5  123.69   20.30
  10  -2  -5  130.29    8.70
 -10  -2   5  140.29    8.70
 -10  -2   5  142.59   15.80
 -10   2   5  125.19   11.00
  10   2  -5  130.19   18.30
 -10   2   5  124.79   11.30
  -9  -2   5    9.60    5.20
  -9  -2   5   26.10    3.60
   9  -2  -5   40.70   11.00
   9  -2  -5   21.70    3.80
   9  -2  -5   20.10    4.20
  -9  -2   5   24.70    4.40
  -9   2   5   15.90    6.80
  -9   2   5   20.80    4.10
  -9   2   5   26.20    5.00
   9   2  -5   21.10    3.90
  -8  -2   5    2.40    3.80
   8  -2  -5    1.70    6.50
   8  -2  -5    1.10    1.00
  -8  -2   5    0.30    1.20
   8  -2  -5    0.00    1.50
  -8   2   5    2.60    1.80
  -8   2   5    0.60    1.60
  -8   2   5   -1.20    4.90
   8   2  -5    1.40    4.30
   8   2  -5   -0.70    1.00
   7  -2  -5  146.89   16.90
  -7  -2   5  165.88   13.90
  -7  -2   5  154.98   10.00
   7  -2  -5  151.98   10.80
   7  -2  -5  167.58    9.80
  -7   2   5  172.98   16.10
  -7   2   5  175.88   11.10
   7   2  -5  157.08    9.20
  -7   2   5  170.68   11.80
   7   2  -5  179.88   15.50
   6  -2  -5   39.90    4.90
  -6  -2   5   42.00    4.20
  -6  -2   5   53.29    8.20
   6  -2  -5   39.60    9.80
   6  -2  -5   42.10    4.30
  -6   2   5   43.70    4.90
  -6   2   5   44.80    5.40
   6   2  -5   45.70    8.30
  -6   2   5   48.80    9.50
   6   2  -5   46.00    3.90
  -5  -2   5   16.40    4.30
   5  -2  -5   18.50    3.00
   5  -2  -5   32.60    5.40
  -5  -2   5   22.70    3.40
  -5   2   5   13.20    6.70
   5   2  -5   26.00    5.10
   5   2  -5   21.80    2.40
  -5   2   5   23.60    4.00
  -5   2   5   41.60    7.00
  -4  -2   5   28.00    3.00
  -4  -2   5   29.30    4.90
   4  -2  -5   31.90    8.10
   4  -2  -5   36.10    6.00
   4  -2  -5   36.30    3.80
  -4   2   5   21.00    3.60
   4   2  -5   32.50    6.00
  -4   2   5   40.20    8.40
   4   2  -5   25.10    2.40
   3  -2  -5  157.38    9.60
  -3  -2   5  173.78    8.50
   3  -2  -5  176.58   10.20
   3  -2  -5  164.18   10.20
   3  -2  -5  151.18   14.60
  -3  -2   5  158.88   10.40
  -3   2   5  130.59   13.40
  -3   2   5  149.99   10.20
  -3   2   5  184.68   10.30
   3   2  -5  175.88    8.20
   3   2  -5  165.08   11.40
   2  -2  -5  252.47   13.20
   2  -2  -5  252.97   19.00
  -2  -2   5  260.87   13.80
  -2   2   5  243.08   13.20
   2   2  -5  246.08   13.90
   2   2  -5  235.78   10.70
  -2   2   5  252.27   18.90
  -1  -2   5 1687.53   70.09
  -1  -2   5 1744.63   66.59
   1  -2  -5 1726.43   69.59
   1  -2  -5 1666.03   68.89
   1  -2  -5 1670.53   68.99
   1  -2  -5 1731.13   76.99
  -1  -2   5 1701.53   65.99
  -1  -2   5 1701.83   69.59
  -1   2   5 1731.83   77.59
   1   2  -5 1707.83   65.89
  -1   2   5 1684.13   69.09
   0  -2  -5 1943.91   76.09
   0  -2   5 1931.11   72.79
   0  -2   5 1861.81   73.79
   0  -2   5 1860.31   76.89
   0  -2  -5 1842.92   76.09
   0   2  -5 1854.31   73.19
   0   2  -5 1887.41   78.59
   0   2   5 1937.61   84.39
   0   2  -5 1923.51   73.19
   0   2   5 1889.61   85.09
   0   2   5 1865.01   76.29
  -1  -2  -5   18.00    3.40
   1  -2   5   13.10    1.30
   1  -2   5   14.80    4.00
   1  -2   5   14.00    2.20
   1   2   5   14.20    2.70
   1   2   5   14.50    7.30
  -1   2  -5   16.10    1.90
  -1   2  -5   12.10    1.70
  -1   2  -5   11.60    3.60
   1   2   5   16.60    5.80
   2  -2   5   15.50    1.50
   2  -2   5   19.70    4.60
  -2  -2  -5   11.50    2.60
  -2  -2  -5   13.50    5.60
   2  -2   5   10.50    2.00
   2   2   5   28.30    7.40
  -2   2  -5   17.20    2.40
  -2   2  -5    8.90    4.40
   2   2   5   17.00    3.40
   3  -2   5  148.29    8.80
  -3  -2  -5  155.78    9.70
  -3  -2  -5  164.08   16.10
   3  -2   5  145.89   12.30
   3  -2   5  158.48    7.30
  -3   2  -5  151.88    8.30
  -3   2  -5  152.58    8.70
  -3   2  -5  159.88   14.10
   3   2   5  160.88   10.40
   3   2   5  155.28   15.00
   4  -2   5   19.50    5.60
   4  -2   5   18.30    3.00
  -4  -2  -5   13.10    2.80
  -4  -2  -5   21.00    7.50
   4   2   5   30.80    7.70
  -4   2  -5   11.90    2.50
  -4   2  -5   23.50    7.00
   4   2   5   19.80    4.60
   5  -2   5    6.10    3.60
  -5  -2  -5    2.60    6.10
   5  -2   5   -0.30    1.00
  -5  -2  -5    2.40    1.70
   5   2   5    5.40    6.00
  -5   2  -5    0.90    1.20
   5   2   5    1.70    1.70
  -5   2  -5    1.50    1.30
  -5   2  -5    2.20    4.20
  -6  -2  -5  110.59   17.50
   6  -2   5   90.79    7.60
   6  -2   5   93.69   13.80
  -6   2  -5   99.39   14.70
   6   2   5  111.59   15.90
  -6   2  -5   97.89    7.60
  -6   2  -5  109.09    7.40
   7  -2   5   73.39   11.90
  -7  -2  -5  104.29   17.40
  -7  -2  -5   72.59    7.20
   7  -2   5   76.89    7.20
  -7   2  -5   72.89    7.10
   7   2   5   64.49    7.40
   7   2   5   62.99   12.30
  -7   2  -5   82.49    6.80
  -7   2  -5   91.79   14.80
  -8  -2  -5   67.99    7.60
   8  -2   5   78.49    7.50
   8  -2   5   71.99   13.50
  -8  -2  -5   78.69   16.10
  -8   2  -5   74.49   15.30
  -8   2  -5   74.59    7.60
   8   2   5   61.49   13.60
  -8   2  -5   66.19    6.50
   8   2   5   60.19    8.60
   9  -2   5   21.50   10.10
   9  -2   5   25.80    5.30
  -9  -2  -5   48.30   14.40
  -9  -2  -5   19.90    5.70
  -9   2  -5   21.80   10.70
   9   2   5   19.60    4.30
   9   2   5   28.60    9.40
  -9   2  -5   29.10    6.00
  10  -2   5   23.80    5.30
 -10  -2  -5   29.40   13.30
  10  -2   5    2.10    9.90
 -10  -2  -5   20.60    5.40
 -10   2  -5   27.50    4.80
  10   2   5   29.80   11.60
 -10   2  -5   41.50   13.50
  10   2   5   21.90    5.50
  11  -2   5   32.40   12.30
 -11  -2  -5   31.50   17.20
 -11  -2  -5   48.10    8.20
  11  -2   5   50.39    8.20
  11   2   5   46.10   16.00
 -11   2  -5   39.70    7.10
  11   2   5   32.10    5.60
  12  -2   5   52.89    8.90
 -12  -2  -5   68.59   20.30
 -12  -2  -5   43.60    8.00
 -12  -2  -5   53.09    6.40
 -12   2  -5   60.39   18.80
 -12   2  -5   52.59    7.90
  12   2   5   33.40   17.00
  12   2   5   41.80    9.20
 -12   2  -5   39.10   11.50
 -15  -3   5   -3.80    5.50
  15  -3  -5   -0.80    3.40
 -15  -3   5    0.40    3.70
 -15  -3   5  -15.80   15.60
  15  -3  -5    4.80   21.50
 -15   3   5    6.40    5.20
 -15   3   5    2.50   12.00
  15   3  -5    1.90    3.60
  15   3  -5  -24.10   16.90
 -15   3   5   -5.00    7.10
  14  -3  -5  108.89   11.20
 -14  -3   5  105.39    9.80
 -14  -3   5   96.69   11.70
  14  -3  -5  102.79   25.70
 -14  -3   5   62.99   18.20
  14   3  -5  101.19   22.80
 -14   3   5  111.49   15.10
 -14   3   5  132.99   23.00
 -14   3   5  136.99   14.00
  14   3  -5   95.99    9.80
  13  -3  -5   15.10    3.50
 -13  -3   5   17.80    4.00
  13  -3  -5    7.90    3.60
 -13  -3   5   12.00   10.60
 -13  -3   5   14.40    4.70
  13  -3  -5   15.30   16.70
 -13   3   5   32.10   13.50
  13   3  -5   20.10   14.40
  13   3  -5   16.70    4.30
 -13   3   5    8.50    5.20
  12  -3  -5   17.60    4.20
  12  -3  -5   22.70    3.60
 -12  -3   5   22.20    5.40
  12  -3  -5   27.50   15.20
 -12  -3   5   28.10    4.00
 -12  -3   5   33.00   10.30
  12   3  -5   30.70    4.50
 -12   3   5   41.20   14.10
 -12   3   5   39.50    7.60
  11  -3  -5    7.30    2.30
  11  -3  -5    4.30    3.00
 -11  -3   5    4.30    6.80
  11  -3  -5   10.40   12.00
 -11  -3   5    7.60    2.40
 -11  -3   5    3.30    2.70
  11   3  -5   19.60   10.50
 -11   3   5    8.80    8.50
 -11   3   5    9.10    4.30
  10  -3  -5  195.48   13.80
  10  -3  -5  205.98   23.60
 -10  -3   5  215.88   13.50
 -10  -3   5  186.88   17.90
 -10   3   5  224.58   15.80
  10   3  -5  180.78   20.50
  10   3  -5  173.58   11.40
 -10   3   5  180.28   20.00
 -10   3   5  176.18   13.80
  -9  -3   5  245.98   19.40
   9  -3  -5  219.38   24.60
  -9  -3   5  219.88   13.80
   9  -3  -5  231.58   13.50
   9  -3  -5  235.28   15.10
  -9   3   5  216.78   20.70
   9   3  -5  258.37   21.10
   9   3  -5  249.68   13.30
  -9   3   5  243.48   16.40
  -9   3   5  238.08   15.80
   8  -3  -5  565.54   28.30
  -8  -3   5  570.44   31.60
  -8  -3   5  569.14   26.80
   8  -3  -5  556.14   39.20
   8  -3  -5  562.94   26.80
  -8   3   5  599.54   30.00
   8   3  -5  562.24   25.40
  -8   3   5  591.94   29.20
  -8   3   5  577.64   36.40
   8   3  -5  604.64   34.10
   7  -3  -5   76.89    6.90
  -7  -3   5   83.99    9.00
  -7  -3   5   78.99    6.10
   7  -3  -5   78.09    7.30
   7  -3  -5   78.19   15.30
   7   3  -5   79.69   11.50
  -7   3   5   79.39    8.00
   7   3  -5   82.79    5.60
  -7   3   5   70.09    7.50
  -7   3   5   88.99   13.80
   6  -3  -5  269.57   15.00
  -6  -3   5  259.57   13.50
  -6  -3   5  283.87   17.00
   6  -3  -5  285.37   24.10
   6  -3  -5  271.47   15.60
  -6   3   5  277.77   16.40
   6   3  -5  302.87   18.90
  -6   3   5  267.87   16.10
   6   3  -5  259.37   12.60
  -6   3   5  252.97   21.10
  -5  -3   5    8.50    2.90
   5  -3  -5   10.30    2.70
  -5  -3   5   11.30    2.10
   5  -3  -5    9.90    2.60
   5  -3  -5    6.40    6.40
  -5   3   5    7.70    2.90
   5   3  -5    6.10    3.50
  -5   3   5   10.30    3.20
  -5   3   5    6.60    4.10
   4  -3  -5  178.48   11.20
  -4  -3   5  173.28   10.20
  -4  -3   5  176.78    8.60
   4  -3  -5  174.98   11.00
   4  -3  -5  187.48   18.00
   4   3  -5  172.08    7.70
  -4   3   5  143.99   15.50
   4   3  -5  168.88    8.10
  -4   3   5  184.58   11.80
   4   3  -5  181.58   11.70
  -4   3   5  151.68   11.10
   3  -3  -5  235.08   19.60
  -3  -3   5  221.38   10.00
   3  -3  -5  240.98   13.20
   3  -3  -5  215.28   13.10
  -3  -3   5  196.38   12.00
   3  -3  -5  219.48   13.10
  -3   3   5  204.58   13.10
  -3   3   5  249.68   19.60
  -3   3   5  228.18   13.60
  -2  -3   5  704.53   28.60
   2  -3  -5  703.53   32.30
  -2  -3   5  722.43   28.60
  -2  -3   5  704.23   29.80
   2  -3  -5  694.53   31.60
   2  -3  -5  718.83   40.10
   2  -3  -5  711.83   32.30
  -2   3   5  683.43   32.20
  -2   3   5  710.33   40.00
   1  -3  -5    5.60    1.90
  -1  -3   5    2.10    1.40
  -1  -3   5    7.50    1.70
  -1  -3   5    6.30    1.10
   1  -3  -5    0.30    4.10
   1  -3  -5    5.30    1.90
   1  -3  -5    9.00    2.60
  -1   3   5    6.70    2.30
  -1   3   5    6.50    3.70
   0  -3  -5  676.53   31.40
   0  -3   5  662.43   29.20
   0  -3   5  718.83   27.70
   0  -3  -5  687.43   30.60
   0  -3   5  674.33   28.40
   0   3  -5  736.03   31.60
   0   3   5  668.03   38.90
   0   3   5  704.63   38.80
   0   3   5  615.64   30.40
   0   3  -5  665.63   26.90
   1  -3   5    2.50    0.90
   1  -3   5    0.20    1.80
  -1  -3  -5    0.50    1.00
   1  -3   5    0.20    0.70
  -1   3  -5    2.60    0.90
   1   3   5    4.40    4.90
  -1   3  -5    1.40    2.90
   1   3   5    1.40    1.40
  -1   3  -5    1.00    1.10
   1   3   5    2.10    5.20
   2  -3   5  145.69    7.90
  -2  -3  -5  146.59    9.50
   2  -3   5  139.29    7.50
   2  -3   5  150.38   10.90
   2   3   5  144.29   15.20
  -2   3  -5  131.19    7.60
   2   3   5  140.99    9.70
  -2   3  -5  139.79    8.50
  -2   3  -5  166.68   12.40
  -3  -3  -5  121.09    8.20
  -3  -3  -5  110.99   16.00
   3  -3   5  117.89   10.40
   3  -3   5  107.89    7.00
   3  -3   5  113.39    6.30
  -3   3  -5  131.09    7.90
  -3   3  -5  124.59   11.80
   3   3   5  102.49   12.30
   3   3   5  111.89    8.90
  -3   3  -5  102.89    6.90
   4  -3   5  351.86   22.70
   4  -3   5  369.96   16.30
   4  -3   5  360.16   17.70
  -4  -3  -5  384.96   28.70
  -4  -3  -5  371.06   18.80
   4   3   5  373.96   19.90
  -4   3  -5  358.16   17.50
  -4   3  -5  356.36   17.90
   4   3   5  399.16   26.50
  -4   3  -5  348.67   23.40
  -5  -3  -5   67.49    6.40
   5  -3   5   69.39    4.60
  -5  -3  -5   85.09   15.60
   5  -3   5   50.79    9.30
   5  -3   5   64.29    5.70
  -5   3  -5   58.99   11.00
  -5   3  -5   59.79    5.60
   5   3   5   65.49    6.90
  -5   3  -5   62.79    5.80
   5   3   5   68.89   12.10
  -6  -3  -5  139.09    9.90
  -6  -3  -5  157.08   19.20
   6  -3   5  132.39    7.80
   6  -3   5  142.89   14.90
   6  -3   5  139.49    9.70
  -6   3  -5  142.79    9.80
   6   3   5  145.49   16.70
  -6   3  -5  138.59    9.70
  -6   3  -5  145.69   15.60
   6   3   5  134.19   10.60
  -7  -3  -5    2.70    1.90
   7  -3   5    0.90    1.50
   7  -3   5   -5.70    5.20
  -7  -3  -5    4.60    8.30
  -7   3  -5   -0.30    1.90
  -7   3  -5    0.40    6.60
   7   3   5   -1.30    6.20
  -7   3  -5   -1.10    1.80
   7   3   5    1.40    1.90
  -8  -3  -5  149.49   11.90
   8  -3   5  181.68   19.60
   8  -3   5  160.28   12.00
  -8  -3  -5  214.18   25.60
   8   3   5  208.18   21.90
  -8   3  -5  187.78   12.70
  -8   3  -5  156.98   21.90
  -8   3  -5  181.08   12.70
   8   3   5  191.48   13.80
  -9  -3  -5   26.50    6.30
  -9  -3  -5   17.90   12.50
   9  -3   5   23.50   10.60
   9  -3   5   22.60    5.00
   9   3   5   29.10   11.20
  -9   3  -5    8.80   11.80
  -9   3  -5   21.50    4.90
   9   3   5   33.20    6.80
 -10  -3  -5  126.29   25.40
  10  -3   5  137.39   11.60
 -10  -3  -5  118.39   12.00
 -10   3  -5  159.58   23.70
  10   3   5  109.19   20.40
  10   3   5  150.68   13.60
 -10   3  -5  164.08   12.20
 -11  -3  -5   -0.30   15.10
  11  -3   5    2.80    3.20
 -11  -3  -5    7.20    4.30
  11  -3   5  -17.90   21.50
  11   3   5    3.10   13.20
 -11   3  -5    4.60   13.50
 -11   3  -5    0.10    4.30
  11   3   5    0.30    3.00
 -12  -3  -5    5.60    5.20
 -12  -3  -5  -22.90   18.40
  12  -3   5    4.90   16.10
  12  -3   5    2.20    3.70
 -12   3  -5   38.00   18.20
 -12   3  -5    8.50    6.00
  12   3   5   20.20   12.80
 -12   3  -5    3.40    4.50
  12   3   5    5.20    4.60
 -14  -4   5  -21.80   12.80
  14  -4  -5    5.00    3.80
  14  -4  -5    0.40    2.10
 -14  -4   5    2.20    4.90
 -14  -4   5   -1.70    3.00
  14   4  -5    2.40    3.40
  14   4  -5   24.30   15.70
 -14   4   5   -1.80    6.70
 -14   4   5   -2.50    5.70
 -14   4   5   -6.20   15.10
  13  -4  -5    5.60    2.80
  13  -4  -5    5.90    4.10
 -13  -4   5   10.80    3.10
  13  -4  -5    6.50   18.90
 -13  -4   5    9.50   12.30
 -13  -4   5    8.80    4.40
  13   4  -5    3.60    2.70
 -13   4   5    6.50    6.00
 -13   4   5    2.10    9.30
  13   4  -5   -1.50   13.30
 -13   4   5    7.80    5.00
  12  -4  -5   10.30   14.60
 -12  -4   5    1.10    3.20
 -12  -4   5   14.60    9.80
  12  -4  -5    1.70    3.00
  12  -4  -5    2.20    2.30
  12   4  -5    0.30    2.70
 -12   4   5   10.10    5.70
 -12   4   5  -10.70   10.20
  12   4  -5    9.60   10.00
  11  -4  -5   39.60   16.70
 -11  -4   5  117.29   16.30
  11  -4  -5   80.79    8.50
  11  -4  -5   79.19    7.40
 -11  -4   5   66.49    7.60
 -11   4   5   84.39   17.40
  11   4  -5   99.09   17.80
  11   4  -5   74.59    6.80
  10  -4  -5    6.60   12.00
  10  -4  -5    7.10    3.50
 -10  -4   5    2.00    2.50
 -10  -4   5    1.50    6.90
  10  -4  -5    5.40    2.20
 -10   4   5    8.30    8.40
  10   4  -5    6.50    2.40
  10   4  -5    9.90    8.10
   9  -4  -5    0.60    6.60
   9  -4  -5    2.40    2.60
  -9  -4   5    8.20    6.00
  -9  -4   5    4.00    2.40
   9  -4  -5    0.50    1.60
  -9   4   5    3.20    3.00
   9   4  -5   -1.60    6.20
   9   4  -5    2.10    1.80
  -9   4   5    3.90    7.40
  -9   4   5    3.70    2.60
   8  -4  -5   17.00    4.40
  -8  -4   5    6.60    2.30
   8  -4  -5    6.80    2.40
   8  -4  -5   12.60   10.00
  -8  -4   5    4.20    4.70
   8   4  -5    7.20    5.20
   8   4  -5    6.70    2.00
  -8   4   5   -0.80    6.40
   7  -4  -5  104.29    8.60
  -7  -4   5   92.09    6.80
  -7  -4   5  125.49   12.60
   7  -4  -5   74.99   15.90
  -7   4   5   95.09    9.00
   7   4  -5   97.09    6.10
  -7   4   5  101.19    9.70
  -7   4   5   94.69   15.20
   7   4  -5  107.09   16.50
   6  -4  -5   -7.70    6.40
   6  -4  -5    0.10    1.20
   6  -4  -5    0.00    1.20
  -6  -4   5    0.50    3.20
  -6  -4   5    0.40    0.90
  -6   4   5   -0.10    1.90
   6   4  -5    0.10    0.70
  -6   4   5   -0.20    1.80
   6   4  -5    1.10    3.70
  -6   4   5   -4.70    5.10
  -5  -4   5   41.10    3.40
   5  -4  -5   26.70    9.00
  -5  -4   5   40.40    5.60
   5  -4  -5   36.20    5.80
  -5   4   5   40.60   10.10
   5   4  -5   43.90    2.80
   5   4  -5   50.09    6.90
  -5   4   5   47.30    6.70
  -5   4   5   36.40    6.60
   4  -4  -5   78.59    7.30
  -4  -4   5   67.79    5.20
   4  -4  -5  109.99   17.20
   4  -4  -5   78.29    7.10
  -4  -4   5   77.39    4.40
   4  -4  -5   69.99    6.90
   4   4  -5   77.99    6.00
  -4   4   5   80.09    7.80
  -4   4   5   69.39   13.30
  -4   4   5   66.69    7.30
   3  -4  -5    1.40    1.50
   3  -4  -5   -4.10    4.90
   3  -4  -5    1.20    1.30
   3  -4  -5   -0.60    1.20
  -3   4   5    1.50    2.00
  -3   4   5   -1.50    4.70
  -2  -4   5   86.79    6.60
   2  -4  -5   66.79   12.90
   2  -4  -5   90.49    7.70
   2  -4  -5   80.29    7.30
   2  -4  -5   89.09    8.00
  -2   4   5   95.79   15.10
  -2   4   5   83.49    7.80
   1  -4  -5    5.00    2.10
   1  -4  -5    3.80    2.00
   1  -4  -5    6.50    5.60
  -1  -4   5    5.60    1.90
   1  -4  -5    4.70    1.60
  -1   4   5    6.20    5.00
   0  -4  -5  197.18   12.90
   0  -4   5  200.88   11.20
   0  -4   5  204.48    9.10
   0  -4  -5  192.18   12.10
   0  -4   5  201.98   10.30
   0  -4  -5  211.68   13.80
   0   4   5  211.18   19.50
   0   4  -5  199.78   11.30
   0   4   5  202.88   12.50
   1  -4   5  540.25   23.50
  -1  -4  -5  523.85   24.80
   1  -4   5  518.25   24.60
  -1  -4  -5  547.25   27.00
   1   4   5  504.65   25.10
  -1   4  -5  508.75   25.60
  -1   4  -5  503.45   23.90
  -1   4  -5  503.35   21.30
   1   4   5  503.75   33.80
  -2  -4  -5   55.39    5.60
   2  -4   5   59.29    7.80
   2  -4   5   62.59    5.10
   2  -4   5   65.49    4.50
  -2   4  -5   49.30    7.70
   2   4   5   83.79   15.50
   2   4   5   58.29    6.20
  -2   4  -5   56.09    4.30
  -2   4  -5   61.09    5.70
   3  -4   5   10.80    2.30
  -3  -4  -5    8.50    2.70
   3  -4   5    6.70    4.00
  -3   4  -5    8.40    2.90
   3   4   5    4.70    2.50
  -3   4  -5   11.20    2.30
  -3   4  -5    7.40    4.40
   4  -4   5   17.70    3.00
  -4  -4  -5   16.30    3.60
   4  -4   5   24.30    6.20
   4  -4   5   11.90    2.60
  -4  -4  -5   24.30   10.10
   4   4   5   17.90    7.40
  -4   4  -5   14.10    6.10
   4   4   5   20.80    4.20
  -4   4  -5   14.40    3.20
  -4   4  -5   20.00    3.30
   5  -4   5   26.20    7.50
  -5  -4  -5   15.90    3.80
   5  -4   5   14.70    2.70
   5  -4   5   16.50    3.30
  -5  -4  -5   17.00    9.80
  -5   4  -5   19.00    4.10
   5   4   5   10.10    3.70
  -5   4  -5   13.90    3.30
   5   4   5   14.40    6.40
  -5   4  -5   18.60    6.70
  -6  -4  -5   41.70    6.20
   6  -4   5   27.70    9.20
   6  -4   5   35.80    3.70
   6  -4   5   37.00    5.40
  -6  -4  -5   19.80   11.30
   6   4   5   52.29    7.60
   6   4   5   29.30    9.50
  -6   4  -5   32.80    8.80
  -6   4  -5   25.50    5.20
  -6   4  -5   35.50    5.90
  -7  -4  -5   24.40    5.20
   7  -4   5   39.00    6.00
   7  -4   5   34.90    3.70
   7  -4   5   39.90    9.90
  -7  -4  -5   29.00   11.60
  -7   4  -5   26.30    5.30
  -7   4  -5   46.40    6.20
   7   4   5   43.20    9.70
  -7   4  -5   28.70    9.80
  -8  -4  -5   13.10   11.90
   8  -4   5   14.40    3.50
  -8  -4  -5   13.90    4.60
   8  -4   5   21.30    9.90
  -8   4  -5   18.40    5.00
  -8   4  -5   12.70    3.50
   8   4   5   12.00    3.50
  -8   4  -5   25.30   11.10
   8   4   5   36.90   11.10
  -9  -4  -5   14.90    4.70
  -9  -4  -5    8.80   12.70
   9  -4   5   17.80    4.90
  -9   4  -5   24.10   11.60
   9   4   5    6.10    9.70
  -9   4  -5   16.00    4.50
  -9   4  -5    6.10    4.30
 -10  -4  -5   30.40   16.70
  10  -4   5   90.09    9.60
 -10  -4  -5   86.79   10.00
  10  -4   5   73.19   17.90
 -10   4  -5   75.29   19.00
 -10   4  -5   63.59   10.00
  10   4   5   65.39   17.50
 -10   4  -5   82.89   10.00
  10   4   5   99.29   10.90
 -11  -4  -5   34.50    7.50
 -11  -4  -5   66.39   20.90
  11  -4   5   39.30    6.40
  11  -4   5   53.09   18.40
  11   4   5   44.20    7.30
 -11   4  -5   45.20    8.30
 -11   4  -5   45.70    8.10
  11   4   5   45.70   19.20
 -11   4  -5   41.30   16.20
  13  -5  -5   21.90    6.00
  13  -5  -5   16.40    3.80
 -13  -5   5   16.90    5.00
  13  -5  -5   52.49   22.50
 -13  -5   5   28.40   16.10
  13   5  -5   16.80   15.70
  13   5  -5   13.90    4.80
 -13   5   5   27.00    8.70
 -13   5   5   21.70    8.20
 -13   5   5   23.40   15.80
 -12  -5   5   42.80    7.00
  12  -5  -5   56.49    7.30
  12  -5  -5   32.10    6.20
  12   5  -5   27.70   14.00
 -12   5   5   49.99    9.50
 -12   5   5   54.39   10.10
  12   5  -5   52.09    6.90
 -12   5   5   56.89   16.70
 -11  -5   5    8.20    4.00
  11  -5  -5    9.20    2.80
  11  -5  -5    9.30    4.00
  11  -5  -5    8.60   15.30
 -11  -5   5    5.70    7.80
 -11   5   5    6.20    5.00
  11   5  -5   13.40   11.50
  11   5  -5   10.10    2.90
 -11   5   5   16.40   11.60
  10  -5  -5   62.99    9.00
 -10  -5   5   65.89   12.70
  10  -5  -5   42.00    6.20
 -10  -5   5   39.00    6.20
  10   5  -5   55.89    5.60
  10   5  -5   64.19   13.90
  -9  -5   5   40.40    9.50
  -9  -5   5   37.40    5.30
   9  -5  -5   40.10   15.20
   9  -5  -5   32.20    5.90
   9  -5  -5   37.60    6.00
   9   5  -5   46.10    9.50
   9   5  -5   42.40    4.60
  -9   5   5   43.50   12.50
   8  -5  -5   23.50   11.00
  -8  -5   5   18.00    6.70
  -8  -5   5    7.10    2.40
   8  -5  -5    9.20    3.20
   8  -5  -5    8.20    2.50
   8   5  -5   19.30    7.10
  -8   5   5    4.70    4.00
  -8   5   5    5.40    8.00
  -8   5   5   22.00    5.50
   7  -5  -5   26.70    4.90
  -7  -5   5   36.20    7.00
   7  -5  -5   23.80   10.90
   7  -5  -5   30.00    5.70
  -7  -5   5   36.50    3.90
  -7   5   5   39.80   10.90
   7   5  -5   37.40    7.40
  -7   5   5   31.70    5.90
  -7   5   5   18.00    5.40
   7   5  -5   30.30    3.10
  -6  -5   5  419.06   22.30
  -6  -5   5  401.86   18.60
   6  -5  -5  408.86   22.90
   6  -5  -5  443.56   22.70
  -6   5   5  394.76   23.00
  -6   5   5  444.16   31.00
   6   5  -5  401.16   22.10
  -5  -5   5   86.89    5.00
   5  -5  -5   92.99    8.60
   5  -5  -5   95.79   17.80
   5  -5  -5   63.99    7.30
  -5  -5   5   71.29    6.00
   5  -5  -5   78.49    8.10
  -5   5   5   79.29   13.40
  -5   5   5   92.89    9.10
  -5   5   5   70.09    8.60
   5   5  -5   89.49    6.80
   4  -5  -5    7.00    2.60
   4  -5  -5   10.70    9.10
   4  -5  -5   12.20    3.50
  -4   5   5   14.30    4.60
  -4   5   5   23.00    5.20
  -4   5   5   13.90    7.00
   3  -5  -5  103.69    8.80
  -3  -5   5  115.19    8.90
   3  -5  -5  113.39   17.60
   3  -5  -5  104.59    9.60
   3  -5  -5   94.79    8.50
  -3   5   5  105.29    9.90
  -3   5   5  104.39   16.10
   2  -5  -5  166.18   11.50
   2  -5  -5  179.48   12.00
   2  -5  -5  173.08   19.00
  -2  -5   5  177.98   11.50
   2  -5  -5  165.98   12.90
  -2   5   5  156.98   17.40
  -1  -5   5   59.29    6.10
   1  -5  -5   55.69    6.30
   1  -5  -5   68.09    7.60
   1  -5  -5   75.29    7.00
  -1   5   5   80.39   15.40
   0  -5   5  395.56   20.00
   0  -5  -5  411.46   20.80
   0  -5  -5  392.86   21.60
   0  -5  -5  388.96   23.00
   0   5   5  416.06   31.00
   0   5   5  373.86   29.40
  -1  -5  -5  105.89   10.20
   1  -5   5  114.09    8.70
   1  -5   5  105.49    7.90
   1  -5   5  109.19    5.80
  -1  -5  -5  102.09    9.20
  -1  -5  -5   97.79    8.10
  -1   5  -5   98.99    8.50
   1   5   5  106.59   17.00
   1   5   5  103.79    8.60
   1   5   5  101.19   15.80
  -2  -5  -5  356.26   21.90
  -2  -5  -5  377.86   19.30
   2  -5   5  357.76   18.30
   2  -5   5  335.97   20.60
   2  -5   5  374.36   16.50
   2   5   5  387.26   20.30
  -2   5  -5  361.46   16.20
  -2   5  -5  378.96   21.10
   2   5   5  330.97   26.40
   2   5   5  345.67   29.20
  -2   5  -5  353.66   19.20
   3  -5   5    0.70    1.10
  -3  -5  -5    1.30    1.60
   3  -5   5   -3.20    4.30
   3  -5   5    1.80    1.30
  -3   5  -5    5.70    3.00
  -3   5  -5    6.00    4.20
   3   5   5   -0.50    7.50
   3   5   5   20.90    8.50
   3   5   5    1.20    2.10
  -3   5  -5    1.60    1.50
   4  -5   5  208.08   17.90
  -4  -5  -5  246.38   14.30
   4  -5   5  216.18   12.10
   4  -5   5  231.28   12.70
  -4   5  -5  231.78   18.10
   4   5   5  216.18   14.90
  -4   5  -5  222.78   12.70
  -4   5  -5  230.58   14.70
   4   5   5  270.07   22.70
   4   5   5  218.48   25.50
  -5  -5  -5   37.00    5.80
   5  -5   5   47.70    4.80
   5  -5   5   51.39    5.10
  -5   5  -5   51.69   10.70
  -5   5  -5   51.09    6.90
  -5   5  -5   51.29    5.70
   6  -5   5  209.28   11.50
  -6  -5  -5  209.68   27.20
   6  -5   5  190.08   12.10
  -6  -5  -5  165.88   12.50
  -6   5  -5  185.98   19.90
   6   5   5  188.28   14.20
  -6   5  -5  203.68   14.00
  -6   5  -5  205.58   12.80
  -7  -5  -5    3.30   11.80
   7  -5   5    0.90    1.30
   7  -5   5    5.90    2.90
  -7  -5  -5    3.90    2.80
   7   5   5    3.10    2.70
  -7   5  -5    3.30    2.80
  -7   5  -5    3.90    8.20
  -7   5  -5    2.90    3.40
   7   5   5    9.40    9.00
  -8  -5  -5   28.40    5.70
  -8  -5  -5    9.50   13.70
   8  -5   5   28.80    8.00
   8  -5   5    7.30    8.80
   8   5   5   20.80    5.10
  -8   5  -5   40.30   13.60
   8   5   5   30.90   12.30
  -8   5  -5   42.30    7.60
   9  -5   5    3.40    2.10
  -9  -5  -5   -5.00   14.30
   9  -5   5   -6.60   12.30
   9  -5   5    2.70    2.90
  -9  -5  -5    3.80    3.40
  -9   5  -5    9.10    4.00
  -9   5  -5   10.20   10.70
   9   5   5    4.50    3.60
   9   5   5    5.30   11.80
  -9   5  -5    1.00    4.60
  10  -5   5    7.80   13.00
 -10  -5  -5   -0.20   16.60
  10  -5   5    2.40    3.10
 -10  -5  -5   -2.70    4.50
 -10   5  -5    6.60   12.60
  10   5   5    1.60    4.10
 -10   5  -5    7.60    6.80
  10   5   5   -9.40   12.90
 -12  -6   5    2.60    4.00
 -12  -6   5    3.10   13.90
  12  -6  -5   -0.10   19.60
  12  -6  -5   -2.70    3.70
  12  -6  -5    0.00    2.70
 -12   6   5   -4.30   13.00
 -12   6   5  -19.10    6.60
  12   6  -5   11.70   14.20
  12   6  -5    2.00    3.20
 -12   6   5   -5.10    6.10
  11  -6  -5   11.40    3.90
  11  -6  -5   21.50    5.60
 -11  -6   5   24.60   13.60
 -11  -6   5   16.50    4.40
  11  -6  -5   -8.20   17.10
 -11   6   5   17.10   12.40
  11   6  -5   23.00   11.70
 -11   6   5   16.50    7.00
  11   6  -5   14.90    3.90
 -11   6   5   24.90    7.90
 -10  -6   5    3.60    2.90
 -10  -6   5   -3.30   10.00
  10  -6  -5    4.40    3.20
  10  -6  -5   13.70   15.90
  10  -6  -5    5.70    3.20
 -10   6   5    2.70   10.20
 -10   6   5    9.70    5.10
  10   6  -5    0.80    9.50
 -10   6   5   11.20    5.80
   9  -6  -5    4.50    2.90
   9  -6  -5    0.70    2.60
  -9  -6   5    0.50    9.10
  -9  -6   5   -0.30    2.00
   9   6  -5   -5.30    8.00
  -9   6   5    0.20    9.80
  -9   6   5    3.30    3.60
   9   6  -5    3.40    1.90
  -9   6   5    1.70    4.80
  -8  -6   5  141.79   15.90
  -8  -6   5  159.58   10.20
   8  -6  -5  163.28   12.80
   8  -6  -5  172.68   13.10
  -8   6   5  175.38   20.70
   8   6  -5  167.98    9.70
  -7  -6   5   53.79    4.90
   7  -6  -5   48.40    7.30
   7  -6  -5   53.59    8.10
  -7  -6   5   46.80    8.70
   7  -6  -5   40.30   18.20
  -7   6   5   57.99   16.70
  -7   6   5   47.60    8.40
   7   6  -5   45.10    8.20
   6  -6  -5   85.79   18.90
   6  -6  -5   53.49    8.40
  -6  -6   5   76.39    5.00
   6  -6  -5   57.29    8.30
   6  -6  -5   58.79    7.10
  -6   6   5   80.49   14.60
  -6   6   5   71.39    8.80
   6   6  -5   76.89    6.90
   5  -6  -5    1.90    2.00
   5  -6  -5    1.50    2.40
   5  -6  -5    1.00    9.10
   5  -6  -5    2.70    2.80
  -5   6   5    1.50    3.00
  -5   6   5    1.80    2.90
  -5   6   5   -5.00    6.70
   4  -6  -5   97.39   19.20
   4  -6  -5   50.99    8.20
  -4  -6   5   72.09    7.60
   4  -6  -5   66.09    7.40
   4  -6  -5   82.39    8.00
  -4   6   5   61.99   13.50
  -4   6   5   65.49    9.50
   3  -6  -5    2.00    2.50
   3  -6  -5    4.80    3.00
   3  -6  -5   14.20    8.90
   3  -6  -5    7.30    3.00
  -3  -6   5    9.00    3.20
  -3   6   5   -7.90    7.00
   2  -6  -5  124.29   11.30
   2  -6  -5  101.89    9.00
   2  -6  -5  108.19    9.40
  -2  -6   5   93.19    8.80
   2  -6  -5  108.29   16.40
  -2   6   5   74.79   15.40
  -1  -6   5   12.20    3.50
   1  -6  -5   13.70    3.60
   1  -6  -5   16.10    5.30
  -1   6   5   17.70    8.80
  -1   6   5   12.40    6.90
   0  -6  -5  141.09   12.60
   0  -6  -5  147.49   11.50
   0  -6  -5  142.89   10.50
   0  -6   5  136.59   10.30
   0   6   5  118.09   17.30
   0   6   5  147.09   20.60
  -1  -6  -5  367.06   19.60
   1  -6   5  347.77   15.20
   1  -6   5  392.06   16.30
   1  -6   5  342.97   19.10
  -1  -6  -5  353.26   20.50
  -1   6  -5  334.37   16.10
   1   6   5  342.07   27.60
   1   6   5  340.57   28.80
   2  -6   5   73.79    9.30
  -2  -6  -5   68.49    6.90
  -2  -6  -5   71.89   10.00
   2  -6   5   70.99    4.80
   2  -6   5   77.09    6.90
   2   6   5   62.49   12.10
  -2   6  -5   57.09    7.80
   2   6   5   64.39   15.20
   2   6   5   59.29    7.10
   3  -6   5    0.90    1.30
   3  -6   5    1.90    1.60
  -3  -6  -5   -2.00    2.90
   3  -6   5   -2.70    5.50
  -3  -6  -5    1.80    2.00
   3   6   5    0.00    7.40
  -3   6  -5   -0.60    2.70
   3   6   5    0.20    2.40
   3   6   5   -7.00    9.50
  -3   6  -5    0.20    1.70
  -3   6  -5   -2.00    4.90
   4  -6   5   18.20    3.80
  -4  -6  -5   17.20    4.00
   4  -6   5   24.40    8.30
   4  -6   5   21.70    3.50
  -4   6  -5   16.80    7.50
   4   6   5   19.60    9.20
   4   6   5   14.20    4.30
  -4   6  -5   13.90    4.30
   4   6   5   21.70   11.30
  -4   6  -5   18.70    3.50
  -5  -6  -5   -4.20    2.20
   5  -6   5    1.30    1.70
   5  -6   5    1.10    1.60
  -5   6  -5   -4.50    6.20
   5   6   5    3.70    8.20
  -5   6  -5    3.00    3.50
  -5   6  -5    1.70    4.10
   5   6   5    4.50   12.20
   5   6   5   -2.30    2.90
   6  -6   5   39.30    5.70
   6  -6   5   27.00    4.30
  -6  -6  -5   20.40    4.80
   6   6   5   22.70    5.70
   6   6   5   28.30   14.20
  -6   6  -5   22.40    9.60
   6   6   5   30.20   10.70
  -6   6  -5   35.30    5.70
  -6   6  -5   24.60    5.80
   7  -6   5   68.79    6.50
   7  -6   5   71.59    9.60
  -7  -6  -5   59.89    8.10
   7  -6   5   65.19   15.80
  -7   6  -5   71.79   10.50
   7   6   5   70.99   16.40
   7   6   5   81.49    9.50
  -7   6  -5   92.39   16.30
   8  -6   5   21.00   12.40
  -8  -6  -5   14.10    4.90
  -8  -6  -5   35.60   16.80
   8  -6   5   14.00    4.60
   8  -6   5   15.80    3.80
  -8   6  -5    7.30    5.10
  -8   6  -5   17.40    6.00
   8   6   5    6.40   10.80
   8   6   5    9.10    4.30
  -8   6  -5    6.30   11.30
  -9  -6  -5   24.00    6.20
   9  -6   5   32.30    6.40
  -9  -6  -5   24.50   16.30
   9  -6   5   26.40    4.50
   9  -6   5   41.30   17.00
   9   6   5   48.30   17.60
  -9   6  -5   23.80   13.40
  -9   6  -5   28.00    6.90
   9   6   5   32.20    7.10
  10  -7  -5  154.28   12.70
  10  -7  -5  126.19   12.00
 -10  -7   5  142.89   20.80
 -10  -7   5  126.79   10.10
 -10   7   5  154.48   24.20
 -10   7   5  148.29   16.00
  10   7  -5  129.09    8.30
 -10   7   5  155.98   18.60
  10   7  -5  138.59   18.30
  -9  -7   5   47.80   11.60
   9  -7  -5   56.89    8.90
   9  -7  -5   83.49    9.30
  -9  -7   5   69.09    6.50
   9  -7  -5   62.19   21.20
  -9   7   5   81.09   18.00
  -9   7   5   57.09   10.00
  -9   7   5   63.09   10.50
   9   7  -5   64.79   12.00
   8  -7  -5   73.59    8.60
   8  -7  -5   73.49   10.50
  -8  -7   5   56.09    5.50
   8  -7  -5   94.09   22.50
  -8   7   5   48.00    9.70
   8   7  -5   54.79    9.30
  -8   7   5   75.49   10.40
  -8   7   5   58.19   14.10
   8   7  -5   52.79    9.40
  -7  -7   5    0.90    1.60
   7  -7  -5   -1.00    2.50
   7  -7  -5    8.30    3.70
   7  -7  -5   -1.00    2.80
   7  -7  -5    8.20   13.40
  -7   7   5   -1.00    4.80
  -7   7   5   -2.90    8.50
   7   7  -5   -0.10    0.70
   6  -7  -5  350.46   20.80
  -6  -7   5  375.16   23.00
   6  -7  -5  454.95   45.70
   6  -7  -5  316.87   21.30
   6  -7  -5  287.07   27.40
  -6   7   5  411.76   25.70
  -6   7   5  361.96   29.30
   5  -7  -5   47.10    7.30
   5  -7  -5   30.20    6.10
   5  -7  -5   30.50    6.70
  -5  -7   5   17.40    5.00
  -5   7   5   32.70   12.50
   4  -7  -5    2.80    2.60
   4  -7  -5    9.70    3.80
  -4  -7   5    6.80    3.30
   4  -7  -5    4.00    3.30
  -4   7   5    4.00    8.00
   3  -7  -5  -10.20   12.30
  -3  -7   5    5.70    3.10
   3  -7  -5    6.70    3.50
   3  -7  -5   -0.20    2.60
   3  -7  -5    1.20    2.60
  -3   7   5    7.20    8.10
   2  -7  -5  141.49   13.00
  -2  -7   5  120.99   10.90
   2  -7  -5  101.39    9.60
  -2   7   5  149.49   20.60
  -2   7   5  134.29   20.30
   1  -7  -5    2.20    2.80
  -1  -7   5    0.40    2.60
   1  -7  -5    1.90    3.30
   1  -7  -5   -3.10    2.30
  -1   7   5    5.40    9.00
  -1   7   5   -8.20    7.50
   0  -7  -5  376.86   23.80
   0  -7  -5  301.77   19.00
   0  -7   5  386.56   20.60
   0  -7  -5  355.16   20.50
   0   7   5  287.97   26.40
   0   7   5  374.06   31.00
  -1  -7  -5    1.70    3.50
  -1  -7  -5    2.70    2.60
  -1  -7  -5    2.90    2.50
   1  -7   5    0.20    2.00
   1   7   5    3.80    9.30
   1   7   5   -2.00    9.10
  -2  -7  -5    0.20    2.00
  -2  -7  -5   -6.50    2.40
   2  -7   5   -1.90    2.30
   2  -7   5   -0.70    1.10
  -2  -7  -5    8.10    3.60
   2   7   5    2.20    8.40
   2   7   5    1.90    9.20
  -3  -7  -5   12.80    3.70
  -3  -7  -5   15.50    5.20
   3  -7   5   10.20    7.50
   3  -7   5   26.00    4.70
   3  -7   5   18.10    3.10
  -3  -7  -5    9.20    7.30
   3   7   5   12.70   13.10
   3   7   5   19.40    4.70
  -3   7  -5   17.70    6.10
   3   7   5   11.60   10.70
  -4  -7  -5  185.38   13.80
   4  -7   5  219.18   14.10
   4  -7   5  225.68   12.30
   4  -7   5  204.68   20.50
  -4  -7  -5  251.07   19.80
  -4   7  -5  219.08   16.20
   4   7   5  230.68   15.50
   4   7   5  209.28   25.40
  -4   7  -5  242.88   12.20
  -4   7  -5  229.98   18.10
   4   7   5  232.78   23.70
   5  -7   5    6.10    2.50
   5  -7   5   -6.50    9.90
  -5  -7  -5    0.70    2.70
   5  -7   5    1.50    2.00
  -5  -7  -5    1.00    4.10
  -5   7  -5    1.50    2.90
  -5   7  -5    1.30    8.00
  -5   7  -5   -0.80    4.10
   5   7   5    2.80   14.60
   5   7   5   -0.10    3.40
   5   7   5   11.70   10.10
   6  -7   5   82.29    7.70
   6  -7   5   94.59   18.80
  -6  -7  -5   77.09    8.70
   6  -7   5   64.79    7.90
   6   7   5   83.29    9.60
  -6   7  -5   75.69   10.00
  -6   7  -5   75.39    8.70
   6   7   5   70.99   22.50
  -6   7  -5   57.59   12.20
   6   7   5   59.39   14.50
   7  -7   5    6.40   14.00
  -7  -7  -5    9.90    4.10
   7  -7   5    9.30    3.30
   7  -7   5   10.10    3.70
   7   7   5   15.80   13.60
  -7   7  -5    3.00   10.90
  -7   7  -5   18.60    6.30
   7   7   5   24.10   15.80
   7   7   5    6.50    4.60
   8  -8  -5   11.10    6.20
   8  -8  -5    7.80   21.60
  -8  -8   5   11.70    2.80
   8  -8  -5   11.10    4.10
   8  -8  -5    3.30    5.00
  -8   8   5   14.90   11.90
  -8   8   5   14.50    8.30
   7  -8  -5   -2.60    3.30
   7  -8  -5   -3.40    4.00
  -7  -8   5   -2.10    4.30
   7  -8  -5  -26.00   18.80
   7  -8  -5   -1.60    3.10
  -7   8   5    2.20   10.60
  -7   8   5   -2.90    6.50
   6  -8  -5   29.10    6.70
   6  -8  -5   47.00    7.20
  -6  -8   5   37.70    9.40
   6  -8  -5   42.90    8.50
   6  -8  -5   36.20   18.20
  -6   8   5   42.60   11.20
  -6   8   5   27.10   13.70
   5  -8  -5    6.20   13.50
   5  -8  -5   -0.10    3.10
   5  -8  -5    2.10    3.10
  -5  -8   5   -0.30    3.70
   5  -8  -5   10.50    5.10
  -5   8   5    8.70   11.60
  -4  -8   5    8.60    4.10
   4  -8  -5    4.80    4.00
   4  -8  -5    5.00    3.60
   4  -8  -5    6.40   14.40
   4  -8  -5    0.60    3.40
  -4   8   5    2.00   11.00
   3  -8  -5   -2.10    3.10
  -3  -8   5   -3.10    3.30
   3  -8  -5    1.20    3.40
  -3   8   5   -1.10    9.50
  -2  -8   5   15.40    4.80
   2  -8  -5   19.90    6.80
   2  -8  -5   15.40    4.10
  -2   8   5    2.60   11.90
  -2   8   5   17.60   11.70
   1  -8  -5   76.89    8.90
  -1  -8   5   81.29    9.30
   1  -8  -5   96.59    9.70
   1  -8  -5   86.89   12.50
  -1   8   5   57.99   15.20
  -1   8   5   60.39   15.50
   0  -8  -5   73.39    9.10
   0  -8  -5   69.79    8.30
   0  -8   5   79.69    9.00
   0  -8  -5   82.29   12.60
   0   8   5   77.19   15.70
   0   8   5   79.39   17.60
  -1  -8  -5   38.90    6.80
  -1  -8  -5   32.50    8.50
   1  -8   5   42.80    7.60
   1   8   5   46.30   15.60
   1   8   5   39.30   12.90
  -2  -8  -5   21.40    5.30
   2  -8   5   40.30    6.50
  -2  -8  -5   41.60    9.40
  -2  -8  -5   28.70    5.40
   2   8   5   44.00   15.80
   2   8   5   46.30   13.70
   3  -8   5   47.40    7.70
  -3  -8  -5   69.19   12.80
   3  -8   5   60.09    4.80
  -3  -8  -5   47.50    8.30
   3  -8   5   38.00    7.30
  -3  -8  -5   51.19    7.70
  -3   8  -5   41.30    6.50
   3   8   5   40.80   12.70
   3   8   5   37.30   15.40
   4  -8   5   21.00    3.80
  -4  -8  -5   16.20    4.20
  -4  -8  -5   16.70    5.10
  -4  -8  -5   12.10    6.10
   4  -8   5   35.10   11.40
   4  -8   5   20.50    5.00
   4   8   5   28.60   16.80
   4   8   5   17.50   11.30
  -4   8  -5   15.70    8.10
   5  -8   5    0.20    3.00
   5  -8   5   -4.30   12.00
   5  -8   5    1.20    2.40
  -5  -8  -5   -2.90    3.20
  -5  -8  -5   -0.40    5.30
   5   8   5  -15.70   16.80
   5   8   5   -6.80    3.80
   5   8   5  -15.00   12.00
  -5   8  -5   -2.00    8.90
  -3  -9   5   11.90    5.20
   3  -9  -5   15.10    5.00
   3  -9  -5    6.10    5.50
   3  -9  -5   12.40    4.40
  -3   9   5   -7.80   12.60
  -3   9   5    1.70   15.60
   2  -9  -5   20.50    6.80
   2  -9  -5   28.70    5.80
  -2  -9   5   48.70    9.60
   2  -9  -5   41.20    7.10
  -2   9   5   46.10   16.10
  -2   9   5   43.10   17.70
  -1  -9   5   -1.90    5.30
   1  -9  -5   -2.10    3.60
   1  -9  -5   -2.30    3.30
  -1   9   5    3.80   12.10
  -1   9   5    2.90   13.30
   0  -9  -5  111.89   11.20
   0  -9  -5   88.89   13.00
   0  -9  -5   93.49   10.30
   0   9   5  128.99   20.20
   0   9   5   95.39   19.20
 -16   0   6  -12.20    4.70
 -16   0   6    1.50    6.80
  16   0  -6   -2.10    3.40
  16   0  -6    1.80   22.60
 -16   0   6  -10.60   11.30
 -15   0   6   78.99   11.20
  15   0  -6   58.59   23.00
  15   0  -6   66.79    9.40
 -15   0   6   29.20   16.20
 -15   0   6   73.99   10.10
  14   0  -6  266.07   17.90
 -14   0   6  291.17   28.80
  14   0  -6  324.67   41.10
 -14   0   6  277.97   17.50
 -14   0   6  232.98   19.60
 -13   0   6    4.30    4.20
 -13   0   6   -8.80    8.20
 -13   0   6    1.60    2.60
  13   0  -6    6.70   12.70
  13   0  -6    1.20    2.30
 -12   0   6   24.40    9.70
 -12   0   6   21.70    6.40
  12   0  -6   29.60   11.40
 -12   0   6   21.30    3.90
  12   0  -6   27.40    5.90
  11   0  -6  447.56   35.40
  11   0  -6  460.05   24.10
 -11   0   6  487.25   33.40
 -11   0   6  447.46   25.50
 -11   0   6  483.95   26.20
 -10   0   6   34.10    6.10
  10   0  -6   31.60    5.70
 -10   0   6   26.30    7.70
 -10   0   6   22.50    3.70
  10   0  -6   15.70    9.50
   9   0  -6    7.00    2.20
  -9   0   6    9.10    3.00
   9   0  -6    7.90    6.70
  -9   0   6    8.70    2.00
  -9   0   6   12.70    6.90
  -8   0   6   16.10    5.90
   8   0  -6   43.80   10.30
  -8   0   6   13.90    2.80
   8   0  -6   14.50    3.40
  -8   0   6   24.00    5.60
  -7   0   6  702.93   37.70
   7   0  -6  677.63   31.00
  -7   0   6  680.43   29.60
  -7   0   6  688.43   31.80
   7   0  -6  675.43   39.50
  -6   0   6  218.98   17.00
   6   0  -6  211.58   18.10
   6   0  -6  213.18    9.90
  -6   0   6  196.18   12.30
  -6   0   6  206.68   10.70
   6   0  -6  195.18   11.70
  -5   0   6  567.34   24.60
   5   0  -6  510.35   31.80
   5   0  -6  599.34   23.90
  -5   0   6  586.14   32.00
  -5   0   6  607.24   26.90
   5   0  -6  574.34   26.30
  -4   0   6   11.70    1.80
   4   0  -6   18.00    5.60
   4   0  -6    9.30    2.10
   4   0  -6   11.40    1.50
  -4   0   6    6.10    1.70
  -4   0   6   13.00    4.80
   3   0  -6   56.09    4.80
   3   0  -6   64.99   10.00
  -3   0   6   53.99    5.60
   3   0  -6   53.39    3.40
   3   0  -6   60.39    5.10
  -3   0   6   59.89    9.00
  -3   0   6   60.39    3.90
   2   0  -6  569.74   25.60
   2   0  -6  559.64   31.00
   2   0  -6  568.54   22.90
  -2   0   6  562.94   25.20
   2   0  -6  576.74   25.20
  -2   0   6  547.85   31.10
  -2   0   6  575.44   23.30
  -1   0   6 1833.42   79.59
  -1   0   6 1757.72   72.49
  -1   0   6 1812.12   79.79
   1   0  -6 1828.52   70.19
   1   0  -6 1824.12   72.29
   0   0  -6  200.58   10.70
   0   0   6  204.38   15.80
   0   0   6  194.68   10.80
   0   0   6  193.68   15.80
   1   0   6  376.76   23.70
   1   0   6  369.26   18.20
  -1   0  -6  391.76   24.90
  -1   0  -6  385.76   17.90
   2   0   6  975.60   48.50
  -2   0  -6  976.50   41.60
  -2   0  -6 1049.09   50.99
  -3   0  -6   10.30    2.50
   3   0   6   12.40    5.20
   3   0   6   11.10    2.50
   4   0   6  382.96   25.80
  -4   0  -6  474.95   30.10
  -4   0  -6  426.06   20.60
  -5   0  -6  448.26   22.00
  -5   0  -6  473.65   31.40
   5   0   6  413.46   28.10
   5   0   6  443.96   22.30
  -6   0  -6   51.89    5.50
  -6   0  -6   45.40   12.40
   6   0   6   31.20    4.90
   6   0   6   45.50   10.90
  -6   0  -6   40.30    3.60
   7   0   6  230.28   22.60
  -7   0  -6  290.97   25.50
   7   0   6  268.17   16.30
  -7   0  -6  268.77   13.30
  -8   0  -6  774.42   48.20
   8   0   6  679.63   42.90
  -8   0  -6  682.83   33.80
   8   0   6  743.43   34.80
  -8   0  -6  700.23   31.00
   9   0   6  509.65   37.10
   9   0   6  505.65   27.50
  -9   0  -6  501.65   40.90
  -9   0  -6  536.65   24.30
 -10   0  -6    1.20    3.70
 -10   0  -6    5.50    2.50
  10   0   6   -3.50   10.40
 -10   0  -6    7.50   12.60
  10   0   6    1.80    2.60
 -11   0  -6   37.40   15.00
 -11   0  -6   34.40    7.00
  11   0   6   34.70    6.70
  11   0   6   19.70   14.00
 -12   0  -6   -0.30    5.30
 -12   0  -6  -10.00   16.80
  12   0   6    7.10    3.80
 -12   0  -6    6.80    3.30
  12   0   6   -1.50   15.20
 -16  -1   6   -2.10    6.30
 -16  -1   6    0.70    4.90
 -16  -1   6    1.50   15.60
  16  -1  -6    1.00    4.30
  16  -1  -6    7.60   23.30
  16   1  -6   -6.20   22.80
 -16   1   6    1.00    5.50
  16   1  -6    0.40    3.50
 -16   1   6  -12.00   16.30
 -15  -1   6   10.30   13.90
 -15  -1   6    3.40    5.80
  15  -1  -6    0.70    4.00
  15  -1  -6    7.70   19.60
 -15  -1   6   -0.30    3.40
  15   1  -6   32.80   20.00
 -15   1   6  -11.20   13.40
 -15   1   6    2.70    9.50
 -15   1   6    3.20    7.00
  15   1  -6    1.00    3.40
  14  -1  -6   21.30   16.20
 -14  -1   6   -1.90    4.30
 -14  -1   6    8.80    3.60
  14  -1  -6    4.90    3.30
 -14   1   6    6.30    3.70
 -14   1   6  -11.10   10.80
  14   1  -6   48.20   26.60
 -14   1   6    3.80    5.30
  14   1  -6    0.80    2.90
  13  -1  -6    5.40   13.40
 -13  -1   6    8.10    8.80
 -13  -1   6   10.50    3.10
 -13  -1   6    8.80    3.60
  13  -1  -6    9.70    4.20
 -13   1   6    4.70    7.30
  13   1  -6   10.10    3.30
 -13   1   6   10.70    3.70
  13   1  -6   -1.30   11.60
 -13   1   6   12.30    5.00
 -12  -1   6    5.60    3.80
  12  -1  -6   18.20    4.80
 -12  -1   6   14.00    7.10
  12  -1  -6   11.80   10.00
 -12  -1   6    9.70    2.70
  12   1  -6    8.70    2.90
 -12   1   6    5.40    2.60
  12   1  -6    3.60    9.80
 -12   1   6   13.50    4.50
 -12   1   6    1.50    8.60
  11  -1  -6   11.60    2.90
  11  -1  -6   17.70   11.50
 -11  -1   6   15.30    3.80
 -11  -1   6   22.00    9.60
 -11   1   6   17.20    4.60
  11   1  -6   31.80   11.60
 -11   1   6   38.80   11.00
 -11   1   6   25.10    4.80
  11   1  -6   17.80    4.40
  10  -1  -6   10.90    2.60
  10  -1  -6    8.30    3.00
  10  -1  -6    7.10    6.80
 -10  -1   6    8.70    6.30
 -10  -1   6   13.60    2.90
 -10  -1   6   11.20    3.40
  10   1  -6    8.20    8.20
  10   1  -6    7.30    2.70
 -10   1   6    6.00    6.80
 -10   1   6    7.10    2.60
 -10   1   6   10.70    3.50
  -9  -1   6    2.40    1.10
   9  -1  -6    3.20    1.40
  -9  -1   6    3.10    3.60
  -9  -1   6    0.60    1.30
   9  -1  -6    7.90    7.30
   9  -1  -6    1.60    1.20
   9   1  -6    1.00    2.10
  -9   1   6    3.80    2.10
  -9   1   6    2.90    2.40
  -9   1   6    3.90    4.60
   9   1  -6    6.70    6.40
  -8  -1   6    2.50    1.30
  -8  -1   6    4.20    4.20
  -8  -1   6    0.90    1.40
   8  -1  -6    4.40    5.90
   8  -1  -6    1.90    1.10
   8  -1  -6    4.40    2.10
   8   1  -6   -2.10    4.50
   8   1  -6    3.00    1.90
  -8   1   6   -8.70    4.50
  -8   1   6    2.80    2.20
  -8   1   6    5.40    2.30
   7  -1  -6   12.30    2.20
  -7  -1   6    9.60    3.00
  -7  -1   6   10.70    2.10
  -7  -1   6   20.40    5.90
   7  -1  -6    3.90    4.70
  -7   1   6    9.80    2.70
   7   1  -6    1.30    4.50
  -7   1   6   12.10    4.70
  -7   1   6   11.40    5.70
   6  -1  -6  272.37   15.00
  -6  -1   6  280.07   18.70
  -6  -1   6  279.07   12.60
   6  -1  -6  265.87   14.20
   6  -1  -6  248.28   21.40
  -6  -1   6  266.57   14.60
   6   1  -6  279.47   14.00
  -6   1   6  270.87   14.20
  -6   1   6  260.17   15.40
  -6   1   6  254.97   20.20
   5  -1  -6    0.20    0.70
  -5  -1   6   -0.20    1.20
   5  -1  -6    1.60    1.00
  -5  -1   6    0.50    3.00
  -5  -1   6    0.50    0.50
   5  -1  -6    7.70    4.60
  -5   1   6   -1.70    2.30
   5   1  -6   -2.60    3.00
   5   1  -6    0.10    0.80
  -5   1   6    0.40    1.20
  -5   1   6   -2.00    0.90
   4  -1  -6  143.69    8.20
  -4  -1   6  159.08    9.00
   4  -1  -6  156.68    9.80
   4  -1  -6  126.59   13.60
  -4  -1   6  147.89   12.40
  -4   1   6  152.98   10.00
   4   1  -6  149.39    8.60
   4   1  -6  142.29   13.10
   4   1  -6  149.99    8.80
  -4   1   6  157.48   14.30
  -4   1   6  158.08    8.90
  -3  -1   6   73.39    3.70
   3  -1  -6   82.89    6.40
  -3  -1   6   75.69    5.50
  -3  -1   6   69.49    8.10
   3  -1  -6   73.19   10.70
   3  -1  -6   68.19    4.90
   3  -1  -6   62.99    5.60
   3   1  -6   73.39    5.20
  -3   1   6   64.69    5.10
   3   1  -6   63.69    5.00
  -3   1   6   83.39   12.20
  -3   1   6   67.59    6.10
   3   1  -6   84.69    9.40
   2  -1  -6  301.97   15.60
  -2  -1   6  308.17   14.70
  -2  -1   6  351.36   19.80
   2  -1  -6  314.07   22.00
   2  -1  -6  298.97   14.40
   2  -1  -6  323.97   16.40
  -2   1   6  318.87   14.90
   2   1  -6  308.17   14.50
   2   1  -6  295.87   19.00
  -2   1   6  320.77   22.20
  -2   1   6  299.87   15.80
   2   1  -6  303.17   14.90
  -1  -1   6  454.15   24.40
   1  -1  -6  414.56   19.80
  -1  -1   6  389.76   23.10
   1  -1  -6  426.36   20.60
   1  -1  -6  437.56   27.00
   1  -1  -6  422.26   19.00
  -1  -1   6  413.26   19.00
  -1   1   6  415.56   26.50
   1   1  -6  416.86   19.30
  -1   1   6  406.16   20.00
   1   1  -6  438.46   18.70
   0  -1   6  191.08   14.60
   0  -1   6  218.38   11.30
   0   1  -6  236.08   16.80
   0   1   6  217.08   12.30
   0   1   6  209.98   17.40
   0   1   6  242.88   18.50
   0   1  -6  222.48   11.00
   1  -1   6  197.88   14.60
   1  -1   6  210.38   11.10
  -1  -1  -6  218.08   18.40
  -1   1  -6  204.08    8.80
  -1   1  -6  225.28   16.50
  -1   1  -6  209.28   10.70
   1   1   6  246.08   18.40
   1   1   6  192.68   11.70
  -2  -1  -6   -2.90    4.00
  -2  -1  -6    1.40    1.50
   2  -1   6    1.10    1.00
   2  -1   6    0.10    3.10
  -2   1  -6    3.30    1.30
  -2   1  -6    1.10    0.60
   2   1   6    4.60    3.80
  -2   1  -6   -0.70    3.50
   2   1   6    0.00    1.30
  -3  -1  -6 1351.96   65.49
   3  -1   6 1344.47   60.69
   3  -1   6 1305.87   54.59
   3   1   6 1328.97   55.49
  -3   1  -6 1349.07   63.29
  -3   1  -6 1304.67   53.99
  -3   1  -6 1329.27   51.99
   3   1   6 1269.77   62.59
   4  -1   6   68.59   10.70
  -4  -1  -6   58.99   19.30
   4  -1   6   71.89    6.20
  -4  -1  -6   69.39    6.00
  -4   1  -6   67.09   11.90
  -4   1  -6   72.89    5.90
  -4   1  -6   75.99    4.70
   4   1   6   65.99    6.40
   4   1   6   68.49   17.90
   5  -1   6   19.90    6.50
   5  -1   6   21.30    5.00
  -5  -1  -6    6.80    6.50
  -5  -1  -6    8.90    2.60
   5   1   6    8.20    2.30
  -5   1  -6   18.20    6.80
  -5   1  -6   18.60    3.40
  -5   1  -6   12.10    2.20
   5   1   6   13.20    5.40
   6  -1   6   48.90   10.50
   6  -1   6   48.80    5.50
  -6  -1  -6   47.90   12.40
  -6   1  -6   42.90    4.10
  -6   1  -6   48.80   11.60
  -6   1  -6   56.19    5.80
   6   1   6   50.59    6.10
   6   1   6   35.10    8.80
  -7  -1  -6    4.60    6.60
   7  -1   6   -1.40    6.00
   7  -1   6    9.00    3.40
  -7  -1  -6    4.20    2.20
  -7   1  -6    9.40    2.20
  -7   1  -6   19.60   10.20
   7   1   6    3.90    7.20
   7   1   6    6.20    3.10
  -7   1  -6    7.40    3.10
   8  -1   6   14.80   10.10
  -8  -1  -6   26.60   10.50
  -8  -1  -6   29.30    6.60
   8   1   6   25.30    9.40
  -8   1  -6   38.70   11.60
  -8   1  -6   22.80    3.60
   8   1   6   32.00    6.60
  -8   1  -6   28.80    5.40
  -9  -1  -6   49.10   16.10
   9  -1   6   42.80    6.40
   9  -1   6   59.39   14.20
  -9  -1  -6   71.39    9.00
  -9  -1  -6   54.79    5.30
  -9   1  -6   59.39   14.50
   9   1   6   66.29    8.00
  -9   1  -6   71.59    8.10
   9   1   6   49.99   14.90
  -9   1  -6   78.39    8.00
 -10  -1  -6   35.30    6.40
  10  -1   6   43.60    7.80
 -10  -1  -6   39.30   12.70
  10  -1   6   48.50   14.20
  10   1   6   62.19   11.00
 -10   1  -6   35.20    5.20
 -10   1  -6   30.80    5.40
  10   1   6   41.50   14.90
 -10   1  -6   31.70   14.40
 -11  -1  -6    0.20    3.80
  11  -1   6  -12.10   12.50
  11  -1   6   -0.80    3.30
 -11  -1  -6    0.80    2.40
 -11  -1  -6    2.50   15.50
  11   1   6   -1.30    3.10
  11   1   6   -1.70    8.80
 -11   1  -6    3.20    3.90
 -11   1  -6    0.40   13.70
  12  -1   6   -1.70    3.30
  12  -1   6    1.60   14.90
 -12  -1  -6    0.40    2.50
 -12  -1  -6   14.00   18.50
 -12  -1  -6    9.90    5.20
 -12   1  -6    0.00   17.30
 -12   1  -6   -4.70    3.30
 -12   1  -6   -4.60    5.10
  12   1   6   -0.90    3.90
  12   1   6    7.70   12.60
 -15  -2   6   52.79   11.20
  15  -2  -6   73.79   26.90
 -15  -2   6   31.10    7.00
  15  -2  -6   55.19    9.00
 -15  -2   6   60.99   17.40
  15   2  -6   61.29   22.60
 -15   2   6   32.40   17.80
  15   2  -6   47.70    7.60
 -15   2   6   51.19    9.90
 -15   2   6   59.59   12.20
  14  -2  -6   65.99   23.10
 -14  -2   6   75.69    8.20
  14  -2  -6   54.39   11.90
 -14  -2   6   51.69   15.50
 -14  -2   6   73.59   11.00
 -14   2   6   79.29   18.90
 -14   2   6   69.59   10.10
  14   2  -6   56.79   17.30
 -14   2   6  109.29   15.10
  14   2  -6   79.29    8.50
 -13  -2   6   34.10   12.70
  13  -2  -6   43.60   16.00
  13  -2  -6   37.50    5.80
 -13  -2   6   51.79    6.00
 -13  -2   6   46.70    8.60
  13   2  -6   52.59    7.30
  13   2  -6   36.50   14.30
 -13   2   6   36.70    6.70
 -13   2   6   30.40   13.60
  12  -2  -6  134.49    8.90
  12  -2  -6  127.89   11.30
  12  -2  -6  105.49   22.10
 -12  -2   6  102.29   10.30
 -12  -2   6  121.49   18.00
 -12  -2   6  129.29    9.10
  12   2  -6  124.19    9.80
 -12   2   6  131.59   11.60
 -12   2   6  108.69   18.60
 -12   2   6  113.19   12.30
  12   2  -6   96.59   18.60
  11  -2  -6   83.59   18.00
  11  -2  -6   97.89    9.40
 -11  -2   6   83.09    8.60
 -11  -2   6   77.49   13.80
  11  -2  -6   85.49    6.90
 -11  -2   6   92.69    7.00
  11   2  -6  112.39   18.20
 -11   2   6   77.99   15.00
  11   2  -6  101.19    8.20
 -11   2   6   89.19   10.00
 -11   2   6   81.19    8.50
 -10  -2   6    8.10    6.10
  10  -2  -6    3.70    1.60
 -10  -2   6    6.70    2.10
 -10  -2   6    5.20    2.20
  10  -2  -6   22.10   11.20
  10  -2  -6    4.20    2.20
 -10   2   6    9.40    6.10
 -10   2   6   -0.60    2.10
  10   2  -6    4.80    2.30
 -10   2   6    1.60    2.00
   9  -2  -6    1.40    0.90
   9  -2  -6    1.70    8.00
   9  -2  -6    6.90    2.70
  -9  -2   6    7.20    5.60
  -9  -2   6    1.80    2.00
  -9  -2   6    6.10    1.70
  -9   2   6    7.70    6.40
   9   2  -6    3.20    1.60
  -9   2   6    2.00    2.40
  -9   2   6    1.80    2.00
   8  -2  -6  256.67   15.60
  -8  -2   6  268.77   14.80
  -8  -2   6  230.18   12.20
  -8  -2   6  277.57   20.10
   8  -2  -6  272.87   13.70
   8  -2  -6  260.47   24.50
  -8   2   6  257.27   15.20
  -8   2   6  267.97   16.60
  -8   2   6  261.17   21.50
   8   2  -6  260.47   20.80
   8   2  -6  252.27   13.60
   7  -2  -6  182.68   12.50
  -7  -2   6  187.58   15.00
   7  -2  -6  195.38   11.20
   7  -2  -6  199.78   19.90
  -7  -2   6  187.88   11.40
  -7  -2   6  196.18    9.80
  -7   2   6  206.08   13.60
   7   2  -6  235.38   17.60
  -7   2   6  177.98   17.00
   7   2  -6  222.78   11.10
  -7   2   6  192.18   12.50
  -6  -2   6  322.07   16.60
  -6  -2   6  348.07   20.60
   6  -2  -6  328.97   25.60
   6  -2  -6  328.57   16.60
   6  -2  -6  336.37   18.30
  -6   2   6  329.97   17.60
   6   2  -6  356.86   22.70
  -6   2   6  313.87   18.40
  -6   2   6  366.66   25.20
   6   2  -6  341.07   15.80
   5  -2  -6  136.09    9.30
   5  -2  -6  127.69    8.20
  -5  -2   6  118.79    7.70
  -5  -2   6  107.89   10.10
   5   2  -6  123.29    7.10
  -5   2   6  121.99    8.70
  -5   2   6  142.39   21.10
   5   2  -6  127.69   11.50
  -4  -2   6    9.10    1.80
   4  -2  -6   10.80    5.80
   4  -2  -6   11.60    3.00
   4  -2  -6   12.50    2.70
  -4  -2   6   10.60    3.60
  -4   2   6    6.00    2.30
   4   2  -6    7.40    1.50
   4   2  -6    8.70    1.70
   4   2  -6   12.10    4.80
  -4   2   6    6.60    2.00
  -4   2   6   16.90    6.00
  -3  -2   6   76.59    5.10
  -3  -2   6   71.59    7.40
   3  -2  -6   72.19    5.90
   3  -2  -6   63.59   11.30
   3  -2  -6   60.49    6.00
   3   2  -6   69.49    4.50
  -3   2   6   60.89    5.60
  -3   2   6   45.60    9.80
   3   2  -6   65.79    7.70
  -3   2   6   68.49    6.40
   2  -2  -6  733.63   32.10
  -2  -2   6  735.73   34.40
  -2  -2   6  718.73   30.10
  -2  -2   6  704.53   34.00
   2  -2  -6  706.93   40.30
   2  -2  -6  720.73   32.60
   2  -2  -6  713.33   33.00
  -2   2   6  773.12   41.40
   2   2  -6  761.52   29.70
  -2   2   6  729.93   32.70
  -2   2   6  722.63   32.00
  -1  -2   6  484.25   21.00
   1  -2  -6  489.65   23.20
   1  -2  -6  478.65   23.80
   1  -2  -6  507.45   23.10
  -1  -2   6  499.05   25.70
  -1  -2   6  493.25   24.90
   1  -2  -6  444.96   30.10
  -1   2   6  486.15   30.80
   1   2  -6  492.85   20.40
   1   2  -6  490.55   21.20
  -1   2   6  481.35   23.30
   0  -2   6  269.77   10.70
   0  -2   6  273.17   12.90
   0  -2  -6  251.47   14.10
   0  -2  -6  262.17   14.20
   0  -2   6  283.17   16.40
   0   2  -6  260.57   17.10
   0   2   6  304.87   22.10
   0   2   6  254.37   14.70
   0   2  -6  264.47   12.10
   0   2  -6  260.97   11.30
   0   2   6  254.17   22.20
  -1  -2  -6  391.76   19.20
   1  -2   6  376.66   17.70
   1  -2   6  379.56   15.60
   1  -2   6  360.76   21.00
  -1   2  -6  414.06   23.70
   1   2   6  446.76   27.30
  -1   2  -6  375.46   16.40
   1   2   6  402.96   27.90
  -1   2  -6  397.86   17.20
   1   2   6  388.26   19.70
  -2  -2  -6  218.08   18.90
  -2  -2  -6  204.18   11.60
   2  -2   6  194.88   10.50
   2  -2   6  194.28   14.30
  -2   2  -6  176.48   15.40
   2   2   6  163.68   16.60
   2   2   6  199.28   12.10
  -2   2  -6  193.88   10.20
  -3  -2  -6   58.59   11.60
   3  -2   6   34.60    3.90
   3  -2   6   33.90    6.80
   3   2   6   28.70    4.50
  -3   2  -6   36.90    3.90
  -3   2  -6   52.39    9.50
   3   2   6   25.40    7.10
  -3   2  -6   32.50    3.10
  -4  -2  -6   19.00    4.00
   4  -2   6   16.60    5.10
   4  -2   6   15.70    3.50
  -4  -2  -6   11.50    7.30
  -4   2  -6   24.30    3.20
  -4   2  -6   30.90    3.70
   4   2   6   23.30    3.90
   4   2   6   24.00    7.10
  -4   2  -6   17.90    6.10
  -5  -2  -6  327.27   17.30
  -5  -2  -6  284.27   25.00
   5  -2   6  329.07   16.90
   5  -2   6  262.87   21.00
   5   2   6  314.97   24.20
  -5   2  -6  277.67   23.30
   5   2   6  337.97   18.40
  -5   2  -6  325.87   16.60
  -5   2  -6  314.07   15.30
  -6  -2  -6  313.27   17.10
   6  -2   6  271.67   22.60
   6  -2   6  288.37   16.20
  -6   2  -6  290.37   15.20
  -6   2  -6  263.77   24.00
  -6   2  -6  298.67   16.20
  -7  -2  -6   64.69    7.20
  -7  -2  -6  107.99   18.80
   7  -2   6   65.89   12.80
   7  -2   6   59.29    6.80
  -7   2  -6   79.09    7.40
   7   2   6   80.19   14.70
   7   2   6   62.59    7.70
  -7   2  -6   53.39   13.90
  -7   2  -6   79.99    6.70
  -8  -2  -6   -2.60    9.20
   8  -2   6    2.00    7.30
  -8  -2  -6    1.90    2.50
   8  -2   6    2.30    2.20
  -8   2  -6    8.70    3.10
  -8   2  -6   -0.90    2.70
  -8   2  -6   17.50   10.20
   8   2   6    5.50    6.30
   8   2   6    3.20    3.10
   9  -2   6   -1.00    2.10
   9  -2   6    2.20    9.60
  -9  -2  -6   -0.40    3.00
  -9  -2  -6    4.50   12.00
   9   2   6    4.50    7.50
  -9   2  -6   -2.60    2.20
   9   2   6    0.00    2.20
  -9   2  -6   -6.10    9.60
 -10  -2  -6   -2.40   12.90
 -10  -2  -6    2.30    3.70
  10  -2   6    8.90    3.80
  10  -2   6   16.80   14.60
 -10   2  -6    4.30    3.00
  10   2   6    4.10    3.20
 -10   2  -6   -3.00   13.10
  10   2   6   -6.60   10.40
  11  -2   6   28.80    6.00
 -11  -2  -6   19.70    3.60
 -11  -2  -6   21.20    6.10
 -11  -2  -6   37.90   19.20
  11   2   6   20.20   16.10
  11   2   6   42.30    9.30
 -11   2  -6   76.39   19.10
 -11   2  -6   20.10    6.70
 -12  -2  -6   88.39   11.40
  12  -2   6  103.39   11.30
  12  -2   6  111.59   21.70
 -12  -2  -6   71.29   25.30
 -12   2  -6  104.49   12.90
  12   2   6  116.19   12.80
  12   2   6   98.89   21.50
 -12   2  -6   87.79   10.30
 -12   2  -6   68.79   23.70
  15  -3  -6   -2.10    3.70
 -15  -3   6    5.10    4.10
  15  -3  -6   16.60   18.20
 -15  -3   6   -2.20    5.40
 -15  -3   6  -10.30   13.40
  15   3  -6    1.80    3.20
 -15   3   6   -2.10    5.60
  15   3  -6    1.80   17.10
 -15   3   6   -2.30   12.70
 -15   3   6   -0.80    7.50
  14  -3  -6   22.30   14.80
 -14  -3   6    5.90    4.20
 -14  -3   6    4.50    3.40
 -14  -3   6  -10.50   10.70
  14  -3  -6    1.20    3.00
 -14   3   6    0.40   13.80
 -14   3   6    2.80    6.40
  14   3  -6  -12.50   13.70
  14   3  -6    5.00    2.90
 -14   3   6   -0.10    5.50
  13  -3  -6    6.00   17.10
  13  -3  -6   -0.90    1.80
 -13  -3   6   -4.50    9.90
 -13  -3   6    4.20    3.50
  13  -3  -6    0.80    4.00
 -13  -3   6    0.70    2.30
 -13   3   6    6.10    5.30
 -13   3   6    0.50   10.70
  13   3  -6   -2.30    2.10
  12  -3  -6   59.69    8.80
 -12  -3   6   46.70   12.50
 -12  -3   6   39.00    6.90
  12  -3  -6   62.59   19.40
 -12  -3   6   48.20    5.30
 -12   3   6   39.10   13.60
  12   3  -6   55.49    6.20
  12   3  -6   49.30   15.30
 -11  -3   6   71.39    5.90
  11  -3  -6   56.99    8.50
 -11  -3   6   57.69   12.40
  11  -3  -6   54.19   17.50
  11  -3  -6   62.79    6.20
 -11  -3   6   56.09    7.10
 -11   3   6   75.79   11.10
  11   3  -6   76.69    6.90
  11   3  -6   38.60   13.80
 -11   3   6   74.69   15.30
  10  -3  -6  285.07   16.20
  10  -3  -6  280.77   29.00
 -10  -3   6  314.67   23.50
 -10  -3   6  331.17   18.10
  10  -3  -6  287.87   18.20
  10   3  -6  280.07   15.70
  10   3  -6  309.77   25.30
 -10   3   6  340.07   20.70
 -10   3   6  321.97   26.80
 -10   3   6  295.27   19.10
  -9  -3   6   12.50    3.10
   9  -3  -6   18.90    4.10
   9  -3  -6   18.80    9.40
   9  -3  -6    9.00    2.80
  -9  -3   6   19.30    6.00
   9   3  -6   14.60    2.80
  -9   3   6   16.10    7.80
   9   3  -6    4.70    7.70
  -9   3   6   19.20    4.70
  -9   3   6   29.20    6.80
  -8  -3   6  426.66   25.40
  -8  -3   6  402.56   20.80
   8  -3  -6  385.26   20.30
   8  -3  -6  423.76   22.30
   8  -3  -6  378.36   31.60
  -8   3   6  408.36   29.90
   8   3  -6  407.86   26.90
   8   3  -6  406.36   18.90
  -8   3   6  387.26   22.80
  -8   3   6  423.26   22.70
  -7  -3   6   59.29    5.20
  -7  -3   6   68.19    9.80
   7  -3  -6   54.39    6.30
   7  -3  -6   44.30   11.00
   7  -3  -6   53.89    5.50
   7   3  -6   49.40    4.20
  -7   3   6   70.39   12.90
  -7   3   6   61.19    6.80
  -7   3   6   54.09    6.50
   7   3  -6   58.09   10.10
   6  -3  -6    8.40    2.00
   6  -3  -6    9.60    7.50
  -6  -3   6    9.90    2.20
  -6  -3   6    3.60    3.40
   6  -3  -6    5.30    1.90
  -6   3   6   21.20    4.60
  -6   3   6    9.60    3.30
  -6   3   6   10.50    5.90
   6   3  -6    9.70    4.80
   6   3  -6    9.90    1.80
   5  -3  -6    0.00    1.10
   5  -3  -6    0.60    1.10
   5  -3  -6   -1.70    5.40
  -5  -3   6    0.90    1.10
  -5  -3   6   -1.60    2.10
  -5   3   6    1.60    1.80
  -5   3   6   -3.70    3.50
   5   3  -6    0.90    2.90
  -5   3   6   -0.20    1.60
   4  -3  -6  598.44   28.60
  -4  -3   6  642.34   27.70
   4  -3  -6  583.04   28.10
   4  -3  -6  577.54   28.70
   4  -3  -6  595.74   37.80
  -4  -3   6  611.84   25.50
  -4   3   6  600.24   29.30
  -4   3   6  605.04   37.00
   4   3  -6  613.44   24.70
   4   3  -6  581.34   24.10
  -4   3   6  584.04   28.90
   4   3  -6  646.74   29.70
   3  -3  -6  117.49    8.70
  -3  -3   6  112.09    6.30
   3  -3  -6  126.59    9.10
   3  -3  -6  127.19   14.70
   3  -3  -6  114.69    9.00
  -3   3   6  118.59    9.20
  -3   3   6  117.99   14.40
  -3   3   6  122.39    9.10
   2  -3  -6  693.83   31.00
  -2  -3   6  676.73   27.80
   2  -3  -6  660.93   31.00
  -2  -3   6  653.03   28.80
   2  -3  -6  582.94   38.10
   2  -3  -6  670.03   30.50
  -2   3   6  656.73   30.80
  -2   3   6  651.63   38.90
  -1  -3   6   18.50    3.40
  -1  -3   6   28.20    4.90
  -1  -3   6   19.50    2.30
   1  -3  -6   17.90    3.70
   1  -3  -6   28.90    5.10
  -1  -3   6   19.20    2.20
   1  -3  -6   21.80    8.30
   1  -3  -6   23.80    4.30
   1   3  -6   16.30    1.80
  -1   3   6   23.70    4.20
  -1   3   6   21.00    7.80
   1   3  -6   20.20    1.60
   0  -3  -6   14.10    3.10
   0  -3   6    7.80    2.70
   0  -3   6   12.90    2.00
   0  -3   6   17.50    1.90
   0   3   6    9.80    5.10
   0   3  -6   12.70    1.50
   0   3  -6   14.30    4.10
   0   3   6   22.10    6.60
  -1  -3  -6  190.18   11.20
   1  -3   6  172.68   11.80
   1  -3   6  178.38    8.50
   1  -3   6  167.48    9.20
  -1   3  -6  166.78    8.50
  -1   3  -6  177.78   10.20
   1   3   6  196.38   18.50
   1   3   6  172.58   17.30
  -1   3  -6  161.28   13.30
   2  -3   6   38.50    6.60
   2  -3   6   39.60    3.80
  -2  -3  -6   50.99    5.20
   2  -3   6   43.10    3.20
  -2   3  -6   50.49    4.20
   2   3   6   38.30    9.80
  -2   3  -6   41.00    7.40
   2   3   6   42.80   10.30
   2   3   6   32.00    4.70
  -2   3  -6   44.60    3.70
   3  -3   6    2.40    1.30
  -3  -3  -6    6.80    5.60
  -3  -3  -6    1.50    1.40
   3  -3   6    1.20    0.80
   3  -3   6    4.10    3.40
  -3   3  -6    2.10    1.30
  -3   3  -6    1.20    1.30
   3   3   6    3.10    2.70
   3   3   6    7.00    5.70
  -3   3  -6    6.70    4.40
  -4  -3  -6   31.10    4.70
   4  -3   6   40.50    3.20
   4  -3   6   37.60    4.00
   4  -3   6   25.10    6.60
  -4  -3  -6   23.00   10.00
  -4   3  -6   38.90    4.20
   4   3   6   42.80   10.20
  -4   3  -6   42.70    4.50
  -4   3  -6   49.00    9.30
   4   3   6   53.39    8.40
  -5  -3  -6   24.10    5.40
   5  -3   6   14.20    3.40
  -5  -3  -6   12.00    8.30
   5  -3   6    9.40    5.00
  -5   3  -6   17.40    7.20
  -5   3  -6   22.20    3.90
  -5   3  -6   18.60    3.70
   5   3   6    6.80    5.80
   5   3   6   15.90    4.40
  -6  -3  -6   50.59    5.80
   6  -3   6   36.80    9.30
  -6  -3  -6   39.70   13.70
   6  -3   6   35.20    5.10
  -6   3  -6   31.00    4.40
   6   3   6   32.50   10.00
  -6   3  -6   43.00   10.20
   6   3   6   41.60    7.10
  -6   3  -6   36.00    5.60
  -7  -3  -6   56.49   14.50
  -7  -3  -6   63.59    8.30
   7  -3   6   35.40   10.90
   7  -3   6   37.30    5.70
   7   3   6   42.70   10.60
  -7   3  -6   50.99    5.90
   7   3   6   31.20    5.50
  -7   3  -6   50.29    6.20
  -7   3  -6   49.99   13.10
  -8  -3  -6    9.40    3.90
   8  -3   6    8.60    7.50
  -8  -3  -6   22.90   14.90
   8  -3   6   17.20    3.90
  -8   3  -6   12.90    3.60
  -8   3  -6   52.29   13.60
   8   3   6   10.70    4.20
  -8   3  -6   19.50    4.60
   9  -3   6    0.40    3.00
  -9  -3  -6   -1.50    2.80
  -9  -3  -6   -9.10    8.60
   9  -3   6   -3.80    8.60
  -9   3  -6   -0.40   10.50
   9   3   6   -1.30    2.90
  -9   3  -6   -3.30    2.50
   9   3   6    1.50    9.90
 -10  -3  -6   33.50    7.60
  10  -3   6   24.50    5.70
 -10  -3  -6   23.80   17.10
 -10   3  -6   34.00    6.30
 -10   3  -6   47.60    7.70
  10   3   6   36.20   13.10
 -10   3  -6   26.80   11.70
  10   3   6   25.70    6.00
  11  -3   6   -1.20   13.20
  11  -3   6    0.00    3.20
 -11  -3  -6  -29.50   16.60
 -11  -3  -6   -1.60    5.00
  11   3   6   11.70   15.20
 -11   3  -6   -1.90    5.10
  11   3   6    2.80    3.50
 -11   3  -6   -8.40   14.30
 -14  -4   6   29.20    8.90
 -14  -4   6   14.10    5.60
 -14  -4   6   16.00   13.60
  14  -4  -6   18.30    5.80
  14  -4  -6   23.70    4.40
 -14   4   6   15.30   14.40
 -14   4   6   11.10    7.60
  14   4  -6   11.60    4.10
  14   4  -6   -0.60   15.30
 -14   4   6   11.30    7.30
  13  -4  -6   69.59    7.00
  13  -4  -6   64.49   24.10
 -13  -4   6   54.19    6.50
 -13  -4   6   42.10    8.00
 -13  -4   6   48.20   14.50
  13  -4  -6   55.79    9.00
 -13   4   6   76.49   11.60
 -13   4   6   67.79   18.80
  13   4  -6   54.99    7.50
  13   4  -6   50.39   18.30
 -13   4   6   73.29   11.70
 -12  -4   6   69.09    8.50
  12  -4  -6   93.49    8.20
 -12  -4   6   78.19   13.30
  12  -4  -6   91.09   23.70
  12  -4  -6   83.09    9.40
 -12   4   6   85.99   16.00
  12   4  -6   80.99    7.80
  12   4  -6   72.99   18.20
 -12   4   6  104.59   13.90
 -11  -4   6   18.70    4.20
  11  -4  -6   19.80    4.30
  11  -4  -6   23.40    5.40
 -11  -4   6    5.90    8.60
  11  -4  -6   17.30   14.30
 -11   4   6   30.70   11.00
  11   4  -6   37.10   13.20
  11   4  -6   12.30    3.40
  10  -4  -6   13.40    3.40
 -10  -4   6   13.20    3.60
 -10  -4   6   15.20    6.80
  10  -4  -6   24.00   14.00
  10  -4  -6    7.40    2.60
  10   4  -6   18.40    9.70
  10   4  -6   12.30    2.60
 -10   4   6    9.90    7.70
   9  -4  -6  281.47   17.70
  -9  -4   6  273.27   17.50
   9  -4  -6  310.17   30.90
   9  -4  -6  284.07   16.60
  -9  -4   6  255.17   19.90
  -9   4   6  294.97   26.00
  -9   4   6  281.07   19.00
  -9   4   6  276.37   18.80
   9   4  -6  269.67   22.20
   9   4  -6  297.07   14.60
  -8  -4   6    9.10    5.40
  -8  -4   6    2.50    1.90
   8  -4  -6    0.70    2.10
   8  -4  -6    3.50    1.80
   8  -4  -6   12.70    9.30
   8   4  -6    3.40    1.60
   8   4  -6    5.40    6.50
  -8   4   6    3.20    3.00
  -8   4   6    2.10    7.60
  -8   4   6    5.50    3.50
   7  -4  -6  560.04   41.30
  -7  -4   6  610.54   31.10
  -7  -4   6  616.34   27.10
   7  -4  -6  595.64   29.40
  -7   4   6  610.54   31.40
  -7   4   6  564.54   38.20
  -7   4   6  635.74   31.80
   7   4  -6  624.74   33.30
   6  -4  -6  122.69   19.80
  -6  -4   6  112.89    7.20
   6  -4  -6  116.89    9.20
   6  -4  -6  111.09    9.30
  -6  -4   6  110.89    9.50
  -6   4   6  122.89   17.60
  -6   4   6  109.49   10.20
   6   4  -6  110.29   10.80
   6   4  -6  112.09    5.90
  -6   4   6  108.99   10.10
   5  -4  -6    0.00    1.20
  -5  -4   6    2.60    1.20
   5  -4  -6   -1.20    6.60
  -5  -4   6   -0.20    2.10
   5  -4  -6    1.70    2.20
   5  -4  -6    1.50    1.60
  -5   4   6    3.90    2.40
  -5   4   6    2.70    4.30
  -5   4   6    4.20    2.40
   5   4  -6    0.90    3.10
  -4  -4   6   44.00    3.10
   4  -4  -6   39.70    6.30
  -4  -4   6   39.90    3.60
   4  -4  -6   50.49    7.10
   4  -4  -6   50.49   12.00
  -4   4   6   43.20   11.10
  -4   4   6   35.20    5.70
   4   4  -6   41.60    4.30
  -4   4   6   27.40    5.40
   3  -4  -6  172.48   12.20
   3  -4  -6  167.08   18.30
   3  -4  -6  187.68   12.20
   3  -4  -6  178.18   12.20
  -3   4   6  177.78   12.50
  -3   4   6  164.68   17.90
   2  -4  -6   40.30   10.70
   2  -4  -6   21.80    4.20
  -2  -4   6   29.10    3.90
   2  -4  -6   29.40    4.80
   2  -4  -6   38.30    6.00
  -2   4   6   17.70    8.30
  -1  -4   6  297.77   14.50
   1  -4  -6  283.57   17.30
   1  -4  -6  300.67   16.30
   1  -4  -6  265.97   16.60
  -1  -4   6  279.07   12.10
  -1   4   6  258.47   22.70
  -1   4   6  280.57   16.20
   0  -4   6 1454.05   58.39
   0  -4   6 1420.56   58.49
   0  -4  -6 1466.85   62.49
   0  -4  -6 1515.65   61.29
   0  -4  -6 1398.66   62.59
   0  -4   6 1430.56   56.89
   0   4   6 1470.35   73.09
   0   4   6 1423.56   61.29
   0   4   6 1466.55   72.09
   1  -4   6  344.37   17.80
  -1  -4  -6  365.26   20.00
  -1  -4  -6  332.87   18.00
   1  -4   6  349.77   15.10
   1  -4   6  329.87   15.60
   1   4   6  293.07   26.20
   1   4   6  308.87   18.10
  -1   4  -6  332.67   16.50
  -1   4  -6  305.37   19.30
  -1   4  -6  322.87   14.40
   1   4   6  314.77   25.30
  -2  -4  -6   13.00    2.90
   2  -4   6   17.00    2.50
   2  -4   6   22.70    3.00
   2  -4   6   24.50    5.50
   2   4   6   23.20    4.80
   2   4   6   16.20    7.60
  -2   4  -6   24.10    4.00
   2   4   6    3.20    6.20
  -2   4  -6   20.50    2.90
  -2   4  -6   30.70    7.00
  -3  -4  -6  123.99    9.60
   3  -4   6  140.09    8.40
   3  -4   6  147.89   12.40
   3  -4   6  124.09    8.50
  -3   4  -6  138.19    8.30
   3   4   6  162.18   22.30
   3   4   6  114.29   16.80
  -3   4  -6  134.29    9.20
   3   4   6  156.38   12.90
  -3   4  -6  133.09   13.40
   4  -4   6  205.48   11.90
   4  -4   6  214.78   10.90
   4  -4   6  244.18   17.80
  -4  -4  -6  234.78   24.40
  -4  -4  -6  216.18   13.50
   4   4   6  205.78   14.30
  -4   4  -6  204.28   12.70
  -4   4  -6  210.98   12.00
   4   4   6  203.38   20.30
  -4   4  -6  219.58   17.70
   5  -4   6   70.39   12.00
  -5  -4  -6   32.20   10.90
  -5  -4  -6   64.29    6.60
   5  -4   6   51.99    4.20
   5  -4   6   56.99    5.60
   5   4   6   53.49    8.10
   5   4   6   46.80   11.00
  -5   4  -6   53.59    5.50
  -5   4  -6   52.89   10.60
  -5   4  -6   49.30    6.60
   6  -4   6  472.45   24.30
  -6  -4  -6  541.85   41.00
   6  -4   6  511.75   22.30
   6  -4   6  523.55   33.10
  -6   4  -6  535.85   34.70
  -6   4  -6  512.05   24.80
  -6   4  -6  480.25   25.10
   6   4   6  462.05   26.10
   6   4   6  510.55   35.20
  -7  -4  -6  333.17   31.70
   7  -4   6  256.57   27.00
   7  -4   6  314.67   17.50
  -7  -4  -6  288.37   17.90
   7   4   6  340.67   28.50
   7   4   6  296.97   19.10
  -7   4  -6  304.57   17.90
  -7   4  -6  308.27   17.60
   8  -4   6   21.80    4.40
  -8  -4  -6   36.40   14.60
  -8  -4  -6   25.70    5.30
  -8   4  -6   38.70    7.40
   8   4   6   23.20    5.00
   8   4   6   26.30   11.80
  -8   4  -6   43.50   13.00
  -9  -4  -6   86.79   10.40
   9  -4   6   93.69   18.80
   9  -4   6  104.19    9.60
  -9  -4  -6  131.49   23.40
  -9   4  -6  122.69   20.90
  -9   4  -6  100.79   10.50
   9   4   6  113.59   20.20
   9   4   6   93.89   10.60
  -9   4  -6   99.49   10.20
  10  -4   6   53.19   15.70
 -10  -4  -6   51.79    8.40
 -10  -4  -6   72.89   23.10
 -10   4  -6   75.69   10.10
 -10   4  -6   41.40   18.10
  10   4   6   92.69   24.40
  10   4   6   45.20    7.60
  11  -4   6    0.80   16.40
 -11  -4  -6   24.40    6.50
 -11  -4  -6   15.50   21.90
  11  -4   6   15.60    4.70
 -11   4  -6    8.00   17.50
  11   4   6   18.50    6.10
 -11   4  -6   12.30    6.60
  11   4   6    2.90   16.00
 -11   4  -6   12.40    6.00
  13  -5  -6   -0.20   21.20
  13  -5  -6    1.70    3.40
 -13  -5   6    0.10    4.10
 -13  -5   6   19.80   13.90
  13  -5  -6    0.80    2.50
 -13   5   6    3.10    5.70
  13   5  -6    3.10    3.40
 -13   5   6    5.70   14.40
 -13   5   6    1.90    6.10
  12  -5  -6   16.20    5.10
  12  -5  -6   13.50    3.90
 -12  -5   6   -5.80   11.10
 -12  -5   6   11.20    4.80
 -12   5   6    7.30    5.70
 -12   5   6   21.80   12.70
  12   5  -6    8.40   12.20
 -12   5   6    0.30    6.60
  12   5  -6   10.90    3.00
  11  -5  -6   84.09    8.30
 -11  -5   6   83.79   14.60
  11  -5  -6   94.99    9.60
 -11  -5   6   69.59    8.10
  11  -5  -6   52.69   20.50
 -11   5   6  103.09   19.60
  11   5  -6   86.09    7.50
  11   5  -6  111.39   17.70
  10  -5  -6   14.40    3.90
 -10  -5   6    8.60    3.70
  10  -5  -6   -1.00   15.90
  10  -5  -6   23.10    6.10
 -10  -5   6   14.50    8.90
  10   5  -6   12.60    2.90
  10   5  -6   13.10    9.30
 -10   5   6   26.90   13.00
   9  -5  -6  -10.70    8.20
  -9  -5   6    3.20    2.40
   9  -5  -6    1.90    2.00
   9  -5  -6   -2.80    2.10
  -9  -5   6   -2.80    5.90
   9   5  -6    0.40    6.80
  -9   5   6   -2.50    8.70
  -8  -5   6    4.50    5.10
   8  -5  -6   -0.20    1.90
  -8  -5   6    1.60    1.70
   8  -5  -6   -2.50    1.40
   8  -5  -6   -3.40   10.90
  -8   5   6   -0.50    3.30
  -8   5   6   -2.50    6.80
   8   5  -6   -2.10    1.10
   8   5  -6    0.00    5.80
  -7  -5   6    1.60    1.40
  -7  -5   6   -1.40    4.60
   7  -5  -6    6.00    3.40
   7  -5  -6    0.70    2.00
   7  -5  -6   -2.70    9.20
   7   5  -6    3.90    5.10
   7   5  -6    0.60    1.00
  -7   5   6    0.60    2.90
  -7   5   6   -9.00    6.70
  -7   5   6    1.90    2.50
   6  -5  -6   77.89    8.30
  -6  -5   6   90.89    5.90
   6  -5  -6   84.09    8.30
   6  -5  -6   88.29    9.00
  -6  -5   6   88.39    8.40
   6  -5  -6   60.19   15.50
  -6   5   6   93.59    9.80
   6   5  -6   92.69    9.00
  -6   5   6   82.89   12.40
   5  -5  -6    7.80    3.80
   5  -5  -6    5.90    8.30
   5  -5  -6   11.20    3.70
   5  -5  -6   16.00    4.60
  -5   5   6   10.50    7.20
  -5   5   6   11.10    3.80
  -5   5   6    8.00    3.10
   4  -5  -6   15.40    4.20
   4  -5  -6   21.70    9.40
   4  -5  -6   18.00    4.40
   4  -5  -6   20.40    4.60
  -4   5   6    0.60    7.50
  -4   5   6    7.30    3.70
   3  -5  -6   69.59    7.20
  -3  -5   6   84.49    7.10
   3  -5  -6   67.29    7.20
   3  -5  -6   68.89   14.90
  -3   5   6   80.89   10.80
  -3   5   6   59.89   13.60
   2  -5  -6   98.49    8.90
   2  -5  -6  120.79    9.70
   2  -5  -6  101.79   10.00
  -2  -5   6  105.29    8.20
  -2   5   6   86.89   15.70
   1  -5  -6   20.30    4.30
   1  -5  -6   14.70    4.40
   1  -5  -6   12.20    4.40
  -1  -5   6   24.70    5.20
  -1   5   6   16.80    8.70
  -1   5   6   35.30   11.20
   0  -5  -6   66.99    7.00
   0  -5  -6   62.59    9.20
   0  -5  -6   59.89    7.10
   0  -5   6   67.79    7.10
   0   5   6   73.59   14.40
   0   5   6   63.69    6.90
   0   5   6   70.09   13.70
   1  -5   6  120.39    9.10
  -1  -5  -6  114.39    9.20
   1  -5   6  124.79    8.20
  -1  -5  -6  115.59   10.90
   1  -5   6  111.79    6.40
   1   5   6  117.59    9.80
   1   5   6  102.99   16.20
   1   5   6  109.09   17.70
  -1   5  -6  104.19    9.60
   2  -5   6   40.20    3.60
  -2  -5  -6   34.70    5.40
   2  -5   6   37.90    4.30
  -2  -5  -6   45.00    7.80
   2  -5   6   44.30    7.10
  -2   5  -6   31.60    7.40
  -2   5  -6   42.40    5.80
  -2   5  -6   39.20    3.50
   2   5   6   43.60   12.30
   2   5   6   46.20    6.60
  -3  -5  -6   95.19    8.30
   3  -5   6   77.49   11.00
   3  -5   6   86.99    6.20
   3  -5   6   89.19    6.40
   3   5   6   75.09   16.50
   3   5   6   77.09    8.20
  -3   5  -6   67.79   10.50
  -3   5  -6   76.49    6.00
  -3   5  -6   77.19    7.60
   4  -5   6   13.40    7.10
   4  -5   6   12.70    3.00
  -4  -5  -6   10.90    3.30
  -4   5  -6   11.80    3.40
  -4   5  -6   18.10    3.60
   4   5   6   15.80   11.30
  -4   5  -6   13.60    6.80
   4   5   6   12.90    4.30
   5  -5   6   23.00    3.00
   5  -5   6   22.30    4.20
   5   5   6   19.70    9.00
  -5   5  -6   28.50    5.20
   5   5   6   11.30    3.80
  -6  -5  -6   -2.30    2.40
   6  -5   6   -0.10    1.30
  -6  -5  -6   -8.00   10.00
   6  -5   6   -1.40    1.80
   6   5   6   -1.00    2.80
   6   5   6   -2.20    7.40
  -6   5  -6    0.10    6.50
  -6   5  -6    1.80    2.60
  -6   5  -6    1.40    2.50
  -7  -5  -6   72.49   17.70
   7  -5   6   45.80    6.80
   7  -5   6   34.50   19.20
   7  -5   6   58.39    5.30
  -7  -5  -6   56.29    8.50
  -7   5  -6   69.79   15.20
   7   5   6   44.50   13.60
   7   5   6   55.49    8.20
  -7   5  -6   72.39    8.60
   8  -5   6    0.80    2.30
   8  -5   6    1.80    8.80
   8  -5   6    0.30    1.50
  -8  -5  -6    0.60    3.40
  -8  -5  -6   -3.50   14.50
   8   5   6   -1.10    3.10
  -8   5  -6   -1.20    3.10
  -8   5  -6    5.80    3.70
  -8   5  -6   19.80   11.70
   8   5   6    7.20   10.50
   9  -5   6   14.50    4.70
   9  -5   6   12.10   12.50
  -9  -5  -6   11.60    5.30
  -9  -5  -6    2.10   16.40
  -9   5  -6    9.80    5.00
  -9   5  -6   13.00   13.80
  -9   5  -6   14.50    5.40
   9   5   6   19.70    6.10
   9   5   6   21.80   13.40
  10  -5   6   58.69    9.00
 -10  -5  -6   68.29   23.70
 -10  -5  -6   42.90    8.30
  10  -5   6   68.99   18.40
 -10   5  -6   35.60   17.70
 -10   5  -6   57.39    9.40
  10   5   6   28.00   17.90
  10   5   6   47.40    8.70
  12  -6  -6   30.90    5.40
  12  -6  -6   20.30    5.10
 -12  -6   6   27.30    6.00
 -12  -6   6   34.30   14.60
  12  -6  -6    1.60   20.60
 -12   6   6   26.40   16.40
  12   6  -6   31.30   15.10
 -12   6   6   30.50    9.60
  12   6  -6   16.90    4.50
 -12   6   6   37.30   10.30
  11  -6  -6   16.50   20.70
 -11  -6   6    7.00   11.60
  11  -6  -6    0.60    3.50
  11  -6  -6    0.90    3.60
  11   6  -6    5.60   11.00
 -11   6   6    3.00   11.50
 -11   6   6    2.40    8.80
  10  -6  -6   63.19    9.40
  10  -6  -6   44.90   19.30
 -10  -6   6   48.00    6.30
  10  -6  -6   37.50    5.90
 -10  -6   6   52.19   12.50
 -10   6   6   88.59   19.90
 -10   6   6   55.19   10.10
 -10   6   6   44.90    9.50
  10   6  -6   47.00    5.20
  10   6  -6   47.60   12.70
  -9  -6   6   94.99   14.00
  -9  -6   6   99.29    8.00
   9  -6  -6  117.39   10.50
   9  -6  -6  105.79   10.10
  -9   6   6   90.69   18.40
   9   6  -6  122.29   15.70
   9   6  -6   97.39    6.60
  -9   6   6  120.79   12.70
   8  -6  -6  152.68   12.20
  -8  -6   6  118.99   13.40
   8  -6  -6  138.19   11.80
  -8  -6   6  116.49    8.40
   8   6  -6  155.28   14.50
  -8   6   6  129.79   19.50
   7  -6  -6  157.58   12.40
   7  -6  -6  165.28   31.30
   7  -6  -6  121.19   12.00
  -7  -6   6  115.89   10.80
   7  -6  -6  146.99   12.40
  -7  -6   6  143.99    8.60
  -7   6   6  125.39   23.40
   7   6  -6  166.18   12.20
  -7   6   6  168.98   13.90
   6  -6  -6    4.40    2.80
   6  -6  -6    2.10    2.40
   6  -6  -6    2.20    2.40
   6  -6  -6   -1.00   11.90
  -6   6   6    0.50    2.90
  -6   6   6    3.30    7.70
   5  -6  -6    8.80   10.40
   5  -6  -6   12.40    4.00
   5  -6  -6   18.60    4.10
   5  -6  -6   22.70    5.00
  -5   6   6    9.20    7.90
   4  -6  -6   38.30    6.30
   4  -6  -6   54.69    7.90
   4  -6  -6   53.29    8.20
  -4  -6   6   41.10    6.10
   4  -6  -6   53.69   13.50
  -4   6   6   67.09   14.10
   3  -6  -6   52.29   14.20
   3  -6  -6   57.89    6.90
   3  -6  -6   54.29    7.70
   3  -6  -6   69.39    8.20
  -3  -6   6   56.89    6.80
  -3   6   6   65.89   14.20
   2  -6  -6  107.19   10.00
  -2  -6   6  134.49   10.10
   2  -6  -6  137.29   10.80
   2  -6  -6  134.89   12.30
  -2   6   6  147.29   21.30
   1  -6  -6   28.90    5.80
   1  -6  -6   38.00    6.00
  -1  -6   6   49.10    6.60
   1  -6  -6   32.30    5.40
  -1   6   6   37.50   12.90
  -1   6   6   58.99   14.50
   0  -6   6  485.75   24.00
   0  -6  -6  462.85   27.40
   0  -6  -6  463.85   25.90
   0  -6  -6  504.65   25.10
   0   6   6  485.35   34.30
   0   6   6  426.86   35.00
  -1  -6  -6    8.00    3.00
   1  -6   6   12.90    1.90
  -1  -6  -6   11.20    3.80
  -1  -6  -6   10.50    3.30
   1  -6   6    6.90    2.10
   1   6   6   19.40   10.80
   1   6   6    6.30    7.70
   1   6   6    8.10    3.30
  -2  -6  -6    3.10    2.50
   2  -6   6    1.90    1.30
   2  -6   6    1.70    1.50
  -2  -6  -6    3.80    2.80
   2  -6   6    0.20    4.80
  -2   6  -6    1.40    4.70
   2   6   6    6.90    7.20
   2   6   6   -0.20   10.70
   2   6   6    0.00    2.60
  -3  -6  -6  131.19   10.70
  -3  -6  -6  136.79   13.60
   3  -6   6  162.18    9.10
   3  -6   6  164.78   10.40
   3   6   6  182.18   19.90
   3   6   6  153.18   12.10
  -3   6  -6  145.99    8.70
  -3   6  -6  151.88   11.40
  -4  -6  -6   44.40    7.10
   4  -6   6   56.09    5.50
   4  -6   6   65.09   12.00
   4  -6   6   62.79    5.80
  -4   6  -6   64.89    6.00
   4   6   6   86.59   20.40
  -4   6  -6   50.09   10.30
  -4   6  -6   70.89    9.50
   4   6   6   59.79   13.70
  -5  -6  -6   -1.40    2.50
   5  -6   6    0.80    1.90
   5  -6   6   -0.80    1.80
   5   6   6   -2.30    2.80
  -5   6  -6   -3.30    3.00
   5   6   6  -13.00    9.00
  -5   6  -6    2.70    2.60
  -5   6  -6    1.00    7.50
   5   6   6    9.20   13.20
  -6  -6  -6  131.79   11.80
   6  -6   6  169.58   11.10
   6  -6   6  163.58   10.30
  -6   6  -6  191.08   20.20
   6   6   6  143.19   22.40
   6   6   6  168.38   14.00
  -6   6  -6  158.58   11.90
   6   6   6  164.98   28.80
   7  -6   6    3.40    1.70
  -7  -6  -6    6.60    4.10
   7  -6   6   18.20   12.00
   7  -6   6    9.60    3.30
  -7   6  -6    1.10    4.80
  -7   6  -6   22.00   12.80
   7   6   6    7.50    4.50
   8  -6   6   23.50    4.10
   8  -6   6   27.90    5.20
   8  -6   6   20.20   14.20
  -8  -6  -6   25.00    6.70
  -8  -6  -6   36.60   17.50
  -8   6  -6   28.60   13.80
   8   6   6   22.80    6.60
  -8   6  -6   20.60    6.70
  -8   6  -6   17.50    5.30
   9  -6   6   71.99    7.60
   9  -6   6   54.19   19.70
   9  -6   6   73.59    8.70
  -9  -6  -6   41.00    8.10
  -9  -6  -6   23.60   25.30
   9   6   6   18.90   16.40
   9   6   6   62.19    9.70
  -9   6  -6   53.39   17.40
  10  -7  -6    6.20   20.20
 -10  -7   6   16.00    3.80
  10  -7  -6   18.20    5.60
  10  -7  -6   21.70    5.50
 -10  -7   6    6.70   12.10
  10   7  -6    2.70   10.40
 -10   7   6    7.00   14.70
 -10   7   6   10.90    7.00
 -10   7   6   24.00    8.80
   9  -7  -6   30.60   18.60
   9  -7  -6   -0.70    3.30
  -9  -7   6    0.90    2.70
   9  -7  -6    4.00    3.10
  -9   7   6   -7.80   13.20
  -9   7   6    7.10    5.70
   9   7  -6    0.50    7.60
   8  -7  -6    1.20    2.70
   8  -7  -6    6.30    3.90
  -8  -7   6   -0.10    2.00
   8  -7  -6    8.40   16.20
   8  -7  -6    2.40    4.30
  -8   7   6   22.70   13.10
  -8   7   6    5.10    5.30
   8   7  -6    5.60    4.00
  -8   7   6   12.80    6.60
   7  -7  -6  -13.40   14.10
   7  -7  -6    6.70    4.60
   7  -7  -6    3.90    2.80
   7  -7  -6    2.10    2.70
  -7   7   6   12.90   11.80
  -7   7   6    3.90    4.70
  -7   7   6    5.50    5.50
   6  -7  -6    6.80    3.80
   6  -7  -6   22.90   14.40
  -6  -7   6    8.20    3.30
   6  -7  -6    1.00    3.40
   6  -7  -6    8.00    5.00
  -6   7   6    5.30    9.70
  -5  -7   6  126.89   11.40
   5  -7  -6  112.69   11.30
   5  -7  -6  113.29   10.70
  -5   7   6  106.19   20.20
   4  -7  -6   35.10    6.40
   4  -7  -6   37.30    7.80
  -4  -7   6   28.30    5.40
   4  -7  -6   44.50    6.90
  -4   7   6   39.90   12.80
   3  -7  -6   -1.90    2.50
   3  -7  -6    1.30    3.10
   3  -7  -6   -0.70    2.30
  -3  -7   6    1.60    2.40
  -3   7   6    1.00    8.50
  -2  -7   6    8.20    3.40
   2  -7  -6   10.10    3.50
   2  -7  -6    8.60    3.00
   2  -7  -6    7.50    3.60
  -2   7   6   13.50   10.70
  -2   7   6    9.40    9.60
   1  -7  -6   20.90    4.80
  -1  -7   6   15.50    4.20
   1  -7  -6   15.60    5.00
   1  -7  -6   24.60    5.80
  -1   7   6   34.70   13.20
  -1   7   6    7.60   11.30
   0  -7  -6   41.50    6.70
   0  -7  -6   43.10    7.30
   0  -7  -6   59.19    9.30
   0  -7   6   45.70    6.70
   0   7   6   42.20   13.50
   0   7   6   50.69   15.20
  -1  -7  -6   61.09    8.90
   1  -7   6   58.69    6.60
  -1  -7  -6   49.10    7.60
  -1  -7  -6   55.59    9.80
   1   7   6   47.10   13.50
   1   7   6   69.89   16.60
   2  -7   6   15.30    4.60
  -2  -7  -6   12.60    8.80
  -2  -7  -6   18.00    4.90
  -2  -7  -6   12.40    4.70
   2  -7   6   21.30    4.40
   2  -7   6   15.80    2.60
  -2   7  -6   15.60    4.90
   2   7   6   23.10   14.10
   2   7   6   11.60   10.50
  -3  -7  -6   -0.50    3.10
   3  -7   6    3.80    6.90
  -3  -7  -6    2.90    4.30
   3  -7   6    2.30    2.40
  -3  -7  -6   -1.30    2.50
   3  -7   6    2.20    1.60
   3   7   6    7.10   14.50
   3   7   6    8.50   10.50
  -3   7  -6   -0.70    6.00
   3   7   6   -1.30    3.20
   4  -7   6   -4.10    8.50
   4  -7   6    2.40    1.90
  -4  -7  -6    2.30    2.80
  -4  -7  -6   -0.10    3.70
   4  -7   6    2.20    2.30
  -4   7  -6    0.70    2.10
   4   7   6    3.10    3.40
  -4   7  -6   -0.10    3.70
   4   7   6   -1.90    9.80
   4   7   6   10.40   14.60
  -4   7  -6   -2.00    7.00
   5  -7   6    2.90    2.70
  -5  -7  -6    1.90    3.30
   5  -7   6    1.70   10.30
  -5  -7  -6    4.80    4.10
   5  -7   6    2.30    2.40
   5   7   6   -1.80   17.90
   5   7   6    7.20   11.80
  -5   7  -6    0.10    2.90
  -5   7  -6   -1.50    4.20
  -5   7  -6   10.70    9.00
   5   7   6    9.60    7.40
  -6  -7  -6   23.60    5.60
   6  -7   6   21.10   13.80
   6  -7   6   33.00    5.10
   6  -7   6   33.60    5.30
  -6   7  -6   22.60    6.60
  -6   7  -6   34.60   11.40
   6   7   6    8.70   13.00
   6   7   6   34.30    8.10
   6   7   6   40.80   19.50
   7  -7   6    2.40    2.30
  -7  -7  -6    1.60    4.40
   7  -7   6    0.70   14.30
   7  -7   6    6.50    3.00
   7   7   6    5.40   17.50
   7   7   6    7.80    5.20
  -7   7  -6   -3.30    4.10
   7   7   6    2.20   13.20
  -7   7  -6  -13.10   11.40
   8  -8  -6   20.70    7.70
   8  -8  -6   16.20    5.90
   8  -8  -6   43.50   23.40
   8  -8  -6   18.20    4.90
  -8  -8   6   27.70    7.20
  -8   8   6   15.80   13.00
  -8   8   6   19.70    8.60
  -7  -8   6   15.20    5.50
   7  -8  -6   16.10    5.00
   7  -8  -6   15.20    5.40
   7  -8  -6   17.40   19.60
  -7   8   6    7.40   11.70
  -7   8   6   22.10    8.60
   6  -8  -6   -6.30   18.70
  -6  -8   6   17.80    6.10
   6  -8  -6   22.40    6.00
   6  -8  -6   13.90    4.40
   6  -8  -6    5.30    4.70
  -6   8   6   -0.80    7.20
  -6   8   6    7.50   13.50
   5  -8  -6   45.10    8.40
   5  -8  -6   51.79    7.90
   5  -8  -6   67.99   11.10
   5  -8  -6   45.60   19.20
  -5  -8   6   46.80    9.20
  -5   8   6   63.69   18.00
   4  -8  -6   91.39    9.90
   4  -8  -6   85.69   10.30
  -4  -8   6   86.49   12.30
   4  -8  -6   60.49   21.00
   4  -8  -6  107.09   14.70
  -4   8   6   74.79   18.50
  -3  -8   6    1.90    3.60
   3  -8  -6   -1.20    2.90
   3  -8  -6   -5.00    3.50
   3  -8  -6   -2.70    3.80
  -3   8   6    3.30   11.10
   2  -8  -6   88.19   10.40
  -2  -8   6   90.09   10.00
   2  -8  -6  125.29   13.40
   2  -8  -6  110.29   10.60
  -2   8   6  117.69   21.70
  -2   8   6   79.89   17.90
   1  -8  -6   34.80    6.40
  -1  -8   6   47.40    7.10
   1  -8  -6   35.10    7.80
   1  -8  -6   49.00    8.40
  -1   8   6   37.80   16.50
  -1   8   6    9.20   12.10
   0  -8  -6   69.99    9.90
   0  -8  -6   48.80    9.10
   0  -8  -6   75.49    9.20
   0  -8   6   47.90    8.10
   0   8   6   60.49   16.30
   0   8   6   78.49   19.70
  -1  -8  -6   84.99   10.00
  -1  -8  -6  105.79   15.30
   1  -8   6   90.49    9.60
  -1  -8  -6   78.89    9.40
   1   8   6   97.19   20.20
   1   8   6  105.29   19.50
  -2  -8  -6   83.39   10.30
   2  -8   6   94.79    9.30
  -2  -8  -6  108.79   15.80
  -2  -8  -6   66.19    8.50
   2   8   6  108.69   19.50
   2   8   6  155.58   24.30
   3  -8   6   37.20    4.10
  -3  -8  -6   28.10    7.30
  -3  -8  -6   33.20    6.00
   3  -8   6   42.40    6.70
  -3  -8  -6   35.80    7.50
   3   8   6   22.40   16.80
   3   8   6   48.30   14.90
   4  -8   6    7.70    3.20
  -4  -8  -6   10.50    4.20
  -4  -8  -6   22.20    7.30
  -4  -8  -6    4.40    5.10
   4  -8   6    9.30    9.60
   4  -8   6   10.10    3.00
   4   8   6   -3.50   13.50
  -4   8  -6   10.10    8.70
   4   8   6   43.40   18.20
   4   8   6   16.00    4.80
 -16   0   7   -8.50    6.50
  16   0  -7   -4.90   16.20
 -16   0   7   -4.40   15.60
  16   0  -7   -2.30    3.80
 -16   0   7    3.50    4.70
  15   0  -7   -0.70    3.10
 -15   0   7   -5.80    5.30
 -15   0   7    9.30   12.60
  15   0  -7  -22.60   17.70
 -15   0   7    2.30    4.70
 -14   0   7    3.90    4.50
  14   0  -7   -3.60    2.50
 -14   0   7   -2.20    3.00
  14   0  -7   19.30   16.00
 -14   0   7   -3.80   10.70
  13   0  -7    1.30    2.50
 -13   0   7    0.30    2.40
 -13   0   7   -3.40    9.10
  13   0  -7    6.90   12.10
 -13   0   7   -1.50    3.60
 -12   0   7   -0.60    3.10
 -12   0   7   -0.80    1.80
 -12   0   7    6.10    9.00
  12   0  -7   -0.50    2.30
 -11   0   7   -5.50    6.30
  11   0  -7   -1.40    1.20
  11   0  -7   -7.80    8.30
  10   0  -7    5.20    8.00
 -10   0   7    2.90    1.80
 -10   0   7   -1.20    5.00
  10   0  -7   -0.40    1.60
 -10   0   7    2.10    2.20
   9   0  -7    5.10    5.70
  -9   0   7   -2.10    4.50
  -9   0   7   -0.10    1.50
   9   0  -7   -0.20    1.30
  -9   0   7    1.20    1.40
   8   0  -7    5.50    4.80
  -8   0   7    6.50    4.90
   7   0  -7    1.30    1.40
  -7   0   7    1.20    1.60
   7   0  -7    0.60    0.80
   7   0  -7   -3.60    3.50
  -7   0   7    0.50    0.90
  -7   0   7    0.40    3.50
   6   0  -7   -4.50    4.00
   6   0  -7    0.70    0.70
  -6   0   7    0.50    4.30
  -6   0   7    1.00    1.90
  -6   0   7   -0.60    0.80
   6   0  -7    0.40    1.20
  -5   0   7   -1.30    3.10
  -5   0   7    0.40    1.60
   5   0  -7    0.70    0.60
  -5   0   7    0.50    0.70
   5   0  -7    4.70    5.10
   5   0  -7    0.40    1.20
   4   0  -7    1.00    1.10
  -4   0   7   -0.80    0.90
  -4   0   7    1.70    0.80
   4   0  -7   -0.50    3.30
  -4   0   7    0.90    3.50
   4   0  -7    1.00    1.40
   3   0  -7    0.40    0.50
   3   0  -7    0.10    0.80
  -3   0   7    0.50    0.70
  -3   0   7   -0.20    4.00
   3   0  -7    0.40    1.00
  -3   0   7    0.10    1.20
   3   0  -7   -0.90    3.80
  -2   0   7   -0.60    0.90
   2   0  -7    0.30    1.00
  -2   0   7    3.40    3.30
  -2   0   7   -0.50    0.50
   2   0  -7    0.30    0.40
   2   0  -7    0.10    0.80
   2   0  -7   -0.10    3.30
  -1   0   7    0.00    0.90
  -1   0   7    5.70    4.70
  -1   0   7    0.70    3.70
   1   0  -7    2.40    1.30
   0   0   7    1.00    3.90
   0   0   7    6.60    5.00
   0   0   7    0.10    0.90
   0   0  -7    0.90    1.10
  -1   0  -7    2.20    1.20
   1   0   7    1.10    1.20
   1   0   7   -1.40    3.40
  -1   0  -7   -1.20    4.00
   2   0   7    0.50    1.00
  -2   0  -7    0.30    1.20
   2   0   7   -2.20    2.70
  -2   0  -7    0.40    3.40
   3   0   7    0.00    4.30
   3   0   7    0.10    1.10
  -3   0  -7    1.00    1.30
  -3   0  -7   -6.50    4.60
  -4   0  -7   -1.30    1.10
   4   0   7   -0.10    2.60
   4   0   7   -1.20    4.90
  -4   0  -7   -1.50    3.80
  -5   0  -7    0.60    1.50
   5   0   7   -0.60    5.70
  -5   0  -7   -5.00    4.30
   5   0   7    1.60    1.90
  -6   0  -7    2.30    5.40
  -6   0  -7   -0.30    0.80
   6   0   7   -0.50    1.50
   6   0   7   -6.40    5.80
  -6   0  -7   -0.40    1.60
  -7   0  -7   -0.60    1.00
  -7   0  -7   -1.10    1.90
   7   0   7    4.90    6.70
  -7   0  -7   -1.40    7.90
   7   0   7   -0.40    2.30
  -8   0  -7    1.10    1.50
  -8   0  -7   -4.60    9.00
  -8   0  -7   -5.60    2.20
   8   0   7    2.90    3.20
   8   0   7    5.90    7.80
  -9   0  -7   13.00   13.00
   9   0   7   10.50    8.80
  10   0   7    4.80    3.90
 -10   0  -7   13.40   14.30
  10   0   7   -8.60   11.20
 -10   0  -7    3.30    1.90
 -10   0  -7   -0.50    3.50
 -11   0  -7    0.30   18.20
 -11   0  -7    1.90    4.70
  11   0   7   14.80   16.20
 -11   0  -7    0.40    2.70
  11   0   7   -3.90    2.90
  12   0   7    1.30    3.40
 -12   0  -7   -5.10    2.90
 -12   0  -7   -3.50    5.00
 -16  -1   7   10.10    7.30
 -16  -1   7   18.10    5.30
  16  -1  -7    8.20    4.20
  16  -1  -7   29.80   24.00
 -16  -1   7    0.80   15.50
  16   1  -7   11.50    5.40
  16   1  -7   57.59   24.90
 -16   1   7    2.30    7.90
 -16   1   7   24.50   17.90
 -16   1   7   12.40    6.40
  15  -1  -7   34.20   22.40
 -15  -1   7   62.39    7.90
 -15  -1   7   35.60    8.60
 -15  -1   7   51.79   17.80
  15   1  -7   53.19   23.40
 -15   1   7   55.29   18.60
 -15   1   7   45.60   10.40
 -15   1   7   69.69    9.60
  15   1  -7   48.30    7.40
  14  -1  -7    4.40    3.30
 -14  -1   7    0.80    9.90
 -14  -1   7   12.30    5.90
 -14  -1   7    4.40    3.40
  14  -1  -7   14.20   14.00
  14   1  -7  -17.30   13.90
 -14   1   7    8.70    5.10
 -14   1   7    8.70    3.70
 -14   1   7    2.50   11.40
  14   1  -7    8.30    4.00
  13  -1  -7   20.90   14.60
 -13  -1   7   10.80    4.30
 -13  -1   7   18.60    4.50
 -13  -1   7    4.00   10.50
  13  -1  -7    8.10    3.80
 -13   1   7   12.50    5.80
 -13   1   7    7.90   10.80
  13   1  -7    7.90    3.30
 -13   1   7    8.20    3.40
  13   1  -7    0.70    8.60
 -12  -1   7    5.80    2.30
  12  -1  -7   12.60    9.60
 -12  -1   7    0.70    2.60
  12  -1  -7    5.30    2.40
 -12  -1   7    1.30    8.30
 -12   1   7    4.20    2.60
  12   1  -7   -0.40   10.50
 -12   1   7    9.10    3.60
 -12   1   7   12.30    6.70
  12   1  -7    4.00    2.40
  11  -1  -7   73.19   16.50
  11  -1  -7   70.29    7.40
 -11  -1   7   92.79    8.40
 -11  -1   7   80.59   14.00
 -11  -1   7   68.59    8.00
 -11   1   7  101.79   15.30
  11   1  -7   84.49   16.30
  11   1  -7   75.89    7.50
 -11   1   7   75.39    7.50
  10  -1  -7   54.99    7.70
  10  -1  -7   39.80    4.10
 -10  -1   7   43.00    4.50
  10  -1  -7   30.70   12.40
 -10  -1   7   31.40    5.50
 -10  -1   7   48.80   11.80
 -10   1   7   45.80    6.80
 -10   1   7   39.30   10.50
  10   1  -7   48.20    5.60
 -10   1   7   43.40    6.40
  10   1  -7   39.40   11.70
   9  -1  -7  402.46   19.40
   9  -1  -7  403.86   22.00
  -9  -1   7  443.76   28.60
  -9  -1   7  453.45   22.90
  -9  -1   7  411.06   19.70
  -9   1   7  419.36   21.50
  -9   1   7  404.06   23.20
   9   1  -7  437.86   21.30
   9   1  -7  465.55   31.90
  -8  -1   7    1.80    1.00
   8  -1  -7   -4.70    4.50
   8  -1  -7    0.20    0.70
  -8  -1   7    8.00    4.70
  -8  -1   7    3.30    1.80
   8  -1  -7    1.10    1.60
  -8   1   7    5.10    2.30
   8   1  -7    1.20    1.50
  -8   1   7   -3.60    3.20
  -8   1   7    1.10    1.90
   8   1  -7    6.60    5.90
  -7  -1   7  270.87   19.70
   7  -1  -7  232.58   20.90
  -7  -1   7  257.27   12.40
   7  -1  -7  246.88   12.60
  -7  -1   7  257.67   14.90
   7  -1  -7  267.17   15.10
  -7   1   7  249.48   15.70
   7   1  -7  245.28   13.70
  -7   1   7  255.87   14.10
  -7   1   7  274.37   21.90
  -6  -1   7  196.88   12.10
  -6  -1   7  195.88   15.90
   6  -1  -7  201.48   18.80
  -6  -1   7  219.28   10.10
   6  -1  -7  206.28   10.70
   6   1  -7  187.68   11.20
  -6   1   7  193.58   12.70
  -6   1   7  208.18   18.60
  -6   1   7  197.58   11.40
   5  -1  -7   80.49    5.30
  -5  -1   7   67.49    4.30
   5  -1  -7   52.29   11.10
  -5  -1   7   64.39   10.00
  -5   1   7   88.19   13.20
   5   1  -7   79.59   11.70
  -5   1   7   58.79    5.30
   5   1  -7   66.69    5.50
  -5   1   7   71.89    6.50
   4  -1  -7    6.50    5.00
   4  -1  -7    5.90    1.90
  -4  -1   7   11.70    2.60
  -4  -1   7   10.20    1.60
   4  -1  -7    9.70    2.60
  -4  -1   7    6.80    4.40
   4  -1  -7    7.90    1.90
   4   1  -7    9.50    2.20
  -4   1   7   18.80    6.50
  -4   1   7    9.10    2.70
   4   1  -7   11.50    2.50
   4   1  -7    3.40    3.70
  -4   1   7    7.80    1.80
   3  -1  -7  675.63   30.60
   3  -1  -7  655.33   31.10
  -3  -1   7  700.83   35.70
   3  -1  -7  672.53   28.90
  -3  -1   7  695.23   27.10
  -3  -1   7  709.63   29.90
   3  -1  -7  633.14   38.00
  -3   1   7  657.03   29.30
   3   1  -7  710.23   29.60
  -3   1   7  716.93   39.30
   3   1  -7  653.33   35.60
  -3   1   7  650.93   31.00
   3   1  -7  693.03   29.80
  -2  -1   7   16.00    5.10
   2  -1  -7    4.50    1.80
   2  -1  -7    6.40    2.10
   2  -1  -7   13.20    5.70
   2  -1  -7    7.80    1.80
  -2  -1   7    9.60    2.20
  -2   1   7    4.40    1.70
   2   1  -7   10.10    2.10
   2   1  -7    9.10    3.70
   2   1  -7    8.40    2.00
  -2   1   7    4.60    4.70
  -2   1   7    8.10    2.00
   1  -1  -7  180.68   10.00
   1  -1  -7  189.88   11.10
  -1  -1   7  186.88   10.40
  -1  -1   7  182.98   15.20
  -1  -1   7  181.18   14.60
  -1   1   7  190.38   17.40
  -1   1   7  193.88   17.10
   1   1  -7  177.88    9.90
  -1   1   7  188.18   11.40
   0  -1   7    1.20    1.20
   0  -1  -7    2.10    1.20
   0  -1   7    1.30    3.20
   0  -1  -7    1.80    1.10
   0   1   7    6.20    5.20
   0   1  -7    0.20    0.70
   0   1   7    2.20    1.70
   0   1   7    5.60    5.00
   1  -1   7  304.67   15.40
   1  -1   7  282.57   19.80
  -1  -1  -7  269.47   22.50
  -1  -1  -7  310.17   15.80
  -1   1  -7  285.87   12.10
  -1   1  -7  275.67   21.20
   1   1   7  323.77   18.30
  -1   1  -7  307.07   14.70
   1   1   7  282.77   21.70
   2  -1   7  123.59    8.20
   2  -1   7  144.69   13.10
  -2  -1  -7  127.29    8.60
  -2   1  -7  120.09    7.90
   2   1   7  111.49    8.70
   2   1   7  129.99   19.40
  -2   1  -7  119.59   13.60
   3  -1   7 1027.60   44.80
  -3  -1  -7 1057.29   44.90
   3  -1   7 1074.19   51.89
  -3  -1  -7 1056.99   56.39
   3   1   7 1052.29   45.90
  -3   1  -7 1028.70   41.60
  -3   1  -7 1078.39   54.89
  -3   1  -7 1031.10   44.00
   3   1   7 1047.80   53.79
  -4  -1  -7  280.47   24.20
  -4  -1  -7  267.77   15.20
   4  -1   7  257.37   20.30
   4  -1   7  277.37   15.40
   4   1   7  259.87   21.30
   4   1   7  271.17   16.00
  -4   1  -7  281.77   15.00
  -4   1  -7  269.67   12.60
  -4   1  -7  297.67   24.00
   5  -1   7   -0.60    4.50
  -5  -1  -7    6.60    2.60
  -5  -1  -7   -4.70    6.50
   5  -1   7    7.20    2.30
  -5   1  -7    5.50    6.50
  -5   1  -7    7.00    1.80
   5   1   7    5.10    2.70
  -5   1  -7    5.90    1.80
   5   1   7    9.70    6.50
   6  -1   7   20.00    8.40
  -6  -1  -7   33.80    5.40
  -6  -1  -7   27.10    9.40
   6  -1   7   45.90    6.40
  -6   1  -7   44.30   10.80
  -6   1  -7   44.60    6.20
  -6   1  -7   40.50    4.00
   6   1   7   31.70    5.50
   6   1   7   35.60    9.60
  -7  -1  -7  188.08   26.10
   7  -1   7  183.78   19.60
   7  -1   7  184.38   13.10
  -7  -1  -7  170.28   14.00
  -7   1  -7  207.68   13.30
  -7   1  -7  184.78   10.60
  -7   1  -7  222.98   23.50
   7   1   7  168.08   20.50
  -8  -1  -7   44.40    6.90
   8  -1   7   54.29    8.60
  -8  -1  -7   52.49   16.00
   8  -1   7   44.20   12.80
  -8   1  -7   24.40    9.60
   8   1   7   40.10   13.40
  -8   1  -7   38.60    6.20
  -8   1  -7   39.40    5.20
   8   1   7   29.90    5.10
   9  -1   7  396.26   23.10
  -9  -1  -7  446.46   23.70
   9  -1   7  422.66   32.30
  -9  -1  -7  390.96   19.60
  -9   1  -7  380.76   20.30
   9   1   7  420.06   24.10
   9   1   7  404.66   32.30
  -9   1  -7  399.76   35.20
  -9   1  -7  397.06   23.00
 -10  -1  -7   11.50    4.60
  10  -1   7   18.20    5.90
  10  -1   7   15.60   11.00
 -10  -1  -7   17.90   15.20
  10   1   7   16.40   11.40
 -10   1  -7   11.80    3.90
 -10   1  -7    4.70   14.70
  10   1   7   32.70    9.30
 -10   1  -7   19.00    4.90
  11  -1   7   29.80   14.90
 -11  -1  -7   31.80   19.50
 -11  -1  -7   27.70    5.40
  11  -1   7   24.90    6.30
 -11  -1  -7   16.60    6.70
  11   1   7   43.20   11.40
  11   1   7   25.00   16.70
 -11   1  -7   31.30    7.00
 -11   1  -7   17.70   13.60
 -12  -1  -7   19.90    4.20
  12  -1   7   36.40    8.70
 -12  -1  -7   10.40    6.20
 -12  -1  -7   -1.00   22.20
 -12   1  -7   34.50    6.10
 -12   1  -7   19.10    6.80
  12   1   7   20.40    7.50
  12   1   7   -1.40   17.20
 -12   1  -7   -3.70   19.90
 -15  -2   7   19.80   15.00
  15  -2  -7   34.90    7.50
 -15  -2   7   45.90    9.30
 -15  -2   7   45.60    7.60
  15  -2  -7   55.89   23.60
  15   2  -7   27.20    6.00
 -15   2   7   28.60    8.60
  15   2  -7   28.80   18.50
 -15   2   7   10.70   14.90
 -15   2   7   28.40    7.10
 -14  -2   7    2.70    5.40
 -14  -2   7    3.60   11.10
  14  -2  -7    9.00   19.00
 -14  -2   7    0.00    2.60
 -14   2   7    4.30    5.70
  14   2  -7   -0.30    2.50
 -14   2   7    4.50    4.10
 -14   2   7    8.80   12.20
  14   2  -7   -9.40   13.40
 -13  -2   7    3.10    3.90
 -13  -2   7    6.10    9.10
  13  -2  -7    6.00    3.60
 -13  -2   7    8.80    2.90
  13  -2  -7   -4.80   13.90
  13   2  -7    3.10   12.00
 -13   2   7    6.40    3.40
  13   2  -7    3.80    2.30
 -13   2   7    7.60   10.60
 -13   2   7    5.00    4.10
 -12  -2   7    8.50    2.60
  12  -2  -7    2.30    1.70
  12  -2  -7    4.30    2.40
  12  -2  -7    5.50   10.10
 -12  -2   7    7.40    7.90
 -12  -2   7    3.60    3.40
 -12   2   7    6.90    4.30
 -12   2   7   13.60    9.10
  12   2  -7    3.90    2.30
  12   2  -7    0.30    9.40
 -12   2   7    2.90    3.30
 -11  -2   7   24.70    4.30
  11  -2  -7   22.40    5.50
  11  -2  -7   24.80   13.10
 -11  -2   7    7.10    7.90
 -11  -2   7   14.80    3.90
  11  -2  -7   21.00    3.80
 -11   2   7   18.80    4.20
 -11   2   7   19.30   10.30
  11   2  -7    5.60   10.40
 -11   2   7   23.50    5.00
  11   2  -7   25.20    4.90
 -10  -2   7   15.20    2.80
  10  -2  -7   13.20    3.00
 -10  -2   7   11.20    3.30
  10  -2  -7   17.70    4.30
  10  -2  -7    8.10    7.70
 -10  -2   7    7.40    6.70
 -10   2   7    3.50    5.60
  10   2  -7    8.20    2.10
 -10   2   7   13.10    4.50
 -10   2   7   15.90    4.70
  -9  -2   7  103.09    8.90
  -9  -2   7   96.99   14.00
   9  -2  -7  118.39    8.10
   9  -2  -7   86.99   16.90
   9  -2  -7  112.09    9.80
  -9  -2   7  121.19    7.40
  -9   2   7  138.59   11.40
   9   2  -7   96.49   15.70
   9   2  -7  121.29    8.30
  -9   2   7  108.89   16.50
  -9   2   7  114.59    9.40
  -8  -2   7    6.10    1.60
   8  -2  -7    6.10    1.70
   8  -2  -7    5.80    2.00
   8  -2  -7   16.50    8.60
  -8  -2   7    9.00    2.00
  -8  -2   7    3.30    3.90
   8   2  -7    7.20    2.40
  -8   2   7    1.50    1.70
  -8   2   7   12.30    3.70
   8   2  -7   12.60    7.00
  -8   2   7    9.00    6.50
  -7  -2   7   27.00    4.60
   7  -2  -7   32.60    3.90
  -7  -2   7   40.90    8.80
   7  -2  -7   34.50    6.10
  -7  -2   7   35.90    3.10
   7  -2  -7   35.40    9.90
   7   2  -7   29.60    3.50
  -7   2   7   29.40    8.60
  -7   2   7   34.20    5.70
   7   2  -7   31.90    8.50
  -7   2   7   32.80    5.00
   6  -2  -7    0.70    0.90
   6  -2  -7   -6.40    5.40
  -6  -2   7   -1.90    3.30
  -6  -2   7    1.30    1.10
   6  -2  -7   -0.60    1.30
  -6   2   7    0.30    1.20
  -6   2   7    0.30    1.70
  -6   2   7   -1.50    4.90
   6   2  -7    0.00    0.70
   6   2  -7    3.10    3.90
  -5  -2   7   55.09    3.40
   5  -2  -7   53.89    5.90
   5  -2  -7   50.99   13.60
   5  -2  -7   58.89    5.10
  -5  -2   7   49.70    4.80
   5  -2  -7   51.79    5.70
  -5  -2   7   54.49    7.80
  -5   2   7   52.29   10.80
   5   2  -7   51.89    8.90
   5   2  -7   49.99    4.30
  -5   2   7   58.59    6.40
   5   2  -7   54.99    4.70
  -5   2   7   62.59    5.70
  -4  -2   7   64.99    7.70
   4  -2  -7   84.69   15.00
  -4  -2   7   83.39    6.00
   4  -2  -7   74.39    7.00
   4  -2  -7   67.39    6.40
   4  -2  -7   82.29    7.10
   4   2  -7   78.09    5.40
   4   2  -7   71.79    8.70
  -4   2   7   88.99   16.00
  -4   2   7   79.89    6.60
   4   2  -7   79.69    5.30
   3  -2  -7  201.08   12.20
   3  -2  -7  185.28   11.30
   3  -2  -7  189.48   12.60
  -3  -2   7  204.18   14.30
   3  -2  -7  188.28   18.70
   3   2  -7  192.78    9.90
  -3   2   7  206.38   12.00
   3   2  -7  176.78   14.20
  -3   2   7  223.38   19.30
   3   2  -7  203.08   10.20
   2  -2  -7   40.10    4.60
   2  -2  -7   36.10    9.30
  -2  -2   7   32.60    6.40
  -2  -2   7   40.80    3.60
   2  -2  -7   45.50    7.20
  -2  -2   7   46.40    7.80
   2   2  -7   42.80    3.90
  -2   2   7   33.20    8.90
  -2   2   7   37.90    4.60
   2   2  -7   42.60    3.40
  -2   2   7   42.40    4.60
  -1  -2   7    7.30    1.70
  -1  -2   7    7.60    3.90
[truncated: 415,676 more chars]
