# Supplementary material for: Sulfur‐Directed Construction of Vinyl Cyclopropanes from 1,3‐Dienes
Source: Angew Chem Int Ed Engl. 2026 Apr 20;65(25):e4468205. doi: 10.1002/anie.4468205 (PMC13266940; doi:10.1002/anie.4468205)
Supplement: Supplementary file 1 — The authors have cited additional references within the Supporting Information [51, 52, 53, 54, 55, 56, 57, 58, 59]. [file ANIE-65-e4468205-s002.zip › CCDC-2496553_12a.cif]

data_p21c_full1
_audit_creation_date               2025-10-20
_audit_creation_method
;
Olex2 1.5
(compiled 2025.07.13 svn.rb7424aed for OlexSys, GUI svn.r7314)
;
_shelx_SHELXL_version_number       2019/1
_audit_contact_author_address      ?
_audit_contact_author_email        ?
_audit_contact_author_name         ''
_audit_contact_author_phone        ?
_publ_contact_author_id_orcid      ?
_publ_section_references
;
Dolomanov, O.V., Bourhis, L.J., Gildea, R.J, Howard, J.A.K. & Puschmann, H.
 (2009), J. Appl. Cryst. 42, 339-341.

Sheldrick, G.M. (2008). Acta Cryst. A64, 112-122.

Sheldrick, G.M. (2015). Acta Cryst. A71, 3-8.
;
_chemical_name_common              ?
_chemical_name_systematic          ?
_chemical_formula_moiety           '2(C17 H20 O5 S)'
_chemical_formula_sum              'C34 H40 O10 S2'
_chemical_formula_weight           672.78
_chemical_melting_point            ?
loop_
  _atom_type_symbol
  _atom_type_description
  _atom_type_scat_dispersion_real
  _atom_type_scat_dispersion_imag
  _atom_type_scat_source
 C C 0.0033 0.0016 'International Tables Vol C Tables 4.2.6.8 and 6.1.1.4'
 H H 0.0000 0.0000 'International Tables Vol C Tables 4.2.6.8 and 6.1.1.4'
 O O 0.0106 0.0060 'International Tables Vol C Tables 4.2.6.8 and 6.1.1.4'
 S S 0.1246 0.1234 'International Tables Vol C Tables 4.2.6.8 and 6.1.1.4'

_shelx_space_group_comment
;
The symmetry employed for this shelxl refinement is uniquely defined
by the following loop, which should always be used as a source of
symmetry information in preference to the above space-group names.
They are only intended as comments.
;
_space_group_crystal_system        'monoclinic'
_space_group_IT_number             14
_space_group_name_H-M_alt          'P 1 21/c 1'
_space_group_name_Hall             '-P 2ybc'
loop_
  _space_group_symop_operation_xyz
 'x, y, z'
 '-x, y+1/2, -z+1/2'
 '-x, -y, -z'
 'x, -y-1/2, z-1/2'

_cell_length_a                     7.7524(3)
_cell_length_b                     8.6579(4)
_cell_length_c                     49.025(2)
_cell_angle_alpha                  90
_cell_angle_beta                   91.671(2)
_cell_angle_gamma                  90
_cell_volume                       3289.2(2)
_cell_formula_units_Z              4
_cell_measurement_reflns_used      9531
_cell_measurement_temperature      150.00
_cell_measurement_theta_max        25.29
_cell_measurement_theta_min        2.39
_shelx_estimated_absorpt_T_max     0.909
_shelx_estimated_absorpt_T_min     0.827
_exptl_absorpt_coefficient_mu      0.220
_exptl_absorpt_correction_T_max    0.7452
_exptl_absorpt_correction_T_min    0.5275
_exptl_absorpt_correction_type     multi-scan
_exptl_absorpt_process_details
;
SADABS-2016/2 (Bruker,2016/2) was used for absorption correction.
wR2(int) was 0.1577 before and 0.0839 after correction.
The Ratio of minimum to maximum transmission is 0.7079.
The \l/2 correction factor is Not present.
;
_exptl_absorpt_special_details     ?
_exptl_crystal_colour              'clear light colourless'
_exptl_crystal_colour_lustre       clear
_exptl_crystal_colour_modifier     light
_exptl_crystal_colour_primary      colourless
_exptl_crystal_density_diffrn      1.359
_exptl_crystal_density_meas        ?
_exptl_crystal_density_method      ?
_exptl_crystal_description         plate
_exptl_crystal_F_000               1424
_exptl_crystal_recrystallization_method  ?
_exptl_crystal_size_max            0.9
_exptl_crystal_size_mid            0.7
_exptl_crystal_size_min            0.443
_exptl_special_details             ?
_exptl_transmission_factor_max     ?
_exptl_transmission_factor_min     ?
_diffrn_reflns_av_R_equivalents    0.0579
_diffrn_reflns_av_unetI/netI       0.0346
_diffrn_reflns_Laue_measured_fraction_full  0.998
_diffrn_reflns_Laue_measured_fraction_max  0.998
_diffrn_reflns_limit_h_max         9
_diffrn_reflns_limit_h_min         -8
_diffrn_reflns_limit_k_max         10
_diffrn_reflns_limit_k_min         -10
_diffrn_reflns_limit_l_max         58
_diffrn_reflns_limit_l_min         -58
_diffrn_reflns_number              40169
_diffrn_reflns_point_group_measured_fraction_full  0.998
_diffrn_reflns_point_group_measured_fraction_max  0.998
_diffrn_reflns_theta_full          25.242
_diffrn_reflns_theta_max           25.335
_diffrn_reflns_theta_min           2.389
_diffrn_ambient_temperature        150.00
_diffrn_detector                   ?
_diffrn_detector_area_resol_mean   ?
_diffrn_detector_type              ?
_diffrn_measured_fraction_theta_full  0.998
_diffrn_measured_fraction_theta_max  0.998
_diffrn_measurement_ambient_temperature_device_make  ?
_diffrn_measurement_device         ?
_diffrn_measurement_device_type    'Bruker APEX-II CCD'
_diffrn_measurement_method         '\f and \w scans'
_diffrn_measurement_specimen_support  ?
_diffrn_radiation_monochromator    ?
_diffrn_radiation_probe            ?
_diffrn_radiation_type             MoK\a
_diffrn_radiation_wavelength       0.71073
_diffrn_source                     ?
_diffrn_source_current             1.0
_diffrn_source_power               0.05
_diffrn_source_type                ?
_diffrn_source_voltage             50.0
_diffrn_standards_number           0
_reflns_Friedel_coverage           0.000
_reflns_Friedel_fraction_full      .
_reflns_Friedel_fraction_max       .
_reflns_number_gt                  5346
_reflns_number_total               5994
_reflns_special_details
;
 Reflections were merged by SHELXL according to the crystal
 class for the calculation of statistics and refinement.
 
 _reflns_Friedel_fraction is defined as the number of unique
 Friedel pairs measured divided by the number that would be
 possible theoretically, ignoring centric projections and
 systematic absences.
;
_reflns_threshold_expression       'I > 2\s(I)'
_computing_cell_refinement         'SAINT V8.40B (?, 2016)'
_computing_data_collection        
 'Bruker BIS V6.2.18/2023-03-24 and APEX4 2022.1-1'
_computing_data_reduction          'SAINT V8.40B (?, 2016)'
_computing_molecular_graphics      'Olex2 1.5 (Dolomanov et al., 2009)'
_computing_publication_material    'Olex2 1.5 (Dolomanov et al., 2009)'
_computing_structure_refinement    'XL  (Sheldrick, 2008)'
_computing_structure_solution      'SHELXT 2018/2 (Sheldrick, 2018)'
_refine_diff_density_max           0.339
_refine_diff_density_min           -0.322
_refine_diff_density_rms           0.052
_refine_ls_extinction_coef         .
_refine_ls_extinction_method       none
_refine_ls_goodness_of_fit_ref     1.073
_refine_ls_hydrogen_treatment      constr
_refine_ls_matrix_type             full
_refine_ls_number_parameters       421
_refine_ls_number_reflns           5994
_refine_ls_number_restraints       0
_refine_ls_R_factor_all            0.0411
_refine_ls_R_factor_gt             0.0349
_refine_ls_restrained_S_all        1.073
_refine_ls_shift/su_max            0.002
_refine_ls_shift/su_mean           0.000
_refine_ls_structure_factor_coef   Fsqd
_refine_ls_weighting_details      
 'w=1/[\s^2^(Fo^2^)+(0.0346P)^2^+2.0236P] where P=(Fo^2^+2Fc^2^)/3'
_refine_ls_weighting_scheme        calc
_refine_ls_wR_factor_gt            0.0873
_refine_ls_wR_factor_ref           0.0932
_refine_special_details            ?
_olex2_refinement_description
;
1.a Secondary CH2 refined with riding coordinates:
 C27(H27A,H27B), C5(H5A,H5B), C31(H31A,H31B), C2(H2A,H2B)
1.b Aromatic/amide H refined with riding coordinates:
 C18(H18), C16(H16), C12(H12), C20(H20), C15(H15), C13(H13), C23(H23),
 C14(H14), C21(H21), C22(H22)
1.c X=CH2 refined with riding coordinates:
 C25(H25A,H25B), C9(H9A,H9B)
1.d Idealised Me refined as rotating group:
 C24(H24A,H24B,H24C), C17(H17A,H17B,H17C), C013(H01A,H01B,H01C), C6(H6A,H6B,
 H6C), C32(H32A,H32B,H32C), C1(H1A,H1B,H1C)
;
_atom_sites_solution_hydrogens     geom
_atom_sites_solution_primary       dual
_atom_sites_solution_secondary     ?
loop_
  _atom_site_label
  _atom_site_type_symbol
  _atom_site_fract_x
  _atom_site_fract_y
  _atom_site_fract_z
  _atom_site_U_iso_or_equiv
  _atom_site_adp_type
  _atom_site_occupancy
  _atom_site_site_symmetry_order
  _atom_site_calc_flag
  _atom_site_refinement_flags_posn
  _atom_site_refinement_flags_adp
  _atom_site_refinement_flags_occupancy
  _atom_site_disorder_assembly
  _atom_site_disorder_group
 S2 S 1.14913(5) 0.65462(5) 0.70379(2) 0.02306(11) Uani 1 1 d . . . . .
 S1 S 0.61056(5) 0.71177(5) 0.54507(2) 0.02508(11) Uani 1 1 d . . . . .
 O8 O 0.74652(15) 0.47087(13) 0.71528(2) 0.0249(3) Uani 1 1 d . . . . .
 O9 O 0.60843(14) 0.99348(13) 0.68463(2) 0.0266(3) Uani 1 1 d . . . . .
 O5 O 0.07466(14) 0.55760(14) 0.59650(2) 0.0267(3) Uani 1 1 d . . . . .
 O2 O 0.20718(16) 0.76311(14) 0.50561(2) 0.0292(3) Uani 1 1 d . . . . .
 O7 O 0.80340(16) 0.50717(15) 0.67099(2) 0.0323(3) Uani 1 1 d . . . . .
 O3 O 0.30409(17) 0.52258(14) 0.51375(2) 0.0324(3) Uani 1 1 d . . . . .
 O4 O 0.02310(15) 0.61279(16) 0.55234(2) 0.0344(3) Uani 1 1 d . . . . .
 O6 O 0.55978(16) 0.74299(15) 0.69190(3) 0.0357(3) Uani 1 1 d . . . . .
 O1 O 0.67533(16) 0.83215(16) 0.56435(3) 0.0364(3) Uani 1 1 d . . . . .
 O10 O 1.17736(17) 0.50658(16) 0.71874(3) 0.0381(3) Uani 1 1 d . . . . .
 C26 C 0.91771(19) 0.68392(18) 0.70442(3) 0.0188(3) Uani 1 1 d . . . . .
 C27 C 0.8651(2) 0.77085(18) 0.72926(3) 0.0215(3) Uani 1 1 d . . . . .
 H27A H 0.957781 0.810185 0.741712 0.026 Uiso 1 1 calc R U . . .
 H27B H 0.759692 0.736155 0.738409 0.026 Uiso 1 1 calc R U . . .
 C00F C 0.95113(19) 0.98557(18) 0.69464(3) 0.0197(3) Uani 1 1 d . . . . .
 C30 C 0.8149(2) 0.54643(19) 0.69461(3) 0.0211(3) Uani 1 1 d . . . . .
 C7 C 0.2956(2) 0.68017(18) 0.57362(3) 0.0201(3) Uani 1 1 d . . . . .
 C8 C 0.1176(2) 0.61174(19) 0.57221(3) 0.0226(3) Uani 1 1 d . . . . .
 C10 C 0.4101(2) 0.62974(19) 0.59735(3) 0.0206(3) Uani 1 1 d . . . . .
 C28 C 0.8426(2) 0.84755(18) 0.70154(3) 0.0187(3) Uani 1 1 d . . . . .
 C29 C 0.6561(2) 0.85163(19) 0.69198(3) 0.0212(3) Uani 1 1 d . . . . .
 C18 C 0.9285(2) 0.91316(19) 0.64494(3) 0.0236(3) Uani 1 1 d . . . . .
 H18 H 0.869051 0.821624 0.649758 0.028 Uiso 1 1 calc R U . . .
 C4 C 0.3728(2) 0.71906(18) 0.54608(3) 0.0206(3) Uani 1 1 d . . . . .
 C3 C 0.2887(2) 0.65546(19) 0.52041(3) 0.0237(3) Uani 1 1 d . . . . .
 C11 C 0.46212(19) 0.46450(19) 0.59793(3) 0.0214(3) Uani 1 1 d . . . . .
 C5 C 0.2991(2) 0.84483(19) 0.56263(3) 0.0233(3) Uani 1 1 d . . . . .
 H5A H 0.188296 0.890700 0.556165 0.028 Uiso 1 1 calc R U . . .
 H5B H 0.380507 0.918498 0.571543 0.028 Uiso 1 1 calc R U . . .
 C19 C 0.98021(19) 1.01755(18) 0.66526(3) 0.0197(3) Uani 1 1 d . . . . .
 C16 C 0.4473(2) 0.37302(19) 0.57450(3) 0.0262(4) Uani 1 1 d . . . . .
 H16 H 0.394835 0.414491 0.558345 0.031 Uiso 1 1 calc R U . . .
 C12 C 0.5346(2) 0.3968(2) 0.62152(3) 0.0269(4) Uani 1 1 d . . . . .
 H12 H 0.542115 0.454903 0.637944 0.032 Uiso 1 1 calc R U . . .
 C20 C 1.0624(2) 1.1534(2) 0.65729(3) 0.0257(4) Uani 1 1 d . . . . .
 H20 H 1.093302 1.228717 0.670648 0.031 Uiso 1 1 calc R U . . .
 C31 C 0.6312(2) 0.3446(2) 0.70778(4) 0.0301(4) Uani 1 1 d . . . . .
 H31A H 0.694415 0.263660 0.697894 0.036 Uiso 1 1 calc R U . . .
 H31B H 0.535280 0.382499 0.695800 0.036 Uiso 1 1 calc R U . . .
 C25 C 1.0119(2) 1.0753(2) 0.71469(3) 0.0312(4) Uani 1 1 d . . . . .
 H25A H 1.077404 1.164637 0.710593 0.037 Uiso 1 1 calc R U . . .
 H25B H 0.989960 1.050047 0.733123 0.037 Uiso 1 1 calc R U . . .
 C9 C 0.4611(2) 0.7313(2) 0.61624(3) 0.0298(4) Uani 1 1 d . . . . .
 H9A H 0.534439 0.699381 0.631053 0.036 Uiso 1 1 calc R U . . .
 H9B H 0.424205 0.835702 0.614946 0.036 Uiso 1 1 calc R U . . .
 C24 C 1.1817(2) 0.6104(2) 0.66876(3) 0.0279(4) Uani 1 1 d . . . . .
 H24A H 1.302755 0.582486 0.666318 0.042 Uiso 1 1 calc R U . . .
 H24B H 1.152714 0.700912 0.657520 0.042 Uiso 1 1 calc R U . . .
 H24C H 1.107468 0.523678 0.663205 0.042 Uiso 1 1 calc R U . . .
 C15 C 0.5081(2) 0.2224(2) 0.57455(4) 0.0315(4) Uani 1 1 d . . . . .
 H15 H 0.497851 0.162211 0.558386 0.038 Uiso 1 1 calc R U . . .
 C13 C 0.5954(2) 0.2466(2) 0.62132(4) 0.0323(4) Uani 1 1 d . . . . .
 H13 H 0.645729 0.203550 0.637504 0.039 Uiso 1 1 calc R U . . .
 C23 C 0.9629(2) 0.9415(2) 0.61767(3) 0.0321(4) Uani 1 1 d . . . . .
 H23 H 0.925936 0.870179 0.603989 0.039 Uiso 1 1 calc R U . . .
 C17 C 0.4277(2) 1.0116(2) 0.67694(4) 0.0311(4) Uani 1 1 d . . . . .
 H17A H 0.400267 0.947566 0.660912 0.047 Uiso 1 1 calc R U . . .
 H17B H 0.404158 1.120168 0.672594 0.047 Uiso 1 1 calc R U . . .
 H17C H 0.356566 0.979270 0.692119 0.047 Uiso 1 1 calc R U . . .
 C013 C -0.1025(2) 0.5058(2) 0.59866(4) 0.0318(4) Uani 1 1 d . . . . .
 H01A H -0.122150 0.415891 0.586834 0.048 Uiso 1 1 calc R U . . .
 H01B H -0.181078 0.589279 0.592980 0.048 Uiso 1 1 calc R U . . .
 H01C H -0.123909 0.477404 0.617607 0.048 Uiso 1 1 calc R U . . .
 C14 C 0.5836(2) 0.1588(2) 0.59787(4) 0.0335(4) Uani 1 1 d . . . . .
 H14 H 0.626781 0.056072 0.597731 0.040 Uiso 1 1 calc R U . . .
 C21 C 1.0995(2) 1.1797(2) 0.63027(4) 0.0329(4) Uani 1 1 d . . . . .
 H21 H 1.158630 1.271066 0.625270 0.039 Uiso 1 1 calc R U . . .
 C22 C 1.0506(3) 1.0732(2) 0.61056(4) 0.0357(4) Uani 1 1 d . . . . .
 H22 H 1.077560 1.090813 0.592035 0.043 Uiso 1 1 calc R U . . .
 C2 C 0.1159(3) 0.7035(2) 0.48122(4) 0.0374(5) Uani 1 1 d . . . . .
 H2A H 0.022855 0.632049 0.486470 0.045 Uiso 1 1 calc R U . . .
 H2B H 0.196782 0.646611 0.469603 0.045 Uiso 1 1 calc R U . . .
 C6 C 0.6299(3) 0.7970(2) 0.51194(4) 0.0349(4) Uani 1 1 d . . . . .
 H6A H 0.569801 0.896558 0.511417 0.052 Uiso 1 1 calc R U . . .
 H6B H 0.578400 0.728072 0.498101 0.052 Uiso 1 1 calc R U . . .
 H6C H 0.752168 0.812886 0.508220 0.052 Uiso 1 1 calc R U . . .
 C32 C 0.5630(3) 0.2810(3) 0.73356(4) 0.0441(5) Uani 1 1 d . . . . .
 H32A H 0.481100 0.197704 0.729262 0.066 Uiso 1 1 calc R U . . .
 H32B H 0.504341 0.363145 0.743456 0.066 Uiso 1 1 calc R U . . .
 H32C H 0.658723 0.240447 0.744925 0.066 Uiso 1 1 calc R U . . .
 C1 C 0.0414(3) 0.8396(3) 0.46603(4) 0.0432(5) Uani 1 1 d . . . . .
 H1A H -0.033613 0.803089 0.450931 0.065 Uiso 1 1 calc R U . . .
 H1B H 0.135075 0.901903 0.458787 0.065 Uiso 1 1 calc R U . . .
 H1C H -0.026087 0.902537 0.478456 0.065 Uiso 1 1 calc R U . . .

loop_
  _atom_site_aniso_label
  _atom_site_aniso_U_11
  _atom_site_aniso_U_22
  _atom_site_aniso_U_33
  _atom_site_aniso_U_23
  _atom_site_aniso_U_13
  _atom_site_aniso_U_12
 S2 0.0204(2) 0.0268(2) 0.0219(2) -0.00031(16) -0.00049(15) 0.00206(16)
 S1 0.0241(2) 0.0257(2) 0.0257(2) 0.00210(16) 0.00437(16) -0.00129(17)
 O8 0.0305(6) 0.0210(6) 0.0232(6) 0.0027(5) 0.0019(5) -0.0053(5)
 O9 0.0187(6) 0.0227(6) 0.0382(7) 0.0014(5) -0.0027(5) 0.0025(5)
 O5 0.0206(6) 0.0338(7) 0.0258(6) 0.0062(5) 0.0011(5) -0.0043(5)
 O2 0.0397(7) 0.0281(6) 0.0194(6) 0.0017(5) -0.0069(5) 0.0023(5)
 O7 0.0389(7) 0.0369(7) 0.0211(6) -0.0050(5) 0.0023(5) -0.0128(6)
 O3 0.0465(8) 0.0262(7) 0.0244(6) -0.0048(5) -0.0040(5) 0.0051(6)
 O4 0.0264(6) 0.0512(8) 0.0252(6) -0.0004(6) -0.0042(5) -0.0066(6)
 O6 0.0235(6) 0.0268(7) 0.0565(8) 0.0073(6) -0.0049(6) -0.0051(5)
 O1 0.0291(7) 0.0472(8) 0.0330(7) -0.0091(6) 0.0038(5) -0.0112(6)
 O10 0.0350(7) 0.0441(8) 0.0352(7) 0.0164(6) 0.0026(6) 0.0141(6)
 C26 0.0190(7) 0.0218(8) 0.0156(7) 0.0014(6) -0.0001(6) 0.0001(6)
 C27 0.0260(8) 0.0219(8) 0.0166(7) 0.0007(6) 0.0016(6) 0.0017(7)
 C00F 0.0192(7) 0.0199(8) 0.0201(8) -0.0002(6) 0.0003(6) 0.0009(6)
 C30 0.0207(8) 0.0209(8) 0.0216(8) 0.0015(6) 0.0008(6) 0.0005(6)
 C7 0.0222(8) 0.0205(8) 0.0176(7) -0.0016(6) 0.0014(6) 0.0002(6)
 C8 0.0241(8) 0.0213(8) 0.0224(8) -0.0033(6) 0.0003(6) 0.0017(7)
 C10 0.0193(8) 0.0264(9) 0.0163(7) 0.0015(6) 0.0022(6) -0.0028(6)
 C28 0.0201(8) 0.0199(8) 0.0161(7) -0.0008(6) 0.0010(6) 0.0002(6)
 C29 0.0217(8) 0.0228(8) 0.0193(8) -0.0006(6) 0.0020(6) 0.0006(7)
 C18 0.0274(8) 0.0229(8) 0.0206(8) 0.0021(6) -0.0002(6) 0.0039(7)
 C4 0.0229(8) 0.0200(8) 0.0187(8) 0.0010(6) 0.0005(6) -0.0002(6)
 C3 0.0276(9) 0.0251(9) 0.0185(8) 0.0012(7) 0.0017(6) 0.0018(7)
 C11 0.0163(7) 0.0256(9) 0.0223(8) 0.0038(7) 0.0007(6) -0.0052(6)
 C5 0.0277(8) 0.0198(8) 0.0225(8) -0.0002(6) 0.0011(6) 0.0020(7)
 C19 0.0179(7) 0.0216(8) 0.0195(8) 0.0026(6) 0.0001(6) 0.0047(6)
 C16 0.0300(9) 0.0228(9) 0.0256(8) 0.0034(7) -0.0030(7) -0.0037(7)
 C12 0.0211(8) 0.0361(10) 0.0235(8) 0.0057(7) -0.0003(6) -0.0043(7)
 C20 0.0239(8) 0.0253(9) 0.0277(9) 0.0053(7) -0.0037(7) 0.0008(7)
 C31 0.0324(9) 0.0217(9) 0.0361(10) 0.0011(7) 0.0011(7) -0.0073(7)
 C25 0.0390(10) 0.0312(10) 0.0234(9) -0.0029(7) 0.0029(7) -0.0121(8)
 C9 0.0382(10) 0.0304(10) 0.0204(8) -0.0008(7) -0.0024(7) -0.0046(8)
 C24 0.0266(9) 0.0314(9) 0.0259(8) 0.0005(7) 0.0060(7) 0.0039(7)
 C15 0.0361(10) 0.0224(9) 0.0358(10) 0.0009(7) -0.0015(8) -0.0037(8)
 C13 0.0241(9) 0.0361(10) 0.0365(10) 0.0162(8) -0.0039(7) -0.0028(8)
 C23 0.0423(10) 0.0351(10) 0.0187(8) -0.0008(7) -0.0009(7) 0.0125(8)
 C17 0.0201(8) 0.0303(10) 0.0425(10) 0.0002(8) -0.0045(7) 0.0042(7)
 C013 0.0205(8) 0.0372(10) 0.0379(10) 0.0063(8) 0.0028(7) -0.0058(8)
 C14 0.0279(9) 0.0241(9) 0.0483(11) 0.0091(8) -0.0022(8) -0.0005(7)
 C21 0.0295(9) 0.0341(10) 0.0349(10) 0.0168(8) 0.0017(7) 0.0009(8)
 C22 0.0425(11) 0.0426(11) 0.0223(9) 0.0128(8) 0.0075(7) 0.0138(9)
 C2 0.0477(11) 0.0416(11) 0.0222(9) -0.0004(8) -0.0112(8) -0.0016(9)
 C6 0.0444(11) 0.0306(10) 0.0306(9) 0.0023(8) 0.0145(8) -0.0028(8)
 C32 0.0478(12) 0.0440(12) 0.0408(11) 0.0067(9) 0.0076(9) -0.0198(10)
 C1 0.0496(12) 0.0525(13) 0.0267(10) 0.0114(9) -0.0102(8) 0.0004(10)

_geom_special_details
;
 All esds (except the esd in the dihedral angle between two l.s. planes)
 are estimated using the full covariance matrix.  The cell esds are taken
 into account individually in the estimation of esds in distances, angles
 and torsion angles; correlations between esds in cell parameters are only
 used when they are defined by crystal symmetry.  An approximate (isotropic)
 treatment of cell esds is used for estimating esds involving l.s. planes.
;
loop_
  _geom_bond_atom_site_label_1
  _geom_bond_atom_site_label_2
  _geom_bond_distance
  _geom_bond_site_symmetry_2
  _geom_bond_publ_flag
 S2 O10 1.4895(13) . ?
 S2 C26 1.8130(16) . ?
 S2 C24 1.7844(17) . ?
 S1 O1 1.4845(13) . ?
 S1 C4 1.8466(16) . ?
 S1 C6 1.7941(18) . ?
 O8 C30 1.3295(19) . ?
 O8 C31 1.453(2) . ?
 O9 C29 1.329(2) . ?
 O9 C17 1.4484(19) . ?
 O5 C8 1.331(2) . ?
 O5 C013 1.4515(19) . ?
 O2 C3 1.330(2) . ?
 O2 C2 1.465(2) . ?
 O7 C30 1.2075(19) . ?
 O3 C3 1.203(2) . ?
 O4 C8 1.202(2) . ?
 O6 C29 1.201(2) . ?
 C26 C27 1.498(2) . ?
 C26 C30 1.504(2) . ?
 C26 C28 1.537(2) . ?
 C27 H27A 0.9900 . ?
 C27 H27B 0.9900 . ?
 C27 C28 1.518(2) . ?
 C00F C28 1.506(2) . ?
 C00F C19 1.490(2) . ?
 C00F C25 1.328(2) . ?
 C7 C8 1.501(2) . ?
 C7 C10 1.507(2) . ?
 C7 C4 1.530(2) . ?
 C7 C5 1.525(2) . ?
 C10 C11 1.487(2) . ?
 C10 C9 1.329(2) . ?
 C28 C29 1.507(2) . ?
 C18 H18 0.9500 . ?
 C18 C19 1.396(2) . ?
 C18 C23 1.393(2) . ?
 C4 C3 1.504(2) . ?
 C4 C5 1.482(2) . ?
 C11 C16 1.397(2) . ?
 C11 C12 1.400(2) . ?
 C5 H5A 0.9900 . ?
 C5 H5B 0.9900 . ?
 C19 C20 1.399(2) . ?
 C16 H16 0.9500 . ?
 C16 C15 1.387(2) . ?
 C12 H12 0.9500 . ?
 C12 C13 1.383(3) . ?
 C20 H20 0.9500 . ?
 C20 C21 1.382(2) . ?
 C31 H31A 0.9900 . ?
 C31 H31B 0.9900 . ?
 C31 C32 1.489(3) . ?
 C25 H25A 0.9500 . ?
 C25 H25B 0.9500 . ?
 C9 H9A 0.9500 . ?
 C9 H9B 0.9500 . ?
 C24 H24A 0.9800 . ?
 C24 H24B 0.9800 . ?
 C24 H24C 0.9800 . ?
 C15 H15 0.9500 . ?
 C15 C14 1.383(3) . ?
 C13 H13 0.9500 . ?
 C13 C14 1.379(3) . ?
 C23 H23 0.9500 . ?
 C23 C22 1.377(3) . ?
 C17 H17A 0.9800 . ?
 C17 H17B 0.9800 . ?
 C17 H17C 0.9800 . ?
 C013 H01A 0.9800 . ?
 C013 H01B 0.9800 . ?
 C013 H01C 0.9800 . ?
 C14 H14 0.9500 . ?
 C21 H21 0.9500 . ?
 C21 C22 1.381(3) . ?
 C22 H22 0.9500 . ?
 C2 H2A 0.9900 . ?
 C2 H2B 0.9900 . ?
 C2 C1 1.501(3) . ?
 C6 H6A 0.9800 . ?
 C6 H6B 0.9800 . ?
 C6 H6C 0.9800 . ?
 C32 H32A 0.9800 . ?
 C32 H32B 0.9800 . ?
 C32 H32C 0.9800 . ?
 C1 H1A 0.9800 . ?
 C1 H1B 0.9800 . ?
 C1 H1C 0.9800 . ?

loop_
  _geom_angle_atom_site_label_1
  _geom_angle_atom_site_label_2
  _geom_angle_atom_site_label_3
  _geom_angle
  _geom_angle_site_symmetry_1
  _geom_angle_site_symmetry_3
  _geom_angle_publ_flag
 O10 S2 C26 104.08(7) . . ?
 O10 S2 C24 105.45(8) . . ?
 C24 S2 C26 102.37(8) . . ?
 O1 S1 C4 106.17(7) . . ?
 O1 S1 C6 104.59(9) . . ?
 C6 S1 C4 96.89(8) . . ?
 C30 O8 C31 115.69(13) . . ?
 C29 O9 C17 115.46(13) . . ?
 C8 O5 C013 115.84(13) . . ?
 C3 O2 C2 114.12(14) . . ?
 C27 C26 S2 112.17(11) . . ?
 C27 C26 C30 120.21(13) . . ?
 C27 C26 C28 60.00(10) . . ?
 C30 C26 S2 113.53(11) . . ?
 C30 C26 C28 120.31(13) . . ?
 C28 C26 S2 120.00(11) . . ?
 C26 C27 H27A 117.6 . . ?
 C26 C27 H27B 117.6 . . ?
 C26 C27 C28 61.25(10) . . ?
 H27A C27 H27B 114.7 . . ?
 C28 C27 H27A 117.6 . . ?
 C28 C27 H27B 117.6 . . ?
 C19 C00F C28 117.77(13) . . ?
 C25 C00F C28 119.09(14) . . ?
 C25 C00F C19 123.10(15) . . ?
 O8 C30 C26 111.42(13) . . ?
 O7 C30 O8 124.92(15) . . ?
 O7 C30 C26 123.58(14) . . ?
 C8 C7 C10 116.15(13) . . ?
 C8 C7 C4 115.39(13) . . ?
 C8 C7 C5 112.24(14) . . ?
 C10 C7 C4 120.55(13) . . ?
 C10 C7 C5 121.84(14) . . ?
 C5 C7 C4 58.06(10) . . ?
 O5 C8 C7 110.59(13) . . ?
 O4 C8 O5 124.42(15) . . ?
 O4 C8 C7 124.88(15) . . ?
 C11 C10 C7 116.56(14) . . ?
 C9 C10 C7 120.21(15) . . ?
 C9 C10 C11 123.23(15) . . ?
 C27 C28 C26 58.75(10) . . ?
 C00F C28 C26 122.66(13) . . ?
 C00F C28 C27 119.88(13) . . ?
 C00F C28 C29 116.66(13) . . ?
 C29 C28 C26 114.06(13) . . ?
 C29 C28 C27 111.88(13) . . ?
 O9 C29 C28 111.27(13) . . ?
 O6 C29 O9 123.67(15) . . ?
 O6 C29 C28 125.00(15) . . ?
 C19 C18 H18 119.6 . . ?
 C23 C18 H18 119.6 . . ?
 C23 C18 C19 120.80(16) . . ?
 C7 C4 S1 115.61(11) . . ?
 C3 C4 S1 111.95(11) . . ?
 C3 C4 C7 119.11(13) . . ?
 C5 C4 S1 116.14(12) . . ?
 C5 C4 C7 60.78(10) . . ?
 C5 C4 C3 124.21(14) . . ?
 O2 C3 C4 112.79(14) . . ?
 O3 C3 O2 124.86(15) . . ?
 O3 C3 C4 122.22(15) . . ?
 C16 C11 C10 120.91(14) . . ?
 C16 C11 C12 117.60(16) . . ?
 C12 C11 C10 121.43(15) . . ?
 C7 C5 H5A 117.7 . . ?
 C7 C5 H5B 117.7 . . ?
 C4 C5 C7 61.16(10) . . ?
 C4 C5 H5A 117.7 . . ?
 C4 C5 H5B 117.7 . . ?
 H5A C5 H5B 114.8 . . ?
 C18 C19 C00F 121.42(14) . . ?
 C18 C19 C20 117.95(15) . . ?
 C20 C19 C00F 120.62(14) . . ?
 C11 C16 H16 119.6 . . ?
 C15 C16 C11 120.76(16) . . ?
 C15 C16 H16 119.6 . . ?
 C11 C12 H12 119.4 . . ?
 C13 C12 C11 121.12(17) . . ?
 C13 C12 H12 119.4 . . ?
 C19 C20 H20 119.5 . . ?
 C21 C20 C19 121.03(17) . . ?
 C21 C20 H20 119.5 . . ?
 O8 C31 H31A 110.3 . . ?
 O8 C31 H31B 110.3 . . ?
 O8 C31 C32 107.11(15) . . ?
 H31A C31 H31B 108.5 . . ?
 C32 C31 H31A 110.3 . . ?
 C32 C31 H31B 110.3 . . ?
 C00F C25 H25A 120.0 . . ?
 C00F C25 H25B 120.0 . . ?
 H25A C25 H25B 120.0 . . ?
 C10 C9 H9A 120.0 . . ?
 C10 C9 H9B 120.0 . . ?
 H9A C9 H9B 120.0 . . ?
 S2 C24 H24A 109.5 . . ?
 S2 C24 H24B 109.5 . . ?
 S2 C24 H24C 109.5 . . ?
 H24A C24 H24B 109.5 . . ?
 H24A C24 H24C 109.5 . . ?
 H24B C24 H24C 109.5 . . ?
 C16 C15 H15 119.6 . . ?
 C14 C15 C16 120.79(18) . . ?
 C14 C15 H15 119.6 . . ?
 C12 C13 H13 119.7 . . ?
 C14 C13 C12 120.66(16) . . ?
 C14 C13 H13 119.7 . . ?
 C18 C23 H23 120.0 . . ?
 C22 C23 C18 119.92(17) . . ?
 C22 C23 H23 120.0 . . ?
 O9 C17 H17A 109.5 . . ?
 O9 C17 H17B 109.5 . . ?
 O9 C17 H17C 109.5 . . ?
 H17A C17 H17B 109.5 . . ?
 H17A C17 H17C 109.5 . . ?
 H17B C17 H17C 109.5 . . ?
 O5 C013 H01A 109.5 . . ?
 O5 C013 H01B 109.5 . . ?
 O5 C013 H01C 109.5 . . ?
 H01A C013 H01B 109.5 . . ?
 H01A C013 H01C 109.5 . . ?
 H01B C013 H01C 109.5 . . ?
 C15 C14 H14 120.5 . . ?
 C13 C14 C15 119.02(17) . . ?
 C13 C14 H14 120.5 . . ?
 C20 C21 H21 120.0 . . ?
 C22 C21 C20 120.01(17) . . ?
 C22 C21 H21 120.0 . . ?
 C23 C22 C21 120.19(16) . . ?
 C23 C22 H22 119.9 . . ?
 C21 C22 H22 119.9 . . ?
 O2 C2 H2A 110.2 . . ?
 O2 C2 H2B 110.2 . . ?
 O2 C2 C1 107.33(16) . . ?
 H2A C2 H2B 108.5 . . ?
 C1 C2 H2A 110.2 . . ?
 C1 C2 H2B 110.2 . . ?
 S1 C6 H6A 109.5 . . ?
 S1 C6 H6B 109.5 . . ?
 S1 C6 H6C 109.5 . . ?
 H6A C6 H6B 109.5 . . ?
 H6A C6 H6C 109.5 . . ?
 H6B C6 H6C 109.5 . . ?
 C31 C32 H32A 109.5 . . ?
 C31 C32 H32B 109.5 . . ?
 C31 C32 H32C 109.5 . . ?
 H32A C32 H32B 109.5 . . ?
 H32A C32 H32C 109.5 . . ?
 H32B C32 H32C 109.5 . . ?
 C2 C1 H1A 109.5 . . ?
 C2 C1 H1B 109.5 . . ?
 C2 C1 H1C 109.5 . . ?
 H1A C1 H1B 109.5 . . ?
 H1A C1 H1C 109.5 . . ?
 H1B C1 H1C 109.5 . . ?

loop_
  _geom_torsion_atom_site_label_1
  _geom_torsion_atom_site_label_2
  _geom_torsion_atom_site_label_3
  _geom_torsion_atom_site_label_4
  _geom_torsion
  _geom_torsion_site_symmetry_1
  _geom_torsion_site_symmetry_2
  _geom_torsion_site_symmetry_3
  _geom_torsion_site_symmetry_4
  _geom_torsion_publ_flag
 S2 C26 C27 C28 112.84(12) . . . . ?
 S2 C26 C30 O8 104.60(13) . . . . ?
 S2 C26 C30 O7 -72.39(19) . . . . ?
 S2 C26 C28 C27 -99.78(13) . . . . ?
 S2 C26 C28 C00F 7.87(19) . . . . ?
 S2 C26 C28 C29 158.30(11) . . . . ?
 S1 C4 C3 O2 -112.24(13) . . . . ?
 S1 C4 C3 O3 63.82(19) . . . . ?
 S1 C4 C5 C7 -106.09(13) . . . . ?
 O1 S1 C4 C7 -62.95(13) . . . . ?
 O1 S1 C4 C3 156.27(12) . . . . ?
 O1 S1 C4 C5 5.47(14) . . . . ?
 O10 S2 C26 C27 88.73(12) . . . . ?
 O10 S2 C26 C30 -51.63(12) . . . . ?
 O10 S2 C26 C28 155.88(12) . . . . ?
 C26 C27 C28 C00F -112.29(15) . . . . ?
 C26 C27 C28 C29 105.67(14) . . . . ?
 C26 C28 C29 O9 -167.40(12) . . . . ?
 C26 C28 C29 O6 15.3(2) . . . . ?
 C27 C26 C30 O8 -32.27(19) . . . . ?
 C27 C26 C30 O7 150.74(16) . . . . ?
 C27 C26 C28 C00F 107.65(16) . . . . ?
 C27 C26 C28 C29 -101.92(14) . . . . ?
 C27 C28 C29 O9 128.25(14) . . . . ?
 C27 C28 C29 O6 -49.0(2) . . . . ?
 C00F C28 C29 O9 -15.11(19) . . . . ?
 C00F C28 C29 O6 167.61(16) . . . . ?
 C00F C19 C20 C21 175.98(15) . . . . ?
 C30 O8 C31 C32 -177.38(15) . . . . ?
 C30 C26 C27 C28 -109.76(15) . . . . ?
 C30 C26 C28 C27 109.60(16) . . . . ?
 C30 C26 C28 C00F -142.75(14) . . . . ?
 C30 C26 C28 C29 7.68(19) . . . . ?
 C7 C10 C11 C16 17.3(2) . . . . ?
 C7 C10 C11 C12 -165.56(14) . . . . ?
 C7 C4 C3 O2 108.50(16) . . . . ?
 C7 C4 C3 O3 -75.4(2) . . . . ?
 C8 C7 C10 C11 65.93(18) . . . . ?
 C8 C7 C10 C9 -114.81(17) . . . . ?
 C8 C7 C4 S1 -151.63(12) . . . . ?
 C8 C7 C4 C3 -13.8(2) . . . . ?
 C8 C7 C4 C5 101.41(15) . . . . ?
 C8 C7 C5 C4 -106.92(14) . . . . ?
 C10 C7 C8 O5 19.83(19) . . . . ?
 C10 C7 C8 O4 -163.82(16) . . . . ?
 C10 C7 C4 S1 -3.77(19) . . . . ?
 C10 C7 C4 C3 134.07(16) . . . . ?
 C10 C7 C4 C5 -110.73(17) . . . . ?
 C10 C7 C5 C4 108.54(16) . . . . ?
 C10 C11 C16 C15 175.00(15) . . . . ?
 C10 C11 C12 C13 -174.76(15) . . . . ?
 C28 C26 C30 O8 -103.00(16) . . . . ?
 C28 C26 C30 O7 80.0(2) . . . . ?
 C28 C00F C19 C18 -8.2(2) . . . . ?
 C28 C00F C19 C20 172.50(14) . . . . ?
 C18 C19 C20 C21 -3.3(2) . . . . ?
 C18 C23 C22 C21 -2.2(3) . . . . ?
 C4 C7 C8 O5 169.14(13) . . . . ?
 C4 C7 C8 O4 -14.5(2) . . . . ?
 C4 C7 C10 C11 -81.70(18) . . . . ?
 C4 C7 C10 C9 97.56(19) . . . . ?
 C3 O2 C2 C1 -176.44(16) . . . . ?
 C3 C4 C5 C7 107.08(17) . . . . ?
 C11 C16 C15 C14 0.6(3) . . . . ?
 C11 C12 C13 C14 -1.0(3) . . . . ?
 C5 C7 C8 O5 -126.87(14) . . . . ?
 C5 C7 C8 O4 49.5(2) . . . . ?
 C5 C7 C10 C11 -150.81(14) . . . . ?
 C5 C7 C10 C9 28.4(2) . . . . ?
 C5 C7 C4 S1 106.96(13) . . . . ?
 C5 C7 C4 C3 -115.20(17) . . . . ?
 C5 C4 C3 O2 35.8(2) . . . . ?
 C5 C4 C3 O3 -148.16(17) . . . . ?
 C19 C00F C28 C26 85.46(18) . . . . ?
 C19 C00F C28 C27 155.43(14) . . . . ?
 C19 C00F C28 C29 -64.27(18) . . . . ?
 C19 C18 C23 C22 0.7(3) . . . . ?
 C19 C20 C21 C22 2.0(3) . . . . ?
 C16 C11 C12 C13 2.5(2) . . . . ?
 C16 C15 C14 C13 1.0(3) . . . . ?
 C12 C11 C16 C15 -2.3(2) . . . . ?
 C12 C13 C14 C15 -0.8(3) . . . . ?
 C20 C21 C22 C23 0.8(3) . . . . ?
 C31 O8 C30 O7 -8.7(2) . . . . ?
 C31 O8 C30 C26 174.38(13) . . . . ?
 C25 C00F C28 C26 -96.50(19) . . . . ?
 C25 C00F C28 C27 -26.5(2) . . . . ?
 C25 C00F C28 C29 113.78(17) . . . . ?
 C25 C00F C19 C18 173.85(16) . . . . ?
 C25 C00F C19 C20 -5.5(2) . . . . ?
 C9 C10 C11 C16 -161.93(16) . . . . ?
 C9 C10 C11 C12 15.2(2) . . . . ?
 C24 S2 C26 C27 -161.63(12) . . . . ?
 C24 S2 C26 C30 58.01(13) . . . . ?
 C24 S2 C26 C28 -94.47(13) . . . . ?
 C23 C18 C19 C00F -177.30(15) . . . . ?
 C23 C18 C19 C20 2.0(2) . . . . ?
 C17 O9 C29 O6 1.5(2) . . . . ?
 C17 O9 C29 C28 -175.79(13) . . . . ?
 C013 O5 C8 O4 -3.7(2) . . . . ?
 C013 O5 C8 C7 172.62(14) . . . . ?
 C2 O2 C3 O3 7.2(2) . . . . ?
 C2 O2 C3 C4 -176.85(14) . . . . ?
 C6 S1 C4 C7 -170.36(12) . . . . ?
 C6 S1 C4 C3 48.86(13) . . . . ?
 C6 S1 C4 C5 -101.94(13) . . . . ?

_shelx_res_file
;
TITL p21c_full1_a.res in P2(1)/c
    p21c_full1.res
    created by SHELXL-2019/1 at 17:06:40 on 09-Sep-2025
REM Old TITL P21c_full1 in P2(1)/c
REM SHELXT solution in P2(1)/c: R1 0.121, Rweak 0.003, Alpha 0.020
REM <I/s> 1.743 for 426 systematic absences, Orientation as input
REM Formula found by SHELXT: C32 O12 S2
CELL 0.71073 7.7524 8.6579 49.0253 90 91.671 90
ZERR 4 0.0003 0.0004 0.0022 0 0.002 0
LATT 1
SYMM -X,0.5+Y,0.5-Z
SFAC C H O S
UNIT 136 160 40 8

L.S. 40
PLAN  4
SIZE 0.443 0.7 0.9
TEMP -123.15
CONF
list 4
MORE -1
BOND $H
fmap 2
acta
REM <olex2.extras>
REM <HklSrc "%.\\P21c_full1.hkl">
REM </olex2.extras>

WGHT    0.034600    2.023600
FVAR       0.47650
S2    4    1.149131    0.654615    0.703788    11.00000    0.02036    0.02684 =
         0.02192   -0.00031   -0.00049    0.00206
S1    4    0.610562    0.711769    0.545073    11.00000    0.02407    0.02568 =
         0.02570    0.00210    0.00437   -0.00129
O8    3    0.746516    0.470868    0.715283    11.00000    0.03047    0.02099 =
         0.02317    0.00274    0.00191   -0.00533
O9    3    0.608430    0.993476    0.684626    11.00000    0.01870    0.02266 =
         0.03815    0.00140   -0.00273    0.00253
O5    3    0.074659    0.557605    0.596499    11.00000    0.02063    0.03378 =
         0.02577    0.00620    0.00109   -0.00433
O2    3    0.207178    0.763110    0.505611    11.00000    0.03971    0.02810 =
         0.01937    0.00174   -0.00687    0.00226
O7    3    0.803396    0.507174    0.670994    11.00000    0.03888    0.03689 =
         0.02113   -0.00500    0.00229   -0.01277
O3    3    0.304090    0.522582    0.513750    11.00000    0.04646    0.02623 =
         0.02435   -0.00482   -0.00395    0.00515
O4    3    0.023097    0.612788    0.552337    11.00000    0.02641    0.05120 =
         0.02524   -0.00040   -0.00421   -0.00656
O6    3    0.559777    0.742993    0.691895    11.00000    0.02346    0.02678 =
         0.05649    0.00732   -0.00489   -0.00507
O1    3    0.675330    0.832153    0.564349    11.00000    0.02915    0.04716 =
         0.03298   -0.00910    0.00382   -0.01123
O10   3    1.177365    0.506581    0.718741    11.00000    0.03500    0.04410 =
         0.03519    0.01638    0.00262    0.01411
C26   1    0.917713    0.683918    0.704418    11.00000    0.01896    0.02178 =
         0.01556    0.00135   -0.00014    0.00005
C27   1    0.865050    0.770848    0.729256    11.00000    0.02598    0.02188 =
         0.01664    0.00071    0.00163    0.00168
AFIX  23
H27A  2    0.957781    0.810185    0.741712    11.00000   -1.20000
H27B  2    0.759692    0.736155    0.738409    11.00000   -1.20000
AFIX   0
C00F  1    0.951131    0.985574    0.694637    11.00000    0.01922    0.01994 =
         0.02006   -0.00018    0.00025    0.00093
C30   1    0.814915    0.546430    0.694611    11.00000    0.02074    0.02089 =
         0.02156    0.00146    0.00083    0.00053

C7    1    0.295611    0.680169    0.573617    11.00000    0.02222    0.02046 =
         0.01765   -0.00160    0.00137    0.00024
C8    1    0.117624    0.611745    0.572214    11.00000    0.02408    0.02132 =
         0.02239   -0.00327    0.00031    0.00168
C10   1    0.410084    0.629742    0.597346    11.00000    0.01932    0.02637 =
         0.01633    0.00152    0.00224   -0.00280
C28   1    0.842600    0.847545    0.701541    11.00000    0.02013    0.01994 =
         0.01609   -0.00080    0.00102    0.00021
C29   1    0.656142    0.851626    0.691976    11.00000    0.02171    0.02279 =
         0.01932   -0.00058    0.00199    0.00061
C18   1    0.928475    0.913158    0.644936    11.00000    0.02736    0.02291 =
         0.02058    0.00208   -0.00023    0.00393
AFIX  43
H18   2    0.869051    0.821624    0.649758    11.00000   -1.20000
AFIX   0

C4    1    0.372776    0.719061    0.546076    11.00000    0.02295    0.02004 =
         0.01869    0.00097    0.00054   -0.00021
C3    1    0.288690    0.655462    0.520412    11.00000    0.02761    0.02510 =
         0.01848    0.00118    0.00166    0.00184
C11   1    0.462118    0.464497    0.597934    11.00000    0.01629    0.02562 =
         0.02230    0.00384    0.00071   -0.00517
C5    1    0.299098    0.844826    0.562627    11.00000    0.02768    0.01975 =
         0.02253   -0.00021    0.00106    0.00196
AFIX  23
H5A   2    0.188296    0.890700    0.556165    11.00000   -1.20000
H5B   2    0.380507    0.918498    0.571543    11.00000   -1.20000
AFIX   0

C19   1    0.980212    1.017549    0.665263    11.00000    0.01788    0.02162 =
         0.01948    0.00256    0.00012    0.00473
C16   1    0.447250    0.373022    0.574500    11.00000    0.03001    0.02277 =
         0.02562    0.00344   -0.00303   -0.00368
AFIX  43
H16   2    0.394835    0.414491    0.558345    11.00000   -1.20000
AFIX   0
C12   1    0.534575    0.396752    0.621520    11.00000    0.02109    0.03610 =
         0.02352    0.00575   -0.00031   -0.00435
AFIX  43
H12   2    0.542115    0.454903    0.637944    11.00000   -1.20000
AFIX   0

C20   1    1.062445    1.153379    0.657288    11.00000    0.02390    0.02529 =
         0.02774    0.00531   -0.00367    0.00084
AFIX  43
H20   2    1.093302    1.228717    0.670648    11.00000   -1.20000
AFIX   0
C31   1    0.631197    0.344604    0.707781    11.00000    0.03243    0.02171 =
         0.03613    0.00112    0.00109   -0.00731
AFIX  23
H31A  2    0.694415    0.263660    0.697894    11.00000   -1.20000
H31B  2    0.535280    0.382499    0.695800    11.00000   -1.20000
AFIX   0
C25   1    1.011938    1.075268    0.714688    11.00000    0.03905    0.03123 =
         0.02338   -0.00288    0.00294   -0.01207
AFIX  93
H25A  2    1.077404    1.164637    0.710593    11.00000   -1.20000
H25B  2    0.989960    1.050047    0.733123    11.00000   -1.20000
AFIX   0

C9    1    0.461090    0.731254    0.616244    11.00000    0.03821    0.03044 =
         0.02043   -0.00076   -0.00240   -0.00455
AFIX  93
H9A   2    0.534439    0.699381    0.631053    11.00000   -1.20000
H9B   2    0.424205    0.835702    0.614946    11.00000   -1.20000
AFIX   0

C24   1    1.181686    0.610445    0.668760    11.00000    0.02659    0.03144 =
         0.02591    0.00049    0.00596    0.00387
AFIX 137
H24A  2    1.302755    0.582486    0.666318    11.00000   -1.50000
H24B  2    1.152714    0.700912    0.657520    11.00000   -1.50000
H24C  2    1.107468    0.523678    0.663205    11.00000   -1.50000
AFIX   0

C15   1    0.508126    0.222407    0.574553    11.00000    0.03610    0.02240 =
         0.03583    0.00087   -0.00149   -0.00371
AFIX  43
H15   2    0.497851    0.162211    0.558386    11.00000   -1.20000
AFIX   0
C13   1    0.595377    0.246618    0.621325    11.00000    0.02407    0.03608 =
         0.03650    0.01621   -0.00387   -0.00279
AFIX  43
H13   2    0.645729    0.203550    0.637504    11.00000   -1.20000
AFIX   0

C23   1    0.962904    0.941544    0.617669    11.00000    0.04232    0.03511 =
         0.01875   -0.00080   -0.00094    0.01251
AFIX  43
H23   2    0.925936    0.870179    0.603989    11.00000   -1.20000
AFIX   0
C17   1    0.427748    1.011584    0.676942    11.00000    0.02013    0.03027 =
         0.04247    0.00021   -0.00454    0.00424
AFIX 137
H17A  2    0.400267    0.947566    0.660912    11.00000   -1.50000
H17B  2    0.404158    1.120168    0.672594    11.00000   -1.50000
H17C  2    0.356566    0.979270    0.692119    11.00000   -1.50000
AFIX   0

C013  1   -0.102507    0.505841    0.598655    11.00000    0.02053    0.03718 =
         0.03787    0.00630    0.00276   -0.00577
AFIX 137
H01A  2   -0.122150    0.415891    0.586834    11.00000   -1.50000
H01B  2   -0.181078    0.589279    0.592980    11.00000   -1.50000
H01C  2   -0.123909    0.477404    0.617607    11.00000   -1.50000
AFIX   0
C14   1    0.583643    0.158763    0.597870    11.00000    0.02787    0.02409 =
         0.04825    0.00910   -0.00225   -0.00049
AFIX  43
H14   2    0.626781    0.056072    0.597731    11.00000   -1.20000
AFIX   0

C21   1    1.099511    1.179699    0.630272    11.00000    0.02954    0.03411 =
         0.03495    0.01685    0.00168    0.00091
AFIX  43
H21   2    1.158630    1.271066    0.625270    11.00000   -1.20000
AFIX   0
C22   1    1.050623    1.073218    0.610558    11.00000    0.04253    0.04261 =
         0.02232    0.01281    0.00749    0.01377
AFIX  43
H22   2    1.077560    1.090813    0.592035    11.00000   -1.20000
AFIX   0

C2    1    0.115946    0.703454    0.481220    11.00000    0.04771    0.04157 =
         0.02216   -0.00038   -0.01117   -0.00160
AFIX  23
H2A   2    0.022855    0.632049    0.486470    11.00000   -1.20000
H2B   2    0.196782    0.646611    0.469603    11.00000   -1.20000
AFIX   0
C6    1    0.629930    0.796989    0.511945    11.00000    0.04437    0.03059 =
         0.03056    0.00235    0.01446   -0.00282
AFIX 137
H6A   2    0.569801    0.896558    0.511417    11.00000   -1.50000
H6B   2    0.578400    0.728072    0.498101    11.00000   -1.50000
H6C   2    0.752168    0.812886    0.508220    11.00000   -1.50000
AFIX   0

C32   1    0.563009    0.281039    0.733560    11.00000    0.04783    0.04402 =
         0.04080    0.00673    0.00763   -0.01977
AFIX 137
H32A  2    0.481100    0.197704    0.729262    11.00000   -1.50000
H32B  2    0.504341    0.363145    0.743456    11.00000   -1.50000
H32C  2    0.658723    0.240447    0.744925    11.00000   -1.50000
AFIX   0

C1    1    0.041360    0.839551    0.466031    11.00000    0.04960    0.05254 =
         0.02666    0.01140   -0.01024    0.00038
AFIX 137
H1A   2   -0.033613    0.803089    0.450931    11.00000   -1.50000
H1B   2    0.135075    0.901903    0.458787    11.00000   -1.50000
H1C   2   -0.026087    0.902537    0.478456    11.00000   -1.50000
AFIX   0
HKLF 4


REM  p21c_full1_a.res in P2(1)/c
REM wR2 = 0.0932, GooF = S = 1.073, Restrained GooF = 1.073 for all data
REM R1 = 0.0349 for 5346 Fo > 4sig(Fo) and 0.0411 for all 5994 data
REM 421 parameters refined using 0 restraints

END

WGHT      0.0346      2.0236

REM Highest difference peak  0.339,  deepest hole -0.322,  1-sigma level  0.052
Q1    1   1.0162  0.6721  0.7042  11.00000  0.05    0.34
Q2    1   0.8873  0.7621  0.6972  11.00000  0.05    0.29
Q3    1   0.8766  0.6201  0.7009  11.00000  0.05    0.26
Q4    1   0.8391  0.8339  0.7169  11.00000  0.05    0.26
;
_shelx_res_checksum                1005
_shelx_hkl_file
;
   1   0   0   95.99    6.90
   1   0   0  113.89    6.80
  -1   0   0  104.29    6.80
  -1   0   0   89.99    6.90
   2   0   0 4563.74  274.17
   2   0   0 4433.06  274.87
  -2   0   0 3735.43  273.17
  -2   0   0 3753.82  274.07
   3   0   0    0.50    0.70
   3   0   0    0.40    0.50
   3   0   0   -0.20    0.40
  -3   0   0    0.20    0.60
  -3   0   0    0.30    0.80
   4   0   0 2308.37  141.99
   4   0   0 2214.98  141.69
  -4   0   0 2089.39  141.69
  -4   0   0 2077.19  142.19
   5   0   0  517.15   32.20
   5   0   0  508.85   33.10
   5   0   0  460.85   32.60
  -5   0   0  456.55   33.50
   6   0   0   21.40    2.30
   6   0   0   17.40    1.80
   6   0   0   17.00    2.70
   7   0   0  157.88   11.60
   7   0   0  138.39   11.70
   8   0   0   32.80    5.10
   8   0   0   43.60    4.40
   9  -1   0   12.30    3.10
   8  -1   0   96.69    9.10
   8  -1   0   96.89    8.10
   7  -1   0   69.99    6.40
   7  -1   0   87.59    8.00
   6  -1   0  210.98   15.00
   6  -1   0  162.38   12.80
   5  -1   0   -0.10    1.40
   5  -1   0   -0.50    0.50
  -4   1   0  276.77   21.40
   4  -1   0  317.47   21.60
  -3   1   0  735.73   51.19
   3  -1   0  789.42   51.29
  -2   1   0    0.60    0.80
   2  -1   0    1.30    0.80
  -1   1   0  938.51   64.29
  -1   1   0  945.51   64.99
   1  -1   0 1040.40   64.39
   1  -1   0 1033.50   63.99
   1  -1   0  978.00   64.99
   0   1   0    0.20    0.20
   0   1   0    0.10    0.30
   0   1   0    0.40    0.30
   0  -1   0    0.60    0.20
   0  -1   0    1.70    0.50
   0  -1   0   -0.10    0.20
   1   1   0 1091.59   66.99
   1   1   0 1012.20   66.69
   1   1   0  941.41   66.79
   1   1   0 1078.19   66.59
  -1  -1   0 1005.40   66.19
  -1  -1   0  983.80   66.89
   2   1   0    1.90    0.90
   2   1   0    2.10    0.50
   2   1   0    1.00    0.70
   3   1   0  794.52   51.39
   3   1   0  767.42   50.99
   3   1   0  794.32   50.19
  -3  -1   0  736.13   50.49
  -3  -1   0  754.12   51.29
   4   1   0  256.47   19.60
   4   1   0  307.47   18.80
   4   1   0  277.37   19.90
  -4  -1   0  270.87   19.20
   5   1   0   -1.40    1.20
   5   1   0    1.70    1.20
   5   1   0    0.70    0.60
   5   1   0   -0.20    0.60
  -5  -1   0   -0.20    1.00
   6   1   0  177.58   12.00
   6   1   0  170.28   12.40
   6   1   0  170.88   13.00
   6   1   0  154.08   13.10
  -6  -1   0  172.98   12.90
   7   1   0   72.29    7.30
   7   1   0   78.89    5.90
   7   1   0   69.79    6.00
   7   1   0   73.79    6.70
   8   1   0   95.89    7.40
   8   1   0   98.59    7.50
   8   1   0  105.69    8.20
   8   1   0   88.59    9.20
   9   1   0    8.60    1.50
   9   1   0    5.80    2.60
   9  -2   0    4.70    2.90
   8  -2   0  118.69    8.90
   8  -2   0  120.69   11.50
   7  -2   0   16.50    4.30
   7  -2   0   19.40    2.30
   6  -2   0   12.40    3.80
   5  -2   0    7.30    2.20
   4  -2   0 1339.77   89.79
  -3   2   0   57.49    4.10
   3  -2   0   62.39    6.30
  -2   2   0    3.60    0.80
   2  -2   0    3.40    0.90
   2  -2   0    4.10    0.70
   2  -2   0    1.90    1.40
   2  -2   0    4.10    0.50
  -1   2   0 5226.98  332.67
  -1   2   0 5134.99  330.67
  -1   2   0 4636.74  328.27
  -1   2   0 4559.14  326.77
   0   2   0  662.03   45.00
   0   2   0  671.63   44.80
   0   2   0  724.73   45.60
   0   2   0  666.23   45.40
   0  -2   0  652.53   44.80
   0  -2   0  707.53   45.20
   1   2   0 5638.54  395.16
   1   2   0 5586.44  392.56
  -1  -2   0 5875.51  396.36
  -1  -2   0 5870.31  393.66
   2   2   0    3.30    0.90
   2   2   0    0.90    1.10
   2   2   0    3.10    1.20
   2   2   0    3.00    1.30
  -2  -2   0    4.10    0.70
   3   2   0   55.79    5.90
   3   2   0   61.29    5.90
   3   2   0   59.09    5.60
   3   2   0   59.09    5.20
  -3  -2   0   60.29    4.30
   4   2   0 1249.47   77.59
   4   2   0 1110.89   77.09
   4   2   0 1065.59   76.79
  -4  -2   0 1194.78   75.59
   5   2   0    5.00    2.10
   5   2   0    7.20    2.20
   5   2   0    8.10    1.10
  -5  -2   0    7.80    1.50
   6   2   0    0.70    1.30
   6   2   0   -1.10    1.80
   6   2   0    4.50    1.80
   6   2   0    1.70    1.30
   6   2   0    2.20    0.70
  -6  -2   0    1.30    1.10
   7   2   0   20.30    3.60
   7   2   0   15.00    3.30
   7   2   0   16.80    1.90
   7   2   0   20.80    4.10
   7   2   0   16.70    3.00
   8   2   0  105.49    9.80
   8   2   0  119.09   10.30
   8   2   0  109.99    9.10
   9   2   0    8.70    1.90
   9   2   0   10.60    3.20
   9   2   0    8.20    2.70
   8  -3   0   47.90    3.80
   8  -3   0   53.69    7.70
   7  -3   0  152.18   10.20
   7  -3   0  148.09   14.40
   6  -3   0   50.09    6.60
   6  -3   0   34.40    2.70
   5  -3   0   90.99    9.70
   5  -3   0   84.59    5.80
   5  -3   0   84.19    6.30
  -4   3   0    2.20    0.90
   4  -3   0    2.50    0.50
   4  -3   0    1.00    0.80
   4  -3   0    1.70    2.20
  -3   3   0   88.79    6.60
   3  -3   0   79.29    6.10
   3  -3   0   91.79    9.30
   3  -3   0   95.59    6.80
  -2   3   0    5.80    0.60
  -2   3   0    3.40    1.20
   2  -3   0    4.20    2.10
   2  -3   0    5.00    1.40
   2  -3   0    4.50    1.00
  -1   3   0  256.97   19.60
  -1   3   0  285.67   19.10
  -1   3   0  261.27   18.70
  -1   3   0  274.17   19.70
   1  -3   0  301.57   21.00
   1  -3   0  290.37   19.50
   1  -3   0  279.87   19.10
   0   3   0    0.10    0.80
   0   3   0    0.00    0.70
   0   3   0   -0.60    0.50
   0   3   0    0.10    0.70
   0  -3   0    0.20    0.60
   0  -3   0   -0.60    0.40
   1   3   0  297.97   20.60
   1   3   0  275.87   21.00
   1   3   0  286.97   20.30
   1   3   0  291.67   21.20
  -1  -3   0  297.47   20.70
  -1  -3   0  290.77   20.20
   2   3   0    4.70    1.50
   2   3   0    7.00    2.10
   2   3   0    8.00    2.50
   2   3   0    4.30    1.90
  -2  -3   0    5.70    1.20
   3   3   0   93.09    7.80
   3   3   0   98.09    8.10
   3   3   0   93.89    8.90
   3   3   0   77.99    8.20
  -3  -3   0   88.49    6.50
   4   3   0    3.00    1.90
   4   3   0    1.30    1.10
   4   3   0    7.20    2.20
  -4  -3   0    3.40    0.70
   5   3   0   91.49    9.00
   5   3   0   76.19    8.40
   5   3   0  102.79    8.40
  -5  -3   0   88.09    6.60
   6   3   0   34.80    5.10
   6   3   0   25.10    4.90
   6   3   0   39.10    5.10
   6   3   0   38.50    4.80
   7   3   0  136.49   12.20
   7   3   0  128.49   11.70
   7   3   0  144.09   11.80
   8   3   0   41.20    6.40
   8   3   0   53.09    5.40
   8   3   0   44.00    6.20
   8  -4   0    2.40    3.90
   7  -4   0   46.10    3.90
   7  -4   0   43.40    9.60
   6  -4   0  234.28   19.20
   6  -4   0  198.78   14.20
  -5   4   0  375.96   24.40
   5  -4   0  347.27   24.10
  -4   4   0   10.50    1.90
  -4   4   0    6.70    1.70
   4  -4   0   11.00    3.60
   4  -4   0   11.60    2.10
  -3   4   0   72.89    6.40
  -3   4   0   68.29    6.00
   3  -4   0   71.49    8.10
   3  -4   0   61.49    5.50
   3  -4   0   77.59    6.30
  -2   4   0   22.00    3.30
  -2   4   0   24.50    2.30
  -2   4   0   19.10    3.20
  -2   4   0   22.50    1.90
   2  -4   0   27.50    5.10
   2  -4   0   18.20    2.40
   2  -4   0   26.40    3.40
  -1   4   0 1043.10   72.19
  -1   4   0 1083.59   73.59
  -1   4   0 1093.99   72.69
  -1   4   0 1079.39   73.79
   1  -4   0 1152.18   73.39
   1  -4   0 1196.18   75.29
   1  -4   0 1060.09   72.59
   0   4   0  972.10   65.09
   0   4   0  949.90   66.29
   0   4   0  952.20   65.49
   0   4   0 1029.60   66.49
   0  -4   0 1022.60   65.99
   0  -4   0  968.00   65.19
   1   4   0 1074.39   70.49
   1   4   0 1077.49   71.69
   1   4   0 1075.29   70.79
   1   4   0  948.31   71.29
  -1  -4   0 1085.29   70.99
  -1  -4   0 1085.49   70.39
   2   4   0   16.50    3.30
   2   4   0   10.50    2.60
   2   4   0   22.80    3.70
   3   4   0   65.79    6.90
   3   4   0   58.39    7.30
   3   4   0   71.29    7.80
   3   4   0   74.89    6.80
  -3  -4   0   76.99    5.90
   4   4   0    6.50    2.60
   4   4   0    8.90    2.60
   4   4   0    6.70    2.60
   4   4   0   11.20    3.40
  -4  -4   0    8.70    1.30
   5   4   0  414.46   30.70
   5   4   0  449.46   29.80
   5   4   0  370.26   30.10
  -5  -4   0  403.16   27.20
   6   4   0  245.58   18.10
   6   4   0  220.78   18.90
   6   4   0  209.58   18.20
   7   4   0   56.89    7.50
   7   4   0   55.29    6.80
   8   4   0    2.50    2.00
   8   4   0    5.80    3.10
   8   4   0    7.10    3.10
   8  -5   0  361.86   30.80
   7  -5   0    8.40    5.00
   6  -5   0   30.10    7.10
   6  -5   0   28.20    3.10
  -5   5   0   24.80    2.60
   5  -5   0   20.00    3.00
   5  -5   0   33.40    6.90
  -4   5   0  210.28   16.10
   4  -5   0  250.37   20.40
  -3   5   0  191.38   15.00
  -3   5   0  200.98   14.90
   3  -5   0  241.58   18.50
   3  -5   0  171.08   14.20
  -2   5   0    8.00    2.30
  -2   5   0    9.70    1.80
  -2   5   0   10.30    1.40
   2  -5   0    9.00    3.40
   2  -5   0    9.20    2.40
   2  -5   0    7.10    1.70
  -1   5   0   72.89    7.40
  -1   5   0   70.09    6.50
  -1   5   0   66.39    7.30
  -1   5   0   77.39    6.20
   1  -5   0   68.59    6.60
   1  -5   0   86.99    9.00
   1  -5   0   78.29    7.40
   0   5   0    0.10    1.00
   0   5   0   -1.40    1.30
   0   5   0    0.80    1.20
   0   5   0    0.90    1.20
   0  -5   0   -0.30    1.40
   0  -5   0    0.30    1.00
   1   5   0   63.99    7.10
   1   5   0   80.79    6.90
   1   5   0   80.19    8.10
   1   5   0   62.29    7.50
  -1  -5   0   82.59    7.60
  -1  -5   0   60.59    7.00
   2   5   0    7.90    2.60
   2   5   0   10.80    3.10
   2   5   0    4.40    2.10
   2   5   0    7.00    2.30
  -2  -5   0    8.30    2.10
   3   5   0  210.88   16.30
   3   5   0  221.48   17.80
   3   5   0  189.48   17.20
   3   5   0  189.08   16.30
  -3  -5   0  215.48   15.10
   4   5   0  182.78   17.80
   4   5   0  228.38   17.30
   4   5   0  224.08   18.70
  -4  -5   0  223.58   15.20
   5   5   0   30.40    5.00
   5   5   0   20.90    4.90
   5   5   0   17.50    4.50
   6   5   0   21.50    4.60
   6   5   0   27.60    5.90
   6   5   0   37.40    5.00
  -6  -5   0   25.50    2.90
  -6  -5   0   29.70    2.80
   7   5   0   11.50    3.80
   7   5   0   10.00    3.40
   7   5   0   13.20    3.80
   8   5   0  428.06   30.30
   8   5   0  350.96   30.80
   7  -6   0   90.99   12.70
  -6   6   0   62.69    4.90
   6  -6   0   50.59    5.60
   6  -6   0   75.09   10.80
  -5   6   0   46.80    4.60
   5  -6   0   37.40    4.60
   5  -6   0   50.39    8.90
  -4   6   0  197.58   14.80
   4  -6   0  172.18   14.40
   4  -6   0  222.88   19.20
  -3   6   0   46.30    3.40
  -3   6   0   44.60    3.20
  -3   6   0   47.60    5.60
   3  -6   0   52.49    8.00
   3  -6   0   48.00    6.10
   3  -6   0   39.70    5.20
  -2   6   0  582.34   42.70
  -2   6   0  582.54   40.40
  -2   6   0  589.84   40.90
   2  -6   0  643.44   45.60
   2  -6   0  661.93   43.00
  -1   6   0   37.80    5.60
  -1   6   0   37.10    4.10
  -1   6   0   43.80    4.70
  -1   6   0   32.10    5.80
   1  -6   0   34.20    4.60
   1  -6   0   45.80    7.00
   1  -6   0   51.69    5.80
   0   6   0 1283.77   81.39
   0   6   0 1249.07   83.39
   0   6   0 1085.89   82.69
   0   6   0 1247.78   81.89
   0  -6   0 1192.38   81.59
   0  -6   0 1259.67   82.69
   1   6   0   39.60    5.00
   1   6   0   41.40    6.30
   1   6   0   39.00    5.30
  -1  -6   0   44.70    6.70
   2   6   0  563.44   41.90
   2   6   0  493.25   41.20
   2   6   0  620.04   40.50
  -2  -6   0  613.04   41.50
   3   6   0   53.09    7.30
   3   6   0   49.40    6.00
  -3  -6   0   50.89    5.20
   4   6   0  197.78   18.90
   4   6   0  221.88   18.10
   4   6   0  213.78   19.40
  -4  -6   0  220.98   15.80
  -4  -6   0  224.38   17.30
   5   6   0   64.69    6.90
   5   6   0   44.10    7.90
   5   6   0   39.60    7.30
  -5  -6   0   49.99    4.40
  -5  -6   0   45.30    5.60
   6   6   0   70.29    8.00
   6   6   0   56.89    9.40
   6   6   0   70.89    9.50
  -6  -6   0   55.89    6.00
  -6  -6   0   68.79    5.50
   7   6   0   84.69   10.90
   7   6   0   85.89    9.80
  -6   7   0   97.49    7.90
   6  -7   0   70.89    9.20
   6  -7   0  109.19   13.60
  -5   7   0    0.30    1.60
   5  -7   0   -4.00    2.00
   5  -7   0   -3.60    3.00
  -4   7   0   57.09    6.40
   4  -7   0   66.99    9.40
  -3   7   0  120.89    8.70
  -3   7   0  145.09   15.00
  -3   7   0  125.09    9.00
   3  -7   0  137.89   14.70
  -2   7   0   16.70    3.90
  -2   7   0   19.90    3.10
  -2   7   0   16.00    2.30
   2  -7   0    7.90    4.30
  -1   7   0    1.40    2.30
  -1   7   0    0.40    1.80
  -1   7   0    1.10    1.10
   1  -7   0   -2.50    2.30
   0   7   0    0.00    1.60
   0   7   0   -1.40    1.70
   0  -7   0   -3.60    2.00
   1   7   0    1.50    2.10
   1   7   0    2.80    1.90
  -1  -7   0    1.10    3.00
   2   7   0   15.30    4.60
   2   7   0   17.90    3.80
   2   7   0    9.70    3.90
  -2  -7   0   13.30    4.70
   3   7   0  112.19   12.40
   3   7   0  115.69   11.10
   3   7   0  114.69   12.90
  -3  -7   0  114.49   10.10
  -3  -7   0  126.69   12.10
   4   7   0   39.70    8.10
   4   7   0   53.19    7.00
   4   7   0   55.39   13.00
  -4  -7   0   62.89    7.30
  -4  -7   0   52.19    5.40
   5   7   0    4.40    2.30
   5   7   0   -1.70    3.30
   5   7   0    1.30    2.70
  -5  -7   0    0.70    2.50
  -5  -7   0    2.50    1.40
   6   7   0  105.69   11.30
   6   7   0  111.29   13.10
   6   7   0   81.89   11.80
  -6  -7   0  107.29    9.60
  -6  -7   0  114.29    8.40
  -5   8   0  126.09   11.60
   5  -8   0  142.29   16.40
  -4   8   0   -0.30    2.30
   4  -8   0   -5.10    4.00
  -3   8   0  162.88   11.30
  -3   8   0  161.68   11.70
   3  -8   0  170.28   18.20
  -2   8   0   -1.30    1.10
  -2   8   0    0.50    2.30
   2  -8   0   -2.70    3.50
  -1   8   0  112.69    9.50
  -1   8   0   96.39   11.50
   1  -8   0  130.19   14.70
   0   8   0  215.18   16.50
   0   8   0  198.78   18.80
   1   8   0  115.89   13.40
   1   8   0  129.69   11.60
  -1  -8   0  126.29   13.90
   2   8   0    1.90    2.20
   2   8   0   -1.60    2.50
  -2  -8   0    2.90    3.50
   3   8   0  162.68   14.50
   3   8   0  159.08   16.60
  -3  -8   0  153.58   15.20
   4   8   0    5.20    3.10
   4   8   0   -2.90    2.80
  -4  -8   0   -0.80    2.70
  -4  -8   0   -0.70    2.10
   5   8   0  122.09   15.20
   5   8   0  134.19   12.90
   5   8   0  104.49   15.30
  -5  -8   0  129.59   12.10
  -5  -8   0  129.69   10.50
   4  -9   0   33.30    9.10
  -3   9   0    1.80    1.00
  -3   9   0    3.00    1.50
  -3   9   0    5.40    3.50
   3  -9   0   -3.50    3.50
  -2   9   0   -3.70    2.60
  -2   9   0    1.60    1.60
  -2   9   0    3.50    3.00
   2  -9   0   -7.30    3.40
  -1   9   0  134.09   14.70
  -1   9   0  151.88   12.40
   1  -9   0  154.78   16.90
   0   9   0    2.60    2.30
   0   9   0    3.30    4.00
   0  -9   0   -4.30    3.00
   1   9   0  161.38   16.10
   1   9   0  132.39   12.40
  -1  -9   0  131.59   14.80
   2   9   0    4.50    3.10
   2   9   0   -0.20    3.80
   3   9   0    7.10    3.20
   3   9   0   -2.10    3.60
  -3  -9   0   -2.70    6.40
   4   9   0   28.80    5.70
   4   9   0   14.50    5.00
  -4  -9   0   19.70    5.50
  -2  10   0   35.70    4.70
  -2  10   0   47.90    8.60
   2 -10   0   48.60   10.70
  -1  10   0   10.40    4.20
  -1  10   0    0.10    2.30
   1 -10   0    0.10    5.70
   0  10   0   26.30    6.90
   0  10   0   22.00    4.50
   0 -10   0   21.80    8.10
   1  10   0    1.50    4.80
   1  10   0    5.70    3.30
  -1 -10   0    4.50    4.30
   2  10   0   25.80    6.50
   2  10   0   27.70    7.50
  -2 -10   0   29.10    6.90
  -2 -10  -1   -4.30    3.80
   2  10   1    0.20    4.00
   2  10   1    1.90    3.60
  -1 -10  -1  102.99   12.70
   1  10   1   69.39    8.80
   1  10   1   80.09   12.40
   0 -10  -1   13.00    6.00
   0  10   1    8.30    3.30
   0  10   1    7.90    5.00
   1 -10  -1    2.90    6.00
  -1  10   1    9.40    4.50
  -1  10   1    8.10    2.80
  -2  10   1    2.90    4.40
  -4  -9  -1  150.58   14.80
   4   9   1  145.49   17.10
   4   9   1  165.98   15.20
  -3  -9  -1    9.20    5.10
   3   9   1   17.30    4.40
   3   9   1    9.80    4.90
  -2  -9  -1    3.80    4.20
   2   9   1   13.10    5.40
   2   9   1   14.00    4.10
  -1  -9  -1    5.80    4.80
   1   9   1    0.90    2.40
   1   9   1   11.70    4.50
   0  -9  -1  218.08   20.40
   0   9   1  189.58   15.90
   0   9   1  191.08   19.10
   1  -9  -1   15.70    6.50
  -1   9   1   24.40    6.10
  -1   9   1   18.80    3.60
   2  -9  -1   54.29   10.70
  -2   9   1   39.40    5.90
  -2   9   1   53.49    7.80
  -2   9   1   52.99    5.20
   3  -9  -1   37.00    8.80
  -3   9   1   35.90    3.30
  -3   9   1   41.00    4.00
  -3   9   1   29.40    6.60
   4  -9  -1    3.90    4.30
  -5  -8  -1   68.29    8.30
  -5  -8  -1   75.39    7.50
   5   8   1   81.39   11.60
   5   8   1   65.99    8.50
   5   8   1   62.19   11.80
  -4  -8  -1   25.40    4.30
  -4  -8  -1   26.90    5.60
   4   8   1   20.90    5.80
  -3  -8  -1  252.87   21.00
   3   8   1  234.28   22.00
   3   8   1  243.18   20.10
  -2  -8  -1   59.49    8.60
   2   8   1   74.29    9.60
   2   8   1   53.69    7.00
  -1  -8  -1  574.24   41.90
   1   8   1  535.75   38.80
   1   8   1  524.05   41.20
   0   8   1    1.70    2.30
   0   8   1    1.80    1.50
   1  -8  -1   17.40    5.70
  -1   8   1   20.50    3.50
  -1   8   1   17.60    4.80
   2  -8  -1   95.09   12.10
  -2   8   1   89.39   10.10
  -2   8   1   90.49    7.60
  -2   8   1   94.39    9.00
   3  -8  -1  109.09   14.10
  -3   8   1  109.79    8.30
  -3   8   1   98.39   11.10
  -3   8   1  111.59    7.80
   4  -8  -1   19.90    6.90
  -4   8   1   22.40    4.00
   5  -8  -1    5.60    5.20
  -5   8   1   13.30    3.80
  -6  -7  -1   20.50    3.80
  -6  -7  -1   20.70    3.00
   6   7   1   16.10    4.90
   6   7   1   16.00    4.50
   6   7   1   17.70    5.80
  -5  -7  -1    2.30    1.60
   5   7   1    4.10    2.10
   5   7   1   -3.60    3.30
   5   7   1    0.40    2.40
  -4  -7  -1  505.55   34.00
  -4  -7  -1  493.25   35.50
   4   7   1  496.35   41.90
   4   7   1  529.05   36.30
   4   7   1  418.86   37.10
  -3  -7  -1  359.56   25.10
  -3  -7  -1  310.37   23.00
   3   7   1  323.97   24.20
   3   7   1  289.27   25.70
   3   7   1  275.47   25.30
  -2  -7  -1   34.50    6.40
   2   7   1   34.70    6.40
   2   7   1   36.30    7.10
   2   7   1   46.70    5.60
  -1  -7  -1   -4.60    2.30
   1   7   1    1.40    2.20
   1   7   1   -1.30    1.90
   0  -7  -1   28.40    6.50
   0   7   1   33.60    4.30
   1  -7  -1  564.74   41.00
  -1   7   1  537.95   36.30
  -1   7   1  504.75   36.90
  -1   7   1  512.65   38.70
   2  -7  -1   20.40    6.40
  -2   7   1   26.40    4.00
  -2   7   1   33.80    3.40
  -2   7   1   32.40    5.90
   3  -7  -1    6.40    4.40
  -3   7   1    3.90    0.90
   4  -7  -1    3.00    3.10
  -4   7   1    2.50    1.90
   5  -7  -1  304.87   25.50
  -5   7   1  251.27   19.60
   6  -7  -1   30.10    8.20
   7   6   1   17.90    4.80
   7   6   1   15.50    4.00
  -6  -6  -1   34.60    4.20
  -6  -6  -1   42.20    3.60
   6   6   1   56.59    7.80
   6   6   1   34.60    6.90
  -5  -6  -1   25.30    2.70
  -5  -6  -1   19.10    3.70
   5   6   1   42.80    7.40
   5   6   1   28.70    5.10
   5   6   1   19.80    5.50
  -4  -6  -1  200.48   14.60
  -4  -6  -1  190.68   15.90
   4   6   1  212.68   18.50
   4   6   1  188.58   17.70
   4   6   1  217.48   18.20
  -3  -6  -1    4.50    1.80
  -3  -6  -1    4.40    2.10
   3   6   1    4.90    2.30
   3   6   1    6.50    2.60
   3   6   1    1.50    2.10
  -2  -6  -1   64.49    7.70
   2   6   1   61.09    8.00
   2   6   1   66.79    7.00
  -1  -6  -1  130.89   11.90
   1   6   1   95.29   10.10
   1   6   1  120.99   11.50
   1   6   1  110.49    9.90
   0  -6  -1   20.80    3.70
   0  -6  -1   20.90    5.10
   0   6   1   13.60    3.80
   0   6   1   19.50    3.80
   0   6   1   25.90    5.10
   0   6   1   24.70    3.30
   1  -6  -1   14.90    3.70
   1  -6  -1   13.10    2.80
   1  -6  -1   18.20    4.90
  -1   6   1   14.50    3.00
  -1   6   1    8.60    3.00
  -1   6   1   21.30    4.30
  -1   6   1   16.50    2.60
   2  -6  -1    1.60    1.90
   2  -6  -1    4.50    3.10
   2  -6  -1    1.30    1.50
  -2   6   1    1.30    1.50
  -2   6   1    5.00    1.30
  -2   6   1    6.00    1.70
   3  -6  -1  157.78   15.40
  -3   6   1  151.18   10.00
  -3   6   1  131.49   12.00
  -3   6   1  146.89    9.80
   4  -6  -1  156.68   13.00
  -4   6   1  182.18   13.40
   5  -6  -1   -0.50    1.50
   5  -6  -1    3.40    3.30
  -5   6   1    0.40    1.40
   6  -6  -1   54.69    6.00
   6  -6  -1   75.69   10.90
  -6   6   1   64.49    5.10
   7  -6  -1  199.88   20.10
   8   5   1   11.60    3.70
   8   5   1   15.40    4.10
   7   5   1  127.79   11.90
   7   5   1  124.39   12.70
   7   5   1  114.49   12.00
   6   5   1   40.90    7.40
   6   5   1   47.20    5.70
   6   5   1   37.50    6.80
  -5  -5  -1   33.00    3.90
  -5  -5  -1   35.90    3.10
   5   5   1   35.90    6.10
   5   5   1   29.60    5.80
   5   5   1   29.20    5.10
  -4  -5  -1  166.58   11.40
   4   5   1  145.99   14.30
   4   5   1  136.09   14.00
   4   5   1  171.98   13.50
  -3  -5  -1   68.69    5.60
   3   5   1   56.49    7.20
   3   5   1   62.79    6.40
   3   5   1   47.20    6.30
   3   5   1   52.59    7.10
  -2  -5  -1   66.79    6.50
   2   5   1   64.09    7.60
   2   5   1   70.09    6.70
   2   5   1   66.59    6.90
   2   5   1   54.29    7.10
  -1  -5  -1    5.60    2.70
  -1  -5  -1   10.70    2.80
   1   5   1   10.20    2.90
   1   5   1    9.90    3.00
   1   5   1    6.90    2.50
   1   5   1    7.40    2.20
   0  -5  -1   23.90    3.30
   0  -5  -1   26.90    5.10
   0  -5  -1   25.80    4.20
   0   5   1   22.60    4.10
   0   5   1   24.50    4.50
   0   5   1   21.80    3.40
   0   5   1   22.30    3.70
   1  -5  -1  122.09   11.50
   1  -5  -1   95.59    9.00
   1  -5  -1  121.09   10.10
  -1   5   1   98.99    9.90
  -1   5   1  101.49    9.80
  -1   5   1  125.59    9.30
  -1   5   1  122.79    8.80
   2  -5  -1  310.87   23.60
   2  -5  -1  296.57   22.40
  -2   5   1  275.67   19.20
  -2   5   1  267.27   21.10
  -2   5   1  288.67   19.80
   3  -5  -1    1.90    1.70
   3  -5  -1    0.40    1.70
   3  -5  -1    1.40    1.20
  -3   5   1    2.70    1.10
  -3   5   1    2.00    1.60
   4  -5  -1  109.09    9.20
   4  -5  -1  117.89   12.70
  -4   5   1  134.79    9.70
   5  -5  -1   59.29    8.30
   5  -5  -1   42.80    4.40
  -5   5   1   48.20    4.10
   6  -5  -1   22.30    2.90
   6  -5  -1   35.40    6.30
   7  -5  -1   34.70    3.60
   7  -5  -1   43.50    8.70
   8  -5  -1   74.39   10.90
   8   4   1    4.60    2.60
   8   4   1    5.70    2.90
   8   4   1    1.10    2.30
   7   4   1   30.00    5.30
   7   4   1   30.80    5.50
   6   4   1  542.55   41.80
   6   4   1  587.94   42.50
   6   4   1  632.04   41.60
  -5  -4  -1  598.34   39.20
   5   4   1  599.84   42.80
   5   4   1  543.25   42.20
   5   4   1  634.14   41.70
  -4  -4  -1   39.20    3.20
   4   4   1   32.70    5.30
   4   4   1   38.30    4.80
   4   4   1   33.60    5.20
   4   4   1   41.50    5.70
  -3  -4  -1  673.93   44.50
   3   4   1  695.33   45.30
   3   4   1  663.03   45.60
   3   4   1  579.74   46.10
   3   4   1  685.23   46.60
  -2  -4  -1   58.19    5.70
   2   4   1   67.29    6.20
   2   4   1   62.79    6.90
   2   4   1   67.09    6.60
   2   4   1   57.79    7.00
  -1  -4  -1    7.00    1.90
   1   4   1   10.00    2.90
   1   4   1    4.80    2.00
   1   4   1    6.00    2.40
   1   4   1    8.30    2.10
   0  -4  -1  174.88   14.30
   0  -4  -1  169.68   12.60
   0  -4  -1  179.38   13.30
   0   4   1  164.58   12.50
   0   4   1  157.48   12.80
   0   4   1  180.48   13.80
   0   4   1  162.48   13.60
   1  -4  -1  103.59    8.60
   1  -4  -1  108.59   10.00
   1  -4  -1  100.19    7.80
  -1   4   1   96.09    8.60
  -1   4   1   88.89    8.50
  -1   4   1   93.39    7.80
  -1   4   1   96.09    7.40
   2  -4  -1  107.09   10.40
   2  -4  -1  107.39    8.60
  -2   4   1  109.49    7.50
  -2   4   1   91.29    7.00
   3  -4  -1   51.39    4.90
   3  -4  -1   69.09    5.80
   3  -4  -1   75.79    8.00
  -3   4   1   59.69    5.70
  -3   4   1   60.69    5.50
   4  -4  -1   -1.80    0.90
   4  -4  -1    3.00    2.40
   4  -4  -1    0.30    0.70
  -4   4   1    0.80    1.00
   5  -4  -1   69.89    8.80
  -5   4   1   66.09    4.60
  -5   4   1   55.49    5.00
   6  -4  -1   19.70    5.60
   7  -4  -1    8.70    1.30
   8  -4  -1   51.79    9.00
   8   3   1    4.00    2.30
   8   3   1    1.30    2.10
   8   3   1    7.00    2.70
   7   3   1   26.50    4.60
   7   3   1   28.80    4.80
   7   3   1   30.10    4.90
   6   3   1  142.99   11.10
   6   3   1  104.99   11.00
   6   3   1  116.39   11.00
   6   3   1  141.39   11.80
  -5  -3  -1 1460.25   98.59
   5   3   1 1634.04  100.69
   5   3   1 1422.76  101.19
   5   3   1 1545.75  101.59
  -4  -3  -1  172.08   12.20
   4   3   1  197.88   14.10
   4   3   1  183.88   14.90
   4   3   1  174.98   14.70
  -3  -3  -1  739.93   48.90
   3   3   1  781.62   50.29
   3   3   1  760.52   50.59
   3   3   1  668.43   50.99
   3   3   1  777.02   51.39
   2   3   1   10.20    2.70
   2   3   1   11.40    2.20
   2   3   1    9.20    2.30
   2   3   1    7.60    2.30
  -1  -3  -1 1589.44  105.49
   1   3   1 1667.73  106.69
   1   3   1 1585.64  105.89
   1   3   1 1599.54  106.49
   1   3   1 1601.74  105.59
   0  -3  -1   65.29    5.50
   0  -3  -1   52.99    4.80
   0  -3  -1   55.09    5.80
   0   3   1   55.89    5.50
   0   3   1   57.49    4.80
   0   3   1   64.79    5.30
   0   3   1   55.89    5.50
   1  -3  -1  427.46   30.00
   1  -3  -1  433.66   30.00
   1  -3  -1  472.05   30.50
   1  -3  -1  466.75   31.50
  -1   3   1  432.66   29.60
  -1   3   1  431.56   30.30
  -1   3   1  425.36   29.20
   2  -3  -1 1045.50   71.29
   2  -3  -1 1128.89   73.89
   2  -3  -1 1184.58   71.99
  -2   3   1 1073.59   70.79
  -2   3   1 1029.10   71.89
  -2   3   1 1091.19   70.89
   3  -3  -1  320.07   22.50
   3  -3  -1  353.86   27.10
  -3   3   1  353.16   23.00
   4  -3  -1  946.21   59.59
   4  -3  -1  805.92   56.09
   4  -3  -1  799.82   55.49
  -4   3   1  879.71   55.69
   5  -3  -1    0.50    0.30
   5  -3  -1   -1.10    1.90
   6  -3  -1  459.65   31.50
   6  -3  -1  376.46   26.70
   7  -3  -1  240.18   15.90
   7  -3  -1  230.38   20.10
   8  -3  -1  354.76   27.80
   8  -3  -1  341.07   23.20
   9   2   1    8.20    2.90
   9   2   1   12.70    2.20
   9   2   1   13.10    2.90
   8   2   1    0.40    1.10
   8   2   1   -0.80    1.70
   8   2   1   -0.50    1.50
   7   2   1  237.58   18.10
   7   2   1  231.18   16.90
   7   2   1  206.28   17.00
   7   2   1  233.58   17.50
   6   2   1   11.10    2.50
   6   2   1   18.60    2.90
   6   2   1   13.90    1.60
   6   2   1   17.80    3.20
  -5  -2  -1   22.30    2.40
   5   2   1   21.50    2.10
   5   2   1   21.40    4.10
   5   2   1   24.20    3.60
   5   2   1   24.50    3.80
   5   2   1   23.90    3.20
  -4  -2  -1  380.76   25.00
   4   2   1  388.96   27.00
   4   2   1  408.96   25.00
   4   2   1  359.26   26.70
   4   2   1  335.47   26.20
  -3  -2  -1   10.50    1.10
   3   2   1   11.60    2.00
   3   2   1   10.70    2.50
   3   2   1    6.40    1.90
   3   2   1   11.00    2.30
  -2  -2  -1 1535.65   99.89
   2   2   1 1470.25  100.89
   2   2   1 1643.14  101.69
   2   2   1 1545.55  100.69
   2   2   1 1488.55  101.39
  -1  -2  -1 9052.89  599.44
  -1  -2  -1 9036.60  596.74
   1   2   1 8571.24  595.34
   1   2   1 8852.71  598.64
   0  -2  -1 1500.95   93.69
   0  -2  -1 1469.75   93.99
   0  -2  -1 1394.06   93.29
   0   2   1 1393.06   93.29
   0   2   1 1430.56   93.59
   0   2   1 1392.46   93.89
   1  -2  -1   37.30    3.20
   1  -2  -1   39.70    4.40
   1  -2  -1   42.10    3.60
   1  -2  -1   46.00    3.90
  -1   2   1   42.90    3.30
  -1   2   1   42.20    3.10
   2  -2  -1  355.86   22.60
   2  -2  -1  351.26   22.90
   2  -2  -1  340.37   24.60
   2  -2  -1  361.26   23.30
  -2   2   1  328.07   23.00
  -2   2   1  328.57   24.40
   3  -2  -1 1003.80   66.89
   3  -2  -1 1080.99   64.29
   3  -2  -1 1016.00   64.39
   3  -2  -1  983.30   64.79
  -3   2   1  944.91   64.49
  -3   2   1  912.41   66.59
   4  -2  -1 1548.55   97.99
  -4   2   1 1380.96   97.59
   5  -2  -1   74.49    5.40
   5  -2  -1   89.89    8.30
   6  -2  -1   20.30    2.10
   6  -2  -1   26.70    4.90
   7  -2  -1    4.70    2.60
   7  -2  -1    4.00    1.30
   8  -2  -1   -2.50    2.30
   8  -2  -1   -2.10    1.10
   9  -2  -1   65.79    8.00
   9   1   1    1.80    3.00
   9   1   1   12.50    2.30
   8   1   1  119.19    8.50
   8   1   1  116.49    9.10
   8   1   1  108.69    9.70
   8   1   1  118.29   10.70
   8   1   1  113.59    8.50
   7   1   1   19.40    2.30
   7   1   1   17.80    2.70
   7   1   1   16.60    2.00
   7   1   1   10.50    3.20
   6   1   1   -1.00    1.60
   6   1   1    2.70    0.90
   6   1   1    4.50    1.40
   6   1   1    4.00    1.70
  -5  -1  -1   21.30    2.80
   5   1   1   24.00    3.20
   5   1   1   20.00    3.30
   5   1   1   25.70    2.30
   5   1   1   24.80    2.90
  -4  -1  -1   42.40    4.10
   4   1   1   48.80    4.80
   4   1   1   43.40    5.70
   4   1   1   54.29    4.70
   4   1   1   52.49    3.70
  -3  -1  -1 2879.51  199.58
   3   1   1 3019.70  200.18
   3   1   1 3004.10  200.58
   3   1   1 3407.26  200.68
  -2  -1  -1 1146.09   79.89
   2   1   1 1331.57   81.09
   2   1   1 1247.68   79.89
   2   1   1 1204.68   80.89
  -1  -1  -1  841.22   54.69
   1   1   1  821.42   54.69
   1   1   1  872.71   55.19
   1   1   1  811.62   55.09
   0   1   1 1391.66   98.69
   0   1   1 1388.16   99.79
   1  -1  -1    8.30    1.10
   1  -1  -1    8.70    0.70
   1  -1  -1   11.00    0.90
   1  -1  -1   11.20    1.70
  -1   1   1    9.90    1.10
  -1   1   1    9.70    1.50
   2  -1  -1   27.80    3.30
   2  -1  -1   32.90    2.40
  -2   1   1   29.50    3.30
  -2   1   1   31.00    2.20
   3  -1  -1    5.10    1.60
  -3   1   1    3.50    2.50
  -3   1   1    6.30    0.80
   4  -1  -1    5.10    1.80
  -4   1   1   -0.10    1.30
   5  -1  -1  651.83   40.60
   5  -1  -1  548.05   38.50
  -5   1   1  556.94   40.50
   6  -1  -1    1.30    1.00
   6  -1  -1    1.90    3.10
   7  -1  -1  237.38   17.50
   7  -1  -1  210.48   15.90
   8  -1  -1  161.78   13.30
   8  -1  -1  160.98   12.40
   9  -1  -1   59.29    6.30
   9   0   1   -0.50    1.20
   8   0   1   -2.30    1.00
   7   0   1    0.10    1.20
   7   0   1   -2.90    1.40
   6   0   1    0.00    0.40
   6   0   1   -0.10    0.70
   6   0   1    0.00    0.90
   6   0   1    0.00    1.10
  -5   0  -1    0.70    1.20
   5   0   1   -0.20    0.90
   5   0   1    0.10    0.90
   5   0   1    0.90    0.40
   5   0   1    1.60    0.80
  -4   0  -1    3.10    1.40
   4   0   1    1.70    0.80
   4   0   1    1.30    0.40
  -3   0  -1    0.60    0.90
  -3   0  -1    2.00    0.80
   3   0   1    1.00    0.70
   3   0   1    0.30    0.50
   3   0   1    0.60    0.50
  -2   0  -1   -0.30    0.50
  -2   0  -1    0.90    0.60
   2   0   1   -0.10    0.40
   2   0   1    1.00    0.60
   2   0   1   -0.20    0.30
  -1   0  -1    0.20    0.30
   1   0   1    0.00    0.20
   1   0   1    0.30    0.20
   1   0   1    0.30    0.20
   1   0  -1    0.20    0.20
   1   0  -1    0.30    0.20
   1   0  -1    0.50    0.20
  -1   0   1    0.00    0.20
  -1   0   1    0.00    0.10
   2   0  -1   -0.30    0.50
   2   0  -1    0.30    0.40
  -2   0   1    0.50    0.50
  -2   0   1   -0.60    0.30
   3   0  -1   -0.80    0.40
   3   0  -1    1.40    0.90
   3   0  -1    0.30    0.30
  -3   0   1    0.70    0.60
  -3   0   1    0.70    0.80
   4   0  -1    1.00    0.50
   4   0  -1   -0.30    0.90
   4   0  -1    0.70    0.90
   4   0  -1   -0.50    0.70
  -4   0   1   -0.30    0.80
  -4   0   1    1.70    1.30
   5   0  -1    1.20    0.90
   5   0  -1   -0.40    1.00
   5   0  -1    0.30    0.70
   5   0  -1    0.40    0.50
  -5   0   1    1.30    1.40
   6   0  -1    0.80    1.00
   6   0  -1    1.80    0.50
   6   0  -1   -0.40    0.80
  -6   0   1    0.60    1.70
   7   0  -1   -0.80    1.00
   9   0  -1   -2.50    1.10
   9  -1   1   18.60    3.50
   8  -1   1  114.49    9.60
   8  -1   1  123.09   10.50
   7  -1   1   18.20    3.70
   6  -1   1    4.20    1.20
   6  -1   1    7.60    2.60
   5  -1   1   30.70    4.30
   4  -1   1   59.59    5.90
  -3   1  -1 2893.01  196.48
   3  -1   1 3125.29  196.58
   2  -1   1 1180.68   77.89
  -1   1  -1  813.12   54.29
   1  -1   1  855.51   55.19
   1   1  -1   10.90    1.50
   1   1  -1    9.80    1.30
  -1  -1   1   10.20    1.00
  -1  -1   1    8.70    1.50
  -1  -1   1    7.40    1.30
   2   1  -1   24.60    2.80
   2   1  -1   30.40    3.10
   2   1  -1   31.20    2.30
  -2  -1   1   30.60    2.30
   3   1  -1    7.40    1.60
   3   1  -1    5.10    1.50
   3   1  -1    5.80    0.90
  -3  -1   1    4.10    1.50
  -3  -1   1    5.80    1.20
   4   1  -1    4.00    0.90
   4   1  -1    4.60    1.70
   4   1  -1    2.70    1.20
   4   1  -1    3.30    1.30
  -4  -1   1    3.10    1.50
   5   1  -1  535.15   36.80
   5   1  -1  526.55   37.20
   5   1  -1  582.14   37.50
  -5  -1   1  539.15   36.90
   6   1  -1    3.70    1.70
   6   1  -1    3.30    1.00
   6   1  -1    1.80    1.30
   6   1  -1    3.10    1.10
   7   1  -1  207.08   15.10
   7   1  -1  205.18   16.00
   7   1  -1  236.18   15.20
   7   1  -1  210.08   16.50
   8   1  -1  159.08   11.30
   8   1  -1  162.18   11.50
   8   1  -1  152.88   12.00
   8   1  -1  154.98   13.30
   9   1  -1   64.79    6.60
   9   1  -1   49.80    4.50
   9  -2   1   12.60    3.90
   8  -2   1   -0.30    2.10
   7  -2   1  222.78   18.80
   7  -2   1  230.58   15.60
   6  -2   1   17.10    1.60
   6  -2   1   17.60    4.20
   5  -2   1   30.20    4.60
   4  -2   1  443.66   31.80
   3  -2   1   10.50    2.60
  -2   2  -1 1396.66   98.79
   2  -2   1 1531.05   98.39
   2  -2   1 1555.34  100.59
   2  -2   1 1586.84   98.69
  -1   2  -1 8164.08  575.44
  -1   2  -1 8404.56  574.24
   1  -2   1 8998.30  578.14
   1  -2   1 9119.79  576.54
   0   2  -1 1508.25   95.39
   0   2  -1 1472.05   94.89
   0   2  -1 1438.16   94.69
   0   2  -1 1405.76   95.29
   0  -2   1 1438.36   94.99
   0  -2   1 1447.26   94.79
   1   2  -1   42.70    4.30
   1   2  -1   44.40    3.80
   1   2  -1   35.80    3.80
   1   2  -1   47.60    4.50
  -1  -2   1   44.90    3.80
  -1  -2   1   42.30    4.00
  -1  -2   1   42.10    4.40
   2   2  -1  350.26   24.90
   2   2  -1  346.87   24.50
   2   2  -1  357.56   24.30
   2   2  -1  382.06   25.10
  -2  -2   1  358.86   23.50
  -2  -2   1  331.97   24.80
   3   2  -1 1058.19   65.29
   3   2  -1  947.31   65.09
   3   2  -1  979.60   64.59
   3   2  -1  998.50   63.59
  -3  -2   1  936.21   63.29
  -3  -2   1  903.61   64.89
   4   2  -1 1350.46   94.99
   4   2  -1 1522.15   95.49
  -4  -2   1 1427.96   93.49
   5   2  -1   77.29    5.80
   5   2  -1   75.59    7.30
   5   2  -1   71.29    7.50
   5   2  -1   77.89    7.60
  -5  -2   1   78.29    6.20
   6   2  -1   23.10    2.30
   6   2  -1   19.60    3.70
   6   2  -1   23.80    3.20
   6   2  -1   17.30    3.70
  -6  -2   1   18.50    2.70
   7   2  -1    0.50    2.50
   7   2  -1    6.50    2.30
   7   2  -1    5.00    1.10
   7   2  -1    3.40    1.50
   7   2  -1    6.10    2.40
   8   2  -1   -0.30    1.70
   8   2  -1   -0.90    1.00
   8   2  -1    0.90    1.70
   8   2  -1    0.20    0.70
   9   2  -1   63.39    7.70
   9   2  -1   68.39    6.20
   9   2  -1   82.99    7.40
   8  -3   1    3.50    0.90
   8  -3   1    7.70    3.70
   7  -3   1   26.50    5.60
   7  -3   1   31.80    2.50
   6  -3   1  165.08   14.00
   6  -3   1  130.99    9.30
   5  -3   1 1702.23  103.79
   5  -3   1 1473.25   98.99
   5  -3   1 1430.76   99.29
  -4   3  -1  173.18   11.00
   4  -3   1  156.58   10.90
   4  -3   1  154.18   11.30
   4  -3   1  177.58   14.60
  -3   3  -1  695.33   49.20
  -3   3  -1  700.03   49.00
   3  -3   1  786.72   51.89
   3  -3   1  797.92   49.00
  -2   3  -1   10.30    2.00
  -2   3  -1    7.40    1.70
  -2   3  -1   10.00    0.80
  -2   3  -1   10.70    0.80
   2  -3   1   12.60    3.30
   2  -3   1   11.30    1.90
   2  -3   1    9.10    1.50
  -1   3  -1 1483.65  102.59
  -1   3  -1 1631.34  101.89
  -1   3  -1 1548.15  102.59
  -1   3  -1 1509.35  101.49
   1  -3   1 1666.03  102.29
   1  -3   1 1513.05  101.89
   0   3  -1   51.19    4.70
   0   3  -1   57.89    5.50
   0   3  -1   55.99    5.50
   0   3  -1   53.09    5.00
   0  -3   1   62.29    5.30
   0  -3   1   61.39    4.90
   1   3  -1  441.36   31.70
   1   3  -1  433.56   30.80
   1   3  -1  508.95   32.00
   1   3  -1  457.25   31.10
  -1  -3   1  436.46   31.10
  -1  -3   1  444.36   30.80
   2   3  -1  998.10   71.49
   2   3  -1 1116.59   70.69
   2   3  -1 1064.39   71.59
   2   3  -1 1096.59   70.99
  -2  -3   1 1043.10   69.89
   3   3  -1  398.66   26.70
   3   3  -1  346.77   27.30
   3   3  -1  390.86   27.00
   3   3  -1  383.86   27.80
  -3  -3   1  375.76   25.30
   4   3  -1  759.52   57.29
   4   3  -1  912.61   57.39
   4   3  -1  887.11   58.49
   4   3  -1  831.02   58.09
  -4  -3   1  852.01   55.59
   5   3  -1    0.30    1.60
   5   3  -1    1.30    1.80
   5   3  -1   -2.40    1.70
   5   3  -1    3.00    1.80
  -5  -3   1   -0.40    0.60
   6   3  -1  316.87   26.50
   6   3  -1  413.96   26.70
   6   3  -1  387.66   27.40
   6   3  -1  331.87   26.40
  -6  -3   1  364.96   24.40
   7   3  -1  218.58   16.90
   7   3  -1  225.78   17.70
   7   3  -1  204.48   17.10
   8   3  -1  275.77   22.70
   8   3  -1  308.87   23.10
   8   3  -1  294.17   21.60
   8  -4   1   -0.60    3.70
   7  -4   1   28.40    6.50
   7  -4   1   28.90    2.50
   6  -4   1  540.35   35.60
   5  -4   1  579.34   37.10
   5  -4   1  524.35   36.30
  -4   4  -1   38.00    3.50
  -4   4  -1   40.30    3.90
   4  -4   1   43.10    6.40
   4  -4   1   44.30    4.10
   4  -4   1   30.60    3.50
  -3   4  -1  631.74   46.20
  -3   4  -1  646.14   46.00
   3  -4   1  737.53   49.30
   3  -4   1  745.73   46.30
  -2   4  -1   54.49    5.60
  -2   4  -1   63.39    4.50
  -2   4  -1   57.79    4.20
  -2   4  -1   56.79    5.70
   2  -4   1   49.90    4.80
   2  -4   1   61.49    5.60
   2  -4   1   58.19    7.20
  -1   4  -1    8.20    1.50
  -1   4  -1    6.70    2.00
  -1   4  -1    8.70    1.70
   1  -4   1    6.40    2.20
   1  -4   1    6.90    1.70
   1  -4   1    5.80    2.90
   0   4  -1  178.38   13.80
   0   4  -1  168.78   12.80
   0   4  -1  163.98   13.70
   0   4  -1  162.78   12.50
   0  -4   1  182.18   13.40
   0  -4   1  162.98   12.60
   1   4  -1   88.39    9.20
   1   4  -1   93.69    8.40
   1   4  -1  105.69    9.60
   1   4  -1  101.99    8.80
  -1  -4   1  110.79    8.50
  -1  -4   1  104.59    9.10
   2   4  -1   98.69    9.30
   2   4  -1   85.49    8.70
   2   4  -1   95.79    8.40
   2   4  -1   88.49    8.00
   3   4  -1   71.09    6.50
   3   4  -1   72.89    7.70
   3   4  -1   55.59    7.00
   3   4  -1   63.59    6.60
  -3  -4   1   64.69    5.40
   4   4  -1    3.20    1.50
   4   4  -1   -0.20    1.70
   4   4  -1    2.40    2.40
   4   4  -1    0.10    1.50
  -4  -4   1    2.70    0.80
   5   4  -1   57.39    7.30
   5   4  -1   68.29    6.90
   5   4  -1   48.40    6.70
  -5  -4   1   60.39    4.80
   6   4  -1   15.40    3.60
   6   4  -1   23.70    4.40
   6   4  -1   16.30    4.30
  -6  -4   1   14.40    2.10
   7   4  -1   10.00    3.10
   7   4  -1    6.50    3.20
   8   4  -1   55.69    7.40
   8   4  -1   50.99    6.60
   8   4  -1   57.99    7.80
   8  -5   1   15.20    6.00
   7  -5   1  120.89   13.70
   7  -5   1  104.29    8.20
   6  -5   1   31.60    3.50
   6  -5   1   39.30    7.70
  -5   5  -1   31.20    3.00
   5  -5   1   32.90    6.70
   5  -5   1   27.50    4.20
   5  -5   1   27.30    3.20
  -4   5  -1  159.18   12.30
   4  -5   1  175.58   16.20
  -3   5  -1   58.59    6.00
  -3   5  -1   55.69    6.00
   3  -5   1   80.59    9.20
   3  -5   1   72.99    6.40
   3  -5   1   55.79    5.50
  -2   5  -1   68.29    5.10
  -2   5  -1   63.39    5.30
  -2   5  -1   67.59    6.70
   2  -5   1   86.49    9.10
   2  -5   1   68.49    6.70
   2  -5   1   56.39    5.80
  -1   5  -1    6.50    1.80
  -1   5  -1   10.40    2.70
  -1   5  -1   11.20    1.80
  -1   5  -1    9.50    2.50
   1  -5   1   11.10    3.60
   1  -5   1   10.80    2.80
   0   5  -1   20.00    3.60
   0   5  -1   28.30    3.40
   0   5  -1   23.50    3.40
   0   5  -1   30.30    5.20
   0  -5   1   24.80    3.30
   0  -5   1   26.40    4.30
   1   5  -1  115.49   10.80
   1   5  -1  105.69    9.70
   1   5  -1   99.59   10.30
   1   5  -1  118.99    9.70
  -1  -5   1  118.29   10.30
  -1  -5   1  119.79   10.30
   2   5  -1  277.07   20.70
   2   5  -1  269.77   21.90
   2   5  -1  282.67   23.20
   2   5  -1  284.07   21.10
   3   5  -1   -1.70    2.00
   3   5  -1    0.50    2.00
   3   5  -1    3.10    2.20
   3   5  -1    2.50    1.20
  -3  -5   1    2.40    1.10
   4   5  -1  105.29   11.80
   4   5  -1  138.49   13.10
   4   5  -1  137.59   11.60
  -4  -5   1  134.19    9.70
   5   5  -1   50.29    6.30
   5   5  -1   50.49    7.00
   5   5  -1   47.50    7.20
  -5  -5   1   49.30    4.20
   6   5  -1   25.40    4.70
   6   5  -1   26.80    5.30
   6   5  -1   33.70    6.40
  -6  -5   1   25.90    2.90
   7   5  -1   32.20    5.70
   7   5  -1   33.80    6.10
   7   5  -1   25.70    5.70
   8   5  -1   73.49    9.50
   8   5  -1   79.59    9.10
   7  -6   1   18.10    6.20
  -6   6  -1   37.80    3.40
   6  -6   1   42.20    8.60
   6  -6   1   34.10    4.40
  -5   6  -1   23.40    3.20
   5  -6   1   21.60    6.20
   5  -6   1   20.80    3.20
  -4   6  -1  190.98   14.20
   4  -6   1  167.78   13.80
   4  -6   1  175.18   14.90
   4  -6   1  210.48   18.80
  -3   6  -1    5.30    0.60
  -3   6  -1    1.90    2.00
  -3   6  -1    4.70    0.70
   3  -6   1    3.80    1.30
   3  -6   1    6.30    2.50
   3  -6   1    1.80    3.20
  -2   6  -1   56.39    6.70
  -2   6  -1   59.79    4.90
  -2   6  -1   58.39    5.20
   2  -6   1   63.19    6.90
   2  -6   1   65.59    8.60
   2  -6   1   47.50    5.60
  -1   6  -1  123.79    9.70
  -1   6  -1  125.49    9.30
  -1   6  -1  104.09   10.70
  -1   6  -1  102.09   10.70
   1  -6   1  128.69   10.90
   1  -6   1  139.09   13.20
   1  -6   1   94.99    9.50
   0   6  -1   19.30    3.20
   0   6  -1   20.70    3.60
   0   6  -1   10.70    3.50
   0   6  -1   22.10    4.60
   0  -6   1   18.10    4.00
   0  -6   1   15.30    4.60
   0  -6   1   13.40    2.70
   1   6  -1   15.30    3.30
   1   6  -1   12.00    3.10
   1   6  -1   16.30    4.40
  -1  -6   1   20.20    4.80
   2   6  -1    1.10    2.50
   2   6  -1    7.50    2.50
   2   6  -1    5.10    2.50
   3   6  -1  155.28   14.40
   3   6  -1  152.48   12.80
   3   6  -1  127.89   13.60
  -3  -6   1  147.39   11.60
   4   6  -1  193.68   18.40
   4   6  -1  234.68   18.80
   4   6  -1  188.28   17.90
  -4  -6   1  205.28   15.00
   5   6  -1    0.30    1.60
   5   6  -1    0.30    2.00
   5   6  -1   -2.30    2.90
  -5  -6   1    2.70    1.00
  -5  -6   1    3.40    2.10
   6   6  -1   43.40    8.40
   6   6  -1   68.19    9.60
   6   6  -1   65.99    8.00
  -6  -6   1   55.99    5.80
  -6  -6   1   69.79    5.50
   7   6  -1  181.18   16.10
   7   6  -1  167.38   16.90
  -6   7  -1   21.60    3.00
   6  -7   1   15.00    3.40
   6  -7   1   24.90    7.60
  -5   7  -1    2.40    2.00
   5  -7   1   -1.80    1.80
   5  -7   1   -0.70    3.80
  -4   7  -1  495.15   36.50
   4  -7   1  552.44   41.40
  -3   7  -1  327.87   22.60
  -3   7  -1  335.97   22.40
  -3   7  -1  319.57   25.40
   3  -7   1  352.16   29.10
   3  -7   1  374.56   26.30
  -2   7  -1   41.70    4.70
  -2   7  -1   43.90    4.10
  -2   7  -1   47.70    6.40
   2  -7   1   36.60    6.00
   2  -7   1   50.29    9.10
  -1   7  -1    2.50    1.40
  -1   7  -1   -1.40    1.90
  -1   7  -1    0.10    1.80
   1  -7   1   -0.20    2.10
   1  -7   1    3.10    3.40
   0   7  -1   22.40    4.80
   0   7  -1   26.30    4.20
   0  -7   1   24.60    5.80
   1   7  -1  523.35   39.90
   1   7  -1  528.45   37.90
  -1  -7   1  558.74   40.50
   2   7  -1   23.80    4.30
   2   7  -1   15.20    4.30
   2   7  -1   29.50    6.20
  -2  -7   1   23.40    5.40
   3   7  -1    4.60    2.60
   3   7  -1    4.90    2.80
   3   7  -1    2.20    2.80
  -3  -7   1    1.60    2.70
  -3  -7   1    4.40    2.10
   4   7  -1   -1.60    1.90
  -4  -7   1    1.50    1.60
  -4  -7   1   -4.20    2.10
   5   7  -1  239.28   23.60
   5   7  -1  300.17   22.60
   5   7  -1  303.57   25.00
  -5  -7   1  261.47   21.00
  -5  -7   1  276.37   19.50
   6   7  -1   37.80    6.50
   6   7  -1   33.20    7.00
  -6  -7   1   35.80    5.00
  -6  -7   1   43.20    4.10
  -5   8  -1   65.19    7.50
   5  -8   1   72.09   12.20
  -4   8  -1   19.50    4.00
   4  -8   1   13.60    5.10
  -3   8  -1  252.07   17.30
  -3   8  -1  246.38   16.90
   3  -8   1  262.97   24.10
  -2   8  -1   52.29    5.10
  -2   8  -1   48.40    7.30
   2  -8   1   56.19   10.20
  -1   8  -1  529.15   40.00
  -1   8  -1  518.05   36.90
   1  -8   1  561.74   42.30
   0   8  -1    1.80    2.10
   0   8  -1    2.40    3.50
   1   8  -1   26.20    6.40
   1   8  -1   19.20    4.40
  -1  -8   1   25.00    6.10
   2   8  -1  106.79   12.50
   2   8  -1  103.89   10.40
  -2  -8   1   92.89   11.60
   3   8  -1  102.19   10.60
   3   8  -1   86.99   12.10
  -3  -8   1  120.69   11.90
   4   8  -1   15.30    4.00
   4   8  -1   29.10    7.00
  -4  -8   1   17.50    5.20
  -4  -8   1   20.10    4.50
   5   8  -1   13.40    4.30
   5   8  -1    5.60    5.00
   5   8  -1   14.00    5.20
  -5  -8   1   12.40    4.10
  -5  -8   1    6.70    2.90
   4  -9   1  178.88   20.00
  -3   9  -1   24.60    2.50
  -3   9  -1   26.60    3.10
   3  -9   1   16.00    7.00
  -2   9  -1   15.80    2.80
  -2   9  -1    9.60    3.30
  -2   9  -1   16.80    4.00
   2  -9   1   11.40    6.40
  -1   9  -1    9.10    3.70
  -1   9  -1    6.50    2.50
   1  -9   1    6.90    4.10
   0   9  -1  180.98   18.10
   0   9  -1  200.38   15.50
   0  -9   1  167.08   19.10
   1   9  -1   18.60    4.00
   1   9  -1   15.50    5.20
  -1  -9   1    9.40    5.40
   2   9  -1   55.79    7.40
   2   9  -1   45.10    9.40
  -2  -9   1   52.19    9.00
   3   9  -1   24.20    6.60
   3   9  -1   40.40    6.40
  -3  -9   1   31.40    8.70
   4   9  -1    5.30    3.80
   4   9  -1    3.60    2.70
  -2  10  -1   -0.80    1.70
  -2  10  -1    8.40    4.20
   2 -10   1   -7.20    3.70
  -1  10  -1   75.19    8.00
  -1  10  -1   89.39   11.30
   1 -10   1   89.69   13.20
   0  10  -1   11.80    3.70
   0  10  -1   19.90    6.30
   0 -10   1    2.60    5.40
   1  10  -1   10.30    3.60
   1  10  -1    3.90    5.30
  -1 -10   1    2.70    5.30
   2  10  -1    0.90    3.20
   2  10  -1    0.50    4.30
  -2 -10   1   -6.30    3.70
  -2 -10  -2    3.40    4.70
   2  10   2    3.20    3.20
   2  10   2    4.20    4.30
  -1 -10  -2    1.80    4.20
   1  10   2    3.50    3.00
   1  10   2    0.70    4.20
   0 -10  -2   92.69   12.50
   0  10   2   87.69   12.00
   0  10   2   81.19    9.00
   1 -10  -2    6.60    6.80
  -1  10   2   20.20    6.80
  -1  10   2   13.20    3.20
   2 -10  -2   14.90    6.70
  -2  10   2   31.10    7.70
  -2  10   2   28.70    4.00
  -4  -9  -2    6.20    4.30
   4   9   2    9.20    3.20
   4   9   2    6.70    4.60
   3   9   2   17.90    4.50
   3   9   2   17.40    5.50
  -2  -9  -2  220.58   20.80
   2   9   2  244.58   22.30
   2   9   2  233.98   19.30
  -1  -9  -2   55.29   10.00
   1   9   2   69.99    7.70
   1   9   2   70.69   11.20
   0  -9  -2   -3.50    2.70
   0   9   2    0.90    3.50
   0   9   2    2.00    2.40
   1  -9  -2    3.40    4.60
  -1   9   2    0.60    3.60
  -1   9   2    1.70    2.00
   2  -9  -2   48.50   10.30
  -2   9   2   49.80    5.00
  -2   9   2   33.70    6.80
  -2   9   2   52.49    8.20
   3  -9  -2   54.99   10.50
  -3   9   2   64.49    5.20
  -3   9   2   60.49    5.70
   4  -9  -2   -0.80    4.20
  -5  -8  -2    3.90    3.20
   5   8   2    7.10    2.90
   5   8   2   -1.10    3.30
   5   8   2   -3.60    4.50
  -4  -8  -2  180.68   15.80
  -4  -8  -2  165.68   14.20
   4   8   2  174.38   18.30
   4   8   2  197.78   16.40
  -3  -8  -2   -3.70    2.80
   3   8   2    2.10    2.90
   3   8   2   -1.70    1.80
  -2  -8  -2   12.50    4.10
   2   8   2    9.30    3.40
   2   8   2    6.30    3.50
  -1  -8  -2   45.90    9.00
   1   8   2   53.59    6.40
   1   8   2   55.49    8.40
   0  -8  -2   70.19   13.10
   0   8   2  102.59   11.40
   0   8   2   97.99    9.10
   1  -8  -2   26.60    6.80
  -1   8   2   27.40    5.90
  -1   8   2   25.90    3.90
   2  -8  -2    5.50    3.20
  -2   8   2    0.90    2.70
  -2   8   2    0.20    1.30
  -2   8   2   -1.50    1.90
   3  -8  -2    4.00    4.30
  -3   8   2    4.90    2.80
  -3   8   2    4.80    1.90
  -3   8   2    8.10    1.40
   4  -8  -2    2.40    4.40
  -4   8   2    6.80    3.10
  -5   8   2   34.30    5.30
  -6  -7  -2   13.00    3.00
  -6  -7  -2   19.00    3.10
   6   7   2   11.00    4.80
   6   7   2   12.00    4.60
   6   7   2   13.60    3.50
  -5  -7  -2   -3.50    2.00
  -5  -7  -2   -0.90    1.20
   5   7   2    4.00    2.90
   5   7   2   -4.00    3.00
   5   7   2    0.80    1.70
  -4  -7  -2   58.89    5.90
  -4  -7  -2   52.89    7.30
   4   7   2   68.99    9.80
   4   7   2   46.20    8.60
   4   7   2   58.59    7.10
  -3  -7  -2    4.80    2.10
  -3  -7  -2    7.10    3.30
   3   7   2    4.00    3.20
   3   7   2   11.70    3.40
   3   7   2    9.30    3.90
  -2  -7  -2  104.69   11.40
   2   7   2  131.49   12.50
   2   7   2  128.39   10.90
   2   7   2   85.89   11.30
  -1  -7  -2   23.30    4.80
   1   7   2   18.30    3.80
   1   7   2   25.20    5.10
   0  -7  -2    2.00    3.30
   0   7   2    2.20    2.00
   0   7   2    2.40    1.80
   1  -7  -2    2.00    3.30
  -1   7   2    7.00    2.50
  -1   7   2    7.00    2.20
  -1   7   2    3.40    2.30
   2  -7  -2   58.79    8.80
  -2   7   2   53.99    5.50
  -2   7   2   39.50    6.30
  -2   7   2   48.60    4.60
   3  -7  -2   11.30    4.50
  -3   7   2    9.60    1.30
   4  -7  -2  155.48   15.60
  -4   7   2  116.99   10.90
   5  -7  -2   47.40    9.40
  -5   7   2   36.70    4.90
   6  -7  -2   27.70    8.00
   7   6   2   27.00    5.70
   7   6   2   32.50    6.40
  -6  -6  -2   77.29    5.60
  -6  -6  -2   68.19    5.90
   6   6   2   79.19    8.60
   6   6   2   63.09   10.00
   6   6   2   80.09    9.80
  -5  -6  -2  213.98   14.50
  -5  -6  -2  196.88   15.60
   5   6   2  192.88   18.40
   5   6   2  209.78   17.30
   5   6   2  222.18   19.00
  -4  -6  -2  354.26   23.90
  -4  -6  -2  337.47   25.10
   4   6   2  359.56   27.30
   4   6   2  302.17   27.00
   4   6   2  355.26   27.80
  -3  -6  -2  274.67   20.60
  -3  -6  -2  302.47   23.50
   3   6   2  294.07   21.90
   3   6   2  252.47   22.90
   3   6   2  306.77   23.70
  -2  -6  -2   -0.60    1.80
   2   6   2    0.00    1.70
   2   6   2    0.90    2.00
   2   6   2   -2.10    1.50
  -1  -6  -2  112.59   11.10
   1   6   2  114.19    9.70
   1   6   2  100.59    9.90
   1   6   2  124.89   11.40
   1   6   2   83.89   13.10
   0  -6  -2  456.75   32.30
   0  -6  -2  390.16   29.50
   0   6   2  426.36   31.30
   0   6   2  384.66   29.70
   0   6   2  435.36   29.30
   1  -6  -2  192.78   16.50
   1  -6  -2  142.29   13.10
  -1   6   2  168.68   13.40
  -1   6   2  189.68   15.00
  -1   6   2  186.18   12.90
  -1   6   2  153.28   14.30
   2  -6  -2   -2.30    1.30
   2  -6  -2   -0.30    1.70
  -2   6   2    1.50    1.30
  -2   6   2    1.30    0.90
   3  -6  -2  292.77   24.00
  -3   6   2  272.17   20.50
  -3   6   2  273.67   18.40
  -3   6   2  266.67   18.10
   4  -6  -2   39.60    4.70
   4  -6  -2   54.49    8.20
  -4   6   2   43.10    5.10
   5  -6  -2  105.59    9.80
   5  -6  -2  146.29   14.60
  -5   6   2  131.69    9.80
   6  -6  -2  240.88   18.50
   6  -6  -2  284.07   24.20
   7  -6  -2   45.80    7.00
   7  -6  -2   65.39    9.90
   8   5   2   40.10    7.00
   8   5   2   35.00    6.50
   7   5   2   32.90    6.30
   7   5   2   36.30    6.80
   7   5   2   36.40    6.10
   6   5   2  333.37   26.90
   6   5   2  343.57   27.20
   6   5   2  344.57   25.90
  -5  -5  -2   62.59    4.60
  -5  -5  -2   56.09    5.50
   5   5   2   53.89    7.80
   5   5   2   61.79    6.90
  -4  -5  -2  236.18   16.20
  -4  -5  -2  229.28   17.20
   4   5   2  198.18   19.00
   4   5   2  250.57   18.40
   4   5   2  244.68   19.80
  -3  -5  -2   41.00    3.90
  -3  -5  -2   33.20    4.40
   3   5   2   37.80    5.50
   3   5   2   24.70    4.70
   3   5   2   37.50    4.60
   3   5   2   24.00    4.70
  -2  -5  -2  876.01   59.39
  -2  -5  -2  847.42   58.59
   2   5   2  913.41   58.99
   2   5   2  849.02   60.29
   2   5   2  850.71   59.19
  -1  -5  -2  128.29   12.70
  -1  -5  -2  140.69   12.00
   1   5   2  137.79   10.60
   1   5   2  125.89   10.80
   1   5   2  106.09   11.20
   1   5   2  124.79   11.60
   0  -5  -2   12.00    2.50
   0  -5  -2    8.20    2.90
   0   5   2   12.80    2.50
   0   5   2   17.80    3.70
   0   5   2   12.90    2.30
   0   5   2   10.60    2.70
   1  -5  -2   22.30    4.80
   1  -5  -2   19.10    3.70
   1  -5  -2   22.80    3.40
  -1   5   2   24.80    4.20
  -1   5   2   28.10    3.30
  -1   5   2   21.00    2.70
  -1   5   2   20.80    4.00
   2  -5  -2    6.70    1.80
   2  -5  -2    9.30    3.40
  -2   5   2    8.40    1.70
  -2   5   2   11.20    1.40
  -2   5   2    5.80    2.10
  -2   5   2    9.00    2.00
   3  -5  -2   27.10    5.70
   3  -5  -2   18.10    2.80
  -3   5   2   18.60    3.50
  -3   5   2   21.20    3.40
   4  -5  -2  224.88   18.10
   4  -5  -2  165.48   13.50
  -4   5   2  189.18   13.80
   5  -5  -2  232.08   17.80
   5  -5  -2  298.67   23.10
  -5   5   2  255.07   17.60
   6  -5  -2  163.08   15.00
   6  -5  -2  123.29   10.00
   7  -5  -2  285.57   21.10
   7  -5  -2  349.27   27.20
   8  -5  -2   10.30    5.50
   8   4   2  436.26   32.40
   8   4   2  434.66   33.10
   8   4   2  437.06   32.20
   7   4   2  221.28   18.10
   7   4   2  216.68   18.40
   6   4   2  259.47   19.50
   6   4   2  263.27   20.60
   6   4   2  226.88   19.90
  -5  -4  -2    5.20    0.90
  -5  -4  -2    6.20    1.30
   5   4   2    4.60    2.30
   5   4   2    4.40    2.30
   5   4   2    2.60    1.70
  -4  -4  -2  492.75   31.30
   4   4   2  436.06   34.30
   4   4   2  503.15   33.50
   4   4   2  497.85   34.70
   4   4   2  424.76   33.50
  -3  -4  -2  138.29    9.80
   3   4   2  150.78   11.20
   3   4   2  145.89   12.30
   3   4   2  115.29   11.10
   3   4   2  116.79   11.70
  -2  -4  -2    3.30    1.50
   2   4   2    3.70    1.80
   2   4   2    5.10    1.90
   2   4   2    4.70    2.10
   2   4   2    7.80    2.20
  -1  -4  -2  608.74   41.80
  -1  -4  -2  664.23   43.10
   1   4   2  656.83   43.30
   1   4   2  543.45   42.80
   1   4   2  613.14   42.30
   1   4   2  621.94   41.90
   0  -4  -2  328.07   23.60
   0  -4  -2  357.16   24.40
   0  -4  -2  362.36   25.40
   0   4   2  317.77   24.60
   0   4   2  343.47   24.00
   0   4   2  338.97   23.50
   0   4   2  327.07   24.60
   1  -4  -2 1260.77   77.19
   1  -4  -2 1075.99   76.29
   1  -4  -2 1252.67   78.89
  -1   4   2 1114.79   75.89
  -1   4   2 1143.19   77.29
  -1   4   2 1106.79   76.39
   2  -4  -2  552.24   38.60
   2  -4  -2  557.24   36.60
  -2   4   2  508.05   35.00
  -2   4   2  523.85   35.40
   3  -4  -2  463.95   32.90
  -3   4   2  416.96   29.80
   4  -4  -2  183.98   15.60
   4  -4  -2  153.38   11.80
  -4   4   2  176.38   12.00
   5  -4  -2   26.50    5.80
   5  -4  -2   23.10    2.40
  -5   4   2   29.20    2.40
   6  -4  -2    8.00    3.40
   6  -4  -2    7.70    1.20
   7  -4  -2    3.20    1.00
   7  -4  -2    5.50    5.90
   8  -4  -2   17.80    5.20
   8   3   2   12.50    3.40
   8   3   2   17.30    3.40
   8   3   2   16.60    3.80
   7   3   2   51.69    6.40
   7   3   2   48.40    6.00
   7   3   2   50.49    5.90
   6   3   2  101.49   11.00
   6   3   2  146.39   11.10
   6   3   2  125.39   11.20
   6   3   2  129.39   11.60
   5   3   2   29.70    3.80
   5   3   2   23.10    4.20
   5   3   2   23.50    4.10
  -4  -3  -2   25.60    2.10
   4   3   2   24.30    4.50
   4   3   2   24.80    4.30
   4   3   2   21.00    4.00
   4   3   2   29.00    3.70
  -3  -3  -2  180.48   12.20
   3   3   2  180.78   13.90
   3   3   2  190.28   14.60
   3   3   2  184.78   13.50
   3   3   2  154.58   14.10
  -2  -3  -2 1144.69   73.19
   2   3   2 1096.69   73.69
   2   3   2 1146.59   73.39
   2   3   2  995.00   74.09
   2   3   2 1145.49   74.39
  -1  -3  -2 1559.74  103.09
   1   3   2 1530.65  103.09
   1   3   2 1592.94  103.49
   1   3   2 1657.73  104.19
   1   3   2 1513.55  103.99
   0  -3  -2   71.69    6.40
   0  -3  -2   71.89    6.30
   0  -3  -2   58.29    5.20
   0  -3  -2   68.49    5.80
   0   3   2   57.89    5.20
   0   3   2   65.79    5.60
   0   3   2   62.39    6.00
   1  -3  -2 2414.06  149.79
   1  -3  -2 2427.76  150.68
   1  -3  -2 2200.78  150.08
   1  -3  -2 2372.06  149.29
  -1   3   2 2167.18  148.39
  -1   3   2 2210.98  148.89
  -1   3   2 2198.18  149.49
   2  -3  -2   44.10    4.00
   2  -3  -2   51.39    4.80
   2  -3  -2   61.49    4.80
  -2   3   2   51.29    3.50
  -2   3   2   49.99    3.70
  -2   3   2   45.60    4.50
   3  -3  -2  147.09    9.70
   3  -3  -2  130.39    9.80
   3  -3  -2  140.19   15.40
   3  -3  -2  117.49    8.90
  -3   3   2  128.99    9.40
   4  -3  -2  553.64   38.80
   4  -3  -2  642.04   42.70
  -4   3   2  601.04   39.00
   5  -3  -2    1.00    1.80
   5  -3  -2    1.20    0.40
   6  -3  -2   79.99    5.80
   6  -3  -2   94.89   10.00
   7  -3  -2    0.60    0.50
   7  -3  -2   -0.40    2.40
   8  -3  -2   76.09    5.70
   8  -3  -2   84.39    9.80
   9   2   2  209.18   15.20
   9   2   2  195.98   16.40
   9   2   2  187.18   14.30
   8   2   2   34.90    4.00
   8   2   2   31.20    4.90
   8   2   2   35.70    4.60
   7   2   2  182.18   14.50
   7   2   2  180.88   14.30
   7   2   2  188.38   13.90
   7   2   2  173.28   14.90
   6   2   2   12.40    3.20
   6   2   2   12.70    2.60
   6   2   2   18.50    3.10
   6   2   2   17.30    3.40
  -5  -2  -2 1040.50   71.39
   5   2   2 1138.29   73.59
   5   2   2 1224.38   72.99
   5   2   2 1085.49   73.39
   5   2   2  987.70   72.99
  -4  -2  -2   36.30    2.80
   4   2   2   32.80    4.40
   4   2   2   38.10    3.80
   4   2   2   29.40    3.90
   4   2   2   36.60    4.30
  -3  -2  -2 1062.39   73.99
   3   2   2 1272.07   76.29
   3   2   2 1163.38   75.19
   3   2   2 1096.79   75.39
   3   2   2 1111.29   75.89
   2   2   2 3185.38  215.58
   2   2   2 3511.15  216.28
   2   2   2 3304.27  215.38
   2   2   2 3237.68  216.08
  -1  -2  -2  294.67   19.80
  -1  -2  -2  272.27   19.00
   1   2   2  282.57   19.30
   1   2   2  272.67   19.70
   1   2   2  268.67   19.00
   0   2   2 3804.32  250.27
   0   2   2 3459.35  247.88
   0   2   2 3839.82  252.67
   0   2   2 3248.18  245.28
   1  -2  -2   12.20    1.30
   1  -2  -2   15.10    1.80
   1  -2  -2   11.00    2.30
   1  -2  -2   12.50    1.80
  -1   2   2   12.10    1.20
  -1   2   2   10.80    1.40
  -1   2   2   13.20    2.40
   2  -2  -2  318.07   20.40
   2  -2  -2  306.47   19.90
   2  -2  -2  328.87   20.70
   2  -2  -2  301.87   21.90
  -2   2   2  289.17   20.40
  -2   2   2  274.67   21.60
   3  -2  -2   79.19    5.60
   3  -2  -2   89.09    6.20
   3  -2  -2   90.19    8.00
   3  -2  -2   87.19    6.10
  -3   2   2   80.79    5.80
  -3   2   2   74.79    7.60
   4  -2  -2  157.88   11.00
   4  -2  -2  177.28   13.80
  -4   2   2  178.58   11.10
  -4   2   2  146.79   13.30
   5  -2  -2  964.10   65.99
   5  -2  -2 1137.69   69.39
  -5   2   2  949.11   68.89
   6  -2  -2    1.00    0.70
   6  -2  -2    0.90    2.10
   7  -2  -2   36.40    3.50
   7  -2  -2   49.90    6.50
   8  -2  -2   39.80    5.70
   8  -2  -2   29.30    3.20
   9  -2  -2   43.10    6.30
   9   1   2   79.19    8.00
   8   1   2   53.49    6.90
   8   1   2   58.69    4.50
   8   1   2   58.49    5.10
   8   1   2   50.19    4.40
   8   1   2   52.49    5.70
   7   1   2  217.78   14.10
   7   1   2  196.18   14.30
   7   1   2  184.88   15.70
   7   1   2  207.08   15.00
   6   1   2    3.00    1.10
   6   1   2    0.80    1.70
   6   1   2    4.50    1.00
   6   1   2    4.00    1.50
   5   1   2  438.96   30.10
   5   1   2  420.86   30.30
   5   1   2  468.15   30.50
   5   1   2  437.86   29.20
  -4  -1  -2    2.80    1.10
   4   1   2    2.30    1.30
   4   1   2    3.50    0.70
   4   1   2    1.60    1.20
  -3  -1  -2   21.10    2.00
   3   1   2   23.80    2.90
   3   1   2   22.60    1.70
   3   1   2   17.20    2.70
  -2  -1  -2  178.68   12.70
   2   1   2  188.48   13.70
   2   1   2  192.08   13.30
   2   1   2  202.48   12.70
   2   1   2  204.08   13.90
  -1  -1  -2  838.02   55.49
  -1  -1  -2  864.01   55.99
   1   1   2  850.21   55.59
   1   1   2  844.32   55.89
   0  -1  -2 2203.58  154.38
   0  -1  -2 2381.76  154.08
   0   1   2 2192.28  154.28
   0   1   2 2245.98  153.58
   1  -1  -2  390.16   27.00
   1  -1  -2  408.96   26.40
   1  -1  -2  408.76   26.10
   1  -1  -2  421.36   26.50
  -1   1   2  385.16   26.20
  -1   1   2  367.36   27.00
  -1   1   2  429.66   26.10
  -1   1   2  395.16   26.40
   2  -1  -2 6392.96  420.96
   2  -1  -2 6465.95  421.66
   3  -1  -2  139.99    8.60
   3  -1  -2  117.49    9.90
  -3   1   2  113.49   10.10
  -3   1   2  127.59    8.60
   4  -1  -2 1495.75   90.29
   4  -1  -2 1262.17   88.29
  -4   1   2 1365.56   88.49
  -4   1   2 1313.57   90.19
   5  -1  -2  251.37   18.40
   5  -1  -2  310.47   20.40
  -5   1   2  266.87   18.50
  -5   1   2  265.87   20.40
   6  -1  -2  241.58   17.20
  -6   1   2  255.07   19.40
   7  -1  -2   -2.30    1.20
   8  -1  -2   28.40    4.00
   8  -1  -2   40.50    5.00
   9  -1  -2   -0.40    1.70
   9   0   2    3.60    1.40
   9   0   2    2.80    1.60
   8   0   2   10.10    2.00
   8   0   2    8.30    2.70
   7   0   2  387.96   25.60
   7   0   2  343.57   25.70
   6   0   2  122.19    9.20
   6   0   2  108.79    9.00
   5   0   2  378.76   27.30
   5   0   2  423.96   27.00
   5   0   2  419.26   28.00
  -4   0  -2    0.80    0.90
   4   0   2    0.70    0.60
   4   0   2    0.50    1.00
   4   0   2    0.10    0.50
  -3   0  -2 4602.94  298.97
  -2   0  -2 1271.27   86.59
   2   0   2 1326.97   86.49
   2   0   2 1380.16   86.39
  -1   0  -2 1501.75   97.39
   2   0  -2 1521.15   94.69
   2   0  -2 1469.15   94.99
  -2   0   2 1459.55   94.79
  -2   0   2 1374.06   95.09
   3   0  -2 2870.61  185.18
   3   0  -2 3012.60  184.88
  -3   0   2 2818.82  185.08
  -3   0   2 2682.63  185.38
   4   0  -2  252.37   16.00
   4   0  -2  208.48   15.50
  -4   0   2  219.68   15.80
  -4   0   2  218.18   16.30
   5   0  -2  146.99   10.40
   5   0  -2  132.09   10.00
   5   0  -2  115.09    9.90
   5   0  -2  150.98    9.40
  -5   0   2  120.49   10.60
  -5   0   2  130.09   10.10
   6   0  -2  989.90   65.19
  -6   0   2  982.00   66.49
   7   0  -2   -0.60    0.80
   7   0  -2   -1.30    1.30
   7   0  -2    1.10    1.00
   8   0  -2   36.50    5.00
   8   0  -2   43.00    4.40
   9   0  -2    0.30    1.20
   9  -1   2  105.19    9.40
   8  -1   2   52.29    5.40
   8  -1   2   57.89    6.20
   7  -1   2  188.58   15.00
   7  -1   2  220.78   16.30
   6  -1   2   -0.30    1.00
   6  -1   2    5.60    2.30
   5  -1   2  550.54   38.20
   4  -1   2    0.50    1.30
   3  -1   2   21.40    3.20
   2  -1   2  195.88   14.20
  -1   1  -2  835.12   54.39
   0   1  -2 2697.43  198.48
   0  -1   2 2888.71  191.38
   0  -1   2 2801.52  190.08
   1   1  -2  437.36   27.90
   1   1  -2  428.46   27.40
   1   1  -2  404.56   27.60
  -1  -1   2  429.26   27.30
  -1  -1   2  390.96   27.80
  -1  -1   2  399.56   27.60
   2   1  -2 6106.09  387.06
   2   1  -2 5946.41  388.46
  -2  -1   2 5367.76  384.66
  -2  -1   2 5442.26  386.66
   3   1  -2  123.49    9.20
   3   1  -2  132.19    9.30
   3   1  -2  123.89    8.40
  -3  -1   2  104.89    9.20
  -3  -1   2  117.99    8.70
   4   1  -2 1216.18   87.59
   4   1  -2 1463.95   86.89
  -4  -1   2 1340.57   87.49
  -4  -1   2 1297.57   87.99
   5   1  -2  245.38   18.70
   5   1  -2  276.27   19.00
   5   1  -2  254.97   18.30
  -5  -1   2  267.27   19.00
  -5  -1   2  256.07   18.50
   6   1  -2  265.57   19.20
   6   1  -2  262.17   18.10
   6   1  -2  252.17   19.20
   6   1  -2  264.27   18.40
  -6  -1   2  266.77   19.10
   7   1  -2   -3.00    1.50
   7   1  -2    0.30    0.80
   7   1  -2    0.50    1.20
   7   1  -2    0.10    0.90
   8   1  -2   37.10    4.40
   8   1  -2   42.40    3.70
   8   1  -2   32.80    5.40
   8   1  -2   39.80    3.90
   9   1  -2   -0.40    1.20
   9   1  -2    0.90    1.80
   9  -2   2  226.88   18.50
   8  -2   2   43.90    6.10
   8  -2   2   35.30    3.70
   7  -2   2  193.08   13.70
   7  -2   2  210.68   17.10
   6  -2   2   22.20    4.50
   5  -2   2 1242.18   83.99
   4  -2   2   42.10    5.30
   3  -2   2 1172.38   78.69
  -2   2  -2 3192.28  212.88
  -2   2  -2 3122.89  212.78
   2  -2   2 3527.95  214.68
  -1   2  -2  269.57   17.60
  -1   2  -2  257.27   17.50
  -1   2  -2  274.77   18.30
   1  -2   2  250.37   17.70
   1  -2   2  271.17   17.90
   0   2  -2 3900.61  278.07
   0   2  -2 3846.02  275.87
   0  -2   2 4243.28  278.57
   0  -2   2 4043.40  279.87
   1   2  -2    8.20    1.90
   1   2  -2    9.80    1.90
   1   2  -2   15.40    1.80
  -1  -2   2   15.70    2.10
  -1  -2   2   12.80    2.30
   2   2  -2  323.47   22.00
   2   2  -2  329.57   22.50
   2   2  -2  324.47   21.80
  -2  -2   2  306.07   22.40
  -2  -2   2  308.37   21.90
  -2  -2   2  304.97   21.00
   3   2  -2   83.99    6.20
   3   2  -2   92.19    7.60
   3   2  -2   83.39    7.20
  -3  -2   2   79.99    6.00
  -3  -2   2   78.99    7.50
   4   2  -2  161.08   12.50
   4   2  -2  143.69   11.90
   4   2  -2  140.89   11.80
  -4  -2   2  157.98   10.80
   5   2  -2  926.11   63.39
   5   2  -2  944.61   64.79
   5   2  -2 1036.80   65.59
   5   2  -2  936.61   64.99
  -5  -2   2  988.10   63.79
   6   2  -2    1.70    1.20
   6   2  -2    1.90    0.80
   6   2  -2   -2.00    1.90
   6   2  -2    4.60    1.50
  -6  -2   2   -0.30    1.20
   7   2  -2   35.80    3.40
   7   2  -2   46.80    5.10
   7   2  -2   38.10    4.30
   7   2  -2   31.90    5.40
  -7  -2   2   31.20    4.10
   8   2  -2   30.50    4.90
   8   2  -2   26.70    4.40
   8   2  -2   29.00    3.70
   8   2  -2   30.00    2.80
   9   2  -2   42.10    5.30
   9   2  -2   46.00    4.50
   9   2  -2   42.10    6.80
   8  -3   2   17.40    1.70
   8  -3   2   15.20    4.70
   7  -3   2   54.99    7.70
   7  -3   2   55.99    4.00
   6  -3   2  164.28   15.00
   5  -3   2   26.00    1.80
   5  -3   2   22.80    2.40
   5  -3   2   29.80    5.40
   4  -3   2   25.80    2.00
   4  -3   2   25.30    2.20
   4  -3   2   31.30    5.60
  -3   3  -2  173.68   12.00
  -3   3  -2  166.68   12.20
   3  -3   2  172.08   14.50
  -2   3  -2 1083.79   72.99
  -2   3  -2 1075.09   72.99
   2  -3   2 1158.68   72.69
   2  -3   2 1207.88   75.29
   2  -3   2 1018.00   72.29
  -1   3  -2 1497.95  100.79
  -1   3  -2 1583.84  100.99
  -1   3  -2 1553.74  101.79
   1  -3   2 1610.74  101.49
   1  -3   2 1486.25  101.09
   0   3  -2   62.69    5.20
   0   3  -2   58.19    5.80
   0   3  -2   63.89    5.90
   0   3  -2   65.99    5.40
   0  -3   2   55.39    5.10
   0  -3   2   70.89    5.70
   1   3  -2 2266.07  150.88
   1   3  -2 2311.27  151.88
   1   3  -2 2293.97  151.08
   1   3  -2 2401.66  151.98
  -1  -3   2 2393.56  150.88
  -1  -3   2 2187.18  151.18
   2   3  -2   55.89    5.10
   2   3  -2   52.59    5.80
   2   3  -2   49.80    5.60
   2   3  -2   48.00    5.10
  -2  -3   2   45.60    5.10
  -2  -3   2   58.69    6.10
  -2  -3   2   50.79    4.40
   3   3  -2  133.29   10.90
   3   3  -2  112.59   11.10
   3   3  -2  137.69   11.90
   3   3  -2  151.88   10.80
  -3  -3   2  132.79   11.50
  -3  -3   2  136.29    9.50
   4   3  -2  664.53   40.90
   4   3  -2  518.25   40.70
   4   3  -2  584.94   41.40
   4   3  -2  599.04   41.80
  -4  -3   2  593.04   39.00
   5   3  -2    0.00    1.40
   5   3  -2    5.50    2.40
   5   3  -2    2.30    1.50
   5   3  -2    0.20    1.50
  -5  -3   2    1.40    0.90
   6   3  -2   76.79    7.70
   6   3  -2   85.29    7.70
   6   3  -2   75.29    8.20
   6   3  -2   63.79    7.70
  -6  -3   2   73.89    6.10
   7   3  -2    1.70    1.40
   7   3  -2    0.60    1.80
   7   3  -2    1.10    1.30
  -7  -3   2    0.50    1.00
   8   3  -2   73.79    8.40
   8   3  -2   76.09    7.50
   8   3  -2   94.79   10.00
   8  -4   2  451.85   35.50
   7  -4   2  205.98   13.60
   7  -4   2  192.48   18.40
   6  -4   2  229.18   15.50
   5  -4   2    4.20    1.30
   5  -4   2    2.60    0.80
   5  -4   2    7.50    3.50
  -4   4  -2  493.75   33.40
  -4   4  -2  467.85   33.00
   4  -4   2  495.75   33.50
   4  -4   2  536.05   37.20
  -3   4  -2  120.79    9.90
  -3   4  -2  131.09    9.90
   3  -4   2  143.29   12.50
   3  -4   2  141.59   10.00
   3  -4   2  110.29    9.20
  -2   4  -2    5.80    1.00
  -2   4  -2    7.90    0.90
  -2   4  -2    7.20    2.00
  -2   4  -2    8.30    2.00
   2  -4   2   10.50    2.10
   2  -4   2    6.10    1.40
   2  -4   2    1.50    2.50
  -1   4  -2  659.53   42.40
  -1   4  -2  630.54   43.40
  -1   4  -2  611.24   42.00
   1  -4   2  611.34   42.40
   1  -4   2  649.83   43.00
   0   4  -2  321.87   24.40
   0   4  -2  340.47   24.50
   0   4  -2  338.47   23.60
   0   4  -2  334.57   23.30
   0  -4   2  339.07   24.00
   0  -4   2  337.17   23.40
   1   4  -2 1171.78   76.89
   1   4  -2 1182.68   78.09
   1   4  -2 1093.49   77.89
   1   4  -2 1166.78   77.09
  -1  -4   2 1199.08   76.79
  -1  -4   2 1123.79   77.29
   2   4  -2  502.05   34.50
   2   4  -2  513.15   34.30
   2   4  -2  487.65   35.30
   2   4  -2  463.05   35.10
  -2  -4   2  502.65   34.60
  -2  -4   2  487.95   33.50
   3   4  -2  413.26   32.80
   3   4  -2  484.85   32.10
   3   4  -2  487.75   33.50
   3   4  -2  438.76   32.20
  -3  -4   2  450.55   30.70
   4   4  -2  172.18   14.30
   4   4  -2  200.78   14.40
   4   4  -2  164.98   15.10
   4   4  -2  156.58   14.70
  -4  -4   2  178.28   12.70
   5   4  -2   23.10    4.90
   5   4  -2   22.50    4.70
   5   4  -2   31.40    5.00
  -5  -4   2   27.10    2.70
   6   4  -2    9.90    3.60
   6   4  -2    6.70    3.00
   6   4  -2    9.60    3.10
  -6  -4   2    9.20    1.80
   7   4  -2    0.50    1.90
   7   4  -2    1.40    3.10
   7   4  -2    3.10    2.40
   8   4  -2   20.00    4.40
   8   4  -2   12.10    3.50
   8   4  -2   18.60    4.30
   8  -5   2   38.50    8.50
   7  -5   2   32.50    3.50
   7  -5   2   42.60    8.00
   6  -5   2  295.17   20.40
  -5   5  -2   57.49    4.60
   5  -5   2   49.90    4.90
   5  -5   2   67.09    8.80
   5  -5   2   50.99    5.60
  -4   5  -2  216.08   16.30
   4  -5   2  240.38   20.20
  -3   5  -2   27.40    3.90
  -3   5  -2   31.50    4.00
   3  -5   2   33.50    4.00
   3  -5   2   29.90    3.50
   3  -5   2   37.50    6.80
  -2   5  -2  830.42   58.29
  -2   5  -2  886.31   58.69
  -2   5  -2  845.42   60.19
   2  -5   2  957.20   63.09
   2  -5   2  948.71   60.29
  -1   5  -2  135.89   11.20
  -1   5  -2  126.69   11.20
  -1   5  -2  129.49   10.10
  -1   5  -2  126.79    9.70
   1  -5   2  109.79   10.00
   1  -5   2  145.49   13.00
   1  -5   2  132.19   10.90
   0   5  -2    8.70    2.60
   0   5  -2   10.70    2.40
   0   5  -2   12.80    2.60
   0   5  -2   12.00    3.30
   0  -5   2   11.90    2.30
   0  -5   2   12.00    2.90
   1   5  -2   17.70    3.10
   1   5  -2   19.00    3.50
   1   5  -2   27.40    4.80
   1   5  -2   16.70    3.50
  -1  -5   2   17.40    3.60
  -1  -5   2   19.50    3.60
   2   5  -2    4.70    2.20
   2   5  -2   10.10    2.50
   2   5  -2    5.00    2.30
   2   5  -2   12.50    4.10
   3   5  -2   14.20    4.20
   3   5  -2   13.80    3.50
   3   5  -2   16.00    3.70
   3   5  -2   22.40    3.70
   4   5  -2  190.58   15.60
   4   5  -2  204.68   17.30
   4   5  -2  160.88   16.10
  -4  -5   2  204.58   13.80
   5   5  -2  247.48   21.60
   5   5  -2  258.77   21.70
   5   5  -2  278.47   20.60
  -5  -5   2  250.37   17.70
   6   5  -2  167.68   14.90
   6   5  -2  152.68   13.20
   6   5  -2  133.29   13.20
  -6  -5   2  137.89   10.50
   7   5  -2  288.27   24.60
   7   5  -2  349.27   25.10
   7   5  -2  304.37   26.00
   8   5  -2   17.10    4.80
   8   5  -2   16.90    4.80
   7  -6   2   29.60    7.90
   6  -6   2   57.39    5.80
  -5   6  -2  206.88   14.20
   5  -6   2  200.88   15.50
   5  -6   2  167.58   14.20
  -4   6  -2  336.37   24.10
   4  -6   2  331.57   24.70
  -3   6  -2  299.47   20.40
  -3   6  -2  284.67   23.00
   3  -6   2  342.17   23.70
   3  -6   2  352.16   26.90
  -2   6  -2    0.10    0.70
  -2   6  -2   -0.60    0.90
  -2   6  -2    0.00    1.40
   2  -6   2   -3.90    1.70
   2  -6   2    0.50    1.40
   2  -6   2    0.60    1.70
  -1   6  -2   83.19    9.50
  -1   6  -2   89.89    9.90
  -1   6  -2  121.89    9.10
  -1   6  -2  112.09    8.50
   1  -6   2  123.69   12.20
   1  -6   2  120.99   10.20
   1  -6   2   85.89    8.70
   0   6  -2  431.66   28.70
   0   6  -2  401.36   28.90
   0   6  -2  400.46   30.40
   0   6  -2  351.96   29.70
   0  -6   2  443.66   30.10
   0  -6   2  371.56   28.60
   0  -6   2  446.16   31.90
   1   6  -2  188.78   14.90
   1   6  -2  180.48   15.10
   1   6  -2  180.88   18.40
   1   6  -2  200.48   16.80
  -1  -6   2  186.88   15.70
   2   6  -2   -0.60    1.60
   2   6  -2    2.00    1.70
   2   6  -2    1.10    2.20
   3   6  -2  264.87   21.80
   3   6  -2  218.08   20.90
   3   6  -2  275.27   20.30
  -3  -6   2  266.57   19.00
   4   6  -2   64.89    8.50
   4   6  -2   44.80    7.90
  -4  -6   2   56.99    5.30
   5   6  -2  162.98   15.20
   5   6  -2  137.99   13.00
   5   6  -2  126.09   13.90
  -5  -6   2  145.69   10.60
   6   6  -2  235.08   21.70
   6   6  -2  248.38   22.40
   6   6  -2  300.77   21.60
  -6  -6   2  234.88   18.70
  -6  -6   2  259.87   17.70
   7   6  -2   39.20    7.70
  -6   7  -2   14.50    2.50
   6  -7   2   17.60    6.60
   6  -7   2   13.50    3.30
  -5   7  -2   -3.30    1.70
   5  -7   2   -5.50    3.00
  -4   7  -2   53.39    6.10
   4  -7   2   62.99    8.40
   4  -7   2   44.80    7.00
   4  -7   2   44.60    6.30
  -3   7  -2    9.60    2.90
  -3   7  -2    7.80    1.00
  -3   7  -2    6.60    1.10
   3  -7   2    6.50    3.00
   3  -7   2    7.00    4.10
  -2   7  -2  125.39   10.40
  -2   7  -2  145.19   10.10
  -2   7  -2  117.79   12.10
   2  -7   2  139.39   14.80
   2  -7   2  136.29   12.60
  -1   7  -2   21.10    3.60
  -1   7  -2   16.70    4.20
  -1   7  -2   24.80    3.30
   1  -7   2   21.90    5.10
   1  -7   2   27.40    6.30
   0   7  -2    0.60    1.70
   0   7  -2    0.40    2.10
   0  -7   2    1.40    2.60
   0  -7   2    2.20    2.20
   1   7  -2    9.00    2.40
   1   7  -2    4.30    3.00
  -1  -7   2    3.70    3.50
   2   7  -2   42.30    7.60
   2   7  -2   42.60    7.40
   2   7  -2   49.90    6.10
  -2  -7   2   53.29    7.30
   3   7  -2    8.80    3.10
   3   7  -2    3.50    2.60
   3   7  -2    2.70    3.50
  -3  -7   2    8.50    2.40
   4   7  -2  132.59   12.00
   4   7  -2   93.79   13.70
  -4  -7   2  125.79   11.80
   5   7  -2   56.19    8.00
   5   7  -2   27.70    6.20
   5   7  -2   53.29    6.50
  -5  -7   2   30.70    5.40
  -5  -7   2   42.60    4.40
   6   7  -2   26.50    4.90
   6   7  -2   31.00    7.40
  -6  -7   2   22.80    3.40
  -6  -7   2   19.30    4.60
  -5   8  -2    5.50    3.00
  -4   8  -2  163.38   14.80
   4  -8   2  196.88   19.00
  -3   8  -2   -0.70    1.40
  -3   8  -2    0.10    0.70
   3  -8   2    0.00    3.30
  -2   8  -2    7.70    3.20
  -2   8  -2   10.40    3.30
  -2   8  -2    7.00    2.00
   2  -8   2    6.80    4.20
  -1   8  -2   59.99    6.00
  -1   8  -2   61.89    8.40
   1  -8   2   53.29    9.90
   0   8  -2   89.29   11.20
   0   8  -2  104.09    9.30
   0  -8   2  100.39   14.20
   1   8  -2   27.50    6.40
   1   8  -2   28.70    5.10
  -1  -8   2   26.70    6.40
   2   8  -2    2.50    2.70
   2   8  -2   -1.10    2.60
  -2  -8   2   -1.00    2.80
   3   8  -2    5.40    3.10
   3   8  -2   13.70    3.50
  -3  -8   2    7.40    3.80
   4   8  -2    2.10    2.00
   4   8  -2    7.80    4.50
  -4  -8   2   -2.70    3.00
   5   8  -2   26.70    5.80
   5   8  -2   27.30    6.40
   5   8  -2   19.80    7.00
  -5  -8   2   27.10    4.20
  -5  -8   2   18.90    5.10
   4  -9   2    1.40    5.40
  -3   9  -2   16.60    2.00
  -3   9  -2   20.60    4.00
  -3   9  -2   17.50    2.40
   3  -9   2    7.80    5.00
  -2   9  -2  235.08   17.00
  -2   9  -2  219.68   20.60
  -2   9  -2  227.28   17.60
   2  -9   2  249.78   23.60
  -1   9  -2   66.39   10.00
  -1   9  -2   84.99    8.10
   1  -9   2   93.09   11.70
   0   9  -2    0.30    2.40
   0   9  -2    3.20    3.00
   0  -9   2   -4.30    3.20
   1   9  -2    1.80    2.30
   1   9  -2    1.30    3.40
  -1  -9   2    3.40    4.30
   2   9  -2   32.70    7.20
  -2  -9   2   35.30    7.80
   3   9  -2   57.69   10.30
   3   9  -2   70.49    8.20
  -3  -9   2   54.59    9.70
   4   9  -2   -0.40    3.20
   4   9  -2    4.90    3.20
  -4  -9   2   -3.40    3.40
  -2  10  -2    9.10    3.70
  -2  10  -2    4.90    2.20
   2 -10   2    5.70    4.60
  -1  10  -2   13.20    3.50
  -1  10  -2    0.80    2.50
   1 -10   2   -0.90    4.10
   0  10  -2   97.89   13.10
   0  10  -2   88.19    9.60
   0 -10   2   95.09   12.70
   1  10  -2    6.50    5.30
   1  10  -2   10.90    3.60
  -1 -10   2    3.60    5.50
   2  10  -2   21.80    5.20
   2  10  -2   28.20    8.00
  -2 -10   2   18.50    6.60
  -2 -10  -3   40.40    8.80
   2  10   3   45.10    9.10
   2  10   3   43.20   11.20
   1  10   3    0.20    4.70
   1  10   3   -0.60    2.60
   0 -10  -3  153.98   17.40
   0  10   3  138.79   12.50
   0  10   3  117.59   15.10
   1 -10  -3   -6.20    3.00
  -1  10   3    1.30    2.20
   2 -10  -3   20.30    6.80
  -2  10   3    9.60    2.60
  -2  10   3   18.20    6.80
  -4  -9  -3   35.20    6.60
   4   9   3   29.40    5.50
   4   9   3   23.30    6.60
  -3  -9  -3   75.99   10.30
   3   9   3   74.49    8.80
   3   9   3   77.69   11.40
  -2  -9  -3   -0.60    3.20
   2   9   3    1.40    2.50
   2   9   3   -0.30    3.20
  -1  -9  -3    7.80    4.80
   1   9   3   10.00    4.50
   1   9   3   11.70    3.60
   0  -9  -3   60.39   11.10
   0   9   3   54.99    9.70
   0   9   3   70.19    7.20
   1  -9  -3   24.50    7.10
  -1   9   3   14.00    3.10
  -1   9   3   12.50    4.50
   2  -9  -3   38.60    9.20
  -2   9   3   43.40    4.70
  -2   9   3   32.80    6.80
   3  -9  -3   13.60    5.50
  -3   9   3    6.70    2.30
  -3   9   3    1.70    3.60
   4  -9  -3  254.07   25.50
  -5  -8  -3   28.90    5.50
  -5  -8  -3   37.70    4.50
   5   8   3   22.00    5.60
   5   8   3   20.80    7.70
   5   8   3   34.60    6.10
  -4  -8  -3   35.30    6.60
  -4  -8  -3   40.70    5.30
   4   8   3   37.70    6.60
   4   8   3   35.50    7.50
  -3  -8  -3    5.80    3.00
   3   8   3    4.80    2.80
   3   8   3    6.80    3.90
  -2  -8  -3  143.99   14.00
   2   8   3  131.59   12.30
   2   8   3  130.19   14.30
  -1  -8  -3    8.40    4.60
   1   8   3    5.70    3.20
   1   8   3    9.60    3.00
   0  -8  -3  142.19   17.60
   0   8   3  164.28   14.20
   0   8   3  147.59   14.90
   1  -8  -3   73.89   10.40
  -1   8   3   70.39    6.80
  -1   8   3   66.39    9.00
   2  -8  -3   12.80    4.90
  -2   8   3   22.20    2.90
  -2   8   3   15.00    3.10
  -2   8   3   17.50    4.50
   3  -8  -3  207.58   19.90
  -3   8   3  171.28   15.80
  -3   8   3  189.18   12.80
  -3   8   3  181.38   13.50
   4  -8  -3   77.09   11.70
  -4   8   3   76.09    8.40
   5  -8  -3   64.39   12.20
  -5   8   3   79.09    7.80
  -6  -7  -3   41.40    4.60
   6   7   3   49.60    8.90
   6   7   3   39.70    7.80
  -5  -7  -3   31.90    5.00
  -5  -7  -3   40.20    3.80
   5   7   3   33.50    7.00
   5   7   3   42.10    5.60
   5   7   3   25.80    6.00
  -4  -7  -3  229.18   16.60
  -4  -7  -3  220.68   17.90
   4   7   3  206.28   20.00
   4   7   3  241.28   18.70
   4   7   3  195.58   20.30
  -3  -7  -3   27.50    5.00
  -3  -7  -3   24.40    5.30
   3   7   3   40.00    7.40
   3   7   3   24.60    6.00
   3   7   3   35.10    5.60
  -2  -7  -3  516.05   35.30
   2   7   3  402.56   35.00
   2   7   3  469.05   33.70
   2   7   3  473.55   35.80
  -1  -7  -3   23.30    5.40
   1   7   3   19.00    4.10
   1   7   3   19.70    4.50
   0  -7  -3   11.90    4.70
   0   7   3   10.00    2.70
   1  -7  -3  182.08   17.20
  -1   7   3  174.98   14.10
  -1   7   3  171.58   15.40
  -1   7   3  170.98   13.30
   2  -7  -3  228.38   20.00
  -2   7   3  212.08   14.70
  -2   7   3  194.68   17.10
  -2   7   3  192.08   15.40
   3  -7  -3   60.89    9.30
  -3   7   3   60.89    5.10
  -3   7   3   60.69    4.60
   4  -7  -3   81.29   11.00
  -4   7   3   64.89    7.30
   5  -7  -3   -3.80    3.70
  -5   7   3   -0.10    1.90
   6  -7  -3   -2.80    4.30
  -6   7   3    2.10    1.90
   7   6   3   45.50    8.30
   7   6   3   63.09    9.10
   6   6   3   92.39   10.40
   6   6   3   76.89    8.80
   6   6   3   62.09    9.90
  -5  -6  -3  159.88   13.20
  -5  -6  -3  182.08   12.30
   5   6   3  181.08   16.50
   5   6   3  188.38   15.30
   5   6   3  149.39   16.00
  -4  -6  -3   35.20    5.10
  -4  -6  -3   44.00    4.30
   4   6   3   53.19    7.50
   4   6   3   39.70    7.20
   4   6   3   35.30    6.60
  -3  -6  -3    7.80    2.10
   3   6   3    8.70    2.60
   3   6   3   17.60    3.80
   3   6   3    8.30    3.20
  -2  -6  -3   38.00    5.40
   2   6   3   43.50    7.20
   2   6   3   28.20    5.80
   2   6   3   39.00    5.10
  -1  -6  -3   29.20    5.30
   1   6   3   28.40    5.70
   1   6   3   26.70    4.90
   1   6   3   31.30    4.20
   0  -6  -3  378.56   27.10
   0  -6  -3  285.97   23.90
   0   6   3  347.37   26.00
   0   6   3  349.77   24.00
   0   6   3  324.67   24.60
   1  -6  -3  459.15   35.90
  -1   6   3  496.85   37.20
  -1   6   3  546.85   36.20
  -1   6   3  535.95   37.50
  -1   6   3  553.74   35.40
   2  -6  -3   48.30    7.20
  -2   6   3   38.90    3.60
  -2   6   3   36.00    4.20
  -2   6   3   40.30    6.00
   3  -6  -3    1.40    2.30
   3  -6  -3    0.80    1.40
  -3   6   3    2.70    1.70
  -3   6   3    1.50    0.50
   4  -6  -3   28.50    7.90
   4  -6  -3   18.90    4.00
  -4   6   3   21.70    3.50
   5  -6  -3   47.70    5.50
   5  -6  -3   63.69    9.00
  -5   6   3   58.29    5.30
   6  -6  -3    0.00    1.40
   6  -6  -3    0.80    3.10
  -6   6   3    0.70    1.10
   7  -6  -3   96.49   12.60
   8   5   3  135.19   13.00
   8   5   3  124.89   13.10
   7   5   3   14.90    4.40
   7   5   3   21.40    4.90
   7   5   3   28.60    5.90
   6   5   3   18.80    4.80
   6   5   3   13.40    4.60
   6   5   3   15.40    3.80
  -5  -5  -3    9.70    1.40
  -5  -5  -3    8.00    1.90
   5   5   3   12.60    3.40
   5   5   3   11.90    3.90
   5   5   3    7.20    3.40
  -4  -5  -3  260.47   17.20
  -4  -5  -3  240.68   18.10
   4   5   3  213.78   20.00
   4   5   3  255.37   19.20
   4   5   3  262.47   20.80
  -3  -5  -3  923.61   60.19
  -3  -5  -3  858.91   58.99
   3   5   3  990.30   60.69
   3   5   3  807.02   61.59
   3   5   3  955.90   62.29
   3   5   3  791.22   60.49
  -2  -5  -3  562.54   38.50
  -2  -5  -3  548.25   37.80
   2   5   3  568.14   38.10
   2   5   3  522.45   38.30
   2   5   3  575.54   39.70
   2   5   3  495.85   39.10
  -1  -5  -3  215.68   16.70
   1   5   3  194.98   15.20
   1   5   3  202.78   16.70
   1   5   3  191.98   15.70
   0  -5  -3   59.89    5.80
   0  -5  -3   59.39    7.40
   0   5   3   62.69    7.00
   0   5   3   67.59    7.00
   0   5   3   65.79    5.80
   0   5   3   58.39    6.00
   1  -5  -3  549.45   39.70
   1  -5  -3  654.83   42.80
  -1   5   3  570.14   39.80
  -1   5   3  604.84   39.20
  -1   5   3  586.54   40.90
  -1   5   3  546.55   40.70
   2  -5  -3   95.79    9.80
  -2   5   3   77.69    6.20
  -2   5   3   89.69    7.00
  -2   5   3   81.29    7.70
   3  -5  -3   51.49    5.20
   3  -5  -3   71.39    8.50
  -3   5   3   60.79    4.10
  -3   5   3   57.99    5.80
   4  -5  -3   91.29    7.70
   4  -5  -3  113.79   11.50
  -4   5   3   94.69    7.80
   5  -5  -3  192.68   16.80
   5  -5  -3  146.89   12.00
  -5   5   3  170.68   11.80
   6  -5  -3  165.58   12.80
   6  -5  -3  207.28   18.20
   7  -5  -3  229.08   16.30
   8  -5  -3   -1.10    3.50
   8   4   3    0.00    2.20
   8   4   3    2.50    2.10
   8   4   3    1.00    2.20
   7   4   3    0.80    1.70
   7   4   3   -1.00    2.00
   6   4   3    1.50    2.20
   6   4   3   -1.20    1.60
   6   4   3   -1.20    1.30
  -5  -4  -3  914.31   58.59
   5   4   3  907.51   62.49
   5   4   3  808.92   62.09
   5   4   3  965.00   61.59
  -4  -4  -3  178.78   11.50
  -4  -4  -3  161.28   12.20
   4   4   3  181.98   13.60
   4   4   3  166.88   14.50
   4   4   3  173.08   14.60
   4   4   3  137.99   13.40
  -3  -4  -3    1.50    0.60
  -3  -4  -3    0.90    0.90
   3   4   3   -3.30    1.50
   3   4   3    0.20    1.40
   3   4   3    1.00    1.30
   3   4   3   -0.50    0.90
  -2  -4  -3  235.08   17.00
  -2  -4  -3  237.48   17.40
   2   4   3  223.98   18.30
   2   4   3  228.28   17.20
   2   4   3  234.28   17.60
  -1  -4  -3 1742.73  117.19
  -1  -4  -3 1905.11  118.39
   1   4   3 1751.62  118.49
   1   4   3 1787.42  117.29
   1   4   3 1730.63  117.69
   0  -4  -3  473.55   33.00
   0  -4  -3  528.25   34.80
   0   4   3  478.55   32.80
   0   4   3  462.95   34.00
   0   4   3  477.95   33.30
   1  -4  -3  530.55   36.80
   1  -4  -3  502.85   37.80
   1  -4  -3  604.44   39.30
  -1   4   3  538.95   36.30
  -1   4   3  547.85   37.00
  -1   4   3  553.64   37.80
   2  -4  -3  655.93   42.40
   2  -4  -3  587.74   42.50
   2  -4  -3  682.63   44.60
  -2   4   3  607.44   41.30
  -2   4   3  590.74   40.70
   3  -4  -3    1.10    1.30
   3  -4  -3    1.60    1.10
   3  -4  -3    0.10    0.70
  -3   4   3    2.50    1.10
   4  -4  -3  167.98   14.10
   4  -4  -3  132.89   10.30
  -4   4   3  148.69   10.50
   5  -4  -3   -0.60    0.60
   5  -4  -3    1.30    2.80
  -5   4   3   -0.20    0.50
   6  -4  -3    3.70    0.90
   6  -4  -3    3.30    3.60
   7  -4  -3    0.90    3.00
   8  -4  -3   79.89   10.50
   8   3   3   14.10    3.80
   8   3   3   21.70    3.90
   7   3   3  101.29    9.40
   7   3   3   96.29    9.30
   7   3   3  107.89   10.00
   6   3   3   99.69    8.70
   6   3   3   91.09    9.00
   6   3   3   94.49    9.30
   6   3   3   78.89    8.80
   5   3   3  129.59   11.60
   5   3   3  119.19   11.30
   5   3   3  143.09   11.00
  -4  -3  -3   42.70    3.10
   4   3   3   36.10    5.20
   4   3   3   41.50    4.60
   4   3   3   46.70    5.60
  -3  -3  -3  937.71   61.09
   3   3   3  966.40   62.99
   3   3   3  945.51   62.49
   3   3   3  953.00   63.59
   3   3   3  872.91   63.49
  -2  -3  -3    1.60    0.80
   2   3   3   -1.40    1.20
   2   3   3   -1.10    1.10
   2   3   3    3.80    2.00
   2   3   3   -0.50    1.20
  -1  -3  -3  104.89    9.10
  -1  -3  -3  100.19    8.10
  -1  -3  -3  112.99    8.80
   1   3   3  101.79    8.60
   1   3   3  106.49    8.30
   1   3   3  108.69    9.20
   0  -3  -3  128.09   10.20
   0  -3  -3  123.49   10.00
   0  -3  -3  119.29    9.10
   0   3   3  125.69    9.10
   0   3   3  112.59    9.40
   0   3   3  124.59    9.90
   1  -3  -3  224.68   16.30
   1  -3  -3  237.98   16.80
   1  -3  -3  248.38   18.10
   1  -3  -3  255.97   17.30
  -1   3   3  223.68   16.40
  -1   3   3  224.18   15.90
  -1   3   3  242.58   17.00
   2  -3  -3 1614.74  119.39
   2  -3  -3 1942.71  120.59
   2  -3  -3 2024.10  120.29
   2  -3  -3 1928.41  121.99
  -2   3   3 1821.92  119.29
  -2   3   3 1796.62  118.89
  -2   3   3 1730.93  119.99
   3  -3  -3    5.50    1.40
   3  -3  -3    2.10    3.60
   3  -3  -3    3.40    0.70
  -3   3   3    4.70    1.10
  -3   3   3    0.10    1.60
   4  -3  -3   51.79    4.20
   4  -3  -3   50.29    6.30
   4  -3  -3   46.30    3.60
   5  -3  -3   23.60    2.00
   5  -3  -3   22.90    4.80
   6  -3  -3   10.70    3.90
   6  -3  -3    8.00    1.00
   7  -3  -3   52.69    7.70
   8  -3  -3    9.20    4.10
   8  -3  -3   10.20    1.50
   9   2   3  128.39   10.20
   9   2   3  104.09   10.60
   9   2   3  118.39    9.20
   8   2   3   -0.10    1.10
   8   2   3    1.60    1.40
   8   2   3   -1.30    1.40
   7   2   3   56.39    7.60
   7   2   3   85.49    7.50
   7   2   3   79.89    6.90
   7   2   3   71.69    7.20
   6   2   3  336.07   24.40
   6   2   3  337.37   24.60
   6   2   3  303.67   24.50
   6   2   3  382.76   24.50
   5   2   3  156.68   12.50
   5   2   3  156.08   12.60
   4   2   3   -0.90    0.90
   4   2   3    0.00    0.90
   4   2   3    1.00    0.60
  -3  -2  -3   98.39    6.90
   3   2   3   96.19    8.70
   3   2   3  117.29    9.20
   3   2   3  104.19    8.40
   3   2   3  105.89    8.10
  -2  -2  -3  149.88   10.50
   2   2   3  168.28   12.10
   2   2   3  151.78   12.00
   2   2   3  153.88   11.30
  -1  -2  -3 1057.29   71.09
  -1  -2  -3 1130.29   71.29
  -1  -2  -3 1045.90   71.79
   1   2   3 1079.69   71.19
   1   2   3 1092.79   71.89
   1   2   3 1097.09   71.49
   0  -2  -3  996.90   67.59
   0  -2  -3 1046.00   68.29
   0  -2  -3 1060.39   68.29
   0   2   3 1029.90   67.49
   0   2   3 1058.79   67.89
   0   2   3  999.60   68.09
   1  -2  -3 1469.35   92.49
   1  -2  -3 1478.65   93.19
   1  -2  -3 1358.56   91.69
  -1   2   3 1372.76   92.99
  -1   2   3 1380.56   91.49
  -1   2   3 1401.26   91.99
   2  -2  -3 1830.82  117.19
   2  -2  -3 1853.21  119.19
   2  -2  -3 1910.21  117.99
  -2   2   3 1686.53  118.99
  -2   2   3 1751.22  117.59
   3  -2  -3 2371.66  153.28
   3  -2  -3 2376.16  151.38
   3  -2  -3 2254.27  150.78
  -3   2   3 2358.26  150.98
  -3   2   3 2276.67  153.18
   4  -2  -3  324.87   23.20
   4  -2  -3  294.27   20.40
  -4   2   3  328.87   20.70
  -4   2   3  292.97   23.00
   5  -2  -3    8.00    1.10
   5  -2  -3   13.60    3.10
  -5   2   3    4.50    2.50
   6  -2  -3  122.69    8.80
   7  -2  -3   -2.90    2.10
   8  -2  -3  136.49   10.80
   8  -2  -3  170.38   14.10
   9   1   3    0.20    1.90
   9   1   3    0.10    0.10
   8   1   3   30.60    3.40
   8   1   3   26.00    4.10
   8   1   3   30.10    2.80
   8   1   3   32.00    2.70
   7   1   3    4.50    2.20
   7   1   3    4.20    1.60
   7   1   3    2.00    0.80
   7   1   3    1.90    1.30
   7   1   3    1.80    0.90
   6   1   3  114.79    7.90
   6   1   3  107.59    8.60
   6   1   3   92.59    9.00
   6   1   3  125.19    9.10
   5   1   3  629.34   39.40
   5   1   3  555.94   39.20
   5   1   3  565.34   39.00
   5   1   3  565.04   38.00
   4   1   3  190.98   13.00
   4   1   3  155.28   12.80
   4   1   3  175.38   11.70
  -3  -1  -3 3284.37  230.48
   3   1   3 3884.61  231.88
   3   1   3 3509.05  231.58
   2   1   3 6346.27  418.16
   2   1   3 6049.79  419.36
  -1  -1  -3   39.70    3.40
  -1  -1  -3   35.40    2.70
  -1  -1  -3   38.80    3.00
   1   1   3   37.70    3.00
   1   1   3   35.20    3.30
   0  -1  -3  560.54   37.40
   0  -1  -3  597.74   37.50
   0  -1  -3  550.94   37.10
   0   1   3  553.24   37.10
   0   1   3  562.64   37.40
   0   1   3  578.04   37.40
   1  -1  -3  548.95   35.20
   1  -1  -3  516.35   35.70
   1  -1  -3  554.74   34.80
  -1   1   3  526.75   35.00
  -1   1   3  568.04   34.80
  -1   1   3  492.05   35.70
   2  -1  -3  529.55   33.20
   2  -1  -3  558.24   33.40
   2  -1  -3  476.95   34.30
  -2   1   3  455.35   34.30
  -2   1   3  516.55   33.20
   3  -1  -3 6059.99  392.36
   4  -1  -3  136.19   10.50
   4  -1  -3  119.19    8.90
  -4   1   3  123.59   10.60
  -4   1   3  134.99    9.10
   5  -1  -3  547.55   36.90
  -5   1   3  541.35   38.80
  -5   1   3  575.94   37.00
   6  -1  -3  101.79    8.00
  -6   1   3  108.19    9.80
   7  -1  -3   22.30    4.00
   7  -1  -3   20.30    2.80
   8  -1  -3   -1.30    1.50
   8  -1  -3   -0.10    1.60
   9  -1  -3    6.80    2.50
   9   0   3   -1.20    1.40
   9   0   3   -0.50    1.10
   8   0   3   -5.00    1.70
   8   0   3   -1.70    1.10
   7   0   3    0.30    0.90
   7   0   3   -2.20    1.30
   6   0   3    1.50    1.10
   6   0   3   -1.20    0.90
   5   0   3   -0.40    0.90
   5   0   3    1.10    0.70
   5   0   3    0.10    0.50
   4   0   3   -0.40    0.60
   4   0   3    0.60    0.80
   4   0   3   -0.10    0.40
   3   0   3    0.90    0.50
   3   0   3   -0.60    0.70
   3   0   3    0.60    0.60
   2   0   3    0.70    0.50
   2   0   3    1.40    0.50
  -1   0  -3    1.60    0.40
   1   0   3    2.00    0.40
   1   0  -3    1.20    0.30
   1   0  -3    0.40    0.40
  -1   0   3    1.10    0.50
  -1   0   3    0.80    0.30
   2   0  -3    0.70    0.30
   2   0  -3    0.50    0.40
  -2   0   3    1.40    0.70
   3   0  -3    0.10    0.80
   3   0  -3    0.70    0.50
   3   0  -3   -0.20    0.60
  -3   0   3    1.20    0.90
  -3   0   3    1.10    0.60
   4   0  -3    0.00    0.80
   4   0  -3   -0.60    0.80
   4   0  -3    0.30    0.40
  -4   0   3   -0.20    0.70
   5   0  -3    0.90    1.00
  -5   0   3   -0.30    1.30
  -5   0   3    1.40    0.90
   6   0  -3    1.80    0.90
   6   0  -3    1.60    1.20
   6   0  -3    0.50    0.50
  -6   0   3    0.50    1.80
   7   0  -3    0.60    1.30
   7   0  -3   -2.60    1.30
   7   0  -3    0.10    0.90
   7   0  -3    0.20    0.50
  -7   0   3   -1.30    1.90
   8   0  -3   -1.20    1.20
   9   0  -3   -1.70    1.20
   9  -1   3    0.30    1.50
   8  -1   3   22.20    3.30
   8  -1   3   30.00    4.30
   7  -1   3    5.00    2.00
   7  -1   3   -2.10    1.30
   6  -1   3  124.99   10.90
   5  -1   3  722.43   49.40
   4  -1   3  187.98   14.40
   3  -1   3 3592.04  234.28
  -1   1  -3   38.70    2.90
   1  -1   3   40.30    2.60
   1  -1   3   41.80    3.00
   1  -1   3   35.80    2.60
   0   1  -3  617.04   39.50
   0   1  -3  586.34   39.40
   0   1  -3  626.94   39.70
   0  -1   3  594.24   39.70
   0  -1   3  587.64   39.50
   1   1  -3  541.05   36.90
   1   1  -3  568.54   36.60
   1   1  -3  600.34   37.20
  -1  -1   3  544.65   37.10
  -1  -1   3  555.84   36.50
  -1  -1   3  536.45   36.90
   2   1  -3  538.65   34.00
   2   1  -3  560.74   34.80
   2   1  -3  500.85   34.50
  -2  -1   3  489.25   34.40
  -2  -1   3  496.55   34.00
   3   1  -3 5812.02  377.26
   4   1  -3  112.79    9.60
   4   1  -3  136.69    9.00
  -4  -1   3  123.49   10.00
  -4  -1   3  128.59    9.60
   5   1  -3  537.65   38.20
   5   1  -3  580.54   38.60
   5   1  -3  559.54   37.80
  -5  -1   3  566.54   38.60
   6   1  -3  110.89    8.60
   6   1  -3  105.99    9.50
   6   1  -3  115.19    8.50
   6   1  -3  121.69    9.60
  -6  -1   3  108.29    9.40
   7   1  -3   17.40    3.70
   7   1  -3   22.90    2.60
   7   1  -3   19.90    2.40
  -7  -1   3   16.70    3.50
   8   1  -3    1.70    1.20
   8   1  -3    2.40    1.00
   8   1  -3    2.30    1.50
   8   1  -3    1.40    2.30
   9   1  -3    8.40    1.90
   9   1  -3    7.10    1.80
   9  -2   3  119.89   11.60
   7  -2   3   82.69    8.90
   7  -2   3   69.59    5.50
   6  -2   3  412.26   30.50
   5  -2   3  189.88   15.90
   4  -2   3    0.60    1.20
   3  -2   3  117.59   10.20
  -2   2  -3  148.29   10.70
  -2   2  -3  150.08   10.70
   2  -2   3  161.68   12.40
   2  -2   3  157.38   10.20
  -1   2  -3 1012.30   71.29
  -1   2  -3 1147.89   72.09
  -1   2  -3 1131.39   71.29
   1  -2   3 1005.40   71.49
   1  -2   3 1186.78   71.69
   0   2  -3 1097.69   71.99
   0   2  -3 1092.69   72.09
   0   2  -3 1118.19   72.59
   0  -2   3 1077.59   71.99
   0  -2   3 1166.28   72.79
   0  -2   3 1046.20   72.09
   1   2  -3 1555.14   96.69
   1   2  -3 1445.16   96.69
   1   2  -3 1544.15   97.29
  -1  -2   3 1479.05   97.29
  -1  -2   3 1452.05   96.79
  -1  -2   3 1383.26   96.39
   2   2  -3 1840.12  122.19
   2   2  -3 1894.51  121.59
   2   2  -3 1953.10  122.79
  -2  -2   3 1841.72  121.29
  -2  -2   3 1845.72  122.69
  -2  -2   3 1814.92  122.09
   3   2  -3 2574.84  161.78
   3   2  -3 2531.35  160.78
   3   2  -3 2416.36  161.98
  -3  -2   3 2477.45  163.08
  -3  -2   3 2356.66  160.48
   4   2  -3  260.67   20.40
   4   2  -3  290.87   20.70
  -4  -2   3  297.07   19.40
   5   2  -3    7.50    2.50
   5   2  -3    6.30    1.20
   5   2  -3    5.10    1.80
   5   2  -3    4.80    2.00
  -5  -2   3    5.30    2.20
  -5  -2   3    7.40    1.60
   6   2  -3  115.99   11.30
   6   2  -3  136.69    9.80
   6   2  -3  131.79   11.50
   6   2  -3  143.19   10.90
  -6  -2   3  133.59   10.30
   7   2  -3    1.00    0.90
   7   2  -3    0.30    1.10
   7   2  -3   -0.40    1.60
   7   2  -3    1.20    2.20
   8   2  -3  132.99    9.50
   8   2  -3  127.99   10.20
   8   2  -3  120.39   11.20
   8   2  -3  130.89   11.40
   9   2  -3    0.60    1.80
   9   2  -3   -1.50    1.10
   8  -3   3   35.60    6.80
   8  -3   3   26.30    2.30
   7  -3   3  114.99   12.00
   6  -3   3  107.49   11.20
   5  -3   3  160.48   14.50
   4  -3   3   44.10    5.90
   4  -3   3   39.50    3.00
   4  -3   3   37.00    2.70
  -3   3  -3  891.91   61.89
  -3   3  -3  874.61   61.79
   3  -3   3 1005.50   61.69
   3  -3   3  999.20   64.79
  -2   3  -3    0.20    0.80
  -2   3  -3   -0.50    0.90
   2  -3   3    1.60    1.00
   2  -3   3    1.10    0.70
   2  -3   3    1.70    1.50
  -1   3  -3  102.89    8.70
  -1   3  -3  108.29    7.80
  -1   3  -3  113.59    8.00
   1  -3   3  114.39    8.40
   1  -3   3  104.89    8.10
   0   3  -3  126.19    9.50
   0   3  -3  136.49   10.30
   0   3  -3  126.09    9.50
   0   3  -3  133.99   10.30
   0  -3   3  130.69    9.90
   0  -3   3  113.49    9.40
   1   3  -3  252.57   17.70
   1   3  -3  251.57   17.60
  -1  -3   3  242.38   17.80
  -1  -3   3  242.28   18.50
  -1  -3   3  246.08   17.50
   2   3  -3 1924.31  122.19
   2   3  -3 1883.61  123.09
   2   3  -3 1850.21  122.39
  -2  -3   3 1846.52  121.49
  -2  -3   3 1836.42  123.09
  -2  -3   3 1813.92  122.39
   3   3  -3    4.40    1.70
   3   3  -3    3.00    1.80
   3   3  -3    0.50    1.20
   3   3  -3    2.30    1.80
  -3  -3   3    2.60    1.80
   4   3  -3   58.19    6.20
   4   3  -3   33.70    4.80
   4   3  -3   43.10    5.40
  -4  -3   3   43.20    5.40
  -4  -3   3   44.40    3.70
   5   3  -3   24.60    4.20
   5   3  -3   20.80    3.80
   5   3  -3   25.50    4.50
   5   3  -3   22.90    3.80
  -5  -3   3   22.40    2.70
   6   3  -3    8.40    2.70
   6   3  -3    5.70    2.90
   6   3  -3   10.00    2.60
   6   3  -3    9.70    2.60
  -6  -3   3    9.70    1.90
   7   3  -3   45.00    5.50
   7   3  -3   38.40    5.10
  -7  -3   3   44.00    4.10
   8   3  -3    9.40    2.50
   8   3  -3   16.60    3.80
   8  -4   3   -2.80    2.90
   7  -4   3    4.50    4.50
   7  -4   3    3.70    0.80
   6  -4   3    2.20    2.90
   5  -4   3  879.11   58.09
  -4   4  -3  176.68   11.90
  -4   4  -3  168.58   11.70
   4  -4   3  156.78   11.90
   4  -4   3  186.18   15.60
   4  -4   3  142.29   11.40
  -3   4  -3   -0.50    1.00
  -3   4  -3   -1.80    0.80
   3  -4   3   -0.80    0.50
   3  -4   3    0.70    1.30
   3  -4   3   -0.70    1.10
  -2   4  -3  230.48   17.10
  -2   4  -3  229.78   17.10
  -2   4  -3  229.88   15.60
  -2   4  -3  222.88   15.50
   2  -4   3  249.38   17.00
   2  -4   3  242.98   19.20
  -1   4  -3 1820.62  119.99
  -1   4  -3 1778.82  118.59
  -1   4  -3 1770.62  120.99
  -1   4  -3 1908.01  118.89
   1  -4   3 1754.52  118.99
   1  -4   3 1862.41  119.59
   0   4  -3  490.75   33.20
   0   4  -3  502.15   34.20
   0   4  -3  483.05   33.00
   0   4  -3  472.35   34.20
   0  -4   3  500.05   33.70
   0  -4   3  462.25   33.10
   1   4  -3  588.84   40.30
   1   4  -3  585.74   40.40
   1   4  -3  568.64   39.30
   1   4  -3  585.34   39.20
  -1  -4   3  559.84   39.00
  -1  -4   3  552.24   39.50
   2   4  -3  521.55   40.70
   2   4  -3  589.94   39.90
   2   4  -3  591.44   41.10
   2   4  -3  606.14   40.20
  -2  -4   3  565.54   39.20
  -2  -4   3  611.94   40.40
   3   4  -3    1.90    1.10
   3   4  -3    3.10    1.90
   3   4  -3   -1.70    1.40
   3   4  -3    0.70    1.30
  -3  -4   3    1.00    0.70
   4   4  -3  169.98   13.00
   4   4  -3  154.28   14.00
   4   4  -3  143.09   13.50
   4   4  -3  148.29   13.00
  -4  -4   3  158.38   11.10
   5   4  -3   -0.30    1.70
   5   4  -3   -0.60    1.80
   5   4  -3    0.10    1.60
   6   4  -3    4.80    2.10
   6   4  -3    5.30    2.60
   6   4  -3    0.20    2.10
  -6  -4   3    3.90    1.50
   7   4  -3    2.60    1.80
   7   4  -3    4.60    3.20
   7   4  -3    1.80    2.70
  -7  -4   3    1.90    1.20
   8   4  -3   83.19    9.20
   8   4  -3   81.39    9.40
   8   4  -3   82.09    8.70
   8  -5   3  149.39   16.10
   7  -5   3   20.50    6.10
   7  -5   3   17.30    2.60
   6  -5   3   12.10    5.10
   6  -5   3    8.20    1.80
   5  -5   3    5.60    2.30
   5  -5   3   12.60    4.70
   5  -5   3    6.60    1.60
   4  -5   3  287.67   20.50
   4  -5   3  271.67   23.50
  -3   5  -3  844.82   61.19
  -3   5  -3  894.81   61.39
   3  -5   3 1014.10   65.09
  -2   5  -3  542.35   40.10
  -2   5  -3  554.54   38.30
  -2   5  -3  604.94   39.50
   2  -5   3  602.54   40.10
   2  -5   3  601.64   42.70
  -1   5  -3  207.58   16.00
  -1   5  -3  203.08   14.60
  -1   5  -3  195.28   14.30
  -1   5  -3  187.48   15.70
   1  -5   3  224.08   17.70
   1  -5   3  170.28   14.60
   1  -5   3  219.38   15.70
   0   5  -3   63.49    7.20
   0   5  -3   67.99    7.10
   0   5  -3   72.09    6.30
   0   5  -3   63.99    6.00
   0  -5   3   52.79    5.70
   0  -5   3   64.39    6.70
   1   5  -3  633.34   41.20
   1   5  -3  593.54   41.30
   1   5  -3  580.84   42.50
  -1  -5   3  579.74   41.70
   2   5  -3   93.99    8.10
   2   5  -3   90.79    8.30
   2   5  -3   77.99    8.70
  -2  -5   3   82.29    8.20
  -2  -5   3   75.99    7.20
   3   5  -3   45.50    6.80
   3   5  -3   68.09    6.50
   3   5  -3   65.89    7.80
   3   5  -3   45.10    6.20
  -3  -5   3   56.49    5.20
   4   5  -3  100.69   10.90
   4   5  -3  114.69   10.20
   4   5  -3  105.49   11.10
  -4  -5   3  107.49    8.20
   5   5  -3  193.18   15.50
   5   5  -3  189.58   16.90
  -5  -5   3  177.58   13.00
   6   5  -3  170.68   16.70
   6   5  -3  181.68   16.20
   6   5  -3  190.48   15.70
   7   5  -3  249.78   21.90
   7   5  -3  273.87   21.10
   7   5  -3  241.88   21.10
   8   5  -3    2.20    3.10
   8   5  -3    6.40    2.90
   7  -6   3   59.59   11.10
   6  -6   3   63.09    6.10
  -5   6  -3  170.18   12.70
   5  -6   3  151.08   12.80
   5  -6   3  181.68   14.10
   5  -6   3  190.98   17.90
  -4   6  -3   44.00    5.00
   4  -6   3   48.40    9.00
   4  -6   3   39.40    5.30
   4  -6   3   33.00    4.40
  -3   6  -3   13.20    2.70
   3  -6   3   11.90    2.50
   3  -6   3   15.60    3.40
   3  -6   3    6.90    3.70
  -2   6  -3   37.60    3.30
  -2   6  -3   32.70    3.40
  -2   6  -3   30.70    5.10
   2  -6   3   24.40    3.70
   2  -6   3   40.10    7.30
   2  -6   3   26.70    4.90
  -1   6  -3   26.50    3.10
  -1   6  -3   29.60    3.50
  -1   6  -3   23.00    4.30
  -1   6  -3   16.60    4.00
   1  -6   3   22.20    5.40
   1  -6   3   14.20    3.40
   1  -6   3   19.40    3.20
   0   6  -3  352.36   24.30
   0   6  -3  335.87   26.00
   0   6  -3  320.17   25.60
   0   6  -3  334.27   24.50
   0  -6   3  354.66   25.50
   0  -6   3  326.67   24.40
   1   6  -3  579.24   40.80
   1   6  -3  492.95   40.40
   1   6  -3  545.45   39.00
   1   6  -3  584.44   39.00
  -1  -6   3  573.94   39.80
   2   6  -3   31.00    5.70
   2   6  -3   22.20    4.50
   3   6  -3   -0.10    1.90
   3   6  -3    0.10    1.20
   3   6  -3    0.00    2.10
  -3  -6   3    1.30    1.30
   4   6  -3   23.80    5.10
   4   6  -3   30.50    7.70
   4   6  -3   23.00    5.40
  -4  -6   3   26.30    3.30
   5   6  -3   64.09    7.10
   5   6  -3   44.10    8.40
   5   6  -3   55.89    9.20
  -5  -6   3   52.49    4.80
   6   6  -3    2.20    3.10
   6   6  -3    1.10    2.50
   6   6  -3    5.70    2.90
  -6  -6   3    0.10    1.40
   7   6  -3   90.99    9.10
   7   6  -3   75.59   10.30
  -7  -6   3   65.39    5.90
  -7  -6   3   69.19    5.70
  -6   7  -3   48.00    4.80
   6  -7   3   59.19   10.40
   6  -7   3   44.90    5.90
  -5   7  -3   31.80    4.50
   5  -7   3   26.10    4.20
   5  -7   3   29.80    7.90
  -4   7  -3  228.98   17.50
   4  -7   3  216.38   18.20
  -3   7  -3   32.70    5.30
  -3   7  -3   31.50    2.50
  -3   7  -3   32.50    2.60
   3  -7   3   33.80    8.00
   3  -7   3   29.70    5.50
  -2   7  -3  421.06   34.90
  -2   7  -3  500.05   32.90
  -2   7  -3  483.25   32.70
   2  -7   3  496.35   35.30
   2  -7   3  502.45   38.30
  -1   7  -3   15.80    2.80
  -1   7  -3   19.80    4.20
   1  -7   3   16.10    5.30
   1  -7   3   15.20    4.00
   0   7  -3    8.90    3.50
   0   7  -3   11.30    2.90
   0  -7   3   10.80    3.50
   0  -7   3   13.10    4.40
   1   7  -3  160.38   13.70
   1   7  -3  153.58   15.80
  -1  -7   3  184.58   16.50
  -1  -7   3  170.88   15.00
   2   7  -3  200.08   17.20
   2   7  -3  153.18   15.70
   2   7  -3  191.88   15.00
  -2  -7   3  162.18   14.00
   3   7  -3   51.19    7.90
   3   7  -3   53.99    6.90
   3   7  -3   52.19    8.50
  -3  -7   3   56.69    6.10
   4   7  -3   76.59    8.40
  -4  -7   3   69.39    6.70
   5   7  -3   -0.50    2.20
   5   7  -3   -4.30    3.00
   5   7  -3    2.80    1.90
  -5  -7   3    1.30    1.40
  -5  -7   3   -2.20    2.40
   6   7  -3    2.30    4.20
   6   7  -3    3.40    3.30
   6   7  -3    4.40    2.70
  -6  -7   3    1.30    1.90
  -6  -7   3    2.70    3.10
  -5   8  -3   37.20    5.50
   5  -8   3   45.20    9.90
  -4   8  -3   44.10    6.00
   4  -8   3   30.10    7.90
  -3   8  -3    6.30    1.10
   3  -8   3    6.40    4.50
  -2   8  -3  135.89   10.40
  -2   8  -3  116.49   12.60
  -2   8  -3  137.89   10.80
   2  -8   3  135.29   15.80
   2  -8   3  128.79   18.00
  -1   8  -3    9.30    3.70
  -1   8  -3   10.40    2.40
   1  -8   3    9.20    4.40
   1  -8   3    9.40    4.80
   0   8  -3  147.89   13.00
   0   8  -3  168.48   15.90
   0  -8   3  164.48   17.50
   1   8  -3   69.09    9.70
   1   8  -3   67.79    7.60
  -1  -8   3   68.79    9.60
   2   8  -3   23.30    4.80
   2   8  -3   21.00    6.10
  -2  -8   3   19.50    5.30
   3   8  -3  188.68   16.20
   3   8  -3  173.68   18.10
  -3  -8   3  184.38   17.00
   4   8  -3   95.49    9.70
   4   8  -3   81.09   11.20
  -4  -8   3   69.79    9.50
   5   8  -3   71.79    8.70
   5   8  -3   64.69   11.60
   5   8  -3   48.10    9.00
  -5  -8   3   62.19    6.40
  -5  -8   3   70.99    8.10
   4  -9   3   31.50    8.60
  -3   9  -3   94.19    9.50
  -3   9  -3   82.09    6.50
  -3   9  -3   80.69    6.10
   3  -9   3   77.19   12.40
  -2   9  -3    0.00    1.50
  -2   9  -3   -6.00    2.20
  -2   9  -3   -3.00    2.70
   2  -9   3   -1.40    3.50
  -1   9  -3    6.60    2.40
  -1   9  -3    6.20    3.20
   1  -9   3   -0.60    3.90
   0   9  -3   64.19    7.50
   0   9  -3   62.59    9.50
   0  -9   3   67.09   10.50
   1   9  -3   21.50    4.80
   1   9  -3   15.20    6.20
  -1  -9   3   17.90    5.40
   2   9  -3   52.99    7.10
   2   9  -3   46.60    8.90
  -2  -9   3   45.70    8.60
   3   9  -3    8.40    3.90
   3   9  -3    5.90    4.50
  -3  -9   3    4.70    4.60
   4   9  -3  201.88   21.80
   4   9  -3  244.08   19.70
  -4  -9   3  208.68   19.80
  -2  10  -3   45.70    7.90
  -2  10  -3   43.10    4.90
   2 -10   3   45.00   10.20
  -1  10  -3    2.70    2.70
  -1  10  -3   10.20    3.50
   1 -10   3    0.20    4.60
   0  10  -3  152.28   13.20
   0  10  -3  123.19   15.70
   0 -10   3  150.58   16.80
   1  10  -3   -7.00    3.50
   1  10  -3    2.20    2.90
  -1 -10   3    1.20    4.10
   2  10  -3   12.00    3.70
   2  10  -3   10.20    6.10
  -2 -10   3    7.30    5.50
  -2 -10  -4   22.10    7.20
   2  10   4   16.50    6.50
   1  10   4    1.10    4.50
   1  10   4    2.90    2.80
   0 -10  -4   -2.90    4.30
   0  10   4   -5.10    2.40
   0  10   4    3.00    3.70
   1 -10  -4   87.39   13.10
  -1  10   4   90.49    8.50
  -1  10   4   78.09   15.00
   2 -10  -4  344.67   30.40
  -2  10   4  283.47   27.10
  -2  10   4  339.87   23.20
  -4  -9  -4   35.70    7.30
   4   9   4   29.50    7.50
   4   9   4   42.20    6.60
  -3  -9  -4   -0.30    3.20
   3   9   4    3.50    3.00
   3   9   4    1.30    4.20
  -2  -9  -4   10.00    4.80
   2   9   4   13.90    4.90
   2   9   4   20.50    4.40
  -1  -9  -4  163.68   16.60
   1   9   4  138.09   13.20
   1   9   4  156.98   16.30
   0  -9  -4  126.59   14.70
   0   9   4  140.19   11.60
   0   9   4  120.49   13.80
   1  -9  -4   -0.90    3.90
  -1   9   4    0.00    3.20
  -1   9   4    2.70    2.00
   2  -9  -4   -1.90    4.80
  -2   9   4    6.20    3.70
  -2   9   4    6.70    2.10
   3  -9  -4  148.89   17.20
  -3   9   4  152.78   11.70
  -3   9   4  140.79   13.90
   4  -9  -4   61.79   11.90
  -5  -8  -4   35.30    6.00
  -5  -8  -4   40.00    4.70
   5   8   4   36.60    6.50
   5   8   4   31.40    8.20
   5   8   4   39.00    7.90
  -4  -8  -4   55.09    6.10
  -4  -8  -4   49.80    7.80
   4   8   4   64.69    8.10
   4   8   4   41.30    7.90
  -3  -8  -4   71.69    8.60
   3   8   4   65.59    9.70
   3   8   4   60.89    7.80
  -2  -8  -4   49.60    7.80
   2   8   4   44.90    6.50
   2   8   4   50.89    9.00
  -1  -8  -4   16.30    5.20
   1   8   4   18.80    5.40
   1   8   4   21.90    4.30
   0  -8  -4    5.30    4.50
   0   8   4    1.50    2.30
   0   8   4    0.10    2.50
   1  -8  -4  237.98   21.70
  -1   8   4  218.48   17.00
  -1   8   4  228.98   19.90
   2  -8  -4  263.97   23.90
  -2   8   4  266.87   21.40
  -2   8   4  254.97   18.30
  -2   8   4  246.28   19.20
   3  -8  -4   90.19   12.10
  -3   8   4   71.69    8.50
  -3   8   4   67.69    6.40
  -3   8   4   76.29    5.70
   4  -8  -4   -0.30    3.50
  -4   8   4    0.20    2.30
   5  -8  -4   10.60    7.00
  -5   8   4    7.10    3.20
  -6  -7  -4  185.28   12.20
  -6  -7  -4  162.98   12.60
   6   7   4  177.78   16.00
   6   7   4  165.58   17.40
  -5  -7  -4   34.30    5.40
  -5  -7  -4   42.00    4.20
   5   7   4   44.20    8.00
   5   7   4   35.10    6.00
  -4  -7  -4   13.80    2.70
  -4  -7  -4    7.90    3.00
   4   7   4    6.50    3.70
   4   7   4    7.20    3.30
   4   7   4   14.80    3.90
  -3  -7  -4  142.39   13.10
   3   7   4  122.89   14.10
   3   7   4  154.28   13.10
   3   7   4  160.58   15.00
  -2  -7  -4   62.89    7.90
   2   7   4   69.89    7.40
   2   7   4   66.69    8.50
   2   7   4   49.90    7.80
  -1  -7  -4   22.70    5.10
   1   7   4   23.40    4.30
   1   7   4   18.90    4.70
   0  -7  -4    2.90    2.70
   0   7   4    0.10    1.90
   0   7   4   -2.50    1.50
   1  -7  -4  565.74   42.00
  -1   7   4  555.54   37.60
  -1   7   4  549.05   40.10
  -1   7   4  526.95   38.40
   2  -7  -4   12.30    4.60
  -2   7   4    6.00    2.50
  -2   7   4    9.00    2.70
  -2   7   4   14.10    2.10
   3  -7  -4   62.99   10.70
  -3   7   4   70.89    5.10
  -3   7   4   63.89    5.60
   4  -7  -4  133.49   14.50
  -4   7   4  108.79   10.20
   5  -7  -4   78.59   11.20
  -5   7   4   61.99    6.40
   6  -7  -4   29.20    8.60
  -6   7   4   45.10    4.40
   7   6   4   -0.90    2.60
   7   6   4    0.20    2.80
   6   6   4   30.40    5.50
   6   6   4   19.40    4.80
   6   6   4   30.90    6.10
  -5  -6  -4   83.49    6.50
  -5  -6  -4   85.19    7.60
   5   6   4   71.19    9.80
   5   6   4   95.89   10.40
   5   6   4  101.49    9.50
  -4  -6  -4   72.79    6.30
  -4  -6  -4   75.49    7.40
   4   6   4   59.99    8.80
   4   6   4   72.39    9.30
   4   6   4   96.69   12.20
  -3  -6  -4  251.97   20.10
   3   6   4  276.87   21.90
   3   6   4  213.98   21.00
   3   6   4  288.97   20.30
  -2  -6  -4  270.77   20.90
   2   6   4  281.57   20.30
   2   6   4  226.08   21.20
   2   6   4  278.37   22.00
  -1  -6  -4    0.70    1.90
   1   6   4   -0.20    1.30
   1   6   4   -0.30    2.10
   1   6   4    1.60    2.10
   1   6   4   -0.20    1.60
   0  -6  -4  136.19   13.70
   0  -6  -4  134.19   11.70
   0   6   4  145.29   11.40
   0   6   4  149.69   12.40
   0   6   4  157.58   13.50
   1  -6  -4    5.20    1.80
   1  -6  -4    9.10    3.80
  -1   6   4    3.60    2.10
  -1   6   4    1.90    1.60
  -1   6   4    5.90    1.70
  -1   6   4    5.50    2.00
   2  -6  -4  289.47   23.70
  -2   6   4  272.07   21.20
  -2   6   4  274.57   19.10
  -2   6   4  282.17   20.00
   3  -6  -4  241.08   20.00
  -3   6   4  208.78   14.70
  -3   6   4  204.08   16.40
  -3   6   4  210.08   14.20
  -4   6   4   90.89    8.10
   5  -6  -4   30.80    7.00
  -5   6   4   29.90    3.50
   6  -6  -4  174.68   16.80
  -6   6   4  141.89   10.70
   7  -6  -4    2.10    2.50
   7  -6  -4   -3.40    3.90
   8   5   4   20.00    4.70
   8   5   4   16.20    4.30
   7   5   4   73.49    7.90
   7   5   4   56.29    8.00
   7   5   4   50.19    7.80
   6   5   4   37.40    7.30
   6   5   4   55.99    7.50
   6   5   4   56.79    6.90
  -5  -5  -4  167.18   12.30
  -5  -5  -4  179.48   11.70
   5   5   4  146.49   15.30
   5   5   4  170.18   17.30
   5   5   4  191.28   14.80
  -4  -5  -4  299.87   20.10
  -4  -5  -4  279.77   20.30
   4   5   4  297.87   21.60
   4   5   4  291.27   23.00
   4   5   4  240.88   22.40
  -3  -5  -4  520.25   35.20
  -3  -5  -4  489.55   34.20
   3   5   4  540.35   37.30
   3   5   4  471.65   36.80
   3   5   4  534.55   35.70
   3   5   4  466.75   35.80
  -2  -5  -4   40.30    4.60
  -2  -5  -4   37.80    5.30
   2   5   4   43.80    6.00
   2   5   4   48.60    5.50
   2   5   4   41.80    4.90
  -1  -5  -4  364.36   25.10
  -1  -5  -4  268.87   25.50
   1   5   4  329.27   24.10
   1   5   4  333.27   23.50
   0  -5  -4   31.60    3.80
   0  -5  -4   38.80    5.50
   0   5   4   37.10    5.00
   0   5   4   33.80    4.50
   0   5   4   43.20    5.40
   0   5   4   32.80    3.90
   1  -5  -4  167.88   14.80
   1  -5  -4  176.28   13.70
   1  -5  -4  191.38   16.10
  -1   5   4  183.58   14.80
  -1   5   4  186.48   14.00
  -1   5   4  187.78   13.20
   2  -5  -4   31.30    6.00
   2  -5  -4   26.20    3.40
   2  -5  -4   30.30    4.30
  -2   5   4   30.60    3.40
  -2   5   4   31.50    4.10
  -2   5   4   32.90    2.80
   3  -5  -4   12.10    3.90
   3  -5  -4   20.60    2.70
  -3   5   4   18.40    1.40
  -3   5   4   16.50    2.90
  -3   5   4   16.00    1.50
   4  -5  -4   65.29    8.20
   4  -5  -4   47.40    4.70
  -4   5   4   49.99    4.90
   5  -5  -4    0.30    1.10
   5  -5  -4    1.20    2.80
  -5   5   4    1.50    1.00
   6  -5  -4    0.50    2.80
   6  -5  -4   -0.10    0.90
  -6   5   4   -0.30    0.80
   7  -5  -4   13.10    2.30
   7  -5  -4   13.80    5.50
   8  -5  -4  124.79   14.30
   8   4   4   62.19    7.10
   8   4   4   46.70    6.50
   8   4   4   46.80    6.80
   7   4   4  157.88   14.40
   7   4   4  159.08   14.60
   7   4   4  184.18   18.70
   6   4   4   94.79    8.80
   6   4   4   84.19    9.20
   6   4   4   79.59    9.20
   5   4   4    1.30    1.80
   5   4   4    4.40    2.30
   5   4   4   -0.10    1.50
  -4  -4  -4   18.40    1.70
  -4  -4  -4   17.30    2.40
   4   4   4   12.70    3.20
   4   4   4   15.60    3.80
   4   4   4   21.80    3.50
  -3  -4  -4   10.10    1.60
  -3  -4  -4    6.10    1.80
   3   4   4    9.30    2.90
   3   4   4   13.10    2.60
   3   4   4    8.30    2.50
  -2  -4  -4  855.21   55.79
  -2  -4  -4  798.42   55.39
   2   4   4  861.51   55.69
   2   4   4  819.92   56.89
   2   4   4  790.52   55.99
  -1  -4  -4  250.87   21.50
  -1  -4  -4  326.77   21.80
  -1  -4  -4  301.07   20.70
   1   4   4  305.77   21.00
   1   4   4  300.97   21.20
   1   4   4  254.27   21.50
   0  -4  -4  449.95   36.10
   0  -4  -4  505.55   35.20
   0  -4  -4  571.04   37.00
   0   4   4  530.25   35.70
   0   4   4  505.95   36.30
   0   4   4  543.45   35.10
   1  -4  -4   32.20    3.50
   1  -4  -4   30.10    4.40
   1  -4  -4   39.70    5.50
  -1   4   4   38.70    4.10
  -1   4   4   36.00    3.40
  -1   4   4   42.00    4.60
   2  -4  -4    4.70    1.60
   2  -4  -4    2.40    1.10
   2  -4  -4    4.70    2.30
  -2   4   4    7.70    0.90
  -2   4   4    5.60    1.30
   3  -4  -4   59.29    5.80
   3  -4  -4   54.19    4.90
   3  -4  -4   76.99    7.90
  -3   4   4   63.69    5.50
   4  -4  -4  171.48   14.60
   4  -4  -4  141.29   10.90
  -4   4   4  161.88   11.20
   5  -4  -4   34.40    3.30
   5  -4  -4   41.40    6.40
  -5   4   4   43.00    3.30
   6  -4  -4   18.90    5.00
   6  -4  -4   21.50    2.20
   7  -4  -4   17.90    2.00
   7  -4  -4   20.20    5.40
   8  -4  -4   -5.20    2.90
   8   3   4   57.39    6.60
   8   3   4   55.69    6.10
   7   3   4   22.60    4.10
   7   3   4   25.20    4.50
   7   3   4   25.30    4.20
   6   3   4    3.50    1.70
   6   3   4    0.00    1.60
   6   3   4   -4.10    2.20
   6   3   4    1.40    1.40
   5   3   4   63.89    7.30
   5   3   4   70.79    7.50
   5   3   4   77.09    6.80
   4   3   4  847.12   56.89
   4   3   4  777.92   56.79
   4   3   4  860.51   55.99
  -3  -3  -4  224.88   14.90
  -3  -3  -4  226.78   15.40
   3   3   4  187.88   16.90
   3   3   4  220.28   16.60
   3   3   4  249.28   16.50
   3   3   4  215.78   17.10
  -2  -3  -4  177.28   13.00
  -2  -3  -4  182.28   13.00
   2   3   4  180.08   13.50
   2   3   4  153.58   13.80
   2   3   4  185.58   13.20
   2   3   4  177.48   14.10
  -1  -3  -4 1011.20   66.19
  -1  -3  -4 1025.70   65.49
  -1  -3  -4  932.91   64.89
   1   3   4  976.30   64.99
   1   3   4  988.60   65.99
   1   3   4  957.10   65.39
   0  -3  -4    1.50    1.10
   0  -3  -4    2.00    1.10
   0  -3  -4    2.20    0.80
   0   3   4    1.80    0.90
   0   3   4    2.00    0.90
   0   3   4    1.80    1.10
   1  -3  -4  168.28   12.30
   1  -3  -4  171.78   13.00
   1  -3  -4  156.68   11.30
  -1   3   4  155.88   12.00
  -1   3   4  148.79   10.90
  -1   3   4  158.98   11.60
   2  -3  -4 1139.29   73.49
   2  -3  -4  958.00   70.89
   2  -3  -4 1162.28   72.09
  -2   3   4 1143.29   70.99
  -2   3   4 1047.00   72.99
  -2   3   4 1098.89   70.49
  -2   3   4 1049.99   71.49
   3  -3  -4   75.19    7.80
   3  -3  -4   71.69    5.90
   3  -3  -4   57.99    4.90
  -3   3   4   74.89    7.60
  -3   3   4   69.49    5.40
   4  -3  -4  124.09    8.70
   4  -3  -4  119.49   11.00
   4  -3  -4  107.19    7.90
  -4   3   4  104.99   10.70
  -4   3   4  116.89    8.10
   5  -3  -4  287.67   20.40
   5  -3  -4  307.27   24.10
  -5   3   4  329.47   20.50
   6  -3  -4   23.20    2.10
   6  -3  -4   22.90    5.00
   7  -3  -4   56.69    4.30
   7  -3  -4   51.09    7.40
   8  -3  -4   18.30    2.10
   8  -3  -4   22.80    6.50
   9   2   4   17.90    4.10
   9   2   4   22.30    3.50
   9   2   4   20.40    2.70
   8   2   4  124.59   10.90
   8   2   4  126.39   10.50
   8   2   4  125.19   10.90
   7   2   4   90.19    8.40
   7   2   4   88.19    8.40
   7   2   4   99.59    8.30
   6   2   4  289.37   20.80
   6   2   4  269.47   20.40
   5   2   4   71.79    6.80
   5   2   4   61.89    6.60
   5   2   4   77.79    6.50
   5   2   4   66.99    6.80
   4   2   4   97.79    8.60
   4   2   4  102.69    8.50
   4   2   4   86.19    8.00
   3   2   4    8.30    1.90
   3   2   4   10.50    2.40
   3   2   4   10.80    2.60
  -2  -2  -4  648.84   45.50
  -2  -2  -4  653.93   44.30
  -2  -2  -4  678.43   44.90
   2   2   4  688.13   45.70
   2   2   4  701.13   45.80
   2   2   4  676.73   44.90
  -1  -2  -4 2100.19  135.29
  -1  -2  -4 2040.50  135.89
  -1  -2  -4 2070.39  135.19
   1   2   4 2073.19  135.19
   1   2   4 2085.19  135.89
   0  -2  -4 2301.77  183.98
   0  -2  -4 2500.95  183.48
   0   2   4 2899.71  187.68
   0   2   4 2736.43  184.48
   1  -2  -4    3.00    0.70
   1  -2  -4    2.30    0.90
   1  -2  -4    2.00    0.90
  -1   2   4    1.80    0.80
  -1   2   4    2.10    0.40
  -1   2   4    1.70    1.20
   2  -2  -4  204.68   13.20
   2  -2  -4  192.78   15.00
  -2   2   4  194.38   13.20
  -2   2   4  206.38   13.70
  -2   2   4  203.38   13.00
  -2   2   4  189.98   14.90
   3  -2  -4  188.88   14.70
   3  -2  -4  201.88   13.20
   3  -2  -4  173.28   12.40
  -3   2   4  175.28   14.50
  -3   2   4  195.78   12.60
   4  -2  -4  462.45   31.60
   4  -2  -4  502.45   34.30
   4  -2  -4  502.85   32.00
  -4   2   4  445.06   34.10
  -4   2   4  491.95   31.70
   5  -2  -4   23.50    2.20
   5  -2  -4   30.00    4.40
  -5   2   4   23.60    4.50
   6  -2  -4  624.04   43.00
   6  -2  -4  733.33   46.40
  -6   2   4  607.34   46.10
   7  -2  -4    1.60    0.80
   7  -2  -4    0.80    1.70
   8  -2  -4   25.50    3.10
   8  -2  -4   27.10    5.20
   9  -2  -4    8.60    3.50
   9   1   4    4.60    2.20
   8   1   4    9.60    1.30
   8   1   4    6.70    3.50
   8   1   4   11.70    2.50
   8   1   4    9.60    1.90
   8   1   4   10.70    1.40
   7   1   4   -0.20    1.10
   7   1   4    2.90    1.80
   7   1   4    0.40    0.80
   7   1   4   -1.40    1.10
   7   1   4    0.90    0.70
   6   1   4  104.49    8.40
   6   1   4  118.39    8.80
   6   1   4   88.99    8.80
   6   1   4  114.89    8.80
   6   1   4  113.49    7.70
   5   1   4  104.49    7.90
   5   1   4   88.79    7.60
   5   1   4   91.39    6.60
   4   1   4  306.97   20.30
   4   1   4  272.87   20.10
   4   1   4  280.67   18.90
   3   1   4 3323.67  212.98
   3   1   4 3423.76  213.68
   3   1   4 3083.99  213.38
   2   1   4  914.01   62.29
   2   1   4  972.50   61.89
  -1  -1  -4  447.06   29.50
  -1  -1  -4  423.26   29.00
  -1  -1  -4  423.66   28.70
   1   1   4  449.26   28.80
   1   1   4  451.75   29.50
   1   1   4  443.46   29.10
   0  -1  -4   87.19    6.50
   0  -1  -4   93.99    6.60
   0  -1  -4   88.39    6.20
   0   1   4   86.09    6.50
   0   1   4   92.29    6.20
   1  -1  -4 1532.75   98.79
  -1   1   4 1486.45   98.79
   2  -1  -4 4908.21  343.17
   2  -1  -4 4970.20  342.37
  -2   1   4 5432.46  342.77
  -2   1   4 5426.16  341.97
   3  -1  -4 9999.00  608.54
   3  -1  -4 9928.51  609.44
  -3   1   4 8519.85  608.44
  -3   1   4 8657.13  607.44
   4  -1  -4  336.77   24.80
   4  -1  -4  413.86   24.80
   4  -1  -4  399.06   26.50
  -4   1   4  336.97   26.40
  -4   1   4  377.16   25.00
   5  -1  -4   22.50    1.90
   5  -1  -4   25.10    3.30
   5  -1  -4   15.50    2.20
  -5   1   4   18.20    2.10
  -5   1   4   15.20    3.30
   6  -1  -4  102.79    9.20
  -6   1   4   96.99    9.50
  -6   1   4  101.19    7.80
   7  -1  -4  260.37   19.10
   7  -1  -4  234.28   17.50
   8  -1  -4  106.49    8.70
   8  -1  -4  101.09    9.60
   9  -1  -4   29.00    4.60
   9   0   4    7.30    1.70
   9   0   4    7.30    2.10
   8   0   4  478.35   30.80
   8   0   4  433.06   30.90
   8   0   4  429.26   31.50
   7   0   4   -0.10    1.10
   6   0   4  339.87   22.30
   6   0   4  291.27   22.20
   5   0   4  438.56   29.30
   5   0   4  453.45   28.30
   5   0   4  391.86   28.40
   4   0   4  438.56   30.50
   4   0   4  492.15   30.60
   4   0   4  448.86   31.10
   3   0   4   82.79    6.50
   3   0   4   85.99    6.20
   3   0   4   83.69    6.10
  -2   0  -4 3514.95  227.98
  -1   0  -4 1665.53  119.29
  -1   0  -4 1637.54  118.69
   1   0   4 1919.61  119.19
   1   0   4 1860.21  119.59
   1   0  -4 3366.66  218.88
   1   0  -4 3387.06  219.68
  -1   0   4 3190.48  219.18
  -1   0   4 3201.38  218.48
   3   0  -4  287.47   17.80
   3   0  -4  269.07   17.90
   3   0  -4  267.17   18.20
  -3   0   4  258.37   18.00
  -3   0   4  233.78   18.40
   4   0  -4  172.68   13.20
   4   0  -4  203.88   13.60
  -4   0   4  195.88   13.50
  -4   0   4  177.58   14.00
   5   0  -4 2577.44  155.58
   5   0  -4 2149.88  155.28
   5   0  -4 2658.13  154.68
  -5   0   4 2224.98  155.38
  -5   0   4 2270.17  156.08
   6   0  -4  362.56   23.50
   6   0  -4  342.77   24.50
   6   0  -4  344.17   24.30
  -6   0   4  343.47   24.60
  -6   0   4  358.96   25.60
   7   0  -4  318.47   22.30
   7   0  -4  284.87   20.60
   7   0  -4  304.57   21.30
   7   0  -4  294.57   20.00
  -7   0   4  279.37   22.30
   8   0  -4   11.30    2.80
   8   0  -4   15.20    2.70
   9   0  -4   46.40    4.80
   9  -1   4    7.90    2.20
   9  -1   4    8.40    2.40
   8  -1   4    9.60    2.10
   8  -1   4    4.90    2.50
   7  -1   4   -1.20    1.80
   6  -1   4  137.99   11.70
   5  -1   4  122.29   10.40
   4  -1   4  290.47   21.10
   3  -1   4 3192.18  208.48
   2  -1   4 1010.90   66.99
  -1   1  -4  471.05   30.70
   1  -1   4  495.65   30.90
   1  -1   4  444.86   30.50
   1  -1   4  464.85   30.40
   0   1  -4   97.79    6.70
   0   1  -4  104.09    7.00
   0  -1   4   98.59    6.80
   0  -1   4  100.69    7.00
   0  -1   4   85.69    6.90
   1   1  -4 1825.22  111.09
   1   1  -4 1710.23  110.89
  -1  -1   4 1569.84  110.79
   2   1  -4 4564.94  293.37
   2   1  -4 4614.14  295.57
  -2  -1   4 3939.21  291.27
  -2  -1   4 3958.80  293.07
   3   1  -4 8733.93  543.05
   3   1  -4 8994.00  541.35
  -3  -1   4 7380.76  540.25
  -3  -1   4 7027.80  537.15
   4   1  -4  317.77   24.60
   4   1  -4  389.16   24.00
  -4  -1   4  355.36   24.50
  -4  -1   4  356.16   25.00
   5   1  -4   15.50    2.80
   5   1  -4   19.50    2.20
   5   1  -4   16.20    2.20
  -5  -1   4   20.70    2.80
  -5  -1   4   10.80    2.80
   6   1  -4   98.59    7.30
   6   1  -4   85.59    8.20
   6   1  -4   97.79    7.40
   6   1  -4   97.19    8.30
  -6  -1   4   81.29    8.20
  -6  -1   4   88.69    8.10
   7   1  -4  230.98   16.60
   7   1  -4  226.68   18.20
   7   1  -4  250.57   16.90
  -7  -1   4  238.38   17.90
   8   1  -4  108.89    8.20
   8   1  -4  101.39    7.80
   8   1  -4   92.59    9.40
   8   1  -4   99.59    8.70
   9   1  -4   29.30    3.50
   9   1  -4   30.10    3.60
   9   1  -4   29.70    2.90
   9  -2   4   27.10    5.00
   8  -2   4  134.09   12.60
   8  -2   4  127.09    9.50
   7  -2   4  113.59   10.40
   7  -2   4   92.19    7.00
   6  -2   4  341.97   26.00
   5  -2   4   93.59   10.70
   4  -2   4  114.29   10.30
   3  -2   4    9.50    2.70
  -2   2  -4  653.53   43.20
  -2   2  -4  661.63   43.30
   2  -2   4  655.83   42.80
  -1   2  -4 2260.57  143.79
  -1   2  -4 2063.89  143.09
   1  -2   4 2326.87  143.99
   1  -2   4 2070.09  143.29
   1  -2   4 2314.07  143.39
   0   2  -4 3502.35  221.98
   0   2  -4 3316.37  221.38
   1   2  -4    1.60    0.80
   1   2  -4    0.60    0.60
   1   2  -4    1.60    0.80
  -1  -2   4    1.80    0.60
  -1  -2   4    2.20    1.00
  -1  -2   4   -0.30    0.70
   2   2  -4  218.08   15.40
   2   2  -4  199.38   14.80
   2   2  -4  212.78   14.40
  -2  -2   4  185.98   15.20
  -2  -2   4  201.98   14.80
  -2  -2   4  214.68   14.10
   3   2  -4  201.68   13.70
   3   2  -4  183.28   14.70
   3   2  -4  200.18   14.60
  -3  -2   4  196.58   13.40
   4   2  -4  453.35   30.90
   4   2  -4  424.96   30.70
  -4  -2   4  423.56   31.10
  -4  -2   4  461.45   29.70
   5   2  -4   17.10    3.40
   5   2  -4   22.50    3.40
   5   2  -4   25.80    4.30
   5   2  -4   29.50    2.80
  -5  -2   4   25.00    3.00
  -5  -2   4   24.60    4.20
   6   2  -4  658.03   44.70
   6   2  -4  640.54   43.60
   6   2  -4  587.04   44.40
   6   2  -4  656.73   42.70
  -6  -2   4  650.63   44.10
   7   2  -4    0.90    0.80
   7   2  -4    3.20    1.80
   7   2  -4   -0.50    0.80
  -7  -2   4   -0.10    1.60
   8   2  -4   33.90    4.70
   8   2  -4   27.70    3.60
   8   2  -4   29.10    3.20
   9   2  -4   10.60    2.20
   9   2  -4   13.90    3.30
   8  -3   4   57.49    4.10
   8  -3   4   51.49    7.90
   7  -3   4   28.00    6.00
   6  -3   4    1.00    2.60
   5  -3   4   74.79    8.70
   4  -3   4  761.92   49.30
   4  -3   4  745.93   49.00
  -3   3  -4  206.88   15.00
  -3   3  -4  215.98   15.00
   3  -3   4  230.48   17.70
  -2   3  -4  187.58   13.80
  -2   3  -4  184.08   13.60
   2  -3   4  198.18   13.40
  -1   3  -4  996.20   65.09
  -1   3  -4  924.51   64.09
  -1   3  -4  989.10   64.09
   1  -3   4 1014.80   64.69
   1  -3   4  968.40   64.39
   0   3  -4    3.20    0.90
   0   3  -4    3.00    1.10
   0  -3   4    2.30    1.20
   0  -3   4    3.70    1.60
   0  -3   4    2.70    1.10
   1   3  -4  165.88   12.60
   1   3  -4  166.58   12.50
  -1  -3   4  168.78   12.80
  -1  -3   4  177.18   13.50
   2   3  -4 1100.19   76.29
   2   3  -4 1115.89   75.69
   2   3  -4 1193.78   75.59
  -2  -3   4 1161.48   74.79
  -2  -3   4 1099.89   76.39
  -2  -3   4 1151.18   75.79
   3   3  -4   71.99    6.60
   3   3  -4   60.19    6.70
   3   3  -4   65.49    6.60
  -3  -3   4   66.79    6.50
  -3  -3   4   62.09    6.90
  -3  -3   4   73.09    5.30
   4   3  -4  137.89   10.10
   4   3  -4  111.09   10.30
   4   3  -4  112.19   10.00
   4   3  -4  120.59   10.90
  -4  -3   4  106.29   10.30
  -4  -3   4  113.99    8.40
   5   3  -4  320.57   21.80
   5   3  -4  284.57   21.90
   5   3  -4  307.07   22.80
   5   3  -4  265.07   21.70
  -5  -3   4  286.67   20.10
   6   3  -4   18.10    4.10
   6   3  -4   34.30    4.50
   6   3  -4   24.00    4.10
   6   3  -4   25.60    4.80
  -6  -3   4   21.00    3.10
   7   3  -4   50.99    6.10
   7   3  -4   46.30    5.80
   7   3  -4   51.99    6.60
  -7  -3   4   50.69    4.90
   8   3  -4   20.50    3.50
   8   3  -4   23.60    4.90
   8  -4   4   49.90    8.90
   7  -4   4  166.38   11.40
   7  -4   4  173.88   16.60
   6  -4   4   89.19    6.50
   6  -4   4   90.19    7.00
   6  -4   4  102.99   11.50
   5  -4   4    0.00    2.40
   5  -4   4   -1.30    0.60
   5  -4   4    0.60    0.80
  -4   4  -4   16.80    2.30
  -4   4  -4   18.60    2.50
   4  -4   4   22.00    2.60
   4  -4   4   18.10    2.10
   4  -4   4   26.00    5.40
  -3   4  -4   11.50    2.10
  -3   4  -4    7.70    2.00
   3  -4   4    8.50    1.60
   3  -4   4   11.30    3.30
   3  -4   4    9.30    2.00
  -2   4  -4  827.72   56.09
  -2   4  -4  815.02   54.39
  -2   4  -4  809.82   56.09
  -2   4  -4  857.41   54.49
   2  -4   4  865.01   58.39
  -1   4  -4  330.37   21.90
  -1   4  -4  335.87   23.50
  -1   4  -4  307.77   22.90
  -1   4  -4  309.27   21.70
   1  -4   4  308.37   22.10
   1  -4   4  315.77   22.50
   0   4  -4  566.04   38.40
   0   4  -4  520.35   38.30
   0   4  -4  568.24   37.40
   0   4  -4  520.25   37.20
   0  -4   4  557.04   37.80
   0  -4   4  565.24   37.40
   1   4  -4   32.50    4.20
   1   4  -4   36.60    4.90
   1   4  -4   34.60    4.10
   1   4  -4   40.00    5.20
  -1  -4   4   34.20    3.90
  -1  -4   4   31.40    4.50
   2   4  -4    7.40    2.10
   2   4  -4    2.20    1.80
   2   4  -4    5.10    2.30
   2   4  -4    3.40    1.40
  -2  -4   4    6.50    1.50
  -2  -4   4    3.10    1.70
  -2  -4   4    4.30    1.80
   3   4  -4   71.69    7.80
   3   4  -4   63.89    6.40
   3   4  -4   65.89    7.60
  -3  -4   4   64.19    5.50
   4   4  -4  164.58   14.60
   4   4  -4  174.58   13.90
   4   4  -4  168.78   15.00
   4   4  -4  165.78   14.10
  -4  -4   4  177.68   12.20
   5   4  -4   49.70    6.80
   5   4  -4   34.00    5.40
   5   4  -4   37.70    5.60
  -5  -4   4   39.10    3.60
   6   4  -4   31.50    6.20
   6   4  -4   29.00    4.80
   6   4  -4   36.90    5.90
  -6  -4   4   30.60    4.50
   7   4  -4   17.30    4.50
   7   4  -4   23.00    3.90
   7   4  -4   30.80    5.10
  -7  -4   4   15.80    2.60
   8   4  -4    1.70    2.50
   8   4  -4    1.00    2.20
   8   4  -4   -3.20    1.70
   8  -5   4   16.20    4.90
   7  -5   4   57.99    8.90
   7  -5   4   47.50    4.50
   6  -5   4   50.19    4.90
   6  -5   4   45.40    4.30
   6  -5   4   48.10    9.00
  -5   5  -4  182.38   12.00
   5  -5   4  162.88   12.90
   5  -5   4  184.68   16.90
   5  -5   4  151.68   12.20
   4  -5   4  315.87   22.60
   4  -5   4  312.27   25.80
  -3   5  -4  522.35   36.70
  -3   5  -4  472.25   36.40
   3  -5   4  579.74   36.90
   3  -5   4  560.44   40.10
  -2   5  -4   33.30    4.50
  -2   5  -4   39.30    3.30
   2  -5   4   51.69    6.80
   2  -5   4   34.30    4.10
   2  -5   4   41.60    4.80
  -1   5  -4  327.97   22.60
  -1   5  -4  324.67   25.10
  -1   5  -4  346.27   22.90
  -1   5  -4  318.47   24.20
   1  -5   4  279.97   22.80
   1  -5   4  360.86   24.00
   0   5  -4   35.70    4.10
   0   5  -4   36.30    5.10
   0   5  -4   34.10    4.90
   0   5  -4   35.40    4.10
   0  -5   4   29.10    4.80
   0  -5   4   32.90    3.90
   1   5  -4  188.68   14.60
   1   5  -4  192.48   14.40
   1   5  -4  163.58   15.10
   1   5  -4  195.78   15.90
  -1  -5   4  187.58   15.00
   2   5  -4   30.30    5.30
   2   5  -4   27.70    4.40
   2   5  -4   31.90    4.20
  -2  -5   4   28.80    4.80
  -2  -5   4   29.30    3.70
   3   5  -4   11.30    3.40
   3   5  -4   23.00    5.00
   3   5  -4   15.30    3.30
   3   5  -4   13.50    3.70
  -3  -5   4   20.00    2.80
   4   5  -4   63.29    6.70
   4   5  -4   57.59    7.40
   4   5  -4   43.50    7.00
  -4  -5   4   59.99    5.10
   5   5  -4    3.10    4.30
   5   5  -4    1.70    2.60
   5   5  -4    1.40    1.70
  -5  -5   4    2.80    1.10
   6   5  -4    0.10    2.30
   6   5  -4   -1.30    2.10
   6   5  -4    5.20    2.50
  -6  -5   4   -1.00    1.30
   7   5  -4    6.70    3.80
   7   5  -4    9.10    4.20
   7   5  -4   21.30    4.30
  -7  -5   4   14.90    2.30
   8   5  -4  151.58   13.90
   8   5  -4  119.89   13.10
   7  -6   4   -1.40    4.40
   6  -6   4   22.70    3.40
   6  -6   4   25.70    5.90
  -5   6  -4   83.99    7.00
   5  -6   4   70.09    7.00
   5  -6   4   80.99    8.10
   5  -6   4   96.89   11.50
  -4   6  -4   73.39    7.10
   4  -6   4   81.39   10.80
   4  -6   4   63.99    6.50
   4  -6   4   73.19    7.50
  -3   6  -4  243.28   18.90
   3  -6   4  268.97   22.30
   3  -6   4  278.57   19.40
   3  -6   4  213.68   18.00
  -2   6  -4  274.37   21.10
  -2   6  -4  276.27   18.90
  -2   6  -4  271.47   18.70
   2  -6   4  238.18   19.60
   2  -6   4  286.77   20.90
   2  -6   4  288.57   23.60
  -1   6  -4    0.80    1.70
  -1   6  -4    1.10    1.00
  -1   6  -4   -0.70    1.30
   1  -6   4    1.90    1.70
   1  -6   4   -0.10    1.40
   1  -6   4    3.70    2.60
   0   6  -4  136.69   11.30
   0   6  -4  164.88   13.50
   0   6  -4  139.99   11.70
   0   6  -4  128.09   12.50
   0  -6   4  138.99   12.40
   0  -6   4  138.39   11.60
   1   6  -4    5.30    2.70
   1   6  -4   -0.90    1.50
   1   6  -4   -1.10    1.90
  -1  -6   4    1.80    2.40
   2   6  -4  235.88   21.00
   2   6  -4  292.17   20.40
   2   6  -4  266.97   21.80
  -2  -6   4  239.88   19.30
  -2  -6   4  279.87   20.90
   3   6  -4  219.48   17.20
   3   6  -4  238.08   19.20
   3   6  -4  188.38   18.10
  -3  -6   4  208.98   16.00
   4   6  -4   96.69   11.20
   4   6  -4   93.79   11.10
   4   6  -4  131.89   14.30
  -4  -6   4   98.79    8.30
   5   6  -4   31.70    5.50
   5   6  -4   25.80    5.70
   5   6  -4   26.60    6.10
  -5  -6   4   28.20    3.20
   6   6  -4  143.39   15.20
   6   6  -4  177.88   16.50
   6   6  -4  146.99   14.20
  -6  -6   4  150.38   11.30
   7   6  -4    9.30    3.30
   7   6  -4    2.10    3.30
  -7  -6   4    3.20    2.10
  -7  -6   4    0.70    1.80
  -6   7  -4  159.68   11.20
   6  -7   4  136.19   12.20
  -5   7  -4   28.80    4.40
   5  -7   4   25.70    5.00
   5  -7   4   22.00    4.10
   5  -7   4   45.40    8.60
  -4   7  -4   11.40    2.90
   4  -7   4    3.50    3.50
   4  -7   4    4.30    2.70
   4  -7   4    7.40    2.20
  -3   7  -4  150.68   10.30
  -3   7  -4  151.98   10.30
  -3   7  -4  141.29   13.10
   3  -7   4  154.78   13.80
   3  -7   4  181.88   17.20
  -2   7  -4   62.09    6.10
  -2   7  -4   60.49    5.70
  -2   7  -4   54.39    7.40
   2  -7   4   69.49    7.90
   2  -7   4   69.59   10.10
  -1   7  -4   21.60    4.70
  -1   7  -4   29.80    3.60
  -1   7  -4   27.50    4.10
   1  -7   4   29.90    5.50
   1  -7   4   19.90    5.70
   0   7  -4    1.20    2.90
   0   7  -4    2.90    1.70
   0  -7   4    5.60    2.50
   0  -7   4    2.50    1.90
   1   7  -4  528.25   38.80
   1   7  -4  593.04   41.90
  -1  -7   4  537.85   40.00
   2   7  -4    7.80    3.70
   2   7  -4   10.50    3.20
   2   7  -4    5.70    2.80
  -2  -7   4   13.00    3.10
   3   7  -4   69.39    9.20
   3   7  -4   78.79    8.50
  -3  -7   4   71.39    7.30
   4   7  -4  132.89   19.00
   4   7  -4  122.29   11.70
   4   7  -4   82.09   16.30
  -4  -7   4  123.79   10.10
   5   7  -4   68.59   11.10
   5   7  -4   80.99    8.70
   5   7  -4   63.79   10.00
  -5  -7   4   67.09    6.40
   6   7  -4   39.10    8.50
   6   7  -4   42.70    7.50
   6   7  -4   46.60    8.70
  -6  -7   4   44.70    7.00
  -6  -7   4   51.09    4.70
  -5   8  -4   41.40    5.90
   5  -8   4   56.89   10.80
  -4   8  -4   63.19    7.90
   4  -8   4   71.29   11.10
  -3   8  -4   67.89    4.90
   3  -8   4   69.39   11.00
   3  -8   4   51.39    8.30
  -2   8  -4   46.70    5.10
  -2   8  -4   45.10    4.70
  -2   8  -4   42.60    6.60
   2  -8   4   57.59   10.10
  -1   8  -4   21.10    3.70
  -1   8  -4   15.00    4.70
   1  -8   4   16.30    5.60
   0   8  -4   -0.70    1.80
   0   8  -4    4.50    2.90
   0  -8   4   -3.10    2.50
   0  -8   4   -2.20    3.00
   1   8  -4  209.98   20.30
   1   8  -4  232.98   18.30
  -1  -8   4  237.48   21.10
   2   8  -4  258.77   20.30
   2   8  -4  243.08   22.80
  -2  -8   4  248.58   22.10
   3   8  -4   81.29    8.60
   3   8  -4   73.59   10.70
  -3  -8   4   55.69    8.80
   4   8  -4    2.00    2.90
   4   8  -4   -1.60    2.10
  -4  -8   4   -5.80    2.70
   5   8  -4   15.10    5.40
   5   8  -4    7.80    3.60
   5   8  -4    4.10    5.00
  -5  -8   4   11.30    2.80
  -5  -8   4   10.90    4.20
   4  -9   4   31.10    8.20
  -3   9  -4    0.50    1.20
  -3   9  -4    6.80    2.60
  -3   9  -4    0.20    0.80
   3  -9   4   -5.20    3.40
  -2   9  -4   15.60    4.60
  -2   9  -4   20.80    3.20
  -2   9  -4   24.30    4.00
   2  -9   4   14.80    5.60
  -1   9  -4  153.18   15.90
  -1   9  -4  157.18   12.90
   1  -9   4  166.78   17.90
   0   9  -4  124.29   11.60
   0   9  -4  131.99   14.70
   0  -9   4  131.89   15.60
   1   9  -4   -0.80    2.20
   1   9  -4    6.40    4.40
  -1  -9   4    3.20    3.90
   2   9  -4    5.90    4.00
   2   9  -4    8.70    3.50
  -2  -9   4    4.20    4.40
   3   9  -4  141.39   16.60
   3   9  -4  151.98   13.90
  -3  -9   4  139.39   15.30
   4   9  -4   60.39    9.00
   4   9  -4   54.69    9.90
  -4  -9   4   54.29    9.50
  -2  10  -4   29.70    7.70
  -2  10  -4   23.30    3.70
   2 -10   4   34.20    9.00
  -1  10  -4    1.00    2.30
  -1  10  -4    7.60    4.20
   0  10  -4    1.10    3.00
   0  10  -4    1.00    4.50
   0 -10   4   -4.60    4.70
   1  10  -4   67.39   11.50
   1  10  -4   84.09    9.30
  -1 -10   4   88.69   12.30
   2  10  -4  308.97   33.40
   2  10  -4  323.57   26.00
  -2 -10   4  312.87   27.90
  -2 -10  -5   -7.70    4.50
   2  10   5   -8.50    3.40
   2  10   5   -3.60    4.10
  -1 -10  -5    1.90    5.10
   1  10   5    5.40    4.80
   1  10   5    5.80    3.20
   0 -10  -5   -6.10    4.60
   0  10   5    0.70    2.40
   0  10   5   -2.50    4.20
   1 -10  -5   89.09   13.10
  -1  10   5   91.49   12.60
  -1  10   5  100.89    9.00
   2 -10  -5    3.60    5.30
  -2  10   5    6.60    4.20
  -2  10   5    0.20    2.00
  -4  -9  -5   66.19    9.70
   4   9   5   80.69   11.60
   4   9   5   68.59    8.50
  -3  -9  -5   37.80    7.30
   3   9   5   36.10    9.20
   3   9   5   27.30    5.60
  -2  -9  -5   37.50    7.50
   2   9   5   28.40    5.50
   2   9   5   46.20    8.60
  -1  -9  -5    1.10    3.40
   1   9   5    2.40    2.50
   1   9   5    0.00    3.60
   0  -9  -5  257.17   23.50
   0   9   5  264.07   19.70
   0   9   5  240.98   22.50
   1  -9  -5   30.30    8.00
  -1   9   5   33.80    4.60
  -1   9   5   41.70    7.90
  -2   9   5    9.80    4.00
  -2   9   5   11.20    2.40
   3  -9  -5    5.00    4.80
  -3   9   5    4.90    3.00
  -3   9   5    5.30    1.30
  -3   9   5    1.70    2.30
   4  -9  -5   21.50    7.20
  -5  -8  -5   24.50    4.80
  -5  -8  -5   28.10    4.10
   5   8   5   25.70    7.50
   5   8   5   21.20    6.60
   5   8   5   20.00    5.00
  -4  -8  -5    5.40    2.50
  -4  -8  -5    0.20    3.00
   4   8   5    4.00    3.10
   4   8   5    4.10    3.30
  -3  -8  -5   11.70    4.00
   3   8   5   10.00    3.30
   3   8   5    4.20    4.00
  -2  -8  -5   31.30    6.60
   2   8   5   31.50    5.60
   2   8   5   30.20    5.90
  -1  -8  -5  621.24   44.50
   1   8   5  561.64   44.10
   1   8   5  589.74   41.70
   0  -8  -5  271.77   23.80
   0   8   5  246.68   19.20
   0   8   5  247.88   23.20
   1  -8  -5  236.68   21.60
  -1   8   5  227.58   16.80
  -1   8   5  206.58   19.20
   2  -8  -5   31.80    7.80
  -2   8   5   36.60    3.90
  -2   8   5   38.20    6.60
  -2   8   5   26.90    4.70
   3  -8  -5  213.18   20.80
  -3   8   5  197.88   17.20
  -3   8   5  210.18   14.20
  -3   8   5  205.48   15.20
   4  -8  -5   62.19   11.30
  -4   8   5   60.19    7.40
   5  -8  -5    4.20    4.70
  -5   8   5   10.60    3.50
  -6  -7  -5   31.20    2.90
  -6  -7  -5   35.70    3.20
   6   7   5   33.00    6.30
   6   7   5   22.70    6.50
   6   7   5   26.90    5.90
  -5  -7  -5   41.40    3.90
  -5  -7  -5   37.80    5.30
   5   7   5   38.10    7.70
   5   7   5   33.50    6.00
   5   7   5   26.70    6.50
  -4  -7  -5   42.60    5.90
  -4  -7  -5   51.99    5.20
   4   7   5   44.20    8.20
   4   7   5   30.00    6.30
   4   7   5   44.50    6.00
  -3  -7  -5  371.86   28.00
   3   7   5  397.86   28.10
   3   7   5  383.16   30.00
   3   7   5  332.67   29.40
  -2  -7  -5  242.08   19.40
   2   7   5  231.48   18.30
   2   7   5  205.78   19.60
   2   7   5  239.68   20.20
  -1  -7  -5   17.40    4.60
   1   7   5   13.60    4.30
   1   7   5   18.40    3.50
   0  -7  -5    8.90    3.70
   0   7   5    4.10    2.10
   0   7   5    7.40    2.90
   1  -7  -5  301.87   24.40
  -1   7   5  261.27   20.90
  -1   7   5  277.07   22.60
  -1   7   5  286.17   20.20
   2  -7  -5  419.06   30.90
  -2   7   5  345.97   25.90
  -2   7   5  367.66   25.00
  -2   7   5  340.67   27.30
   3  -7  -5    8.10    4.40
  -3   7   5    6.90    1.60
  -3   7   5    4.00    1.00
   4  -7  -5   29.40    7.50
  -4   7   5   22.70    4.00
   5  -7  -5   -0.60    3.00
  -5   7   5   -2.70    1.40
   6  -7  -5  207.68   21.10
  -6   7   5  200.88   14.80
   7   6   5  140.69   14.20
   7   6   5  173.88   18.30
   6   6   5   37.60    6.30
   6   6   5   30.70    6.00
   6   6   5   33.80    6.20
  -5  -6  -5  180.18   13.80
   5   6   5  189.38   17.20
   5   6   5  175.98   17.10
   5   6   5  195.28   15.90
  -4  -6  -5   58.99    5.40
  -4  -6  -5   55.49    6.30
   4   6   5   57.69    8.20
   4   6   5   78.79   13.00
   4   6   5   60.49    8.40
  -3  -6  -5   57.79    6.60
   3   6   5   59.09    6.70
   3   6   5   48.90    7.60
   3   6   5   61.59    8.00
  -2  -6  -5  175.68   14.60
   2   6   5  182.08   14.20
   2   6   5  141.89   14.90
   2   6   5  189.98   16.00
  -1  -6  -5  540.35   37.80
   1   6   5  550.04   36.10
   1   6   5  441.96   36.20
   1   6   5  527.05   37.90
   0  -6  -5   30.70    4.20
   0  -6  -5   36.20    5.70
   0   6   5   36.00    4.90
   0   6   5   38.30    4.10
   0   6   5   26.60    5.00
   0   6   5   30.50    5.70
   1  -6  -5  187.58   16.20
   1  -6  -5  141.39   12.70
  -1   6   5  175.78   14.40
  -1   6   5  183.18   12.40
  -1   6   5  166.88   13.10
  -1   6   5  134.19   13.60
   2  -6  -5  132.39   13.60
  -2   6   5  128.29   11.50
  -2   6   5  132.59   10.50
  -2   6   5  130.89    9.60
   3  -6  -5   70.69    7.60
   3  -6  -5   86.79   10.60
  -3   6   5   82.89    8.90
  -3   6   5   94.09    6.80
  -3   6   5   93.69    6.20
   4  -6  -5  101.09    9.30
  -4   6   5  119.29    9.50
   5  -6  -5   10.60    3.90
   5  -6  -5    9.80    2.80
  -5   6   5    5.90    1.60
   6  -6  -5    3.70    1.70
   6  -6  -5    2.30    3.40
  -6   6   5    5.70    1.30
   7  -6  -5   -2.30    3.30
   7  -6  -5   -0.60    2.00
   8   5   5   12.00    3.80
   8   5   5   19.10    4.50
   7   5   5   30.60    6.00
   7   5   5   36.70    5.90
   7   5   5   27.30    6.00
   6   5   5   37.90    6.60
   6   5   5   38.50    6.80
   6   5   5   55.09    6.60
  -5  -5  -5    3.30    1.10
  -5  -5  -5    4.50    0.90
   5   5   5    5.70    2.30
   5   5   5    3.20    2.70
  -4  -5  -5   14.20    2.20
  -4  -5  -5   12.60    2.40
   4   5   5   10.20    3.50
   4   5   5   10.50    3.10
  -3  -5  -5   63.79    6.20
   3   5   5   49.00    6.90
   3   5   5   63.09    6.30
   3   5   5   48.50    6.10
   3   5   5   54.79    6.80
  -2  -5  -5  508.25   35.20
  -2  -5  -5  506.35   35.70
   2   5   5  440.06   36.40
   2   5   5  527.35   35.50
   2   5   5  503.55   35.90
   2   5   5  550.84   37.20
  -1  -5  -5   57.79    6.70
  -1  -5  -5   49.70    6.10
   1   5   5   62.79    6.90
   1   5   5   47.10    6.40
   1   5   5   56.39    5.60
   1   5   5   48.20    6.10
   0  -5  -5  217.58   16.50
   0  -5  -5  208.08   17.90
   0  -5  -5  236.18   18.40
   0   5   5  228.68   16.30
   0   5   5  213.98   16.90
   0   5   5  235.08   18.00
   1  -5  -5   13.70    3.30
   1  -5  -5   16.30    3.80
   1  -5  -5   15.20    2.70
  -1   5   5   13.10    2.20
  -1   5   5   18.10    3.60
  -1   5   5   13.60    2.80
   2  -5  -5   62.09    7.40
   2  -5  -5   40.30    4.70
   2  -5  -5   45.00    5.60
  -2   5   5   50.79    5.60
  -2   5   5   55.49    5.00
  -2   5   5   54.99    4.10
   3  -5  -5  576.94   45.00
   3  -5  -5  584.94   43.70
   3  -5  -5  747.23   48.20
  -3   5   5  680.93   42.70
  -3   5   5  643.04   44.30
  -3   5   5  681.03   42.40
   4  -5  -5   40.80    7.30
   4  -5  -5   27.60    3.40
  -4   5   5   34.10    3.70
   5  -5  -5   96.59    8.10
   5  -5  -5  128.19   12.60
  -5   5   5  100.29    7.80
   6  -5  -5    5.60    1.60
   6  -5  -5    8.90    4.00
  -6   5   5    6.40    1.20
   7  -5  -5  152.38   12.10
   7  -5  -5  199.38   17.90
   8  -5  -5    9.20    5.60
   8   4   5  206.98   17.00
   8   4   5  191.48   16.30
   8   4   5  179.58   15.90
   7   4   5   11.80    3.50
   7   4   5   14.60    3.80
   6   4   5   -1.80    1.50
   6   4   5   -0.20    1.80
   6   4   5   -0.70    1.90
   5   4   5    1.60    1.80
   5   4   5    4.00    2.50
   5   4   5    5.40    2.20
  -4  -4  -5   39.20    3.80
  -4  -4  -5   41.90    3.20
   4   4   5   45.80    6.10
   4   4   5   40.50    5.90
   4   4   5   44.90    5.00
  -3  -4  -5  363.96   24.50
  -3  -4  -5  356.46   25.10
   3   4   5  340.87   26.40
   3   4   5  334.87   26.90
   3   4   5  399.16   26.00
   3   4   5  369.66   27.10
  -2  -4  -5  135.29   10.90
  -2  -4  -5  134.19   10.70
   2   4   5  113.19   11.50
   2   4   5  139.69   11.40
   2   4   5  146.39   11.00
   2   4   5  142.99   12.10
  -1  -4  -5   31.70    4.50
  -1  -4  -5   31.60    3.70
  -1  -4  -5   30.80    5.00
   1   4   5   33.00    4.20
   1   4   5   29.50    4.60
   1   4   5   33.10    4.70
   0  -4  -5   32.00    3.70
   0  -4  -5   33.90    4.60
   0  -4  -5   45.50    5.50
   0   4   5   37.30    4.30
   0   4   5   39.70    4.90
   0   4   5   34.10    3.70
   1  -4  -5 1206.88   82.09
   1  -4  -5 1104.59   83.09
   1  -4  -5 1353.66   84.39
  -1   4   5 1281.37   83.09
  -1   4   5 1252.77   81.59
  -1   4   5 1276.07   82.39
   2  -4  -5  702.03   53.09
  -2   4   5  838.42   52.19
  -2   4   5  811.92   51.39
   3  -4  -5  242.78   19.00
   3  -4  -5  243.18   18.00
   3  -4  -5  296.57   21.50
  -3   4   5  276.87   18.60
   4  -4  -5   -0.90    0.60
   4  -4  -5    0.20    0.70
  -4   4   5    0.30    0.80
   5  -4  -5  901.31   61.99
  -5   4   5  858.41   57.49
   6  -4  -5   12.40    1.70
   6  -4  -5    8.70    3.90
   7  -4  -5   11.90    1.70
   7  -4  -5   17.70    5.30
   8  -4  -5   -2.80    3.10
   8   3   5    9.30    2.30
   8   3   5   11.50    3.20
   8   3   5    5.70    2.60
   7   3   5    1.30    1.20
   7   3   5   -0.80    1.50
   7   3   5    1.40    2.00
   6   3   5   14.40    4.40
   6   3   5   16.30    3.30
   6   3   5   18.90    4.40
   6   3   5    8.20    3.30
   5   3   5  340.47   22.70
   5   3   5  323.17   23.40
   5   3   5  268.67   23.10
   4   3   5 2435.26  163.88
   4   3   5 2728.33  164.08
   4   3   5 2282.17  162.98
  -3  -3  -5   94.29    6.20
  -3  -3  -5   86.19    6.60
   3   3   5   85.49    7.80
   3   3   5   85.89    7.50
   3   3   5   76.29    8.20
   3   3   5   90.09    8.30
  -2  -3  -5  986.40   65.29
  -2  -3  -5 1029.60   66.59
  -2  -3  -5  993.20   65.09
   2   3   5  999.10   66.49
   2   3   5  882.41   66.29
   2   3   5 1001.50   65.49
   2   3   5  998.90   65.89
  -1  -3  -5   29.40    3.60
  -1  -3  -5   31.80    3.30
   1   3   5   32.90    4.10
   1   3   5   34.80    3.50
   1   3   5   31.00    3.80
   0  -3  -5  763.32   50.49
   0  -3  -5  698.73   49.40
   0  -3  -5  779.62   50.49
   0   3   5  729.23   49.30
   0   3   5  761.92   50.29
   0   3   5  737.43   49.80
   1  -3  -5   20.80    2.80
   1  -3  -5   19.00    3.50
   1  -3  -5   17.70    2.00
  -1   3   5   15.90    1.80
  -1   3   5   18.90    2.40
  -1   3   5   15.50    3.10
  -1   3   5   14.80    2.50
   2  -3  -5 1984.40  124.49
   2  -3  -5 1737.93  122.89
   2  -3  -5 2001.00  123.19
  -2   3   5 1729.93  122.49
  -2   3   5 1925.71  121.59
  -2   3   5 1836.12  124.09
  -2   3   5 1903.91  122.09
   3  -3  -5   92.89    7.00
   3  -3  -5   72.79    5.80
   3  -3  -5   85.99    8.30
  -3   3   5   88.09    6.30
  -3   3   5   69.09    7.80
   4  -3  -5   -0.10    1.60
   4  -3  -5    2.10    0.50
   4  -3  -5    0.80    0.80
  -4   3   5    1.90    0.60
  -4   3   5    0.70    1.50
   5  -3  -5    5.80    1.00
   5  -3  -5    5.90    2.80
  -5   3   5    9.30    3.20
   6  -3  -5  191.58   16.80
   7  -3  -5  103.99   11.70
   7  -3  -5  120.89    8.20
   8  -3  -5   21.20    8.20
   8  -3  -5   19.20    2.20
   9   2   5   43.50    6.20
   9   2   5   44.10    4.40
   9   2   5   50.89    5.10
   8   2   5  359.26   27.10
   8   2   5  390.26   26.80
   7   2   5   33.50    4.60
   7   2   5   39.70    4.60
   7   2   5   36.00    5.90
   7   2   5   46.00    5.00
   6   2   5   90.89    9.20
   6   2   5  121.29    9.10
   6   2   5   96.19    8.90
   6   2   5  109.39    9.30
   5   2   5  259.67   21.80
   5   2   5  298.47   22.30
   5   2   5  340.37   21.90
   5   2   5  318.27   22.30
   4   2   5  355.56   27.80
   4   2   5  392.56   27.80
   4   2   5  430.06   27.30
   3   2   5   44.20    4.50
   3   2   5   56.09    5.60
   3   2   5   49.90    5.20
  -2  -2  -5  126.29   10.10
  -2  -2  -5  120.19    9.80
  -2  -2  -5  123.09    8.90
   2   2   5  141.29    9.60
   2   2   5  129.69   10.20
  -1  -2  -5 2727.53  182.28
  -1  -2  -5 2862.31  183.08
  -1  -2  -5 2700.13  182.28
   1   2   5 2819.52  182.38
   1   2   5 2908.21  183.08
   0  -2  -5  160.88   11.40
   0  -2  -5  161.78   11.50
   0  -2  -5  149.99   10.80
   0   2   5  155.78   11.40
   0   2   5  145.89   11.30
   0   2   5  149.99   10.70
   1  -2  -5  430.96   28.80
   1  -2  -5  436.56   30.10
   1  -2  -5  482.65   29.70
  -1   2   5  442.26   29.20
  -1   2   5  437.26   28.60
  -1   2   5  420.66   30.00
  -1   2   5  406.36   29.30
   2  -2  -5 1653.53  110.29
   2  -2  -5 1719.13  109.19
   2  -2  -5 1738.33  108.39
  -2   2   5 1633.64  108.39
  -2   2   5 1741.53  108.39
  -2   2   5 1651.33  108.79
  -2   2   5 1545.25  110.09
   3  -2  -5  469.45   33.60
   3  -2  -5  532.15   35.90
   3  -2  -5  548.35   34.30
  -3   2   5  544.25   33.80
  -3   2   5  473.75   35.70
   4  -2  -5  675.93   46.40
   4  -2  -5  725.73   46.90
   4  -2  -5  735.33   49.10
  -4   2   5  671.23   49.00
  -4   2   5  744.43   46.60
   5  -2  -5  909.81   60.69
   5  -2  -5 1005.50   63.79
  -5   2   5  940.71   60.89
  -5   2   5  860.81   63.49
   6  -2  -5  108.49    9.70
   6  -2  -5   83.39    6.80
  -6   2   5   97.89    9.80
   7  -2  -5   12.30    1.80
   7  -2  -5   10.60    3.30
   8  -2  -5    5.20    2.50
   8  -2  -5    2.10    1.40
   9  -2  -5  293.97   23.40
   9   1   5   28.30    4.20
   8   1   5   -1.40    1.40
   8   1   5   -0.70    0.60
   8   1   5   -0.90    1.00
   7   1   5   24.40    3.50
   7   1   5   26.50    2.30
   7   1   5   21.80    3.10
   7   1   5   26.70    4.10
   7   1   5   26.50    2.80
   6   1   5  542.75   35.70
   6   1   5  503.65   35.40
   6   1   5  523.35   34.40
   5   1   5    0.10    1.00
   5   1   5   -0.30    0.70
   5   1   5    0.00    0.30
   5   1   5    0.50    1.00
   4   1   5  183.18   13.10
   4   1   5  179.68   12.50
   4   1   5  160.18   12.80
   3   1   5  405.16   29.50
   3   1   5  457.35   29.90
   3   1   5  441.36   29.10
   2   1   5 5394.76  344.57
   2   1   5 4754.42  337.17
   2   1   5 5308.97  342.07
   2   1   5 4590.44  338.27
  -1  -1  -5    1.30    0.80
  -1  -1  -5    0.50    0.40
  -1  -1  -5    0.30    0.40
   1   1   5   -0.40    0.40
   1   1   5    0.80    0.70
   1   1   5    0.70    0.40
   0  -1  -5    1.90    0.70
   0  -1  -5    2.40    0.70
   0  -1  -5    1.20    0.40
   0   1   5    1.40    0.50
   0   1   5    1.30    0.60
   0   1   5    2.10    0.60
   1  -1  -5 1533.75   99.39
  -1   1   5 1502.75   99.39
   2  -1  -5 4819.62  344.87
   2  -1  -5 5058.29  346.07
  -2   1   5 5455.05  345.07
  -2   1   5 5485.95  344.37
   3  -1  -5  110.09    7.00
   3  -1  -5   97.19    8.20
   3  -1  -5   97.39    6.90
  -3   1   5   81.39    8.10
  -3   1   5   98.19    6.90
   4  -1  -5    1.00    0.50
   4  -1  -5    0.10    0.50
   4  -1  -5    0.10    1.20
  -4   1   5    1.60    1.50
  -4   1   5    0.10    0.60
   5  -1  -5    8.80    1.20
   5  -1  -5    5.90    1.20
   5  -1  -5    8.20    1.80
  -5   1   5    5.20    1.90
  -5   1   5    7.50    1.40
   6  -1  -5   33.00    3.40
   6  -1  -5   38.10    4.70
  -6   1   5   31.20    3.60
  -6   1   5   36.70    5.30
   7  -1  -5  172.48   13.50
   7  -1  -5  148.69   11.80
  -7   1   5  158.48   15.40
   8  -1  -5   22.20    3.70
   8  -1  -5   33.30    4.50
   9  -1  -5   91.29    8.70
   9   0   5    0.20    1.60
   8   0   5   -2.00    1.20
   8   0   5   -3.40    2.20
   8   0   5    1.30    1.20
   7   0   5    1.50    1.20
   6   0   5    0.30    1.10
   5   0   5    1.00    0.60
   5   0   5    1.10    0.50
   5   0   5    1.70    1.10
   4   0   5    1.90    1.00
   4   0   5    0.30    0.50
   4   0   5    0.90    0.70
   3   0   5    1.70    0.70
   3   0   5    0.70    0.80
   3   0   5   -0.40    0.60
   2   0   5    3.00    0.70
  -1   0  -5    0.60    0.20
  -1   0  -5    0.60    0.40
   1   0   5    1.10    0.30
   0   0  -5    0.10    0.10
   0   0  -5    0.20    0.10
   0   0   5    0.10    0.10
   0   0   5    0.10    0.10
   1   0  -5    0.20    0.30
   1   0  -5    0.30    0.20
   1   0  -5    0.20    0.20
  -1   0   5    0.10    0.30
  -1   0   5   -0.10    0.20
  -1   0   5   -0.30    0.40
   2   0  -5    1.70    0.50
   2   0  -5    1.20    0.40
   2   0  -5    1.70    0.70
  -2   0   5    1.20    0.70
  -2   0   5    0.50    0.50
   3   0  -5    0.60    0.70
   3   0  -5    1.00    0.80
   3   0  -5    0.30    0.40
  -3   0   5    0.30    0.50
  -3   0   5    0.40    0.80
   4   0  -5    0.50    0.70
   4   0  -5    0.60    0.80
   4   0  -5    0.70    0.50
  -4   0   5    0.50    0.70
  -4   0   5   -0.10    1.10
   5   0  -5    1.60    1.10
   5   0  -5    6.10    1.70
   5   0  -5    1.70    0.70
  -5   0   5    1.30    0.90
  -5   0   5    1.50    1.40
   6   0  -5    0.70    0.80
   6   0  -5    0.90    1.10
   6   0  -5    0.30    0.50
   6   0  -5   -2.30    1.10
  -6   0   5   -0.10    1.40
  -6   0   5    0.30    1.70
   7   0  -5    1.00    0.90
   7   0  -5   -2.20    1.40
   7   0  -5    0.40    1.00
   8   0  -5   -1.60    1.20
   8   0  -5   -2.20    1.90
   9   0  -5   -0.50    1.40
   9  -1   5   23.60    3.30
   9  -1   5   23.80    3.90
   8  -1   5   -0.10    1.40
   8  -1   5    0.30    1.60
   7  -1   5   30.10    6.20
   7  -1   5   21.50    2.90
   6  -1   5  637.64   44.20
   5  -1   5    2.90    1.60
   4  -1   5  186.88   14.40
   3  -1   5  456.35   31.50
  -2   1  -5 5859.11  396.66
  -2   1  -5 5984.90  397.06
   2  -1   5 6247.08  397.86
   2  -1   5 6303.67  398.26
  -1   1  -5    1.10    0.40
   1  -1   5    0.70    0.20
   1  -1   5    0.20    0.40
   1  -1   5    0.50    0.30
   0   1  -5    1.10    0.40
   0  -1   5    2.40    0.70
   0  -1   5    1.40    0.50
   0  -1   5    1.80    0.60
   1   1  -5 1689.23  109.39
   1   1  -5 1755.72  109.59
  -1  -1   5 1645.44  109.59
  -1  -1   5 1622.64  109.39
   2   1  -5 4781.02  309.17
   2   1  -5 4993.50  311.97
  -2  -1   5 4040.40  308.77
  -2  -1   5 4239.88  307.67
   3   1  -5  121.79    8.60
   3   1  -5  109.39    9.10
   3   1  -5  113.79    7.90
  -3  -1   5   96.79    8.10
   4   1  -5    1.20    1.00
   4   1  -5    0.40    0.50
   4   1  -5   -1.50    0.90
  -4  -1   5    0.40    0.90
  -4  -1   5    0.30    0.90
   5   1  -5    5.30    1.40
   5   1  -5    7.00    1.30
   5   1  -5    4.70    1.60
  -5  -1   5    6.80    1.40
  -5  -1   5    6.80    2.10
   6   1  -5   38.50    3.60
   6   1  -5   35.70    4.30
   6   1  -5   29.90    4.30
   6   1  -5   37.10    3.60
  -6  -1   5   36.90    4.60
  -6  -1   5   32.60    4.70
   7   1  -5  150.08   12.50
   7   1  -5  150.08   12.80
   7   1  -5  160.98   11.50
   7   1  -5  162.88   11.60
  -7  -1   5  147.09   12.70
   8   1  -5   33.50    4.00
   8   1  -5   31.40    3.20
   8   1  -5   28.90    3.50
   8   1  -5   28.90    5.00
   9   1  -5   88.19    8.00
   9   1  -5   83.69    6.90
   9   1  -5   95.89    7.90
   9  -2   5   38.40    5.80
   8  -2   5  385.26   26.90
   8  -2   5  417.56   30.30
   7  -2   5   46.10    6.50
   6  -2   5  126.49   11.70
   5  -2   5  363.36   31.20
   4  -2   5  438.66   31.60
   3  -2   5   60.59    6.50
  -2   2  -5  125.29    9.10
   2  -2   5  142.69    8.80
   2  -2   5  124.39    8.80
  -1   2  -5 2898.01  185.28
  -1   2  -5 2690.33  184.68
   1  -2   5 3013.70  185.58
   1  -2   5 2792.22  184.88
   0   2  -5  168.68   11.70
   0   2  -5  172.28   12.10
   0   2  -5  165.88   11.60
   0  -2   5  162.78   11.60
   0  -2   5  167.78   12.20
   0  -2   5  156.38   11.70
   1   2  -5  450.95   31.10
   1   2  -5  483.05   31.60
  -1  -2   5  451.85   30.80
  -1  -2   5  461.25   31.20
  -1  -2   5  460.75   31.60
   2   2  -5 1830.62  113.19
   2   2  -5 1656.13  113.59
   2   2  -5 1860.61  114.19
  -2  -2   5 1644.04  114.09
  -2  -2   5 1637.74  113.59
  -2  -2   5 1761.22  112.89
   3   2  -5  473.35   35.30
   3   2  -5  535.25   35.30
   3   2  -5  543.15   34.40
  -3  -2   5  506.55   34.10
  -3  -2   5  520.05   35.70
  -3  -2   5  510.15   35.00
   4   2  -5  687.43   45.20
   4   2  -5  619.14   44.90
  -4  -2   5  689.83   44.00
  -4  -2   5  644.34   45.40
   5   2  -5  904.51   58.99
   5   2  -5  844.92   59.19
   6   2  -5   97.69    7.10
   6   2  -5   84.29    7.70
   6   2  -5   96.89    8.90
  -6  -2   5   79.19    7.60
  -6  -2   5   84.89    8.70
   7   2  -5   11.60    1.90
   7   2  -5   10.10    3.40
   7   2  -5    9.60    2.50
   7   2  -5    9.70    1.90
  -7  -2   5    7.10    2.60
   8   2  -5    1.50    1.20
   8   2  -5    0.30    1.20
   8   2  -5    3.50    2.10
  -8  -2   5    1.50    2.30
   9   2  -5  265.87   21.20
   9   2  -5  252.97   20.40
   9   2  -5  283.87   19.40
   8  -3   5    8.50    4.00
   7  -3   5    1.90    2.80
   6  -3   5   21.30    5.30
   5  -3   5  345.97   26.70
   4  -3   5 2460.35  174.68
   4  -3   5 2956.80  179.08
  -3   3  -5   85.29    6.60
  -3   3  -5   84.59    6.70
   3  -3   5   99.79    6.50
   3  -3   5   76.19    6.20
   3  -3   5  106.29    9.50
  -2   3  -5  980.20   67.19
  -2   3  -5 1004.90   67.09
   2  -3   5 1060.79   66.79
  -1   3  -5   38.30    3.10
  -1   3  -5   37.80    3.80
  -1   3  -5   29.60    3.00
   1  -3   5   33.90    3.40
   1  -3   5   33.00    3.50
   0   3  -5  750.62   52.39
   0   3  -5  774.62   51.69
   0   3  -5  786.12   51.69
   0  -3   5  795.62   52.79
   0  -3   5  784.22   51.79
   0  -3   5  781.52   51.99
   1   3  -5   11.40    2.60
   1   3  -5   19.50    2.80
   1   3  -5   17.50    2.40
  -1  -3   5   14.40    2.60
  -1  -3   5   13.70    2.00
   2   3  -5 1846.82  130.89
   2   3  -5 2130.09  130.39
   2   3  -5 1931.11  130.39
  -2  -3   5 2110.49  130.29
  -2  -3   5 1957.40  131.19
  -2  -3   5 1921.61  130.39
   3   3  -5   80.49    7.90
   3   3  -5   81.29    7.50
  -3  -3   5   84.79    7.40
  -3  -3   5   78.69    8.00
  -3  -3   5   87.69    7.70
   4   3  -5   -0.40    1.10
   4   3  -5    1.10    0.80
   4   3  -5    0.80    1.60
  -4  -3   5   -0.50    1.10
   5   3  -5    3.10    2.20
   5   3  -5    4.60    1.40
   5   3  -5    6.10    1.90
   5   3  -5    4.90    2.20
  -5  -3   5    8.50    2.80
  -5  -3   5    6.30    1.60
   6   3  -5  152.78   12.00
   6   3  -5  172.58   14.80
   6   3  -5  165.08   13.60
   6   3  -5  161.98   14.20
  -6  -3   5  175.08   12.60
   7   3  -5  106.69   10.40
   7   3  -5   99.29    9.40
   7   3  -5  109.69   10.10
   8   3  -5   24.30    3.90
   8   3  -5   23.60    4.80
   8   3  -5   19.40    5.30
  -8  -3   5   25.00    3.30
   8  -4   5  218.08   20.30
   7  -4   5    8.70    4.30
   7  -4   5    9.90    1.30
   6  -4   5    0.80    2.80
   6  -4   5   -1.70    0.90
   6  -4   5    0.40    0.70
   5  -4   5    4.00    2.70
   5  -4   5    1.80    1.10
   5  -4   5    1.00    0.90
  -4   4  -5   42.90    3.80
  -4   4  -5   42.80    3.80
   4  -4   5   51.69    6.70
   4  -4   5   35.50    3.50
   4  -4   5   36.30    3.80
  -3   4  -5  372.06   26.50
  -3   4  -5  364.56   26.40
   3  -4   5  412.36   26.40
   3  -4   5  385.76   29.30
  -2   4  -5  133.59   11.00
  -2   4  -5  133.89    9.40
  -2   4  -5  138.89    9.40
  -2   4  -5  138.29   10.90
   2  -4   5  151.38   10.80
  -1   4  -5   33.70    3.50
  -1   4  -5   32.90    3.50
  -1   4  -5   34.50    4.50
  -1   4  -5   37.40    4.30
   1  -4   5   38.50    4.10
   1  -4   5   32.60    3.60
   0   4  -5   36.10    4.70
   0   4  -5   40.60    4.00
   0   4  -5   33.80    3.90
   0   4  -5   33.70    4.30
   0  -4   5   34.00    3.90
   0  -4   5   35.10    4.40
   1   4  -5 1265.27   85.79
   1   4  -5 1332.37   84.79
   1   4  -5 1287.17   84.89
  -1  -4   5 1317.77   86.19
  -1  -4   5 1172.88   87.59
   2   4  -5  790.42   57.29
   2   4  -5  884.21   56.49
   2   4  -5  838.12   56.59
  -2  -4   5  823.32   56.69
  -2  -4   5  848.62   57.69
  -2  -4   5  825.92   55.69
   3   4  -5  299.97   22.60
   3   4  -5  275.47   23.30
   3   4  -5  309.47   21.40
  -3  -4   5  282.67   21.50
  -3  -4   5  275.17   22.20
  -3  -4   5  284.57   20.00
   4   4  -5    1.80    1.60
   4   4  -5    1.30    1.30
   4   4  -5    0.00    1.50
   4   4  -5    0.10    1.20
  -4  -4   5    0.30    0.70
  -4  -4   5   -0.50    1.30
   5   4  -5  897.01   57.39
   5   4  -5  874.71   58.89
   5   4  -5  750.92   57.49
  -5  -4   5  817.92   55.09
   6   4  -5   14.00    4.20
   6   4  -5   15.00    3.60
   6   4  -5    6.20    2.80
  -6  -4   5   12.00    2.20
   7   4  -5   15.50    4.40
   7   4  -5   15.00    3.10
   7   4  -5   15.60    3.50
  -7  -4   5   13.00    2.60
   8   4  -5   -0.40    1.90
   8   4  -5    0.20    2.50
   8   4  -5   -0.10    2.10
   8  -5   5    8.90    4.60
   7  -5   5   27.10    6.70
   7  -5   5   23.80    2.90
   6  -5   5   36.80    3.70
   6  -5   5   36.70    4.30
   6  -5   5   47.40    8.50
   5  -5   5    5.50    1.50
   5  -5   5    7.80    4.00
   5  -5   5    7.70    1.70
  -4   5  -5   12.60    2.70
   4  -5   5   21.50    5.20
   4  -5   5   15.40    3.20
   4  -5   5   12.10    2.10
  -3   5  -5   57.09    5.70
  -3   5  -5   58.59    6.00
   3  -5   5   70.79    6.10
   3  -5   5   60.29    8.10
   3  -5   5   46.10    5.10
  -2   5  -5  533.15   37.90
  -2   5  -5  532.35   36.10
   2  -5   5  542.55   37.80
   2  -5   5  582.54   40.70
  -1   5  -5   50.99    6.10
  -1   5  -5   55.19    4.90
  -1   5  -5   57.79    5.00
   1  -5   5   45.80    5.10
   1  -5   5   50.09    5.60
   0   5  -5  236.68   16.90
   0   5  -5  218.98   16.60
   0   5  -5  213.98   17.70
   0   5  -5  211.08   17.90
   0  -5   5  225.88   16.80
   0  -5   5  253.47   17.80
   1   5  -5   14.90    3.20
   1   5  -5   12.70    3.30
   1   5  -5   13.50    2.80
   1   5  -5   15.70    2.80
  -1  -5   5   11.40    3.20
   2   5  -5   49.90    5.80
   2   5  -5   55.79    5.70
   2   5  -5   46.60    6.30
  -2  -5   5   49.10    5.10
  -2  -5   5   55.89    6.20
   3   5  -5  723.23   49.10
   3   5  -5  620.54   48.10
   3   5  -5  758.72   47.50
   3   5  -5  629.84   47.40
  -3  -5   5  685.43   45.90
  -3  -5   5  667.13   47.50
   4   5  -5   32.40    6.40
   4   5  -5   32.40    4.70
   4   5  -5   38.30    6.60
  -4  -5   5   41.20    3.90
   5   5  -5  102.79   11.20
   5   5  -5   85.69   10.30
   5   5  -5  112.89   10.00
  -5  -5   5  101.69    7.70
   6   5  -5    8.40    3.00
   6   5  -5    2.30    2.80
   6   5  -5    5.80    3.00
  -6  -5   5    7.70    1.70
   7   5  -5  160.48   15.60
   7   5  -5  183.58   15.80
   7   5  -5  179.58   17.10
  -7  -5   5  180.58   13.10
   8   5  -5   35.20    6.60
   8   5  -5   20.90    4.70
   7  -6   5  160.38   17.20
   6  -6   5   34.10    7.50
   6  -6   5   31.70    4.10
   6  -6   5   37.70    5.10
  -5   6  -5  188.08   13.60
   5  -6   5  160.58   13.60
   5  -6   5  203.98   18.80
   5  -6   5  187.68   14.80
  -4   6  -5   63.69    6.30
   4  -6   5   60.79    6.60
   4  -6   5   62.79    9.40
   4  -6   5   50.79    5.70
  -3   6  -5   56.59    6.20
   3  -6   5   53.79    6.40
   3  -6   5   41.40    5.10
   3  -6   5   69.39    8.80
  -2   6  -5  180.78   13.20
  -2   6  -5  186.98   13.40
  -2   6  -5  170.58   15.30
   2  -6   5  208.08   15.50
   2  -6   5  199.58   17.80
  -1   6  -5  521.85   35.30
  -1   6  -5  497.55   37.30
  -1   6  -5  521.75   35.50
  -1   6  -5  510.35   38.30
   1  -6   5  528.15   36.90
   0   6  -5   27.70    4.90
   0   6  -5   34.10    4.50
   0   6  -5   35.50    4.30
   0   6  -5   32.80    5.50
   0  -6   5   32.60    5.30
   0  -6   5   34.90    4.40
   1   6  -5  169.18   14.40
   1   6  -5  186.28   16.10
   1   6  -5  185.48   14.50
  -1  -6   5  176.38   15.10
   2   6  -5  117.39   12.50
   2   6  -5  137.89   11.70
   2   6  -5  150.08   13.80
  -2  -6   5  142.99   12.50
  -2  -6   5  129.19   13.90
   3   6  -5   78.09    9.60
   3   6  -5   98.89    9.20
   3   6  -5   98.39   10.40
  -3  -6   5   84.69    7.80
   4   6  -5  116.99   12.50
   4   6  -5  114.19   12.70
  -4  -6   5  123.49    9.70
   5   6  -5   13.80    5.00
   5   6  -5    5.20    3.50
   5   6  -5    4.90    2.90
  -5  -6   5    7.20    1.80
   6   6  -5    9.80    4.10
   6   6  -5    5.60    3.30
   6   6  -5   10.50    3.70
  -6  -6   5    7.10    1.90
   7   6  -5    0.10    3.00
   7   6  -5    3.10    2.30
  -6   7  -5   30.60    3.70
   6  -7   5   27.60    4.40
   6  -7   5   37.50    7.90
  -5   7  -5   35.50    4.70
   5  -7   5   32.20    5.80
   5  -7   5   54.69   10.50
   5  -7   5   27.70    4.60
  -4   7  -5   42.40    5.60
   4  -7   5   46.60    9.00
   4  -7   5   44.40    6.10
   4  -7   5   35.60    5.00
  -3   7  -5  393.06   29.90
  -3   7  -5  410.26   26.60
  -3   7  -5  406.36   26.60
   3  -7   5  377.26   30.00
   3  -7   5  449.76   34.00
  -2   7  -5  227.98   19.50
  -2   7  -5  242.18   17.10
   2  -7   5  238.08   22.60
   2  -7   5  248.48   19.60
  -1   7  -5   13.30    2.70
  -1   7  -5   13.90    3.00
  -1   7  -5   14.60    3.70
   1  -7   5   14.90    4.90
   1  -7   5   22.00    5.00
   0   7  -5    6.80    2.50
   0   7  -5    6.50    3.40
   0  -7   5    4.10    2.60
   1   7  -5  298.97   25.40
   1   7  -5  305.27   22.60
  -1  -7   5  289.67   23.50
   2   7  -5  351.56   27.40
   2   7  -5  283.77   25.90
   2   7  -5  366.06   25.50
  -2  -7   5  325.17   25.60
   3   7  -5    5.30    3.00
   3   7  -5    4.40    3.20
   3   7  -5    8.50    3.10
  -3  -7   5    7.40    2.30
   4   7  -5   21.00    6.00
  -4  -7   5   22.40    3.50
   5   7  -5   -2.70    2.60
   5   7  -5   -0.80    3.00
   5   7  -5   -4.10    1.80
   6   7  -5  190.58   19.60
   6   7  -5  201.08   17.40
   6   7  -5  175.08   18.60
  -6  -7   5  192.98   14.10
  -5   8  -5   28.00    5.30
   5  -8   5   29.50    8.00
  -4   8  -5   10.50    3.80
   4  -8   5    1.60    2.90
   4  -8   5    4.20    4.40
  -3   8  -5   12.20    1.50
  -3   8  -5   15.60    1.70
   3  -8   5   12.20    5.00
   3  -8   5   12.80    4.30
  -2   8  -5   41.40    4.70
  -2   8  -5   43.40    4.60
  -2   8  -5   35.50    6.50
   2  -8   5   46.80    9.20
   2  -8   5   31.70    9.50
  -1   8  -5  619.44   42.20
  -1   8  -5  607.44   45.30
   1  -8   5  574.84   46.80
   1  -8   5  645.24   44.90
   0   8  -5  240.38   21.20
   0   8  -5  240.38   18.50
   0  -8   5  217.08   20.10
   0  -8   5  254.77   22.40
   1   8  -5  211.08   20.60
   1   8  -5  234.88   18.80
  -1  -8   5  255.37   22.00
   2   8  -5   28.10    6.80
   2   8  -5   32.50    5.50
  -2  -8   5   24.80    5.90
   3   8  -5  195.28   20.70
   3   8  -5  226.08   18.20
   4   8  -5   53.99    9.00
   4   8  -5   59.89    8.00
  -4  -8   5   55.99    8.00
   5   8  -5    5.20    5.00
   5   8  -5   13.30    5.40
   5   8  -5    8.40    3.60
  -5  -8   5    5.90    3.90
  -5  -8   5    7.40    4.10
   4  -9   5   73.59   13.30
  -3   9  -5   36.20    3.00
   3  -9   5   29.80    8.50
  -2   9  -5   37.60    4.30
  -2   9  -5   33.90    5.00
  -2   9  -5   37.20    7.70
   2  -9   5   25.90    7.90
  -1   9  -5    6.20    2.50
  -1   9  -5    4.00    2.90
   1  -9   5    2.00    4.20
   0   9  -5  246.48   20.10
   0   9  -5  267.67   23.60
   0  -9   5  261.27   24.30
   1   9  -5   36.70    8.60
   1   9  -5   38.80    5.80
  -1  -9   5   23.90    7.40
   2   9  -5   10.10    4.00
   2   9  -5    6.00    3.80
  -2  -9   5    7.20    5.30
   3   9  -5    3.80    2.90
   3   9  -5    1.60    3.80
  -3  -9   5   -6.60    3.90
   4   9  -5   36.70    6.30
   4   9  -5   30.10    7.50
  -4  -9   5   33.40   11.80
  -2  10  -5    0.10    4.10
  -2  10  -5   -0.70    2.00
   2 -10   5    6.00    5.70
  -1  10  -5    3.90    4.50
  -1  10  -5    2.50    2.60
   1 -10   5    1.70    4.70
   0  10  -5   -0.30    2.70
   0  10  -5    0.20    4.20
   0 -10   5   -8.40    3.30
   1  10  -5   99.99   10.40
  -1 -10   5  108.19   14.80
   2  10  -5    6.10    3.00
  -2 -10   5   -2.30    4.40
  -2 -10  -6    7.40    4.80
   2  10   6    8.90    6.10
  -1 -10  -6   -1.90    3.60
   1  10   6   -2.30    2.00
   1  10   6   -2.80    4.30
   0 -10  -6    5.90    6.20
   0  10   6   13.60    3.40
   0  10   6   18.50    6.80
   1 -10  -6   32.70    8.40
  -1  10   6   38.50    5.30
  -1  10   6   32.40    6.80
   2 -10  -6   19.90    7.20
  -2  10   6   18.20    5.50
  -2  10   6   12.00    2.70
  -4  -9  -6    3.20    4.10
   4   9   6    5.20    5.20
   4   9   6   10.30    3.70
  -3  -9  -6   68.89   10.00
   3   9   6   78.19   11.50
   3   9   6   67.09    8.30
  -2  -9  -6   -4.90    2.60
   2   9   6   -2.80    2.00
   2   9   6    1.10    3.30
  -1  -9  -6   72.49   10.10
   1   9   6   78.39    8.50
   1   9   6   80.09   10.90
   0  -9  -6   38.50    7.80
   0   9   6   53.49    9.50
   0   9   6   49.99    5.90
   1  -9  -6   50.39    9.90
  -1   9   6   41.00    7.70
   2  -9  -6    0.00    4.70
  -2   9   6    6.90    2.10
  -2   9   6    6.60    3.80
   3  -9  -6   13.10    6.60
  -3   9   6    7.00    2.60
  -3   9   6    9.30    1.60
  -3   9   6   12.20    3.30
   4  -9  -6   -4.20    3.70
  -5  -8  -6   45.50    6.60
  -5  -8  -6   47.70    5.40
   5   8   6   42.40    9.50
   5   8   6   40.80    7.10
   5   8   6   44.50    8.70
  -4  -8  -6   27.80    5.40
  -4  -8  -6   25.10    4.40
   4   8   6   14.80    7.10
   4   8   6   28.20    5.30
   4   8   6   32.60    7.00
  -3  -8  -6    0.40    2.70
   3   8   6   -2.80    2.30
   3   8   6   -0.50    2.40
  -2  -8  -6   86.19   10.60
   2   8   6   98.79    9.60
   2   8   6   90.39   11.20
  -1  -8  -6   43.10    7.70
   1   8   6   44.60    5.60
   1   8   6   28.50    6.50
   0  -8  -6  110.99   13.30
   0   8   6  100.79    9.30
   1  -8  -6   62.89    9.10
  -1   8   6   56.29    5.90
  -1   8   6   56.39    8.00
   2  -8  -6   17.50    6.40
  -2   8   6   12.70    2.40
  -2   8   6   12.40    2.90
  -2   8   6   14.10    4.60
   3  -8  -6   78.29   11.90
  -3   8   6   93.79    7.70
  -3   8   6   82.29    9.40
  -3   8   6   91.09    6.70
   4  -8  -6   48.80   10.00
  -4   8   6   39.30    6.00
   5  -8  -6   -1.80    3.90
  -5   8   6   -3.30    2.90
   6   7   6    7.50    3.40
   6   7   6   -2.80    3.70
   6   7   6    3.80    3.20
  -5  -7  -6   14.30    3.70
  -5  -7  -6   22.50    2.80
   5   7   6   17.20    5.80
   5   7   6   22.40    4.80
   5   7   6   24.80    6.10
  -4  -7  -6    2.00    2.40
  -4  -7  -6    4.60    2.00
   4   7   6   -1.90    3.00
   4   7   6    4.20    2.90
   4   7   6    4.60    2.60
  -3  -7  -6   10.90    3.30
   3   7   6   13.60    3.30
   3   7   6    8.90    3.50
  -2  -7  -6  122.79   11.60
   2   7   6  113.99   12.20
   2   7   6  103.69   10.70
  -1  -7  -6   19.10    4.90
   1   7   6   18.90    3.60
   1   7   6   23.10    5.40
   0  -7  -6   64.19    8.80
   0   7   6   65.19    8.10
   0   7   6   57.09    6.40
   1  -7  -6   83.59   10.40
  -1   7   6   71.19    8.00
  -1   7   6   90.89    7.50
  -1   7   6   85.99    9.40
   2  -7  -6    7.70    3.80
  -2   7   6    2.10    2.00
  -2   7   6    1.60    1.80
  -2   7   6    1.00    1.10
   3  -7  -6   78.19   10.60
  -3   7   6   73.79    5.50
  -3   7   6   66.59    8.70
  -3   7   6   75.09    6.30
   4  -7  -6  161.18   16.90
  -4   7   6  152.78   12.80
   5  -7  -6   34.00    7.70
  -5   7   6   15.20    3.10
   6  -7  -6  140.99   16.10
  -6   7   6  121.89    9.90
   7   6   6   20.70    7.50
   7   6   6   22.70    4.90
   6   6   6  322.97   27.10
   6   6   6  351.16   26.00
   6   6   6  316.17   27.40
  -5  -6  -6  111.69    9.00
  -5  -6  -6  112.99    8.20
   5   6   6  136.39   11.60
   5   6   6   96.89   12.10
   5   6   6  116.19   12.30
  -4  -6  -6  137.19   10.20
  -4  -6  -6  133.09   10.90
   4   6   6  108.09   12.80
   4   6   6  139.29   13.60
  -3  -6  -6  119.19   10.50
   3   6   6  122.29   10.70
   3   6   6  121.89   12.20
   3   6   6   94.59   11.50
  -2  -6  -6   10.60    2.80
   2   6   6    6.80    2.20
   2   6   6    5.50    2.50
   2   6   6    5.50    2.30
  -1  -6  -6   53.29    7.10
   1   6   6   58.99    6.00
   1   6   6   61.89    7.10
   1   6   6   43.40    5.90
   1   6   6   45.10    8.20
   0  -6  -6  234.98   18.30
   0  -6  -6  185.18   15.80
   0   6   6  220.28   15.70
   0   6   6  205.98   16.40
   0   6   6  173.68   16.90
   0   6   6  235.08   17.80
   1  -6  -6  157.78   14.50
  -1   6   6  143.19   12.90
  -1   6   6  145.79   11.20
  -1   6   6  144.59   12.00
   2  -6  -6  376.66   28.50
  -2   6   6  333.07   25.70
  -2   6   6  326.97   24.60
  -2   6   6  364.46   23.80
   3  -6  -6    2.10    3.70
   3  -6  -6    7.40    2.10
  -3   6   6   10.30    1.20
   4  -6  -6  355.66   33.70
   4  -6  -6  269.57   21.70
  -4   6   6  319.07   22.00
   5  -6  -6   20.10    5.80
   5  -6  -6   13.50    2.70
  -5   6   6   16.30    2.60
   6  -6  -6  236.98   19.10
   6  -6  -6  285.47   24.50
  -6   6   6  277.57   18.40
   7  -6  -6   13.00    4.50
   8   5   6   -2.80    2.40
   8   5   6    2.70    2.80
   7   5   6  124.19   11.60
   7   5   6  132.69   12.50
   7   5   6   94.29   11.50
   6   5   6   87.09    9.80
   6   5   6   72.49    9.70
   6   5   6   93.59    9.10
  -5  -5  -6  241.98   16.60
  -5  -5  -6  253.97   16.40
   5   5   6  217.68   20.20
   5   5   6  270.77   19.70
  -4  -5  -6    6.00    1.30
  -4  -5  -6    6.40    1.70
   4   5   6    4.70    2.40
   4   5   6    4.90    2.60
   4   5   6    7.60    2.60
  -3  -5  -6    3.80    1.50
  -3  -5  -6    3.60    1.80
   3   5   6    0.70    1.40
   3   5   6    2.20    2.00
   3   5   6   -0.90    2.10
   3   5   6    1.30    1.50
  -2  -5  -6   88.49    7.60
  -2  -5  -6   83.99    8.00
   2   5   6   81.39    7.50
   2   5   6   64.39    8.20
   2   5   6   74.49    7.90
   2   5   6   94.79    9.20
  -1  -5  -6  516.65   35.90
  -1  -5  -6  452.55   37.10
  -1  -5  -6  557.34   37.20
   1   5   6  548.55   36.00
   1   5   6  519.05   37.40
   1   5   6  517.45   40.30
   0  -5  -6  309.27   22.20
   0  -5  -6  317.57   24.00
   0   5   6  308.37   23.50
   0   5   6  310.97   22.80
   0   5   6  307.27   21.90
   1  -5  -6  946.41   73.29
   1  -5  -6 1158.18   74.89
   1  -5  -6 1073.49   72.19
  -1   5   6 1104.69   72.49
  -1   5   6 1132.19   73.39
  -1   5   6 1093.29   71.49
   2  -5  -6   92.09    9.20
   2  -5  -6  111.29   10.90
   2  -5  -6   84.99    8.10
  -2   5   6   97.19    8.90
  -2   5   6  107.09    7.40
  -2   5   6  113.19    8.40
   3  -5  -6   48.20    4.90
   3  -5  -6   62.19    7.70
  -3   5   6   51.69    5.30
  -3   5   6   49.50    4.20
  -3   5   6   56.19    3.80
   4  -5  -6   58.69    8.10
   4  -5  -6   48.00    4.80
  -4   5   6   52.19    5.00
   5  -5  -6  480.35   33.90
   5  -5  -6  387.16   28.90
  -5   5   6  425.26   28.70
   6  -5  -6  111.19    8.70
  -6   5   6  111.79    8.10
   7  -5  -6   74.29    6.50
   7  -5  -6   87.39   11.30
   8  -5  -6    7.40    5.10
   8   4   6    6.00    2.60
   8   4   6    8.20    2.50
   8   4   6   10.70    3.00
   7   4   6   53.99    6.60
   7   4   6   44.10    6.30
   7   4   6   45.10    9.70
   6   4   6  228.68   19.50
   6   4   6  242.78   18.70
   6   4   6  236.98   19.20
   5   4   6  714.03   47.00
   5   4   6  614.44   47.80
   5   4   6  701.13   48.00
  -4  -4  -6  124.89    8.40
  -4  -4  -6  119.59    8.80
   4   4   6  109.29   10.80
   4   4   6  106.29   11.20
   4   4   6  128.39   10.50
   4   4   6  144.19   12.00
  -3  -4  -6  583.64   37.20
  -3  -4  -6  524.05   36.50
   3   4   6  517.95   39.00
   3   4   6  563.24   38.70
   3   4   6  559.14   37.40
   3   4   6  484.55   38.40
  -2  -4  -6    4.10    1.70
  -2  -4  -6    5.30    2.40
  -2  -4  -6    2.50    1.30
   2   4   6    2.00    1.70
   2   4   6    3.80    1.80
   2   4   6    0.80    1.40
   2   4   6    1.20    1.30
  -1  -4  -6    8.70    2.60
  -1  -4  -6    3.70    2.10
  -1  -4  -6    8.30    2.10
   1   4   6    6.40    2.80
   1   4   6    3.50    2.40
   1   4   6    5.90    2.20
   0  -4  -6 1137.49   71.49
   0  -4  -6  920.11   70.89
   0  -4  -6 1036.00   69.89
   0   4   6 1107.29   71.09
   0   4   6 1036.30   69.59
   0   4   6 1087.49   70.49
   1  -4  -6  768.72   52.69
   1  -4  -6  808.32   54.79
  -1   4   6  803.22   53.09
  -1   4   6  781.82   52.19
  -1   4   6  794.62   53.59
   2  -4  -6    3.70    0.90
   2  -4  -6    4.60    2.30
   2  -4  -6    3.50    1.60
  -2   4   6    4.60    0.80
   3  -4  -6    6.50    1.50
   3  -4  -6    8.50    2.20
   3  -4  -6   13.10    3.60
  -3   4   6    4.50    2.40
  -3   4   6    9.50    1.80
   4  -4  -6  162.08   11.60
   4  -4  -6  141.79   12.20
   4  -4  -6  189.28   15.40
  -4   4   6  170.18   11.70
   5  -4  -6   32.90    6.00
   5  -4  -6   25.20    2.70
  -5   4   6   29.10    2.60
   6  -4  -6   31.50    2.90
  -6   4   6   32.80    2.90
   7  -4  -6   27.80    2.60
   7  -4  -6   25.20    6.40
   8  -4  -6  136.19   14.30
   8   3   6   20.60    3.60
   8   3   6   20.30    3.80
   8   3   6   16.90    4.00
   7   3   6  130.29   11.20
   7   3   6  114.69   10.90
   7   3   6  135.69   11.50
   6   3   6   74.39    8.80
   6   3   6  105.99    8.80
   5   3   6  119.69   11.90
   5   3   6  160.28   11.60
   5   3   6  140.49   12.10
   4   3   6  113.69   11.00
   4   3   6  136.29   10.50
   4   3   6  131.29   11.20
  -3  -3  -6  418.16   27.30
  -3  -3  -6  403.96   27.60
   3   3   6  443.46   29.90
   3   3   6  424.06   29.20
   3   3   6  356.26   29.60
   3   3   6  443.36   28.90
  -2  -3  -6 1078.29   71.69
  -2  -3  -6 1061.59   71.39
  -2  -3  -6 1091.69   72.89
   2   3   6 1113.39   71.89
   2   3   6 1074.09   72.79
  -1  -3  -6   27.30    3.30
  -1  -3  -6   22.70    2.90
  -1  -3  -6   30.50    5.00
   1   3   6   29.10    3.80
   1   3   6   29.30    3.10
   1   3   6   22.70    3.20
   0  -3  -6  598.14   39.00
   0  -3  -6  536.05   37.80
   0  -3  -6  582.64   38.90
   0   3   6  567.64   38.70
   0   3   6  550.54   38.70
   0   3   6  559.24   37.70
   0   3   6  567.64   38.30
   1  -3  -6  388.16   25.70
   1  -3  -6  343.07   23.90
   1  -3  -6  372.86   25.00
  -1   3   6  348.47   23.60
  -1   3   6  343.17   25.30
  -1   3   6  326.27   24.80
   2  -3  -6  718.93   45.00
   2  -3  -6  584.14   43.70
   2  -3  -6  694.03   46.10
  -2   3   6  686.33   43.30
  -2   3   6  644.04   45.80
  -2   3   6  662.83   43.90
   3  -3  -6  473.45   31.90
   3  -3  -6  464.05   30.10
   3  -3  -6  390.36   28.90
  -3   3   6  445.26   29.30
  -3   3   6  423.06   31.50
   4  -3  -6  633.44   42.20
   4  -3  -6  557.54   38.70
   4  -3  -6  626.64   39.80
  -4   3   6  600.74   39.00
  -4   3   6  537.45   41.70
   5  -3  -6  397.06   27.00
   5  -3  -6  418.96   30.20
  -5   3   6  416.06   26.60
  -5   3   6  363.96   29.80
   6  -3  -6  712.63   49.90
   6  -3  -6  827.02   54.29
   7  -3  -6   45.90    6.90
   7  -3  -6   47.30    3.80
   8  -3  -6   58.69    4.50
   8  -3  -6   44.30    8.10
   9   2   6   13.10    2.10
   9   2   6   16.30    2.80
   9   2   6    8.40    2.90
   8   2   6   10.90    2.40
   8   2   6   11.30    2.70
   7   2   6   73.89    7.10
   7   2   6   77.09    7.00
   7   2   6   71.69    7.10
   6   2   6  144.39   10.70
   6   2   6  125.89   10.70
   6   2   6  108.19   10.80
   6   2   6  137.99   11.00
   5   2   6  113.29    8.90
   5   2   6   91.69    8.90
   5   2   6  101.69    9.20
   5   2   6  110.59    9.20
   4   2   6   45.70    5.20
   4   2   6   52.89    4.80
   4   2   6   48.70    5.40
  -3  -2  -6  377.96   27.20
   3   2   6  363.66   26.40
   3   2   6  382.46   27.10
   3   2   6  419.66   27.60
  -2  -2  -6    4.70    1.70
  -2  -2  -6    7.90    1.10
   2   2   6    9.40    1.70
   2   2   6    7.20    1.90
  -1  -2  -6 2883.91  192.58
  -1  -2  -6 2890.31  193.28
  -1  -2  -6 2919.91  192.58
   1   2   6 3040.70  192.78
   1   2   6 3073.49  193.38
   0  -2  -6  462.95   32.20
   0  -2  -6  495.45   32.80
   0   2   6  480.35   32.80
   0   2   6  490.05   32.10
   0   2   6  494.35   32.80
   1  -2  -6  371.26   24.20
   1  -2  -6  360.26   25.40
  -1   2   6  379.26   24.00
  -1   2   6  356.36   24.70
  -1   2   6  352.76   26.10
   2  -2  -6   35.70    3.20
   2  -2  -6   31.20    2.40
   2  -2  -6   37.10    4.00
  -2   2   6   27.30    3.70
  -2   2   6   26.30    2.70
  -2   2   6   32.20    2.30
  -2   2   6   29.20    2.60
   3  -2  -6 2675.33  158.98
   3  -2  -6 2253.27  158.18
   3  -2  -6 2489.55  160.48
  -3   2   6 2447.35  158.38
  -3   2   6 2333.77  160.48
   4  -2  -6    3.10    1.00
   4  -2  -6    6.00    4.00
  -4   2   6   -0.10    1.50
  -4   2   6    3.30    0.60
   5  -2  -6   35.00    5.00
   5  -2  -6   28.40    2.60
  -5   2   6   32.60    5.10
  -5   2   6   29.50    2.80
   6  -2  -6   13.70    3.50
   6  -2  -6   11.60    2.10
  -6   2   6   10.90    1.90
  -6   2   6    9.20    3.40
   7  -2  -6   37.50    5.80
   7  -2  -6   45.00    3.90
   8  -2  -6   24.50    3.10
   8  -2  -6   29.10    5.50
   9  -2  -6   36.40    6.30
   9   1   6   33.00    4.40
   8   1   6   18.10    2.40
   8   1   6   15.00    3.10
   7   1   6  168.58   13.60
   7   1   6  167.48   14.10
   7   1   6  197.08   12.20
   7   1   6  165.08   13.30
   7   1   6  195.48   13.30
   6   1   6   29.90    3.30
   6   1   6   26.00    3.20
   6   1   6   31.40    2.40
   6   1   6   20.50    3.60
   6   1   6   30.10    3.40
   5   1   6   10.30    1.90
   5   1   6    8.90    1.00
   5   1   6    6.60    1.80
   5   1   6   10.80    2.10
   4   1   6 2259.07  153.18
   4   1   6 2272.57  151.88
   4   1   6 2398.06  152.88
   4   1   6 2449.16  153.58
  -3  -1  -6  798.22   56.39
   3   1   6  844.22   55.89
   3   1   6  913.71   56.79
   3   1   6  839.72   56.39
  -2  -1  -6   61.39    4.70
  -2  -1  -6   58.29    5.10
   2   1   6   60.09    4.80
   2   1   6   67.09    5.20
  -1  -1  -6  203.28   12.70
  -1  -1  -6  185.68   12.80
  -1  -1  -6  183.08   13.20
   1   1   6  180.78   12.80
   1   1   6  181.68   12.60
   1   1   6  193.88   13.20
   1  -1  -6   64.39    4.50
   1  -1  -6   54.89    4.90
   1  -1  -6   60.89    4.10
  -1   1   6   53.09    5.00
  -1   1   6   58.49    4.10
  -2   1   6 2955.50  192.88
   3  -1  -6 1476.15   88.39
   3  -1  -6 1386.86   88.29
   3  -1  -6 1298.37   89.49
  -3   1   6 1373.06   88.29
  -3   1   6 1237.48   89.69
   4  -1  -6 1448.16  104.59
   4  -1  -6 1651.23  106.19
   4  -1  -6 1795.72  104.69
  -4   1   6 1639.94  104.79
  -4   1   6 1492.15  106.39
   5  -1  -6  540.55   33.90
   5  -1  -6  453.95   32.20
  -5   1   6  453.95   34.10
   6  -1  -6    6.30    1.10
   6  -1  -6    2.80    2.00
   6  -1  -6    3.50    1.30
  -6   1   6    5.60    2.70
  -6   1   6    7.70    1.70
   7  -1  -6   40.00    4.00
   7  -1  -6   40.30    5.10
  -7   1   6   31.00    5.70
   8  -1  -6   35.60    4.80
   8  -1  -6   28.60    3.90
   9  -1  -6  217.38   17.10
   9   0   6   54.49    4.70
   9   0   6   58.89    5.90
   8   0   6  289.17   19.20
   8   0   6  269.27   19.50
   8   0   6  256.47   20.20
   7   0   6  444.06   31.70
   7   0   6  506.05   32.00
   7   0   6  447.86   32.20
   6   0   6  552.84   37.50
   5   0   6 1483.35  100.29
   5   0   6 1565.24  101.19
   5   0   6 1571.34  100.29
   4   0   6    1.50    1.00
   4   0   6    2.10    0.70
   4   0   6    1.20    0.60
  -3   0  -6 1278.57   91.49
   3   0   6 1440.96   91.39
   3   0   6 1484.65   91.69
   3   0   6 1405.46   91.89
  -2   0  -6 4060.29  297.87
   2   0   6 4920.71  298.07
  -1   0  -6 3903.21  281.47
  -1   0  -6 3967.30  280.87
   1   0   6 4569.74  281.47
   1   0   6 4581.64  282.27
   0   0  -6   34.80    2.50
   0   0  -6   31.90    2.40
   0   0  -6   33.80    2.50
   0   0   6   33.10    2.40
   0   0   6   33.70    2.50
   0   0   6   35.80    2.60
   1   0  -6  101.49    6.60
   1   0  -6   93.79    6.70
   1   0  -6   96.49    6.50
  -1   0   6   91.99    6.50
  -1   0   6   84.39    6.70
  -1   0   6   93.89    6.50
   2   0  -6  182.58   12.20
   2   0  -6  179.98   12.40
  -2   0   6  172.18   12.20
  -2   0   6  179.48   12.60
   3   0  -6 1311.77   81.09
   3   0  -6 1246.18   81.29
  -3   0   6 1177.68   81.69
  -3   0   6 1219.28   81.19
   4   0  -6   40.10    4.00
   4   0  -6   45.40    4.30
  -4   0   6   47.60    4.80
  -4   0   6   47.70    4.30
   5   0  -6  191.68   15.40
   5   0  -6  239.48   15.00
   5   0  -6  242.88   15.90
  -5   0   6  198.68   15.60
  -5   0   6  204.08   16.30
   6   0  -6  120.09    9.10
   6   0  -6  126.89   10.00
  -6   0   6  130.89   11.10
  -6   0   6  138.59   12.90
   7   0  -6   89.39    7.60
   7   0  -6   93.69    7.00
   7   0  -6  102.69    8.10
   7   0  -6   81.09    7.90
  -7   0   6   83.99    9.00
   8   0  -6   29.40    2.80
   8   0  -6   38.00    4.10
  -8   0   6   20.70    5.60
   9   0  -6    2.10    1.60
   9  -1   6   36.00    4.60
   9  -1   6   31.70    3.90
   8  -1   6   19.80    2.90
   8  -1   6   17.70    3.50
   6  -1   6   34.90    4.80
   5  -1   6   11.90    2.80
   4  -1   6 2454.75  161.18
   3  -1   6  886.51   59.39
  -2   1  -6   72.09    4.90
  -1   1  -6  196.78   12.80
  -1   1  -6  180.48   12.60
  -1   1  -6  179.48   12.50
   1  -1   6  194.78   12.60
   1  -1   6  209.08   13.00
   1   1  -6   57.59    4.60
   1   1  -6   64.99    4.80
   1   1  -6   66.59    5.00
  -1  -1   6   53.89    4.70
  -1  -1   6   61.89    4.60
  -1  -1   6   65.49    5.10
   2   1  -6 3287.27  213.98
  -2  -1   6 3225.68  213.98
  -2  -1   6 3360.86  214.28
   3   1  -6 1415.56   89.99
   3   1  -6 1531.45   90.69
   3   1  -6 1346.07   90.69
  -3  -1   6 1299.67   90.19
  -3  -1   6 1302.87   90.29
   4   1  -6 1708.93  106.19
  -4  -1   6 1538.05  107.09
   5   1  -6  478.65   32.00
   5   1  -6  465.55   32.60
  -5  -1   6  482.15   32.90
  -5  -1   6  459.15   32.50
   6   1  -6    5.20    1.20
   6   1  -6    3.80    1.80
   6   1  -6    6.10    2.10
   6   1  -6    6.70    1.50
  -6  -1   6    7.70    2.30
  -6  -1   6    2.10    1.90
   7   1  -6   32.10    6.00
   7   1  -6   39.60    4.00
   7   1  -6   41.20    4.90
   7   1  -6   40.80    3.80
  -7  -1   6   35.00    5.20
   8   1  -6   22.60    2.80
   8   1  -6   16.20    4.30
  -8  -1   6   12.40    4.10
   9   1  -6  192.88   14.30
   9   1  -6  192.58   14.60
   9   1  -6  188.68   13.50
   9  -2   6   12.80    3.50
   8  -2   6    5.20    1.70
   8  -2   6   13.40    3.90
   7  -2   6   68.59    8.40
   6  -2   6  150.28   13.30
   4  -2   6   57.79    6.50
   3  -2   6  393.26   28.30
  -2   2  -6    7.40    1.00
   2  -2   6    5.60    1.20
   2  -2   6    5.60    0.80
   2  -2   6    7.40    0.70
  -1   2  -6 2894.31  199.78
   1  -2   6 3275.97  200.68
   1  -2   6 3076.69  200.08
   0   2  -6  525.15   34.50
   0   2  -6  514.35   34.60
   0   2  -6  527.35   35.00
   0  -2   6  533.35   35.20
   0  -2   6  497.15   34.60
   1   2  -6  420.76   27.90
   1   2  -6  388.26   28.00
  -1  -2   6  391.56   27.50
  -1  -2   6  401.86   27.20
  -1  -2   6  422.46   28.10
   2   2  -6   33.50    3.80
   2   2  -6   32.80    3.50
   2   2  -6   34.80    3.20
  -2  -2   6   33.10    2.90
  -2  -2   6   32.30    3.50
  -2  -2   6   31.00    3.70
   3   2  -6 2686.63  163.68
   3   2  -6 2608.04  164.48
   3   2  -6 2452.65  164.68
  -3  -2   6 2447.35  164.18
  -3  -2   6 2376.86  164.78
  -3  -2   6 2498.45  163.38
   4   2  -6    1.70    1.30
   4   2  -6    1.60    0.90
   4   2  -6    2.00    1.20
  -4  -2   6    1.60    1.30
  -4  -2   6    0.60    0.70
   5   2  -6   29.10    3.60
   5   2  -6   33.30    3.10
   5   2  -6   21.90    3.80
  -5  -2   6   25.70    3.30
   6   2  -6   14.30    3.50
   6   2  -6   13.40    2.00
   6   2  -6   11.60    2.40
   6   2  -6    5.80    2.90
  -6  -2   6   11.70    2.60
  -6  -2   6    9.60    3.10
   7   2  -6   50.79    5.80
   7   2  -6   42.40    4.10
   7   2  -6   40.30    4.30
   7   2  -6   31.00    5.40
  -7  -2   6   34.60    4.90
   8   2  -6   33.20    3.70
   8   2  -6   38.50    5.30
   8   2  -6   24.60    3.20
  -8  -2   6   23.80    4.40
   9   2  -6   32.70    5.20
   9   2  -6   40.70    4.10
   9   2  -6   27.50    3.80
   9   2  -6   37.90    5.50
   8  -3   6   20.30    5.10
   7  -3   6  127.99   12.90
   6  -3   6  127.79   12.70
   5  -3   6  168.48   15.00
   4  -3   6  144.39   12.00
   4  -3   6  117.69    8.30
   4  -3   6  111.19    8.00
  -3   3  -6  416.96   29.20
  -3   3  -6  414.76   28.90
   3  -3   6  468.45   28.70
   3  -3   6  433.26   32.10
  -2   3  -6 1129.39   74.99
  -2   3  -6 1108.79   75.19
   2  -3   6 1178.58   74.69
  -1   3  -6   24.50    3.00
  -1   3  -6   29.20    2.50
  -1   3  -6   23.10    2.50
   1  -3   6   29.50    3.00
   1  -3   6   26.60    3.30
   0   3  -6  601.04   40.30
   0   3  -6  600.54   40.40
   0   3  -6  595.64   41.00
   0  -3   6  624.34   41.50
   0  -3   6  589.94   40.60
   0  -3   6  610.34   40.40
   1   3  -6  361.66   25.50
   1   3  -6  375.06   25.50
  -1  -3   6  371.96   26.40
  -1  -3   6  373.46   25.70
  -1  -3   6  358.86   25.30
   2   3  -6  724.93   48.00
   2   3  -6  659.83   48.40
   2   3  -6  790.72   48.10
  -2  -3   6  726.13   47.20
  -2  -3   6  675.93   48.00
  -2  -3   6  678.53   48.70
   3   3  -6  401.06   31.30
   3   3  -6  467.15   31.20
  -3  -3   6  433.06   31.70
  -3  -3   6  451.45   31.00
  -3  -3   6  459.65   29.70
   4   3  -6  643.74   39.60
   4   3  -6  570.64   40.90
   4   3  -6  506.95   40.30
  -4  -3   6  586.54   41.30
  -4  -3   6  608.34   39.00
   5   3  -6  426.76   26.50
   5   3  -6  386.06   27.80
   5   3  -6  404.26   28.80
   5   3  -6  332.37   27.40
  -5  -3   6  357.96   28.10
  -5  -3   6  375.26   26.00
   6   3  -6  698.73   48.30
   6   3  -6  745.73   51.89
   6   3  -6  671.73   46.90
  -6  -3   6  695.53   47.00
   7   3  -6   42.50    4.20
   7   3  -6   44.20    5.20
   7   3  -6   37.60    5.40
  -7  -3   6   40.30    5.00
   8   3  -6   53.59    5.80
   8   3  -6   56.99    7.20
   8   3  -6   54.29    7.10
   8  -4   6    9.80    4.80
   7  -4   6   47.60    3.50
   7  -4   6   43.60    8.10
   7  -4   6   41.70    3.80
   6  -4   6  271.17   21.20
   6  -4   6  233.78   16.10
   6  -4   6  217.98   15.70
   5  -4   6  585.24   41.60
   5  -4   6  679.33   42.00
  -4   4  -6  131.59    8.70
  -4   4  -6  111.19    8.70
   4  -4   6   99.79    8.40
   4  -4   6  116.09    8.80
   4  -4   6  138.99   12.50
  -3   4  -6  543.25   38.90
  -3   4  -6  533.45   38.50
   3  -4   6  600.84   41.60
   3  -4   6  604.24   38.40
  -2   4  -6    6.10    1.80
  -2   4  -6    4.50    1.40
  -2   4  -6    3.60    0.60
   2  -4   6    5.60    1.50
   2  -4   6    2.40    1.00
  -1   4  -6    5.20    1.50
  -1   4  -6    8.20    2.50
  -1   4  -6    8.30    2.10
  -1   4  -6    5.80    1.40
   1  -4   6    7.20    2.00
   0   4  -6 1161.68   75.79
   0   4  -6 1053.29   74.59
   0   4  -6 1148.09   74.79
   0  -4   6 1093.29   75.19
   0  -4   6 1185.28   76.29
   0  -4   6 1132.19   74.79
   1   4  -6  815.42   54.89
   1   4  -6  816.72   54.69
   1   4  -6  770.22   55.49
  -1  -4   6  846.62   56.09
   2   4  -6    4.90    1.80
   2   4  -6    3.30    1.90
   2   4  -6    3.20    1.50
  -2  -4   6    4.30    1.40
  -2  -4   6    3.30    1.80
  -2  -4   6    3.80    2.00
   3   4  -6    8.30    2.50
   3   4  -6    9.20    2.60
   3   4  -6    9.90    2.40
  -3  -4   6    9.60    1.50
  -3  -4   6    5.80    2.30
  -3  -4   6    8.50    2.60
   4   4  -6  187.28   15.70
   4   4  -6  166.28   14.90
   4   4  -6  168.38   14.40
   4   4  -6  195.18   14.50
  -4  -4   6  178.38   12.60
  -4  -4   6  172.88   15.20
   5   4  -6   27.80    5.50
   5   4  -6   31.50    4.30
   5   4  -6   22.70    4.50
  -5  -4   6   24.40    2.70
   6   4  -6   41.30    5.30
   6   4  -6   30.30    5.70
   6   4  -6   25.90    4.80
  -6  -4   6   30.50    3.60
   7   4  -6   31.00    4.40
   7   4  -6   28.80    5.80
   7   4  -6   27.10    5.20
   8   4  -6  131.39   13.30
   8   4  -6  143.79   12.90
   8   4  -6  121.99   11.70
  -8  -4   6  126.29    9.60
   7  -5   6  108.99   12.50
   7  -5   6   89.49    7.20
   6  -5   6   72.29    6.50
   6  -5   6   67.69    6.00
   6  -5   6   94.79   10.90
  -5   5  -6  239.28   16.50
   5  -5   6  223.78   16.80
   5  -5   6  274.87   22.00
   5  -5   6  234.28   17.30
  -4   5  -6    7.10    1.80
   4  -5   6    4.50    1.50
   4  -5   6    4.50    2.10
   4  -5   6    2.30    3.40
  -3   5  -6    1.10    1.30
  -3   5  -6    0.90    1.10
   3  -5   6   -1.40    1.10
   3  -5   6    5.60    1.70
  -2   5  -6   84.29    6.10
  -2   5  -6   73.69    7.40
   2  -5   6   87.59    7.70
   2  -5   6   77.59    7.00
  -1   5  -6  557.74   38.50
  -1   5  -6  563.74   38.50
  -1   5  -6  575.64   40.30
   1  -5   6  592.14   39.80
   0   5  -6  321.77   23.90
   0   5  -6  317.17   22.70
   0   5  -6  287.07   23.80
   0   5  -6  308.57   22.60
   0  -5   6  331.17   23.50
   0  -5   6  340.37   22.90
   1   5  -6  945.11   73.29
   1   5  -6 1144.29   72.69
   1   5  -6 1087.49   72.59
   1   5  -6 1144.59   74.29
  -1  -5   6 1090.59   73.19
   2   5  -6   91.19    9.90
   2   5  -6  100.89    9.10
   2   5  -6  108.09    9.40
  -2  -5   6  103.19    9.60
  -2  -5   6  105.59    8.80
   3   5  -6   47.10    6.80
   3   5  -6   53.29    7.30
   3   5  -6   51.89    7.00
   3   5  -6   51.09    5.90
  -3  -5   6   53.29    5.20
  -3  -5   6   69.19    6.90
   4   5  -6   49.70    7.00
   4   5  -6   56.09    6.50
   4   5  -6   46.60    7.90
  -4  -5   6   60.19    5.10
   5   5  -6  440.76   33.80
   5   5  -6  429.56   33.00
   5   5  -6  467.65   32.30
  -5  -5   6  416.86   29.50
   6   5  -6  137.59   12.20
   6   5  -6  111.99   12.00
   6   5  -6  124.99   13.20
  -6  -5   6  123.39    9.50
   7   5  -6   75.99    9.80
   7   5  -6   96.79   11.50
   7   5  -6  106.39   10.60
  -7  -5   6   98.89    8.00
   8   5  -6   11.90    4.20
   7  -6   6   11.30    5.50
   6  -6   6  347.37   28.30
   6  -6   6  292.87   22.50
   6  -6   6  331.17   24.70
  -5   6  -6  111.69    8.50
   5  -6   6  121.69   13.70
   5  -6   6   98.49    9.40
   5  -6   6   89.09    8.50
  -4   6  -6  134.09   10.90
   4  -6   6  126.49   11.20
   4  -6   6  150.08   17.10
   4  -6   6  117.89   10.30
  -3   6  -6  109.19   10.10
   3  -6   6  134.79   10.70
   3  -6   6  138.49   13.50
   3  -6   6   91.69    9.20
  -2   6  -6   13.60    3.60
  -2   6  -6    8.70    1.60
  -2   6  -6    9.80    1.80
   2  -6   6    8.70    3.70
   2  -6   6   11.10    3.20
   2  -6   6   11.20    2.40
  -1   6  -6   56.59    5.20
  -1   6  -6   53.19    5.30
  -1   6  -6   57.49    6.90
   1  -6   6   53.49    6.30
   1  -6   6   40.80    5.20
   0   6  -6  255.17   19.20
   0   6  -6  220.78   17.10
   0   6  -6  204.28   18.10
   0   6  -6  230.88   17.10
   0  -6   6  245.78   18.30
   0  -6   6  209.88   17.20
   1   6  -6  142.59   11.90
   1   6  -6  159.28   13.80
   1   6  -6  115.19   12.50
   1   6  -6  132.89   11.70
  -1  -6   6  154.28   12.80
   2   6  -6  379.96   26.20
   2   6  -6  379.46   28.10
   2   6  -6  306.17   26.80
  -2  -6   6  334.37   25.50
  -2  -6   6  362.56   26.80
   3   6  -6    6.50    2.60
   3   6  -6    9.80    3.60
   3   6  -6    8.80    2.80
  -3  -6   6   10.40    2.40
   4   6  -6  309.97   26.10
   4   6  -6  343.77   27.10
   4   6  -6  326.97   29.00
  -4  -6   6  322.97   22.90
   5   6  -6   17.50    4.10
   5   6  -6   11.10    4.40
   5   6  -6   18.60    4.80
  -5  -6   6   15.20    2.60
   6   6  -6  276.47   23.80
   6   6  -6  241.18   22.50
   6   6  -6  301.87   22.50
  -6  -6   6  259.37   18.80
   7   6  -6    0.10    2.40
   7   6  -6    6.60    3.90
  -6   7  -6    3.90    1.80
   6  -7   6   -1.20    2.30
   6  -7   6    1.20    4.60
  -5   7  -6   23.70    3.80
   5  -7   6   20.20    3.60
   5  -7   6   13.40    4.40
   5  -7   6   18.80    6.50
  -4   7  -6    7.10    2.50
   4  -7   6    3.00    2.60
   4  -7   6    3.90    2.20
  -3   7  -6   11.60    1.20
  -3   7  -6   12.80    1.20
  -3   7  -6   16.70    3.20
   3  -7   6    9.70    3.40
   3  -7   6   22.10    6.80
  -2   7  -6  106.49   11.10
  -2   7  -6  116.79    8.70
   2  -7   6   97.59   10.70
  -1   7  -6   10.00    3.10
  -1   7  -6   17.20    3.10
  -1   7  -6   15.80    2.90
   1  -7   6   13.10    3.80
   1  -7   6   22.20    5.90
   0   7  -6   70.39    8.70
   0   7  -6   68.29    6.80
   0  -7   6   56.79    7.40
   1   7  -6   84.09    8.40
   1   7  -6   83.19   11.70
  -1  -7   6   83.19    9.20
   2   7  -6   -0.30    1.60
   2   7  -6   -3.30    2.10
   2   7  -6    2.10    2.40
  -2  -7   6    1.80    3.00
   3   7  -6   62.59    9.10
   3   7  -6   67.29    9.00
   3   7  -6   90.99    8.90
  -3  -7   6   72.69    7.40
   4   7  -6  158.98   14.00
   4   7  -6  136.19   14.80
  -4  -7   6  151.28   12.00
   5   7  -6   21.00    4.70
   5   7  -6   16.70    5.40
   5   7  -6   26.00    6.50
  -5  -7   6   21.80    3.20
   6   7  -6  130.99   15.60
   6   7  -6  109.69   13.40
   6   7  -6  126.59   12.50
  -6  -7   6  122.89    9.70
  -5   8  -6   43.10    7.10
   5  -8   6   34.80    8.70
  -4   8  -6   33.00    5.80
   4  -8   6   21.90    5.20
   4  -8   6   38.60    8.10
  -3   8  -6    0.30    0.70
  -3   8  -6    0.10    0.60
   3  -8   6    0.60    3.80
   3  -8   6    0.30    3.00
  -2   8  -6   85.19    7.50
  -2   8  -6   88.39    7.40
  -2   8  -6   78.59    9.40
   2  -8   6   90.59   12.20
   2  -8   6   78.99   15.60
  -1   8  -6   36.60    6.90
  -1   8  -6   45.00    5.10
   1  -8   6   26.30    7.30
   1  -8   6   32.20    6.50
   0   8  -6  106.69    9.80
   0   8  -6  105.69   12.00
   0  -8   6  113.89   13.10
   0  -8   6   85.49   10.70
   1   8  -6   59.99    8.90
   1   8  -6   57.19    7.00
  -1  -8   6   50.29    9.00
  -1  -8   6   40.50    7.40
   2   8  -6   15.00    4.00
   2   8  -6   15.50    4.80
   3   8  -6   83.69   11.80
   3   8  -6   89.09    9.60
   4   8  -6   46.50    8.30
   4   8  -6   42.50    7.50
   5   8  -6   -1.60    2.80
   5   8  -6    1.10    3.30
   5   8  -6   -3.30    5.60
  -5  -8   6   -3.60    3.20
   4  -9   6    6.80    6.10
  -3   9  -6   82.69    5.70
  -3   9  -6   77.99   10.60
   3  -9   6   80.49   12.30
   3  -9   6   54.79    9.40
  -2   9  -6   -5.40    1.90
  -2   9  -6    0.50    3.20
  -2   9  -6   -0.90    1.40
   2  -9   6   -2.10    4.20
  -1   9  -6   88.29   10.00
  -1   9  -6   68.49    7.50
   1  -9   6   80.39   10.10
   1  -9   6   84.79   11.90
   0   9  -6   50.19    6.50
   0   9  -6   44.50    8.60
   0  -9   6   52.39    9.70
   1   9  -6   31.60    7.60
   1   9  -6   48.30    6.60
  -1  -9   6   42.70    8.30
   2   9  -6   -0.20    3.20
   2   9  -6   -1.30    2.90
  -2  -9   6    2.70    4.00
   3   9  -6    9.90    3.60
   3   9  -6    4.90    4.60
  -3  -9   6    2.70    4.50
   4   9  -6    8.10    3.20
   4   9  -6    8.50    4.40
  -4  -9   6    6.20    4.20
  -2  10  -6    6.40    5.70
  -2  10  -6    4.00    2.40
   2 -10   6    0.90    4.70
  -1  10  -6    3.20    2.60
  -1  10  -6    2.50    4.20
   1 -10   6   -3.00    5.00
   0  10  -6   17.20    6.60
   0  10  -6   13.00    3.60
   0 -10   6   10.80    5.50
   1  10  -6   19.10    5.90
   1  10  -6   25.60    5.10
  -1 -10   6   22.00    7.40
   2  10  -6   13.70    4.40
  -2 -10   6    7.10    5.40
  -2 -10  -7   56.39    9.70
   2  10   7   54.39    8.30
   2  10   7   57.39   11.00
  -1 -10  -7   33.10    7.60
   1  10   7   21.30    6.50
   1  10   7   22.10    4.80
   0 -10  -7   77.39   12.00
   0  10   7   79.29    8.70
   0  10   7   99.79   12.40
   1 -10  -7   10.80    6.40
  -1  10   7   14.30    4.70
  -1  10   7    6.90    2.60
   2 -10  -7   85.79   13.60
  -2  10   7   86.39   12.10
  -2  10   7  109.29    8.60
  -4  -9  -7   40.20    7.20
   4   9   7   46.50    7.60
   4   9   7   41.20    9.20
  -3  -9  -7   81.99   10.20
   3   9   7   95.79    9.80
   3   9   7   78.29   12.20
  -2  -9  -7   -2.70    3.20
   2   9   7   -1.00    3.00
   2   9   7    0.50    2.40
  -1  -9  -7  106.19   12.20
   1   9   7   84.49   12.10
   1   9   7  106.09   10.20
   0  -9  -7   -4.00    4.00
   0   9   7   -0.20    2.00
   0   9   7   -2.30    2.70
   1  -9  -7   14.40    6.00
  -1   9   7   15.00    4.80
   2  -9  -7   12.70    6.80
  -2   9   7   14.60    2.90
  -2   9   7   13.40    4.80
   3  -9  -7   61.39   11.70
  -3   9   7   63.89    8.00
  -3   9   7   72.99    5.40
  -3   9   7   54.29    6.60
   4  -9  -7   46.40    9.70
  -5  -8  -7    0.30    2.50
  -5  -8  -7    2.90    2.30
   5   8   7   -2.20    3.00
   5   8   7    4.10    3.00
   5   8   7   -9.10    3.60
  -4  -8  -7  338.27   26.00
  -4  -8  -7  351.26   25.20
   4   8   7  356.46   26.90
   4   8   7  318.17   28.60
  -3  -8  -7  173.28   16.00
   3   8   7  187.38   18.30
   3   8   7  192.38   16.10
  -2  -8  -7    7.10    4.10
   2   8   7   11.10    3.40
   2   8   7    6.40    3.10
  -1  -8  -7    1.00    3.00
   1   8   7    3.50    2.00
   1   8   7    1.20    3.20
   0  -8  -7   29.80    7.30
   0   8   7   42.20    8.70
   0   8   7   36.30    5.00
   1  -8  -7  551.74   42.00
  -1   8   7  547.35   37.30
  -1   8   7  524.95   40.20
   2  -8  -7    3.00    3.90
  -2   8   7    0.60    1.20
  -2   8   7   -0.40    2.20
  -2   8   7   -0.90    2.40
   3  -8  -7   -2.90    3.60
  -3   8   7    2.10    2.00
   4  -8  -7   78.19   11.60
  -4   8   7   60.09    7.40
   5  -8  -7  309.17   28.20
   6   7   7   86.69   11.50
   6   7   7   95.19   10.30
  -5  -7  -7   71.89    5.70
  -5  -7  -7   57.39    6.50
   5   7   7   72.99    8.30
   5   7   7   65.49   11.20
   5   7   7   58.59    9.10
  -4  -7  -7   46.00    5.20
  -4  -7  -7   46.30    5.90
   4   7   7   62.99    8.30
   4   7   7   40.80    7.70
   4   7   7   45.20    6.10
  -3  -7  -7   27.20    5.10
   3   7   7   29.30    6.40
   3   7   7   24.60    4.60
   3   7   7   25.80    5.20
  -2  -7  -7  116.29   11.30
   2   7   7  100.49   11.90
   2   7   7  109.39   11.50
   2   7   7  126.69   12.50
  -1  -7  -7  593.24   44.20
   1   7   7  635.74   44.80
   1   7   7  597.94   42.30
   0  -7  -7    5.60    3.60
   0   7   7    2.30    1.90
   0   7   7   -1.40    1.90
   1  -7  -7   15.00    4.80
  -1   7   7   17.00    4.30
  -1   7   7   18.40    3.80
  -1   7   7   20.10    3.20
   2  -7  -7   23.90    6.10
  -2   7   7   25.80    3.00
  -2   7   7   23.60    3.90
  -2   7   7   21.90    4.40
   3  -7  -7  876.51   61.29
  -3   7   7  840.82   55.39
  -3   7   7  777.02   56.89
  -3   7   7  831.32   54.39
   4  -7  -7   16.10    5.40
  -4   7   7   10.80    2.90
   5  -7  -7   15.80    5.10
  -5   7   7    8.40    3.00
   6  -7  -7   44.30    9.80
  -6   7   7   37.90    4.40
   7   6   7    3.00    2.30
   6   6   7   23.90    5.80
   6   6   7   17.10    4.20
   6   6   7   11.10    4.60
  -5  -6  -7    1.60    0.80
  -5  -6  -7    4.00    1.50
   5   6   7    0.70    2.20
   5   6   7   -0.70    2.90
   5   6   7    0.80    1.90
  -4  -6  -7  105.79    8.30
  -4  -6  -7  104.79    9.00
   4   6   7  105.99   13.70
   4   6   7   79.29   10.80
   4   6   7  107.79   11.60
  -3  -6  -7  448.86   30.60
   3   6   7  361.06   31.90
   3   6   7  432.76   32.50
   3   6   7  439.06   30.80
  -2  -6  -7    0.10    1.70
   2   6   7    0.80    2.10
   2   6   7    0.50    1.70
   2   6   7    0.00    1.50
  -1  -6  -7  309.17   22.70
   1   6   7  242.58   21.50
   1   6   7  307.17   21.10
   1   6   7  263.97   24.70
   0  -6  -7  167.98   14.40
   0  -6  -7  138.29   13.60
   0   6   7  160.38   12.00
   0   6   7  148.39   12.90
   0   6   7  143.29   13.50
   1  -6  -7  513.15   40.40
   1  -6  -7  533.15   42.10
   1  -6  -7  649.83   43.90
  -1   6   7  603.64   42.00
  -1   6   7  612.64   41.00
  -1   6   7  629.14   40.00
   2  -6  -7    5.30    1.70
   2  -6  -7   10.10    3.50
   2  -6  -7    8.50    2.80
  -2   6   7    6.70    2.80
  -2   6   7    7.30    2.20
   3  -6  -7   50.09    8.50
   3  -6  -7   38.30    4.70
  -3   6   7   44.10    4.40
  -3   6   7   46.40    3.50
   4  -6  -7   78.79   11.40
   4  -6  -7   69.39    6.90
  -4   6   7   73.69    6.90
   5  -6  -7  894.01   59.59
   5  -6  -7  709.23   53.89
  -5   6   7  825.82   53.79
   6  -6  -7   15.10    2.80
   6  -6  -7   12.80    6.20
  -6   6   7   17.20    2.40
   7  -6  -7   19.20    4.00
   7  -6  -7   23.60    6.60
   8   5   7    2.50    2.90
   8   5   7    7.50    3.20
   7   5   7   11.20    3.70
   7   5   7    5.40    3.40
   7   5   7   14.10    3.60
   6   5   7   -2.10    2.30
   6   5   7    5.80    2.50
   6   5   7    2.20    2.20
   5   5   7  136.69   11.50
   5   5   7   99.09   11.70
   5   5   7  141.89   15.20
  -4  -5  -7  177.08   13.50
  -4  -5  -7  191.28   13.00
   4   5   7  151.88   15.80
   4   5   7  209.88   16.70
   4   5   7  191.48   15.10
  -3  -5  -7    5.90    2.10
  -3  -5  -7    7.80    1.90
   3   5   7    5.00    2.90
   3   5   7    6.90    2.40
   3   5   7    3.70    1.80
   3   5   7   12.10    2.60
  -2  -5  -7  166.58   12.90
  -2  -5  -7  154.08   12.30
   2   5   7  136.49   12.80
   2   5   7  168.48   12.70
   2   5   7  142.29   13.70
   2   5   7  161.48   14.00
  -1  -5  -7  106.89   11.30
  -1  -5  -7  119.59   10.30
  -1  -5  -7  132.49   11.40
   1   5   7  136.69   10.40
   1   5   7  142.79   12.00
   1   5   7  121.59   11.90
   0  -5  -7   43.70    7.60
   0  -5  -7   56.79    5.30
   0  -5  -7   56.29    6.90
   0   5   7   48.90    5.80
   0   5   7   50.69    6.30
   0   5   7   49.80    4.90
   1  -5  -7   39.60    4.10
   1  -5  -7   36.50    4.90
   1  -5  -7   33.40    5.40
  -1   5   7   40.20    4.70
  -1   5   7   37.10    4.90
  -1   5   7   26.70    4.90
   2  -5  -7   72.79    7.10
   2  -5  -7   72.09    8.00
  -2   5   7   87.79    8.10
  -2   5   7   98.09    6.50
  -2   5   7   93.59    7.40
   3  -5  -7    9.40    2.10
   3  -5  -7   13.60    4.00
   3  -5  -7    5.80    2.00
  -3   5   7   11.70    1.10
  -3   5   7    9.30    2.20
  -3   5   7    9.30    1.50
   4  -5  -7  340.77   26.00
   4  -5  -7  346.57   25.20
  -4   5   7  405.46   25.50
   5  -5  -7  120.29   10.30
   5  -5  -7  158.68   14.60
  -5   5   7  141.99   10.10
   6  -5  -7   -0.40    2.70
   6  -5  -7    1.90    1.10
  -6   5   7    1.30    0.90
   7  -5  -7   -2.90    1.30
   7  -5  -7   -1.80    2.90
   8  -5  -7    5.90    4.50
   8   4   7   -0.80    1.90
   8   4   7   -2.30    1.60
   8   4   7    1.10    1.80
   7   4   7  280.37   23.20
   7   4   7  298.47   22.90
   6   4   7   18.60    3.70
   6   4   7   10.10    3.40
   6   4   7   13.50    3.30
   5   4   7  453.85   30.30
   5   4   7  360.76   30.90
   5   4   7  440.36   31.20
  -4  -4  -7   38.70    3.20
  -4  -4  -7   38.90    2.90
   4   4   7   34.30    5.80
   4   4   7   28.80    5.10
   4   4   7   42.50    4.90
  -3  -4  -7  265.47   19.50
  -3  -4  -7  275.97   20.10
   3   4   7  296.07   20.60
   3   4   7  266.97   21.70
   3   4   7  294.97   21.80
  -2  -4  -7  183.18   15.50
  -2  -4  -7  175.38   14.10
  -2  -4  -7  194.98   14.30
   2   4   7  193.48   15.60
   2   4   7  183.18   14.80
   2   4   7  206.88   14.60
  -1  -4  -7    1.40    1.00
  -1  -4  -7    0.60    1.40
  -1  -4  -7    0.40    1.20
   1   4   7   -0.60    1.00
   1   4   7   -0.80    1.10
   1   4   7   -0.50    1.30
   0  -4  -7   39.00    5.00
   0  -4  -7   36.60    3.90
   0   4   7   29.90    4.60
   0   4   7   34.40    3.70
   0   4   7   38.00    4.40
   1  -4  -7  457.95   31.90
   1  -4  -7  500.65   34.30
   1  -4  -7  421.96   32.90
  -1   4   7  474.15   32.30
  -1   4   7  492.35   32.90
  -1   4   7  468.65   31.40
   2  -4  -7   22.00    3.40
   2  -4  -7   24.60    2.80
   2  -4  -7   33.50    5.10
  -2   4   7   30.90    3.20
  -2   4   7   27.80    3.40
  -2   4   7   22.10    4.40
  -2   4   7   28.80    2.40
   3  -4  -7    4.40    1.20
   3  -4  -7    4.00    1.30
   3  -4  -7    6.00    2.10
  -3   4   7    4.20    0.70
  -3   4   7    3.90    0.60
  -3   4   7    3.70    2.00
  -3   4   7    3.70    1.20
   4  -4  -7  506.35   34.50
   4  -4  -7  459.85   35.40
   4  -4  -7  562.64   38.40
  -4   4   7  508.05   37.90
  -4   4   7  557.34   34.70
   5  -4  -7  166.48   14.50
   5  -4  -7  125.79   10.90
   5  -4  -7  137.19   10.40
  -5   4   7  167.88   10.50
   6  -4  -7  349.67   24.80
   6  -4  -7  400.86   29.60
  -6   4   7  370.96   24.70
   7  -4  -7  152.78   14.20
   7  -4  -7  119.09    9.10
   8  -4  -7   52.49    8.10
   8   3   7    1.00    1.70
   8   3   7   -3.80    1.90
   8   3   7    3.10    1.80
   7   3   7  409.96   28.50
   7   3   7  399.26   28.60
   7   3   7  354.96   28.10
   6   3   7  206.38   15.10
   6   3   7  168.38   15.30
   5   3   7    2.50    2.30
   5   3   7    3.70    1.80
   5   3   7    4.80    1.30
   5   3   7    3.40    1.90
   4   3   7 1218.18   74.49
   4   3   7  972.80   74.39
   4   3   7 1206.18   75.39
   4   3   7 1055.79   75.29
  -3  -3  -7  196.98   13.50
  -3  -3  -7  191.08   15.60
  -3  -3  -7  206.08   13.40
   3   3   7  205.68   15.10
   3   3   7  181.38   15.70
   3   3   7  201.38   15.70
  -2  -3  -7 1533.05  102.99
  -2  -3  -7 1546.65  104.09
  -2  -3  -7 1529.75  102.59
   2   3   7 1600.74  103.19
   2   3   7 1626.94  104.19
  -1  -3  -7  224.78   16.70
  -1  -3  -7  198.58   15.50
  -1  -3  -7  210.58   15.80
   1   3   7  235.08   16.70
   1   3   7  231.18   15.70
   0  -3  -7  412.26   28.10
   0  -3  -7  387.96   27.00
   0  -3  -7  414.16   28.00
   0   3   7  388.36   27.90
   0   3   7  376.16   27.70
   0   3   7  388.36   26.80
   0   3   7  416.96   27.50
   1  -3  -7    4.50    1.90
   1  -3  -7    5.60    1.80
   1  -3  -7    7.30    1.30
  -1   3   7    7.40    1.80
  -1   3   7    6.30    2.00
  -1   3   7    5.90    1.00
  -1   3   7    4.10    1.50
   2  -3  -7   35.30    3.70
   2  -3  -7   31.70    4.40
  -2   3   7   29.10    2.30
  -2   3   7   33.10    3.10
  -2   3   7   20.90    4.10
   3  -3  -7  773.92   51.19
   3  -3  -7  674.43   48.30
   3  -3  -7  769.02   49.50
  -3   3   7  697.83   50.89
  -3   3   7  771.22   48.80
   4  -3  -7  145.09   12.40
   4  -3  -7  135.59   10.10
   4  -3  -7  131.69   10.30
  -4   3   7  134.69    9.60
   5  -3  -7  134.39    9.80
   5  -3  -7  150.48   10.50
   5  -3  -7  147.89   13.20
  -5   3   7  149.39   10.00
  -5   3   7  121.19   12.70
   6  -3  -7   -0.60    2.00
   6  -3  -7    2.10    0.60
  -6   3   7    1.90    0.80
   7  -3  -7  372.46   28.00
   7  -3  -7  344.07   23.70
   8  -3  -7   97.09   10.50
   8  -3  -7   82.39    6.50
   9   2   7  241.28   19.80
   9   2   7  274.57   18.80
   9   2   7  257.17   18.20
   8   2   7   65.69    6.80
   8   2   7   61.89    6.60
   8   2   7   64.89    6.30
   7   2   7    9.90    2.40
   7   2   7    7.90    2.30
   7   2   7   16.10    3.10
   7   2   7    5.70    3.20
   6   2   7  104.09    8.60
   6   2   7   98.79    8.80
   6   2   7   92.89    8.70
   5   2   7 1020.00   68.59
   5   2   7  973.70   68.79
   5   2   7 1072.39   68.19
   4   2   7  234.38   15.60
   4   2   7  193.58   16.10
   4   2   7  208.98   16.00
  -3  -2  -7    3.40    1.40
   3   2   7    0.70    1.20
   3   2   7    2.80    1.20
   3   2   7    1.00    1.30
  -2  -2  -7    2.20    0.90
  -2  -2  -7   -1.00    0.80
  -2  -2  -7    1.00    0.50
   2   2   7    0.20    0.80
   2   2   7    0.30    0.80
  -1  -2  -7   -0.70    0.60
  -1  -2  -7    1.10    0.60
  -1  -2  -7    0.30    0.60
   1   2   7    1.20    0.80
   1   2   7   -0.20    0.50
   1   2   7    0.50    0.70
   0  -2  -7  645.44   43.90
   0  -2  -7  625.54   43.30
   0   2   7  644.94   43.20
   0   2   7  713.73   44.00
   0   2   7  655.83   44.00
   1  -2  -7 1052.39   68.49
   1  -2  -7 1044.20   69.69
  -1   2   7 1013.40   70.59
  -1   2   7 1079.89   69.09
  -1   2   7 1053.49   68.29
   2  -2  -7  558.74   35.70
   2  -2  -7  520.95   37.40
   2  -2  -7  578.84   36.60
  -2   2   7  504.75   37.40
  -2   2   7  549.15   36.00
  -2   2   7  527.45   36.10
  -2   2   7  567.34   35.60
   3  -2  -7  262.67   18.90
   3  -2  -7  284.27   21.00
   3  -2  -7  308.17   19.80
  -3   2   7  295.97   19.20
  -3   2   7  281.17   21.20
   4  -2  -7   76.39    5.80
   4  -2  -7   85.49    8.20
   4  -2  -7   83.69    6.40
  -4   2   7   69.99    8.00
  -4   2   7   89.19    6.00
   5  -2  -7  369.76   25.00
   5  -2  -7  305.67   22.10
   5  -2  -7  348.67   22.50
  -5   2   7  301.37   24.80
  -5   2   7  331.77   22.30
   6  -2  -7   45.50    6.10
   6  -2  -7   42.50    3.80
  -6   2   7   48.20    6.70
  -6   2   7   48.80    4.20
   7  -2  -7   69.19    5.60
   7  -2  -7   63.99    7.40
   8  -2  -7  151.58   11.40
   8  -2  -7  159.38   14.30
   9  -2  -7   58.19   12.10
   9   1   7   58.49    6.10
   8   1   7   48.60    6.80
   8   1   7   48.00    5.30
   7   1   7    7.40    2.50
   7   1   7    5.20    1.90
   6   1   7  114.89    9.60
   6   1   7  132.19    9.80
   6   1   7  129.19    8.50
   6   1   7  123.89    9.80
   5   1   7    9.20    2.00
   5   1   7    9.00    1.90
   5   1   7    9.80    1.90
   4   1   7  277.77   19.30
   4   1   7  265.07   18.60
   4   1   7  263.17   18.90
  -3  -1  -7  547.45   38.60
   3   1   7  586.94   38.50
   3   1   7  582.74   38.10
  -2  -1  -7  326.67   23.00
  -2  -1  -7  328.97   22.40
   2   1   7  342.27   23.00
   2   1   7  346.67   22.70
  -1  -1  -7 1794.12  120.99
  -1  -1  -7 1882.51  121.49
   1   1   7 1967.40  121.49
   1   1   7 1832.52  120.99
   1   1   7 1828.92  120.89
   0  -1  -7 2695.23  187.78
   0  -1  -7 2690.33  189.08
   0   1   7 2801.42  188.78
   0   1   7 2753.42  187.28
   1  -1  -7  910.31   56.99
   1  -1  -7  875.51   56.49
   1  -1  -7  824.92   57.29
  -1   1   7  889.21   56.79
  -1   1   7  874.51   56.49
  -1   1   7  835.92   57.49
   2  -1  -7   14.40    2.20
   2  -1  -7   16.40    1.50
   2  -1  -7   18.00    1.70
  -2   1   7   18.70    1.60
  -2   1   7   13.00    2.50
  -2   1   7   14.70    1.50
   3  -1  -7  580.14   40.80
   3  -1  -7  596.84   39.60
   3  -1  -7  664.33   39.80
  -3   1   7  615.44   39.70
  -3   1   7  550.04   41.00
   4  -1  -7 1241.28   78.79
   4  -1  -7 1124.19   77.29
  -4   1   7 1225.68   77.49
  -4   1   7 1138.69   79.09
   5  -1  -7  201.58   17.80
   5  -1  -7  216.08   13.60
  -5   1   7  190.88   14.00
  -5   1   7  170.38   15.40
   6  -1  -7   51.69    5.00
   6  -1  -7   66.39    4.70
  -6   1   7   50.19    6.80
  -6   1   7   62.89    5.50
   7  -1  -7    6.50    2.40
   7  -1  -7    2.80    1.60
  -7   1   7    2.20    2.80
  -7   1   7    4.80    1.80
   8  -1  -7   -0.50    1.80
   8  -1  -7    3.20    2.10
   9  -1  -7  164.88   13.80
   9   0   7    1.20    1.60
   8   0   7   -3.80    2.10
   8   0   7   -1.10    1.30
   8   0   7   -0.50    0.90
   7   0   7   -0.80    1.40
   7   0   7    0.40    0.80
   7   0   7    1.00    1.00
   6   0   7   -0.40    1.00
   6   0   7    1.00    0.90
   5   0   7    3.00    0.80
   5   0   7    0.70    1.00
   5   0   7    1.60    0.60
   4   0   7    0.70    1.10
   4   0   7    0.20    0.60
   4   0   7    0.40    0.50
  -3   0  -7    0.20    0.60
   3   0   7   -0.10    0.80
   3   0   7    1.20    0.60
   3   0   7    0.50    0.40
  -2   0  -7    0.40    0.50
   2   0   7    0.20    0.30
   2   0   7    0.20    0.30
  -1   0  -7    0.10    0.30
  -1   0  -7    0.50    0.30
   1   0   7    0.80    0.40
   1   0   7    0.90    0.30
   1   0   7    1.40    0.40
   0   0   7    0.30    0.20
   1   0  -7    1.10    0.40
   1   0  -7    0.30    0.40
   1   0  -7    1.60    0.40
  -1   0   7    2.50    0.60
   2   0  -7    0.20    0.50
   2   0  -7    0.40    0.40
   2   0  -7    0.20    0.30
  -2   0   7    2.10    0.80
  -2   0   7    0.30    0.40
   3   0  -7    0.40    0.50
   3   0  -7    1.10    0.70
   3   0  -7    0.00    0.70
  -3   0   7    1.00    0.50
  -3   0   7    1.20    0.70
   4   0  -7    0.90    0.90
   4   0  -7    0.60    0.50
   4   0  -7   -0.50    0.90
  -4   0   7    1.10    1.20
  -4   0   7    0.60    0.80
   5   0  -7    0.40    0.90
   5   0  -7   -0.40    0.30
   5   0  -7    3.60    1.40
  -5   0   7   -0.10    0.70
  -5   0   7   -0.50    1.50
   6   0  -7    0.80    1.10
   6   0  -7    1.20    1.20
   6   0  -7    1.00    0.70
  -6   0   7   -1.90    1.50
  -6   0   7    0.10    1.30
   7   0  -7    1.50    1.10
   7   0  -7    0.30    1.20
   7   0  -7   -2.20    1.30
   7   0  -7   -1.10    0.60
  -7   0   7   -3.90    2.40
  -7   0   7   -3.00    1.30
   8   0  -7    0.40    1.20
   8   0  -7    0.90    0.60
  -8   0   7   -1.20    3.10
   9   0  -7    0.40    1.40
   9  -1   7   55.09    5.50
   9  -1   7   69.19    6.60
   8  -1   7   63.79    6.40
   8  -1   7   56.09    4.80
   8  -1   7   47.80    5.30
   7  -1   7   11.20    3.00
   6  -1   7  148.09   12.40
   5  -1   7    9.70    2.80
   4  -1   7  274.97   20.10
   3  -1   7  610.64   41.60
  -2   1  -7  345.77   23.80
   2  -1   7  383.26   24.00
  -1   1  -7 1789.62  116.19
   0   1  -7 3265.67  218.98
   0   1  -7 3299.57  220.28
   0  -1   7 3131.89  220.68
   0  -1   7 3204.28  219.68
   1   1  -7  908.61   58.69
   1   1  -7  854.71   58.59
   1   1  -7  998.60   58.99
  -1  -1   7  871.41   58.49
  -1  -1   7  872.51   58.99
  -1  -1   7  865.41   58.79
   2   1  -7   18.30    2.10
   2   1  -7   17.70    2.00
   2   1  -7   17.50    1.80
  -2  -1   7   20.50    1.90
  -2  -1   7   13.40    1.90
  -2  -1   7   12.80    2.10
   3   1  -7  606.14   40.80
   3   1  -7  674.93   40.90
   3   1  -7  618.14   40.20
  -3  -1   7  576.44   40.50
  -3  -1   7  568.54   40.40
   4   1  -7 1309.67   80.49
  -4  -1   7 1183.18   81.39
  -4  -1   7 1187.08   80.99
   5   1  -7  182.38   13.70
   5   1  -7  177.98   13.00
  -5  -1   7  177.78   13.60
  -5  -1   7  179.38   13.90
   6   1  -7   64.09    6.10
   6   1  -7   54.29    4.90
  -6  -1   7   49.10    6.00
  -6  -1   7   62.89    6.40
   7   1  -7    6.60    1.30
   7   1  -7    7.10    2.20
   7   1  -7    8.20    1.70
   7   1  -7    4.20    3.40
  -7  -1   7    4.30    2.30
   8   1  -7    2.20    1.40
   8   1  -7    0.50    2.40
   8   1  -7    3.20    1.90
  -8  -1   7    1.80    3.00
   9   1  -7  168.48   12.50
   9   1  -7  167.68   12.90
   9   1  -7  152.08   11.70
   9  -2   7  271.47   21.50
   8  -2   7   46.20    4.50
   8  -2   7   60.29    7.40
   7  -2   7    9.40    3.80
   6  -2   7   89.59    9.30
   4  -2   7  241.98   18.80
   3  -2   7    0.90    1.50
  -2   2  -7    0.90    0.40
   2  -2   7    0.00    0.40
   2  -2   7    1.10    0.40
   2  -2   7    1.40    0.30
  -1   2  -7    1.10    0.30
  -1   2  -7    1.20    0.50
  -1   2  -7    1.00    0.50
   1  -2   7    0.30    0.40
   1  -2   7   -0.10    0.50
   1  -2   7    1.50    0.60
   0   2  -7  730.23   46.90
   0   2  -7  750.32   47.40
   0   2  -7  745.93   47.10
   0  -2   7  642.14   47.20
   0  -2   7  695.23   47.10
   0  -2   7  706.83   47.60
   1   2  -7 1199.78   76.09
   1   2  -7 1106.99   75.59
   1   2  -7 1114.49   76.19
  -1  -2   7 1105.69   75.69
  -1  -2   7 1198.68   75.49
  -1  -2   7 1172.78   76.29
   2   2  -7  589.84   38.30
   2   2  -7  595.64   37.50
   2   2  -7  553.24   37.80
  -2  -2   7  527.35   37.80
  -2  -2   7  560.64   37.10
  -2  -2   7  533.35   38.30
   3   2  -7  327.67   21.00
   3   2  -7  341.37   21.90
   3   2  -7  284.67   21.70
  -3  -2   7  285.57   22.00
  -3  -2   7  302.17   20.70
  -3  -2   7  290.97   21.50
   4   2  -7   62.69    6.60
   4   2  -7   79.29    6.90
  -4  -2   7   71.69    7.20
  -4  -2   7   80.09    6.10
   5   2  -7  287.17   21.70
   5   2  -7  317.57   21.70
  -5  -2   7  291.57   21.00
   6   2  -7   39.40    5.40
   6   2  -7   48.00    4.30
   6   2  -7   51.19    6.10
   6   2  -7   38.70    4.60
  -6  -2   7   39.00    5.60
  -6  -2   7   41.20    4.80
   7   2  -7   63.09    5.90
   7   2  -7   80.19    7.80
   7   2  -7   53.39    7.10
   7   2  -7   64.59    5.70
  -7  -2   7   58.39    6.60
   8   2  -7  139.79   10.90
   8   2  -7  141.39   10.80
   8   2  -7  144.49   12.60
  -8  -2   7  133.09   12.00
   9   2  -7   43.90    4.60
   9   2  -7   49.40    5.00
   9   2  -7   50.89    7.00
   8  -3   7   -3.80    2.30
   7  -3   7  404.66   31.30
   6  -3   7  238.48   20.00
   5  -3   7    7.50    2.50
   4  -3   7 1264.17   77.39
   4  -3   7 1013.00   72.99
   4  -3   7 1118.89   72.99
  -3   3  -7  195.58   14.20
  -3   3  -7  201.48   13.90
   3  -3   7  213.78   18.30
  -2   3  -7 1618.64  109.79
   2  -3   7 1738.03  109.59
  -1   3  -7  227.18   16.90
  -1   3  -7  241.68   16.10
  -1   3  -7  217.48   16.20
   1  -3   7  258.37   17.50
   1  -3   7  237.18   16.60
   1  -3   7  247.78   17.10
   0   3  -7  451.95   29.70
   0   3  -7  423.96   28.90
   0   3  -7  415.16   29.00
   0  -3   7  415.46   29.20
   0  -3   7  428.86   29.90
   1   3  -7    7.90    2.00
   1   3  -7   12.00    2.10
   1   3  -7    7.50    1.70
  -1  -3   7    5.20    1.70
  -1  -3   7    6.00    2.00
  -1  -3   7    6.40    1.40
   2   3  -7   22.60    3.60
   2   3  -7   28.20    3.50
   2   3  -7   28.90    3.60
  -2  -3   7   29.90    3.80
  -2  -3   7   28.20    4.20
  -2  -3   7   27.60    2.90
   3   3  -7  835.22   52.49
   3   3  -7  731.23   53.39
   3   3  -7  818.72   53.19
  -3  -3   7  743.93   53.69
  -3  -3   7  770.62   52.99
  -3  -3   7  795.02   51.79
   4   3  -7  122.69   11.00
   4   3  -7  131.09   10.90
   4   3  -7  135.89   10.00
  -4  -3   7  128.89    9.40
  -4  -3   7  125.39   11.40
   5   3  -7  128.19   11.80
   5   3  -7  121.79   11.40
   5   3  -7  151.38   10.70
  -5  -3   7  140.89   10.30
  -5  -3   7  134.09   12.30
   6   3  -7    0.80    1.20
   6   3  -7   -0.30    1.20
  -6  -3   7    0.90    1.50
   7   3  -7  319.47   22.70
   7   3  -7  307.27   25.00
   7   3  -7  346.67   25.60
  -7  -3   7  325.67   23.20
   8   3  -7   79.49    8.60
   8   3  -7  100.49    9.80
   8   3  -7   77.29    7.70
  -8  -3   7   81.79    7.70
   8  -4   7    6.30    3.90
   7  -4   7  277.67   18.50
   7  -4   7  262.37   23.40
   7  -4   7  273.47   18.20
   6  -4   7   12.60    1.60
   6  -4   7   13.60    1.90
   6  -4   7   11.70    3.70
   5  -4   7  440.46   29.60
  -4   4  -7   42.60    3.50
  -4   4  -7   37.50    3.60
   4  -4   7   42.20    6.40
   4  -4   7   30.70    3.20
   4  -4   7   31.60    3.40
  -3   4  -7  288.87   21.60
   3  -4   7  317.47   24.50
   3  -4   7  316.77   21.30
  -2   4  -7  190.18   14.90
  -2   4  -7  196.08   14.70
  -2   4  -7  188.68   13.30
  -2   4  -7  199.88   13.20
   2  -4   7  218.88   14.70
  -1   4  -7    1.00    0.80
  -1   4  -7    0.10    0.90
  -1   4  -7   -0.40    0.80
   1  -4   7   -1.00    0.70
   1  -4   7    0.00    0.60
   0   4  -7   38.80    4.20
   0   4  -7   39.60    4.20
   0   4  -7   41.50    4.80
   0  -4   7   32.90    4.00
   0  -4   7   47.10    5.60
   0  -4   7   39.70    4.60
   1   4  -7  509.05   33.70
   1   4  -7  476.15   34.50
   1   4  -7  452.35   34.30
  -1  -4   7  523.05   34.40
  -1  -4   7  456.95   33.40
  -1  -4   7  507.25   35.00
   2   4  -7   30.30    4.00
   2   4  -7   35.00    4.20
   2   4  -7   34.30    4.70
  -2  -4   7   33.70    5.10
  -2  -4   7   33.10    3.60
  -2  -4   7   31.00    4.40
   3   4  -7    3.00    1.60
   3   4  -7    2.50    1.90
   3   4  -7    4.10    1.70
  -3  -4   7    5.20    2.10
  -3  -4   7    6.20    1.40
  -3  -4   7    3.20    2.00
   4   4  -7  626.74   39.50
   4   4  -7  559.14   39.40
   4   4  -7  512.15   39.70
  -4  -4   7  576.54   37.40
  -4  -4   7  517.35   40.00
   5   4  -7  135.19   13.20
   5   4  -7  155.68   14.30
   5   4  -7  175.68   13.40
  -5  -4   7  159.78   11.30
  -5  -4   7  142.19   13.90
   6   4  -7  330.97   26.90
   6   4  -7  395.76   27.30
   6   4  -7  369.86   28.40
  -6  -4   7  351.46   25.00
   7   4  -7  110.09   12.20
   7   4  -7  141.79   12.20
   7   4  -7  112.09   11.10
  -7  -4   7  129.09   10.20
   8   4  -7   46.40    7.90
   8   4  -7   50.49    7.10
  -8  -4   7   52.39    5.60
   7  -5   7    5.40    1.60
   7  -5   7    7.10    4.40
   7  -5   7    5.60    1.90
   6  -5   7    0.10    1.30
   6  -5   7    0.70    3.50
   6  -5   7   -0.80    1.10
  -5   5  -7  122.79    8.80
   5  -5   7  122.49    9.60
   5  -5   7  127.89   13.60
   5  -5   7  105.19    9.00
  -4   5  -7  190.68   14.40
   4  -5   7  182.78   14.50
   4  -5   7  216.58   18.50
  -3   5  -7    8.10    1.90
  -3   5  -7    8.70    2.30
   3  -5   7   12.10    4.50
   3  -5   7    5.20    2.00
   3  -5   7    9.70    2.30
  -2   5  -7  171.88   11.90
  -2   5  -7  161.58   11.00
  -2   5  -7  144.89   12.40
   2  -5   7  133.39   11.80
   2  -5   7  173.18   12.90
  -1   5  -7  133.59    9.90
  -1   5  -7  135.99   12.20
  -1   5  -7  133.69   11.50
  -1   5  -7  123.59    9.90
   1  -5   7  115.39   10.20
   1  -5   7  139.99   11.00
   0   5  -7   56.29    5.40
   0   5  -7   46.80    5.60
   0   5  -7   49.60    5.30
   0   5  -7   41.50    5.90
   0  -5   7   59.59    5.60
   0  -5   7   55.79    5.80
   1   5  -7   39.30    4.70
   1   5  -7   47.10    5.80
   1   5  -7   41.00    4.70
   1   5  -7   29.50    4.70
  -1  -5   7   34.90    4.90
   2   5  -7   87.59    8.30
   2   5  -7   96.49    8.60
   2   5  -7   82.39    9.00
  -2  -5   7   91.19    8.90
  -2  -5   7   89.59    7.80
  -2  -5   7   83.69    9.40
   3   5  -7   11.10    2.60
   3   5  -7    6.70    2.90
  -3  -5   7   10.70    3.30
  -3  -5   7   11.40    2.30
  -3  -5   7    7.00    2.90
   4   5  -7  422.26   32.10
   4   5  -7  440.06   30.60
   4   5  -7  385.76   31.20
  -4  -5   7  418.06   28.50
   5   5  -7  147.89   14.40
   5   5  -7  143.29   12.70
   5   5  -7  128.89   13.00
  -5  -5   7  143.39   10.50
   6   5  -7    2.70    3.00
   6   5  -7    2.10    2.60
  -6  -5   7    1.60    1.30
   7   5  -7   -1.80    2.40
   7   5  -7    0.20    2.30
   7   5  -7   -1.90    2.20
  -7  -5   7   -1.60    2.00
   8   5  -7   -2.70    3.00
   8   5  -7    4.80    3.80
   7  -6   7    8.20    4.70
   6  -6   7   15.40    5.50
   6  -6   7   13.90    4.10
   6  -6   7   16.10    2.80
  -5   6  -7    4.90    1.80
   5  -6   7   -1.90    1.40
   5  -6   7   -2.40    1.70
   5  -6   7    1.80    4.00
  -4   6  -7  110.89    9.30
   4  -6   7   97.49    9.30
   4  -6   7   94.79    8.60
   4  -6   7  114.99   14.50
  -3   6  -7  443.06   33.20
   3  -6   7  463.95   36.40
   3  -6   7  491.55   33.40
  -2   6  -7    1.50    0.80
  -2   6  -7   -1.00    1.60
  -2   6  -7   -1.60    0.80
   2  -6   7   -2.70    1.90
   2  -6   7   -2.40    1.20
   2  -6   7    0.60    1.30
  -1   6  -7  301.97   23.50
  -1   6  -7  298.97   21.40
  -1   6  -7  296.37   21.40
   1  -6   7  313.87   23.00
   0   6  -7  156.38   14.00
   0   6  -7  162.88   12.50
   0   6  -7  140.29   13.40
   0   6  -7  166.58   12.50
   0  -6   7  148.29   12.50
   0  -6   7  148.49   13.20
   1   6  -7  601.54   44.70
   1   6  -7  617.44   43.00
   1   6  -7  610.24   42.90
  -1  -6   7  641.04   43.90
   2   6  -7   10.20    3.30
   2   6  -7   12.80    2.80
   2   6  -7   15.30    3.70
  -2  -6   7    8.10    2.90
  -2  -6   7   10.20    2.40
   3   6  -7   51.49    7.50
   3   6  -7   45.70    7.70
   3   6  -7   48.80    6.00
  -3  -6   7   43.90    6.90
  -3  -6   7   42.20    5.00
   4   6  -7   72.39    9.70
   4   6  -7   67.09    8.80
   4   6  -7   65.19    8.90
  -4  -6   7   78.29    6.60
   5   6  -7  822.72   59.79
   5   6  -7  887.61   58.79
   5   6  -7  807.42   60.59
  -5  -6   7  821.82   55.59
   6   6  -7   13.80    4.50
   6   6  -7   10.90    4.40
   6   6  -7   21.40    4.50
  -6  -6   7   12.60    2.60
   7   6  -7   22.50    6.40
   7   6  -7   27.10    5.50
   6  -7   7   80.09   13.20
   6  -7   7   58.09    6.80
   6  -7   7   73.49    8.00
  -5   7  -7   61.49    6.50
   5  -7   7   57.79    7.30
   5  -7   7   73.39   10.50
   5  -7   7   53.79    6.20
  -4   7  -7   45.00    5.40
   4  -7   7   51.59    9.70
   4  -7   7   48.20    6.20
   4  -7   7   37.70    5.30
  -3   7  -7   30.90    2.30
  -3   7  -7   28.70    4.90
  -3   7  -7   32.60    2.30
   3  -7   7   19.50    6.60
   3  -7   7   27.00    5.20
  -2   7  -7  120.59   12.40
  -2   7  -7  129.49    9.70
   2  -7   7  126.19   11.90
  -1   7  -7  604.34   41.40
  -1   7  -7  612.64   44.00
  -1   7  -7  581.94   41.20
   1  -7   7  598.44   43.20
   1  -7   7  629.34   46.00
   0   7  -7    4.40    2.10
   0   7  -7    5.50    2.60
   1   7  -7   13.00    4.60
  -1  -7   7   13.60    3.80
   2   7  -7   18.30    4.20
   2   7  -7   20.90    4.20
  -2  -7   7   13.40    6.70
   3   7  -7  815.52   58.79
   3   7  -7  867.11   56.69
   3   7  -7  768.42   57.79
  -3  -7   7  780.02   54.99
   4   7  -7   16.80    4.30
   4   7  -7   15.80    4.50
  -4  -7   7   11.20    2.80
   5   7  -7    9.50    4.20
   5   7  -7    8.50    4.40
   5   7  -7   11.10    3.50
  -5  -7   7    6.00    2.20
   6   7  -7   27.80    7.80
   6   7  -7   17.70    5.80
   6   7  -7   44.20    6.90
  -6  -7   7   31.30    4.20
  -5   8  -7   -1.80    3.80
   5  -8   7   -7.70    4.40
   5  -8   7   -7.60    2.70
  -4   8  -7  300.97   23.70
   4  -8   7  309.57   24.50
  -3   8  -7  204.28   13.00
  -3   8  -7  194.58   13.00
   3  -8   7  163.48   16.70
   3  -8   7  196.38   20.10
  -2   8  -7    9.60    2.50
  -2   8  -7   11.80    2.40
  -2   8  -7    8.60    2.80
   2  -8   7    5.30    4.40
  -1   8  -7    3.20    3.30
  -1   8  -7    6.30    2.20
   1  -8   7   -2.50    2.60
   1  -8   7    3.70    3.60
   0   8  -7   31.50    6.90
   0  -8   7   30.70    6.40
   0  -8   7   20.40    6.40
   1   8  -7  518.85   40.90
   1   8  -7  536.05   38.40
  -1  -8   7  545.15   40.00
   2   8  -7    0.10    3.20
   2   8  -7   -0.60    2.00
   3   8  -7    1.00    2.70
   3   8  -7   -4.90    2.70
   4   8  -7   68.59   10.50
   4   8  -7   84.69    9.80
   5   8  -7  276.57   26.50
   5   8  -7  301.37   24.20
   4  -9   7   37.20    9.20
  -3   9  -7   95.29    6.40
   3  -9   7   82.19   12.90
   3  -9   7   73.59   10.50
  -2   9  -7   -3.70    2.60
  -2   9  -7    0.40    1.50
   2  -9   7   -6.70    2.60
   2  -9   7   -4.80    4.10
  -1   9  -7  106.79    9.50
  -1   9  -7   90.69   11.30
   1  -9   7  110.99   11.80
   1  -9   7  107.09   13.90
   0   9  -7   -0.30    3.30
   0   9  -7   -0.50    2.20
   0  -9   7    5.50    4.30
   0  -9   7    2.60    2.20
   1   9  -7    8.80    4.90
   1   9  -7   10.30    3.70
  -1  -9   7   11.40    5.50
   2   9  -7    9.80    4.80
   2   9  -7   10.60    4.10
  -2  -9   7   19.30    6.30
   3   9  -7   68.59   11.10
   3   9  -7   63.89    8.10
  -3  -9   7   42.80    8.80
   4   9  -7   60.79    7.70
   4   9  -7   40.60    9.50
  -4  -9   7   52.09    9.70
  -2  10  -7   60.39    6.20
   2 -10   7   53.19   11.40
  -1  10  -7   22.40    4.40
  -1  10  -7   19.90    5.80
   1 -10   7   26.30   13.30
   0  10  -7   94.19    9.90
   0  10  -7   82.29   12.90
   0 -10   7  108.39   14.50
   1  10  -7    3.10    3.60
   1  10  -7    1.40    4.70
  -1 -10   7   -7.40    4.20
   2  10  -7   39.30   13.00
  -2 -10   7   58.99   10.60
  -2 -10  -8  129.99   15.00
   2  10   8  139.09   16.80
   2  10   8  145.59   13.40
  -1 -10  -8   51.89    9.20
   1  10   8   38.60    6.30
   1  10   8   40.00    8.60
   0 -10  -8   -6.10    3.60
   0  10   8   10.40    4.30
   0  10   8    0.00    2.90
   1 -10  -8   19.70    7.10
  -1  10   8   15.80    3.40
  -1  10   8    6.30    4.60
   2 -10  -8    8.10    6.50
  -2  10   8    6.20    2.30
  -2  10   8    6.00    4.80
  -4  -9  -8   38.90    7.10
   4   9   8   40.90    7.20
   4   9   8   54.99   10.90
  -3  -9  -8    5.10    3.90
   3   9   8   10.20    3.30
   3   9   8    6.90    4.30
  -2  -9  -8  197.18   18.00
   2   9   8  157.48   17.90
   2   9   8  186.58   15.80
   1   9   8    0.60    3.70
   1   9   8    1.40    2.30
   0  -9  -8   62.69   11.20
   0   9   8   66.59    7.20
   1  -9  -8  193.38   19.40
  -1   9   8  171.78   14.10
  -1   9   8  161.08   16.40
   2  -9  -8    3.60    5.20
  -2   9   8    4.50    3.60
  -2   9   8    7.40    2.00
  -3   9   8    6.50    3.70
  -3   9   8    9.20    1.70
  -3   9   8    8.50    2.70
   4  -9  -8   90.59   13.40
  -5  -8  -8   24.60    5.10
   5   8   8   29.50    5.50
   5   8   8   17.30    5.30
  -4  -8  -8   18.30    4.40
  -4  -8  -8   19.50    4.20
   4   8   8   14.30    5.90
   4   8   8   18.40    5.60
   4   8   8   26.10    5.30
  -3  -8  -8    8.20    3.40
   3   8   8   15.90    6.20
   3   8   8    6.00    2.80
  -2  -8  -8  120.19   12.90
   2   8   8  132.19   13.70
   2   8   8  118.79   11.30
  -1  -8  -8   50.39    8.90
   1   8   8   51.39    6.40
   1   8   8   56.99    8.50
   0  -8  -8  112.29   14.70
   0   8   8  102.59   11.90
   0   8   8  113.09    9.90
   1  -8  -8    4.20    3.80
  -1   8   8   -0.70    2.60
  -1   8   8    1.60    1.80
   2  -8  -8  188.88   17.80
  -2   8   8  142.29   13.00
  -2   8   8  162.58   11.90
  -2   8   8  151.28   14.60
   3  -8  -8   11.80    5.90
  -3   8   8   10.70    3.80
  -3   8   8   13.30    3.00
  -3   8   8   15.40    2.60
   4  -8  -8  103.79   13.00
  -4   8   8   74.09    8.50
   5  -8  -8   -2.30    3.90
  -5   8   8    1.80    2.40
   6   7   8    3.10    2.30
   6   7   8    2.30    3.10
  -5  -7  -8   35.10    3.70
  -5  -7  -8   36.10    4.40
   5   7   8   31.70    6.50
   5   7   8   35.00    5.80
   5   7   8   39.40    8.40
  -4  -7  -8  125.49   10.30
  -4  -7  -8  121.29   11.90
   4   7   8  101.29   13.10
   4   7   8  143.69   14.30
   4   7   8  147.39   12.50
  -3  -7  -8   -0.40    2.10
   3   7   8   -0.90    1.90
   3   7   8    0.60    1.80
   3   7   8   -1.60    2.60
  -2  -7  -8    3.30    2.40
   2   7   8   -1.80    1.90
   2   7   8   -0.20    2.20
  -1  -7  -8  374.36   28.00
   1   7   8  354.36   25.90
   1   7   8  332.37   27.70
   0  -7  -8   52.19    7.90
   0   7   8   53.09    5.90
   0   7   8   56.39    7.50
   1  -7  -8  473.65   34.20
  -1   7   8  401.86   30.60
  -1   7   8  434.66   32.20
  -1   7   8  407.76   29.50
   2  -7  -8  208.18   20.00
  -2   7   8  207.78   14.80
  -2   7   8  197.38   17.00
  -2   7   8  215.28   16.10
   3  -7  -8   25.60    6.40
  -3   7   8   22.80    4.10
  -3   7   8   20.80    2.20
  -3   7   8   19.50    3.20
   4  -7  -8   64.49    9.50
  -4   7   8   47.50    5.70
   5  -7  -8   21.10    5.50
   6  -7  -8  135.09   15.50
  -6   7   8  119.39    9.70
   7   6   8   56.69    7.60
   6   6   8   30.00    6.50
   6   6   8   31.10    5.50
   6   6   8   32.00    6.50
  -5  -6  -8  311.37   20.50
  -5  -6  -8  305.67   21.10
   5   6   8  337.17   24.10
   5   6   8  301.17   25.00
   5   6   8  264.97   25.40
  -4  -6  -8  159.08   12.00
  -4  -6  -8  146.69   11.20
   4   6   8  125.59   14.10
   4   6   8  148.39   13.40
   4   6   8  158.78   14.90
  -3  -6  -8   81.99    8.40
   3   6   8   87.89   10.10
   3   6   8   92.99    8.90
  -2  -6  -8  211.28   16.50
   2   6   8  205.18   17.60
   2   6   8  178.68   17.20
   2   6   8  199.88   15.80
  -1  -6  -8    3.80    2.10
   1   6   8    1.90    1.70
   0  -6  -8 1145.99   88.19
   0  -6  -8 1406.16   89.19
   0  -6  -8 1283.17   87.89
   0   6   8 1309.27   86.19
   0   6   8 1312.67   88.29
   0   6   8 1336.27   87.39
   1  -6  -8   24.80    5.50
   1  -6  -8   31.90    4.60
   1  -6  -8   48.40    6.80
  -1   6   8   38.90    5.60
  -1   6   8   35.80    4.60
   2  -6  -8   12.70    3.40
   2  -6  -8   16.90    4.30
   2  -6  -8   13.20    3.00
  -2   6   8   18.10    3.20
  -2   6   8   12.50    2.90
  -2   6   8   17.70    2.10
   3  -6  -8   68.99    9.10
   3  -6  -8   49.00    6.50
   3  -6  -8   55.59    6.00
  -3   6   8   65.59    4.60
  -3   6   8   65.29    5.50
   4  -6  -8  691.73   50.69
  -4   6   8  671.03   46.30
   5  -6  -8   66.69    7.00
   5  -6  -8   89.59   11.10
  -5   6   8   81.69    6.90
   6  -6  -8   17.30    3.10
   6  -6  -8   24.80    6.70
  -6   6   8   22.10    2.80
   7  -6  -8   89.79   11.50
   7  -6  -8   67.39    7.50
   8   5   8  122.99   12.10
   8   5   8  106.89   11.40
   7   5   8    3.30    2.40
   7   5   8    1.10    1.70
   7   5   8   -0.50    2.80
   6   5   8   -0.50    1.80
   6   5   8   -1.40    1.60
   6   5   8   -0.90    2.70
   5   5   8    3.20    2.50
   5   5   8    1.00    1.80
  -4  -5  -8  454.05   29.90
  -4  -5  -8  428.96   30.30
   4   5   8  454.05   33.50
   4   5   8  449.06   32.10
  -3  -5  -8   10.90    2.60
  -3  -5  -8    9.10    2.00
   3   5   8    5.50    2.60
   3   5   8   10.50    3.20
   3   5   8    6.00    2.00
  -2  -5  -8    1.70    1.30
  -2  -5  -8    1.30    1.80
  -2  -5  -8    2.80    2.00
   2   5   8   -0.20    1.50
   2   5   8   -0.80    1.60
   2   5   8    3.60    1.90
   2   5   8    6.30    2.00
  -1  -5  -8  607.94   41.20
  -1  -5  -8  504.45   41.20
  -1  -5  -8  547.45   39.90
   1   5   8  593.44   40.00
   1   5   8  647.34   41.90
   1   5   8  601.04   40.80
   0  -5  -8  665.83   46.30
   0  -5  -8  592.04   47.20
   0  -5  -8  725.33   48.00
   0   5   8  692.63   45.70
   0   5   8  726.43   47.60
   0   5   8  667.53   46.60
   1  -5  -8  296.37   21.30
   1  -5  -8  262.17   18.70
   1  -5  -8  224.78   19.70
  -1   5   8  245.78   19.50
  -1   5   8  258.87   18.40
  -1   5   8  259.87   19.00
   2  -5  -8   40.70    5.60
   2  -5  -8   63.59    7.60
  -2   5   8   52.39    5.00
  -2   5   8   50.59    4.10
   3  -5  -8   75.69    8.70
   3  -5  -8   62.19    6.70
   3  -5  -8   60.29    5.80
  -3   5   8   66.49    5.50
  -3   5   8   70.89    4.80
  -3   5   8   69.79    6.30
   4  -5  -8  164.38   12.90
   4  -5  -8  157.08   13.70
   4  -5  -8  198.18   16.80
  -4   5   8  188.88   13.10
   5  -5  -8    8.80    3.50
   5  -5  -8    6.90    1.80
  -5   5   8    6.60    1.30
   6  -5  -8   39.80    7.60
   6  -5  -8   32.20    3.50
  -6   5   8   28.80    3.00
   7  -5  -8   12.50    2.50
   7  -5  -8   15.90    5.30
   8  -5  -8   13.40    4.80
   8   4   8   -1.90    2.10
   8   4   8    3.30    2.10
   8   4   8   -2.10    1.70
   7   4   8  209.68   18.30
   7   4   8  232.78   21.10
   6   4   8  850.51   62.29
   6   4   8  859.31   61.69
   6   4   8  968.70   61.39
   5   4   8  131.89   11.30
   5   4   8  114.09   11.90
   5   4   8  139.09   12.10
  -4  -4  -8  105.79    7.70
  -4  -4  -8  113.09    7.40
   4   4   8  100.59   10.60
   4   4   8  115.19   10.70
   4   4   8  111.29    9.70
  -3  -4  -8   61.59    5.60
  -3  -4  -8   70.09    6.30
   3   4   8   51.59    7.10
   3   4   8   69.99    7.50
   3   4   8   76.39    6.70
   3   4   8   65.39    7.70
  -2  -4  -8  726.63   49.99
  -2  -4  -8  755.92   51.59
  -2  -4  -8  710.23   49.99
   2   4   8  768.32   50.29
   2   4   8  755.62   51.59
   2   4   8  739.93   50.79
  -1  -4  -8  164.58   15.20
  -1  -4  -8  186.48   14.30
  -1  -4  -8  208.28   15.10
   1   4   8  186.88   14.20
   1   4   8  200.68   15.00
   1   4   8  209.38   15.80
   0  -4  -8  414.16   28.70
   0  -4  -8  400.46   27.40
   0  -4  -8  341.97   28.20
   0   4   8  402.06   27.90
   0   4   8  412.76   27.10
   0   4   8  396.96   28.40
   1  -4  -8  407.56   28.70
  -1   4   8  428.66   30.50
  -1   4   8  420.46   29.50
  -1   4   8  430.16   29.10
  -1   4   8  409.76   28.10
   2  -4  -8  256.47   18.90
   2  -4  -8  200.48   16.20
   2  -4  -8  216.38   17.40
  -2   4   8  241.58   15.60
  -2   4   8  239.38   17.00
  -2   4   8  224.28   18.40
  -2   4   8  243.38   16.60
   3  -4  -8    0.30    2.10
   3  -4  -8    3.80    1.50
   3  -4  -8    2.40    0.80
  -3   4   8    2.90    0.80
  -3   4   8    1.60    0.90
  -3   4   8    3.20    0.50
  -3   4   8    0.80    2.10
   4  -4  -8    1.60    1.00
   4  -4  -8    0.10    2.00
   4  -4  -8    1.40    1.00
  -4   4   8   -0.20    2.10
  -4   4   8    3.90    1.10
   5  -4  -8   57.69    4.80
   5  -4  -8   73.29    8.50
   5  -4  -8   51.99    5.50
  -5   4   8   63.99    4.90
   6  -4  -8   -0.30    2.50
   6  -4  -8   -0.30    0.80
  -6   4   8    0.10    0.80
   7  -4  -8    4.60    3.00
   8  -4  -8    7.10    4.30
   8   3   8   72.69    8.10
   8   3   8   77.59    7.80
   8   3   8   75.09    7.80
   7   3   8   62.09    7.20
   7   3   8   58.09    7.00
   7   3   8   81.09    7.60
   6   3   8    4.60    2.60
   6   3   8   11.80    2.90
   6   3   8   10.30    3.90
   6   3   8    4.00    2.70
   5   3   8  430.66   29.10
   5   3   8  441.46   29.90
   5   3   8  366.66   29.50
   5   3   8  395.76   29.90
   4   3   8  642.04   40.70
   4   3   8  587.84   41.40
   4   3   8  544.35   41.50
  -3  -3  -8  492.55   31.60
  -3  -3  -8  494.45   32.70
  -3  -3  -8  473.35   31.40
  -3  -3  -8  466.35   33.90
   3   3   8  430.96   33.90
   3   3   8  507.75   34.10
  -2  -3  -8   61.39    5.20
  -2  -3  -8   53.89    5.30
  -2  -3  -8   57.39    6.30
   2   3   8   68.09    5.70
   2   3   8   64.99    6.60
  -1  -3  -8    0.70    1.00
  -1  -3  -8    0.80    0.90
  -1  -3  -8    0.90    0.80
   1   3   8    1.00    1.10
   1   3   8   -0.70    0.70
   0  -3  -8    6.90    1.40
   0  -3  -8    4.30    1.80
   0  -3  -8    6.40    2.00
   0   3   8    6.50    1.90
   0   3   8    7.80    1.90
   1  -3  -8 1194.28   75.69
   1  -3  -8 1152.88   74.49
   1  -3  -8 1124.49   75.89
  -1   3   8 1090.69   74.09
  -1   3   8 1121.49   75.09
  -1   3   8 1095.39   75.89
  -1   3   8 1162.18   74.99
   2  -3  -8   64.89    6.70
   2  -3  -8   63.39    5.80
   2  -3  -8   56.29    4.70
  -2   3   8   61.69    4.30
  -2   3   8   57.49    5.00
  -2   3   8   53.89    6.20
   3  -3  -8  385.66   25.50
   3  -3  -8  332.97   24.20
   3  -3  -8  369.16   26.90
  -3   3   8  377.06   24.70
  -3   3   8  361.56   27.00
   4  -3  -8  233.98   17.90
   4  -3  -8  204.48   14.70
   4  -3  -8  239.28   15.90
  -4   3   8  213.48   14.90
  -4   3   8  203.28   19.10
   5  -3  -8    2.00    2.40
   5  -3  -8    2.60    1.00
   5  -3  -8    0.70    0.50
  -5   3   8    0.90    0.60
  -5   3   8   -1.30    2.00
   6  -3  -8  136.69   12.70
   6  -3  -8  120.89    8.80
  -6   3   8  123.99    9.10
   7  -3  -8    3.60    2.40
   7  -3  -8    2.50    0.90
   8  -3  -8    7.20    3.10
   8  -3  -8    9.00    1.50
   9   2   8   23.30    3.30
   9   2   8   16.10    3.70
   9   2   8   18.70    2.50
   8   2   8   22.90    3.90
   8   2   8   21.90    3.30
   8   2   8   31.90    3.80
   7   2   8  200.48   16.10
   7   2   8  200.38   16.90
   7   2   8  232.58   16.30
   7   2   8  213.18   16.30
   6   2   8  122.29   10.10
   6   2   8  109.69    9.60
   6   2   8  101.79   10.10
   6   2   8  126.99   10.00
   5   2   8  301.07   20.70
   5   2   8  248.18   20.80
   5   2   8  305.77   21.00
   4   2   8   36.00    4.60
   4   2   8   39.60    4.10
   4   2   8   41.60    4.70
  -3  -2  -8 1049.89   71.99
   3   2   8 1068.79   72.09
   3   2   8 1114.89   71.39
  -2  -2  -8  827.52   54.69
  -2  -2  -8  785.92   56.19
  -2  -2  -8  827.62   55.49
   2   2   8  862.51   55.69
   2   2   8  892.41   56.39
  -1  -2  -8   86.89    6.70
  -1  -2  -8   87.59    7.20
  -1  -2  -8   90.09    7.40
   1   2   8   85.19    6.80
   1   2   8   90.39    6.70
   0  -2  -8  237.88   17.70
   0  -2  -8  241.38   17.20
   0  -2  -8  276.87   18.10
   0   2   8  253.47   17.20
   0   2   8  258.47   17.80
   0   2   8  255.37   17.90
   1  -2  -8  188.48   13.10
   1  -2  -8  180.58   13.40
   1  -2  -8  185.98   12.30
  -1   2   8  158.78   13.30
  -1   2   8  181.08   12.70
   2  -2  -8  359.96   23.50
   2  -2  -8  327.07   24.20
   2  -2  -8  352.86   22.60
  -2   2   8  308.77   24.20
  -2   2   8  350.66   22.50
   3  -2  -8   83.49    6.40
   3  -2  -8   98.29    7.30
   3  -2  -8   98.99    8.50
  -3   2   8   91.69    6.60
  -3   2   8   93.19    8.70
   4  -2  -8   62.89    6.10
   4  -2  -8   51.39    4.40
   4  -2  -8   49.50    3.90
  -4   2   8   49.50    4.00
  -4   2   8   51.19    6.10
   5  -2  -8  951.40   59.69
   5  -2  -8  927.61   61.89
  -5   2   8  815.62   61.99
  -5   2   8  913.11   59.49
   6  -2  -8    9.60    1.50
   6  -2  -8   15.70    3.60
  -6   2   8   12.20    2.00
  -6   2   8   11.40    3.60
   7  -2  -8  150.18   10.80
   7  -2  -8  145.49   13.40
   8  -2  -8   69.29    6.00
   8  -2  -8   76.99    8.50
   9  -2  -8   -0.50    2.60
   9   1   8  106.79    9.40
   7   1   8   61.09    5.70
   7   1   8   55.19    6.50
   6   1   8    1.30    1.10
   6   1   8    1.50    1.10
   6   1   8    0.40    1.10
   5   1   8 1394.76   87.39
   5   1   8 1441.26   87.29
   5   1   8 1187.58   87.39
   5   1   8 1277.77   85.99
   4   1   8  414.46   27.30
   4   1   8  374.56   26.40
   4   1   8  381.96   26.70
  -3  -1  -8 1785.72  124.79
   3   1   8 1981.70  124.29
   3   1   8 1946.31  124.69
  -2  -1  -8 2375.16  154.08
  -2  -1  -8 2272.87  154.58
  -2  -1  -8 2300.47  153.48
   2   1   8 2398.36  153.58
   2   1   8 2387.26  154.18
   2   1   8 2486.65  154.58
  -1  -1  -8 2655.63  202.98
  -1  -1  -8 2664.13  201.08
   1   1   8 3100.19  203.38
   1   1   8 3218.68  202.28
   0  -1  -8   62.19    5.00
   0  -1  -8   71.39    5.20
   0  -1  -8   63.29    4.70
   0   1   8   65.89    5.00
   0   1   8   67.99    4.70
   0   1   8   61.29    5.10
   2  -1  -8 2724.93  181.78
  -2   1   8 2893.01  180.78
  -2   1   8 2742.33  182.88
   3  -1  -8   84.09    5.80
   3  -1  -8   74.29    6.70
   3  -1  -8   75.99    5.60
  -3   1   8   70.89    5.60
  -3   1   8   81.19    7.20
   4  -1  -8 1224.48   78.79
   4  -1  -8 1139.09   77.29
  -4   1   8 1220.48   77.49
  -4   1   8 1145.69   79.19
   5  -1  -8   87.19    6.00
   5  -1  -8   72.59    6.00
   5  -1  -8   82.79    7.40
  -5   1   8   74.09    6.30
  -5   1   8   68.29    7.60
   6  -1  -8   84.29    6.40
   6  -1  -8  102.19    8.50
   6  -1  -8   80.89    6.90
  -6   1   8   83.89    8.80
  -6   1   8   82.99    7.10
   7  -1  -8   72.69    7.10
   7  -1  -8   64.69    5.40
   7  -1  -8   58.19    5.60
  -7   1   8   59.59    5.90
  -7   1   8   61.99    7.90
   8  -1  -8  165.58   13.50
   8  -1  -8  192.68   14.80
   9  -1  -8   21.00    3.80
   9   0   8  148.39   11.80
   8   0   8   26.00    4.40
   8   0   8   28.40    2.90
   8   0   8   23.00    3.50
   7   0   8   27.00    3.50
   7   0   8   36.90    3.70
   6   0   8   94.59    7.50
   6   0   8   82.29    6.80
   5   0   8  831.22   51.19
   5   0   8  722.53   51.79
   5   0   8  775.72   50.89
   4   0   8  121.49    8.80
   4   0   8  116.79    9.10
   4   0   8  115.69    8.40
   4   0   8  121.89    8.40
  -3   0  -8  192.88   14.80
   3   0   8  227.78   14.60
   3   0   8  206.48   14.40
   3   0   8  232.68   15.20
   2   0   8 1120.39   74.29
   2   0   8 1085.29   74.39
   2   0   8 1216.58   74.39
  -1   0  -8   61.09    4.30
  -1   0  -8   57.59    4.30
  -1   0  -8   50.09    4.10
   1   0   8   63.69    4.30
   1   0   8   54.59    4.10
   1   0   8   61.79    4.20
   1   0  -8  555.94   33.90
   1   0  -8  523.35   33.80
   1   0  -8  475.25   33.90
  -1   0   8  497.85   34.10
  -1   0   8  500.75   33.80
  -1   0   8  534.75   33.90
   2   0  -8   12.30    1.70
   2   0  -8   16.10    1.60
   2   0  -8   16.00    1.60
  -2   0   8   13.40    1.50
  -2   0   8   13.30    1.90
   3   0  -8 1830.12  110.59
   3   0  -8 1690.13  110.79
  -3   0   8 1638.94  110.19
  -3   0   8 1649.63  111.19
  -3   0   8 1655.13  110.59
   4   0  -8 1535.55  108.69
   4   0  -8 1770.42  109.09
  -4   0   8 1703.23  108.99
  -4   0   8 1636.04  109.59
   5   0  -8  176.28   11.90
   5   0  -8  145.09   10.90
   5   0  -8  146.39   11.40
  -5   0   8  155.98   11.80
  -5   0   8  147.69   12.50
   6   0  -8  667.03   45.40
   6   0  -8  648.94   44.50
  -6   0   8  675.53   46.70
  -6   0   8  698.73   45.80
   7   0  -8  143.29   10.40
   7   0  -8  143.09   11.60
   7   0  -8  147.99   11.60
   7   0  -8  147.89   11.50
  -7   0   8  151.38   13.00
  -7   0   8  138.69   11.70
   8   0  -8   97.89    8.80
   8   0  -8  100.49    8.50
   8   0  -8   99.49    8.00
   8   0  -8   90.29    7.10
  -8   0   8   86.99   10.20
   9   0  -8   18.60    3.20
   9  -1   8  119.49    9.90
   9  -1   8  109.19    9.00
   8  -1   8   -3.70    1.50
   8  -1   8   -1.10    1.00
   8  -1   8   -0.60    2.10
   7  -1   8   78.99    7.90
   6  -1   8   -0.60    1.70
   5  -1   8 1544.15  102.69
   4  -1   8  407.56   28.80
   2  -1   8 2280.27  147.69
  -1   1  -8 4170.68  270.57
  -1   1  -8 3946.71  269.17
   1  -1   8 4070.39  271.97
   1  -1   8 3997.20  270.67
   0   1  -8   66.09    5.00
   0   1  -8   68.39    5.30
   0   1  -8   70.19    4.80
   0  -1   8   64.69    5.10
   0  -1   8   62.49    4.90
   0  -1   8   72.29    5.20
   1   1  -8 8349.56  529.65
   1   1  -8 8333.57  527.85
  -1  -1   8 7382.66  528.45
  -1  -1   8 7640.14  527.45
   2   1  -8 2892.61  184.08
  -2  -1   8 2763.52  184.08
   3   1  -8   81.99    6.20
   3   1  -8   71.89    5.70
   3   1  -8   80.79    6.30
  -3  -1   8   64.19    6.20
  -3  -1   8   72.79    6.10
  -3  -1   8   73.29    6.00
   4   1  -8 1040.90   77.99
   4   1  -8 1277.27   77.99
   4   1  -8 1279.57   77.69
  -4  -1   8 1125.99   78.09
   5   1  -8   70.39    6.90
   5   1  -8   80.99    6.50
   5   1  -8   86.69    6.40
  -5  -1   8   72.39    7.00
  -5  -1   8   74.99    7.20
   6   1  -8   83.49    7.60
   6   1  -8   81.09    6.60
  -6  -1   8   81.29    7.80
  -6  -1   8   77.89    7.70
   7   1  -8   65.49    5.60
   7   1  -8   76.29    7.10
   7   1  -8   62.89    6.90
  -7  -1   8   66.89    7.20
  -7  -1   8   60.59    7.40
   8   1  -8  180.98   12.90
   8   1  -8  160.78   13.50
   8   1  -8  161.88   12.50
  -8  -1   8  166.68   14.20
   9   1  -8   17.70    2.30
   9   1  -8   14.40    3.10
   9   1  -8   19.00    3.10
   9  -2   8   17.10    4.10
   8  -2   8   16.20    2.60
   8  -2   8   25.70    4.80
   7  -2   8  231.88   19.10
   6  -2   8  110.79   10.80
   4  -2   8   46.00    5.60
  -2   2  -8  903.01   59.49
   2  -2   8  878.31   59.39
   2  -2   8  937.61   59.09
   2  -2   8  918.41   59.89
  -1   2  -8  100.29    6.70
  -1   2  -8   94.09    7.00
  -1   2  -8   95.19    7.30
   1  -2   8  100.09    7.00
   1  -2   8   99.49    7.60
   0   2  -8  293.37   19.80
   0   2  -8  290.57   19.60
   0   2  -8  290.57   19.30
   0  -2   8  278.07   19.80
   0  -2   8  276.07   19.50
   0  -2   8  286.97   20.10
   1   2  -8  182.98   13.60
   1   2  -8  192.98   13.60
   1   2  -8  213.58   14.10
  -1  -2   8  183.28   13.70
  -1  -2   8  194.58   13.50
  -1  -2   8  182.18   14.10
   2   2  -8  343.97   24.20
   2   2  -8  399.26   24.80
   2   2  -8  362.86   24.00
  -2  -2   8  341.47   24.70
  -2  -2   8  312.17   24.20
  -2  -2   8  346.17   23.60
   3   2  -8   86.19    8.00
   3   2  -8  103.19    8.10
   3   2  -8  107.39    7.50
  -3  -2   8   85.19    8.20
  -3  -2   8   94.59    8.00
  -3  -2   8   94.09    7.60
   4   2  -8   48.30    5.00
   4   2  -8   52.69    4.40
   4   2  -8   42.40    4.90
  -4  -2   8   53.99    5.00
  -4  -2   8   49.99    4.50
  -4  -2   8   48.10    5.50
   5   2  -8  814.82   55.59
   5   2  -8  814.22   55.99
  -5  -2   8  845.92   55.19
   6   2  -8   14.10    2.10
   6   2  -8    9.90    2.20
   6   2  -8   13.40    3.20
  -6  -2   8    9.10    2.40
  -6  -2   8   11.70    3.20
   7   2  -8  139.59   11.40
   7   2  -8  154.28   13.10
   7   2  -8  150.28   11.20
  -7  -2   8  142.09   13.00
  -7  -2   8  143.19   12.20
   8   2  -8   56.29    5.60
   8   2  -8   61.79    7.10
   8   2  -8   61.89    5.60
  -8  -2   8   53.99    6.60
   9   2  -8    1.50    1.30
   9   2  -8    1.00    1.60
   8  -3   8   71.39    9.30
   7  -3   8   59.19    8.20
   6  -3   8    8.10    2.90
   5  -3   8  486.75   35.90
   4  -3   8  602.14   39.30
  -3   3  -8  512.75   33.40
  -3   3  -8  493.45   33.80
  -2   3  -8   68.49    5.70
   2  -3   8   66.19    5.40
   2  -3   8   72.49    6.10
  -1   3  -8    0.30    0.60
  -1   3  -8    1.30    0.50
  -1   3  -8    0.70    0.80
   1  -3   8    0.40    0.80
   1  -3   8   -0.20    0.60
   1  -3   8    1.20    0.80
   0   3  -8    4.90    1.30
   0   3  -8    6.10    1.30
   0   3  -8    2.60    1.20
   0  -3   8    2.30    1.30
   0  -3   8    5.30    1.40
   1   3  -8 1244.18   80.39
   1   3  -8 1215.78   80.29
   1   3  -8 1314.77   81.19
  -1  -3   8 1193.98   81.29
  -1  -3   8 1168.08   80.49
  -1  -3   8 1160.48   80.19
   2   3  -8   60.79    5.80
   2   3  -8   52.19    5.90
  -2  -3   8   65.09    5.20
  -2  -3   8   64.79    6.10
  -2  -3   8   59.19    6.50
   3   3  -8  393.36   27.60
   3   3  -8  367.16   27.90
   3   3  -8  409.76   27.10
  -3  -3   8  399.06   26.40
  -3  -3   8  377.46   27.60
  -3  -3   8  388.56   28.40
   4   3  -8  196.48   15.80
   4   3  -8  201.18   16.10
  -4  -3   8  212.18   14.50
  -4  -3   8  209.48   16.70
   5   3  -8    1.90    1.00
   5   3  -8   -1.00    1.80
   5   3  -8    1.10    1.40
  -5  -3   8    3.00    1.10
  -5  -3   8   -0.90    1.30
   6   3  -8  119.09    9.40
   6   3  -8  114.79   10.30
  -6  -3   8  101.99   10.90
  -6  -3   8  123.49    9.60
   7   3  -8    6.40    2.90
   7   3  -8    2.00    1.30
  -7  -3   8    1.50    2.20
   8   3  -8    7.60    3.00
   8   3  -8    5.50    2.00
   8   3  -8    5.00    1.60
   8   3  -8    9.10    3.00
  -8  -3   8    0.70    2.90
   8  -4   8   -5.10    3.40
   7  -4   8  198.28   19.20
   7  -4   8  218.28   14.50
   7  -4   8  209.98   14.20
   6  -4   8  877.81   55.19
   6  -4   8  800.02   54.89
   5  -4   8  121.59    8.20
   5  -4   8  100.49    8.00
  -4   4  -8  106.99    8.20
  -4   4  -8  115.19    8.00
   4  -4   8  110.09    8.20
   4  -4   8   90.99    7.90
   4  -4   8  124.19   11.70
  -3   4  -8   71.59    6.50
   3  -4   8   79.39    6.30
   3  -4   8   71.29    8.70
  -2   4  -8  811.52   53.29
  -2   4  -8  793.62   51.19
  -2   4  -8  732.03   51.39
  -2   4  -8  779.02   52.79
   2  -4   8  821.72   52.69
  -1   4  -8  197.18   14.70
  -1   4  -8  209.28   14.50
  -1   4  -8  211.38   15.70
   1  -4   8  239.48   16.50
   1  -4   8  217.68   15.50
   1  -4   8  179.78   14.90
   0   4  -8  467.75   31.40
   0   4  -8  436.76   30.30
   0   4  -8  424.46   30.40
   0  -4   8  437.76   30.90
   0  -4   8  448.86   31.80
   1   4  -8  399.56   30.70
   1   4  -8  434.16   30.00
  -1  -4   8  426.66   30.00
  -1  -4   8  469.65   31.70
  -1  -4   8  435.06   30.50
   2   4  -8  234.98   19.20
   2   4  -8  253.97   18.70
   2   4  -8  255.07   18.70
  -2  -4   8  253.27   19.00
  -2  -4   8  252.17   18.00
  -2  -4   8  256.17   19.80
   3   4  -8    2.20    1.40
   3   4  -8    0.00    1.00
   3   4  -8    0.80    1.60
  -3  -4   8    2.00    1.00
  -3  -4   8    2.40    1.40
  -3  -4   8    3.00    1.60
   4   4  -8   -1.40    1.70
   4   4  -8    5.20    1.70
   4   4  -8    2.00    1.80
  -4  -4   8    0.90    1.80
  -4  -4   8    1.60    2.00
   5   4  -8   81.59    7.80
   5   4  -8   67.49    8.20
   5   4  -8   65.79    7.50
  -5  -4   8   64.89    8.10
  -5  -4   8   67.59    5.80
   6   4  -8   -0.80    1.60
   6   4  -8    1.30    1.80
   6   4  -8   -0.90    1.60
  -6  -4   8    0.70    1.10
   7   4  -8    2.80    2.30
   7   4  -8    1.70    2.30
  -7  -4   8    1.60    1.90
   8   4  -8   -2.00    2.20
   8   4  -8    2.20    2.40
   8   4  -8    6.30    3.40
   8  -5   8   88.49   12.80
   7  -5   8   -1.20    1.60
   7  -5   8   -2.00    1.10
   7  -5   8   -5.20    2.70
   6  -5   8    3.70    1.20
   6  -5   8   -2.50    3.00
  -5   5  -8   -0.10    1.00
   5  -5   8    2.50    3.10
   5  -5   8    0.20    1.00
   5  -5   8   -3.20    1.20
  -4   5  -8  420.36   28.90
   4  -5   8  381.96   28.40
   4  -5   8  465.75   33.30
   4  -5   8  412.36   29.00
  -3   5  -8    6.50    2.10
  -3   5  -8    7.50    2.20
   3  -5   8    7.70    2.10
   3  -5   8   13.90    4.00
   3  -5   8    6.30    1.90
  -2   5  -8    1.30    1.40
  -2   5  -8    1.90    0.80
   2  -5   8    2.10    1.70
   2  -5   8    2.50    1.20
  -1   5  -8  613.84   41.20
  -1   5  -8  606.14   42.90
  -1   5  -8  634.14   41.10
  -1   5  -8  595.44   42.40
   1  -5   8  601.54   42.20
   0   5  -8  733.83   48.90
   0   5  -8  743.03   50.19
   0   5  -8  697.93   48.90
   0  -5   8  721.03   49.10
   0  -5   8  719.33   49.70
   1   5  -8  249.58   19.30
   1   5  -8  229.38   20.10
   1   5  -8  294.77   19.80
  -1  -5   8  267.97   20.10
  -1  -5   8  247.88   19.30
  -1  -5   8  292.07   21.40
   2   5  -8   44.80    5.50
   2   5  -8   42.70    6.00
   2   5  -8   46.00    5.40
  -2  -5   8   48.20    5.00
  -2  -5   8   43.90    6.50
  -2  -5   8   48.20    5.90
   3   5  -8   59.09    7.80
   3   5  -8   70.19    7.30
   3   5  -8   76.39    8.80
  -3  -5   8   69.69    6.20
  -3  -5   8   73.09    7.70
  -3  -5   8   63.39    8.20
   4   5  -8  156.28   16.00
   4   5  -8  212.28   17.50
   4   5  -8  217.88   16.00
  -4  -5   8  190.58   16.90
  -4  -5   8  183.08   13.80
   5   5  -8    3.00    1.90
   5   5  -8    7.80    2.40
   5   5  -8    4.80    2.80
  -5  -5   8    5.00    1.40
   6   5  -8   34.10    6.00
   6   5  -8   38.70    7.20
   6   5  -8   34.40    5.80
  -6  -5   8   30.60    3.80
   7   5  -8   15.70    4.00
   7   5  -8   18.60    5.30
  -7  -5   8   15.00    3.30
   8   5  -8    4.30    4.00
   8   5  -8    8.40    3.50
   7  -6   8   54.39   10.20
   7  -6   8   37.80    5.40
   6  -6   8   28.40    3.90
   6  -6   8   34.90    8.00
   6  -6   8   31.80    6.10
  -5   6  -8  295.97   20.60
   5  -6   8  311.47   26.00
   5  -6   8  306.47   21.70
   5  -6   8  257.57   20.60
  -4   6  -8  146.09   11.80
   4  -6   8  141.79   11.30
   4  -6   8  134.09   11.80
  -3   6  -8   86.89    8.30
   3  -6   8   66.69    7.30
   3  -6   8   79.99   10.40
   3  -6   8   80.89    8.10
  -2   6  -8  210.68   14.80
  -2   6  -8  209.58   17.30
  -2   6  -8  214.88   15.00
   2  -6   8  212.68   16.80
  -1   6  -8    1.30    1.20
  -1   6  -8    2.40    1.80
  -1   6  -8    2.00    1.10
   1  -6   8    2.90    2.10
   1  -6   8   -1.60    1.30
   0   6  -8 1308.97   89.39
   0   6  -8 1353.06   87.39
   0   6  -8 1339.17   87.49
   0   6  -8 1196.58   88.59
   0  -6   8 1384.66   88.79
   0  -6   8 1290.37   87.69
   1   6  -8   34.80    6.30
   1   6  -8   35.60    4.70
   1   6  -8   45.10    5.30
   1   6  -8   48.30    6.80
  -1  -6   8   40.90    5.60
   2   6  -8   19.50    3.80
   2   6  -8   17.00    4.20
   2   6  -8   14.10    3.40
  -2  -6   8   15.50    3.20
  -2  -6   8   12.10    3.40
   3   6  -8   64.79    8.20
   3   6  -8   69.99    7.50
   3   6  -8   61.69    8.70
  -3  -6   8   60.69    7.80
  -3  -6   8   60.29    7.10
   4   6  -8  725.33   48.70
   4   6  -8  707.93   50.69
   4   6  -8  616.74   49.30
  -4  -6   8  689.53   46.30
   5   6  -8   80.09   10.70
   5   6  -8   64.39    9.40
   5   6  -8  101.59    9.60
  -5  -6   8   80.79    6.90
   6   6  -8   38.30    6.40
   6   6  -8   28.60    6.90
   6   6  -8   20.20    5.00
  -6  -6   8   22.70    3.40
   7   6  -8   83.59   11.80
   7   6  -8  102.89   10.70
   6  -7   8   -4.10    2.80
   6  -7   8   -5.30    2.40
   6  -7   8   -3.00    2.20
  -5   7  -8   30.40    4.50
   5  -7   8   29.10    4.60
   5  -7   8   29.20    5.30
   5  -7   8   29.90    7.70
  -4   7  -8  134.29   11.50
   4  -7   8  107.89   11.30
   4  -7   8  139.39   12.10
   4  -7   8  139.69   15.30
  -3   7  -8   -3.10    1.90
   3  -7   8   -1.50    1.90
   3  -7   8   -1.30    3.00
  -2   7  -8   -0.80    1.10
  -2   7  -8    1.60    1.60
  -2   7  -8   -3.00    1.80
   2  -7   8   -1.80    4.20
   2  -7   8   -1.30    2.10
  -1   7  -8  351.86   24.70
  -1   7  -8  356.76   24.90
  -1   7  -8  334.07   27.10
   1  -7   8  345.77   26.60
   0   7  -8   58.89    6.30
   0  -7   8   50.69    6.80
   1   7  -8  423.66   30.70
   1   7  -8  424.26   35.30
  -1  -7   8  416.96   31.70
   2   7  -8  197.08   17.70
   2   7  -8  155.48   17.40
   2   7  -8  211.78   16.20
  -2  -7   8  186.08   21.10
   3   7  -8   20.70    5.50
   3   7  -8   24.50    5.60
   3   7  -8   15.10    4.00
  -3  -7   8   16.10    4.30
  -3  -7   8   13.00    3.30
   4   7  -8   61.59    7.80
   4   7  -8   50.09    8.70
  -4  -7   8   59.59    5.90
   5   7  -8   18.10    5.00
   5   7  -8   27.50    5.30
   5   7  -8   19.30    5.70
  -5  -7   8   25.20    3.50
   6   7  -8  102.99   13.90
   6   7  -8  119.69   12.30
  -6  -7   8  127.79   12.00
   5  -8   8   11.70    4.70
   5  -8   8   19.20    7.40
  -4   8  -8   19.40    4.60
   4  -8   8   13.20    5.00
   4  -8   8   30.20    8.40
  -3   8  -8    5.90    5.00
  -3   8  -8    9.70    1.10
  -3   8  -8    7.30    1.00
   3  -8   8    2.80    4.10
   3  -8   8    3.60    3.70
  -2   8  -8  121.59    9.80
  -2   8  -8  125.49    9.90
  -2   8  -8  129.29   12.80
   2  -8   8  120.99   14.70
  -1   8  -8   50.79    5.90
  -1   8  -8   59.59    8.60
   1  -8   8   62.69   11.10
   1  -8   8   49.80    8.00
   0   8  -8  102.39   12.20
   0   8  -8  109.49    9.90
   0  -8   8   97.39   11.20
   1   8  -8    3.10    3.70
   1   8  -8    7.00    2.60
  -1  -8   8    0.70    3.00
   2   8  -8  163.28   17.30
   2   8  -8  165.78   14.60
  -2  -8   8  156.68   15.30
   3   8  -8   14.80    4.50
   3   8  -8   12.70    4.70
   4   8  -8   81.29    9.40
   4   8  -8   71.49   12.00
   5   8  -8    4.00    3.50
   5   8  -8    3.20    4.10
   4  -9   8   35.30    8.40
   4  -9   8   21.10    5.90
   3  -9   8   -8.50    4.40
   3  -9   8   -3.40    3.60
  -2   9  -8  182.08   17.50
  -2   9  -8  185.68   13.80
  -2   9  -8  164.98   13.50
   2  -9   8  185.78   17.40
   2  -9   8  188.98   20.20
  -1   9  -8    3.50    2.70
  -1   9  -8   -0.20    1.80
   1  -9   8   -2.90    4.10
   1  -9   8   -1.00    3.10
   0   9  -8   65.59    7.80
   0  -9   8   60.79    8.70
   0  -9   8   65.49   11.80
   1   9  -8  175.58   15.30
   1   9  -8  169.48   18.30
  -1  -9   8  178.38   18.90
   2   9  -8    6.70    4.10
   2   9  -8   11.90    3.60
  -2  -9   8    7.50    4.20
   3   9  -8    0.90    2.80
   3   9  -8    7.10    4.90
  -3  -9   8    2.30    4.20
   4   9  -8   70.99    9.50
   4   9  -8   65.29   12.30
  -4  -9   8   82.49   11.10
  -2  10  -8  148.89   12.20
   2 -10   8  168.58   19.30
  -1  10  -8   40.30    5.80
  -1  10  -8   38.40    7.40
   0  10  -8    2.50    2.80
   0  10  -8   -1.50    4.10
   0 -10   8   -5.70    4.00
   1  10  -8   32.40    8.50
   1  10  -8   18.40    4.70
  -1 -10   8   12.30    6.70
   2  10  -8   10.20    3.60
  -2 -10   8   -0.90    4.90
  -2 -10  -9   17.30    6.80
   2  10   9   29.80    5.60
   2  10   9   13.30    6.40
  -1 -10  -9   26.50    7.70
   1  10   9   15.30    6.10
   1  10   9   26.20    4.70
   0 -10  -9   59.59   11.20
   0  10   9   61.79    7.10
   0  10   9   52.79    9.30
   1 -10  -9    1.90    5.30
  -1  10   9   13.00    3.30
  -1  10   9   10.90    4.90
   2 -10  -9   75.49   13.40
  -2  10   9   75.89   11.30
  -4  -9  -9   73.09    9.60
   4   9   9   99.49   10.60
   4   9   9   91.19   13.00
  -3  -9  -9   -4.00    3.10
   3   9   9    1.60    4.00
   3   9   9    0.50    2.20
  -2  -9  -9    5.10    4.70
   2   9   9   -1.30    2.10
   2   9   9    3.30    4.30
  -1  -9  -9   13.10    5.40
   1   9   9   13.70    5.70
   1   9   9    9.20    3.00
   0  -9  -9  139.69   15.20
   0   9   9  140.09   11.90
   0   9   9  138.39   15.20
   1  -9  -9   -1.40    3.40
  -1   9   9   -0.40    2.80
  -1   9   9    2.20    1.80
   2  -9  -9  244.28   23.60
  -2   9   9  250.77   17.60
  -2   9   9  223.18   20.70
   3  -9  -9    9.60    6.50
  -3   9   9   12.10    1.90
  -3   9   9    7.10    3.40
  -3   9   9    6.40    3.60
   4  -9  -9  129.19   16.60
   5   8   9  207.68   21.20
   5   8   9  240.88   20.00
  -4  -8  -9  176.48   15.00
  -4  -8  -9  196.68   16.20
   4   8   9  195.38   18.90
   4   8   9  158.58   21.20
   4   8   9  209.68   16.80
  -3  -8  -9   76.59    9.20
   3   8   9   90.09    9.30
  -2  -8  -9  280.27   23.40
   2   8   9  295.37   22.20
   2   8   9  274.77   24.20
  -1  -8  -9   58.89    8.60
   1   8   9   56.09    8.40
   1   8   9   50.69    6.50
   0  -8  -9  104.99   14.00
   0   8   9   93.29    9.00
   0   8   9   93.19   11.10
   1  -8  -9   74.09   10.20
  -1   8   9   53.29    8.20
  -1   8   9   61.29    6.10
   2  -8  -9  102.79   13.10
  -2   8   9  117.19    8.60
  -2   8   9   94.29   10.80
  -2   8   9  103.89    9.80
   3  -8  -9  597.44   45.00
  -3   8   9  604.84   37.90
  -3   8   9  575.74   39.20
  -3   8   9  499.05   40.60
   4  -8  -9   23.80    6.70
  -4   8   9   22.80    4.70
   5  -8  -9   35.90    8.90
  -5   8   9   49.80    6.90
   6   7   9    2.30    2.40
   6   7   9    3.80    3.20
  -5  -7  -9    9.80    1.80
  -5  -7  -9    6.50    2.10
   5   7   9    6.40    4.80
   5   7   9    7.60    3.90
   5   7   9    3.90    2.80
  -4  -7  -9  388.76   27.20
   4   7   9  355.26   31.10
   4   7   9  387.46   31.00
   4   7   9  410.66   29.30
  -3  -7  -9  586.14   42.40
   3   7   9  658.13   45.20
   3   7   9  520.45   44.40
   3   7   9  638.74   42.90
  -2  -7  -9   50.99    6.90
   2   7   9   55.59    7.30
   2   7   9   45.10    8.20
   2   7   9   55.59    8.70
  -1  -7  -9   68.59    8.40
   1   7   9   55.19    6.30
   1   7   9   58.19    7.70
   0  -7  -9 1223.68   82.39
   0   7   9 1172.08   78.99
   0   7   9 1155.38   81.49
   1  -7  -9   73.59    9.70
  -1   7   9   77.29    6.80
  -1   7   9   73.79    8.90
  -1   7   9   73.19    8.00
   2  -7  -9  128.69   15.90
  -2   7   9  126.49   13.80
  -2   7   9  129.69    9.80
  -2   7   9  139.29   12.30
   3  -7  -9   67.29    9.90
  -3   7   9   62.29    6.40
  -3   7   9   74.49    5.50
  -3   7   9   80.39    7.80
   4  -7  -9   92.89   11.90
  -4   7   9   82.89    8.00
   5  -7  -9  385.96   31.00
  -5   7   9  344.37   25.60
   6  -7  -9   12.70    6.00
   7   6   9   -1.40    3.40
   7   6   9    0.60    3.20
   6   6   9   51.19    8.00
   6   6   9   68.79    7.90
   6   6   9   49.90    9.50
  -5  -6  -9   72.99    5.40
  -5  -6  -9   74.89    6.00
   5   6   9   78.29    9.50
   5   6   9   61.09    9.50
   5   6   9   85.59    8.80
  -4  -6  -9    2.70    1.50
  -4  -6  -9    2.00    1.80
   4   6   9    2.40    2.90
   4   6   9    2.10    3.00
   4   6   9    8.30    3.00
  -3  -6  -9   78.19    7.90
   3   6   9   82.99    9.50
   3   6   9   78.19    7.90
   3   6   9   64.29    9.00
  -2  -6  -9    4.60    2.00
   2   6   9    1.20    1.80
   2   6   9    5.20    2.90
   2   6   9   -2.20    1.80
  -1  -6  -9   40.60    5.70
   1   6   9   36.70    4.60
   1   6   9   40.60    9.00
   0  -6  -9    1.90    2.20
   0  -6  -9    9.50    3.30
   0   6   9    6.00    2.20
   0   6   9    4.20    1.80
   0   6   9    6.00    2.40
   1  -6  -9  387.26   28.30
   1  -6  -9  304.17   25.20
   1  -6  -9  318.97   26.90
  -1   6   9  361.76   27.20
  -1   6   9  381.06   26.90
  -1   6   9  379.76   24.70
   2  -6  -9   12.10    4.20
   2  -6  -9    8.30    3.10
  -2   6   9   14.40    3.10
  -2   6   9   16.60    1.90
  -2   6   9   16.90    3.60
   3  -6  -9   18.10    5.00
   3  -6  -9   15.80    3.70
   3  -6  -9   23.40    3.70
  -3   6   9   17.40    2.80
  -3   6   9   19.50    1.90
   4  -6  -9  138.59   12.60
   4  -6  -9  145.09   12.10
  -4   6   9  168.68   12.20
   5  -6  -9    2.20    1.80
   5  -6  -9    3.70    3.70
   6  -6  -9  221.48   20.00
   6  -6  -9  176.68   15.00
  -6   6   9  211.08   14.40
   7  -6  -9   32.40    5.50
   7  -6  -9   56.39    9.80
   8   5   9   -1.40    2.10
   7   5   9   44.80    6.70
   7   5   9   57.79    7.30
   6   5   9  185.38   14.50
   6   5   9  169.68   15.20
   6   5   9  137.09   14.80
   5   5   9  109.89   11.70
   5   5   9  131.69   11.30
  -4  -5  -9  215.78   15.20
  -4  -5  -9  219.28   14.80
   4   5   9  180.68   17.90
   4   5   9  226.68   17.00
   4   5   9  210.98   18.10
  -3  -5  -9   63.09    6.50
  -3  -5  -9   64.59    6.10
   3   5   9   80.79    7.10
   3   5   9   54.09    7.80
   3   5   9   70.09    8.10
  -2  -5  -9   61.19    7.70
  -2  -5  -9   65.99    6.70
  -2  -5  -9   78.79    7.30
   2   5   9   81.79    8.40
   2   5   9   61.39    7.30
   2   5   9   78.29    7.10
  -1  -5  -9  548.15   37.70
  -1  -5  -9  512.45   36.60
   1   5   9  500.15   37.20
   1   5   9  534.95   38.10
   1   5   9  556.04   36.70
   0  -5  -9  355.76   30.00
   0  -5  -9  424.06   30.50
   0   5   9  422.76   28.50
   0   5   9  429.96   30.20
   0   5   9  427.16   29.50
   1  -5  -9  316.87   26.80
   1  -5  -9  368.36   25.70
   1  -5  -9  392.66   28.10
  -1   5   9  371.86   26.10
  -1   5   9  358.26   26.60
  -1   5   9  381.66   25.00
   2  -5  -9  119.19   10.40
   2  -5  -9  149.69   13.30
   2  -5  -9  126.99   11.60
  -2   5   9  134.39   10.50
  -2   5   9  135.09    9.50
  -2   5   9  136.49   11.10
   3  -5  -9   40.40    5.30
   3  -5  -9   41.40    4.60
   3  -5  -9   50.49    7.10
  -3   5   9   48.40    4.30
  -3   5   9   50.79    3.60
  -3   5   9   46.10    5.90
   4  -5  -9  190.98   17.00
   4  -5  -9  216.78   16.20
   4  -5  -9  252.47   20.00
  -4   5   9  246.98   16.40
   5  -5  -9   80.79    9.50
   5  -5  -9   56.69    6.20
   5  -5  -9   63.29    5.80
  -5   5   9   70.49    5.60
   6  -5  -9   -1.80    2.60
   6  -5  -9    2.90    1.30
  -6   5   9    3.80    1.00
   7  -5  -9   76.89    6.90
   7  -5  -9   96.59   11.30
   8  -5  -9  165.48   17.00
   8   4   9    6.00    3.30
   8   4   9    3.80    2.80
   8   4   9    2.50    2.90
   7   4   9  231.58   21.90
   7   4   9  294.47   21.50
   6   4   9  103.89    9.60
   6   4   9   96.89   10.60
   6   4   9  103.69   10.20
   5   4   9   96.99   10.60
   5   4   9  109.59    9.80
   5   4   9  113.39   10.60
  -4  -4  -9  471.05   32.10
  -4  -4  -9  507.75   31.60
   4   4   9  413.76   34.20
   4   4   9  525.35   35.40
   4   4   9  438.06   35.20
   4   4   9  541.55   34.30
  -3  -4  -9  798.42   54.29
  -3  -4  -9  838.42   55.19
   3   4   9  728.83   56.59
   3   4   9  855.71   56.79
   3   4   9  812.82   55.99
   3   4   9  876.01   55.59
  -2  -4  -9   11.90    3.00
  -2  -4  -9   11.60    2.50
  -2  -4  -9   13.20    2.60
   2   4   9    6.40    3.50
   2   4   9   15.20    2.80
   2   4   9   13.60    2.90
  -1  -4  -9   21.50    2.90
  -1  -4  -9   13.40    3.00
  -1  -4  -9   23.70    3.50
   1   4   9   25.30    3.20
   1   4   9   19.10    3.40
   1   4   9   16.70    3.60
   0  -4  -9  107.59    9.30
   0  -4  -9   83.79    8.80
   0  -4  -9   95.49    7.90
   0   4   9   93.29    8.80
   0   4   9  101.99    9.00
   0   4   9   97.29    7.60
   0   4   9   92.89    8.40
   1  -4  -9   65.59    8.20
   1  -4  -9   55.79    6.20
   1  -4  -9   60.09    5.40
  -1   4   9   65.89    5.90
  -1   4   9   56.19    6.50
  -1   4   9   52.89    5.80
  -1   4   9   60.89    4.90
   2  -4  -9  144.89   12.20
   2  -4  -9  114.49    9.80
   2  -4  -9  119.19   10.90
  -2   4   9  131.39   10.20
  -2   4   9  144.99   10.60
  -2   4   9  138.49    9.20
  -2   4   9  138.79   12.00
   3  -4  -9   18.60    3.80
   3  -4  -9   15.90    2.20
   3  -4  -9   23.80    4.70
  -3   4   9   20.60    1.70
  -3   4   9   19.10    4.10
  -3   4   9   21.80    2.10
  -3   4   9   27.10    2.80
   4  -4  -9  213.28   14.60
   4  -4  -9  208.08   15.60
  -4   4   9  197.18   17.60
   5  -4  -9  376.76   26.30
   5  -4  -9  351.66   27.00
  -5   4   9  440.46   26.40
   6  -4  -9   17.40    4.70
   6  -4  -9   16.60    2.30
   6  -4  -9   13.30    2.00
  -6   4   9   13.20    1.90
   7  -4  -9   11.10    4.50
   7  -4  -9   12.10    1.90
   8  -4  -9   52.19    8.90
   8   3   9    1.50    1.80
   8   3   9    1.50    2.20
   8   3   9    3.80    2.10
   7   3   9    2.10    1.60
   7   3   9    3.40    2.10
   7   3   9   -0.50    1.70
   6   3   9   13.60    3.50
   6   3   9   22.30    3.80
   6   3   9   14.10    4.00
   5   3   9  883.11   67.59
   5   3   9 1044.90   68.09
   5   3   9 1096.89   67.49
   5   3   9  976.40   68.39
   4   3   9  155.18   11.70
   4   3   9  143.69   12.30
   4   3   9  134.19   12.40
  -3  -3  -9    1.10    0.50
  -3  -3  -9    2.70    1.50
  -3  -3  -9    1.20    1.00
   3   3   9   -0.40    1.20
   3   3   9    2.00    1.40
  -2  -3  -9  105.79    9.50
  -2  -3  -9  103.09    8.10
  -2  -3  -9  110.99    8.50
   2   3   9  113.09    9.60
   2   3   9  104.99    8.60
  -1  -3  -9 2115.79  146.59
  -1  -3  -9 2314.27  147.89
  -1  -3  -9 2178.08  146.89
   1   3   9 2312.37  147.69
   1   3   9 2242.98  146.59
   1   3   9 2305.27  147.19
   0  -3  -9  843.32   56.39
   0  -3  -9  790.12   55.49
   0  -3  -9  851.11   56.69
   0   3   9  893.31   56.49
   0   3   9  834.82   55.39
   0   3   9  821.52   56.49
   1  -3  -9  763.62   50.89
   1  -3  -9  792.62   50.59
   1  -3  -9  743.83   49.40
  -1   3   9  732.83   49.00
  -1   3   9  738.73   49.99
  -1   3   9  708.43   50.79
   2  -3  -9  195.28   15.20
   2  -3  -9  237.18   16.50
   2  -3  -9  226.28   17.30
  -2   3   9  226.38   14.80
  -2   3   9  216.88   17.30
  -2   3   9  233.38   15.70
   3  -3  -9   35.10    3.80
   3  -3  -9   37.70    4.90
   3  -3  -9   30.20    2.80
  -3   3   9   31.10    4.90
  -3   3   9   38.20    2.60
  -3   3   9   33.70    2.70
  -3   3   9   31.70    3.10
   4  -3  -9  509.15   36.20
   4  -3  -9  524.25   35.20
   4  -3  -9  582.04   38.60
  -4   3   9  552.24   35.40
  -4   3   9  499.25   40.00
   5  -3  -9    3.90    0.80
   5  -3  -9    4.80    2.60
   5  -3  -9    4.60    1.40
  -5   3   9    1.90    2.20
   6  -3  -9  680.93   47.30
   6  -3  -9  785.62   51.49
  -6   3   9  706.13   47.60
   7  -3  -9   25.60    2.60
   7  -3  -9   31.80    5.70
   8  -3  -9  189.68   13.50
   8  -3  -9  199.98   17.60
   8   2   9   39.10    4.60
   8   2   9   35.30    5.00
   8   2   9   51.69    5.00
   7   2   9  116.99    9.40
   7   2   9  116.29    9.40
   7   2   9  106.99    9.50
   7   2   9   86.39    9.90
   6   2   9    2.00    1.40
   6   2   9    1.60    1.40
   6   2   9    4.10    1.70
   5   2   9    4.30    1.80
   5   2   9    5.70    2.00
   5   2   9    5.30    1.60
   4   2   9    5.80    1.90
   4   2   9    5.20    1.90
   4   2   9    3.10    1.40
  -3  -2  -9 2172.78  148.79
   3   2   9 2355.76  148.19
  -2  -2  -9  157.58   11.90
  -2  -2  -9  163.58   11.20
  -2  -2  -9  142.89   12.50
   2   2   9  178.58   12.10
   2   2   9  177.18   12.80
   2   2   9  173.18   11.60
  -1  -2  -9   20.50    2.70
  -1  -2  -9   19.20    2.20
  -1  -2  -9   20.50    2.20
   1   2   9   18.90    2.60
   1   2   9   17.10    2.20
   1   2   9   21.40    2.20
   0  -2  -9  137.09   10.50
   0   2   9  129.09   10.50
   0   2   9  147.99   10.60
   0   2   9  148.89    9.90
   1  -2  -9 2269.97  142.19
   1  -2  -9 2081.29  142.39
   1  -2  -9 2174.18  141.29
  -1   2   9 2307.07  142.39
  -1   2   9 2038.20  142.49
   2  -2  -9   37.30    3.00
   2  -2  -9   40.50    4.40
   2  -2  -9   42.90    3.80
  -2   2   9   38.00    2.90
  -2   2   9   34.30    4.40
   3  -2  -9  388.66   27.20
   3  -2  -9  397.96   26.00
   3  -2  -9  356.06   25.10
  -3   2   9  362.76   27.40
  -3   2   9  396.76   25.40
   4  -2  -9  252.27   17.50
   4  -2  -9  270.97   17.90
   4  -2  -9  256.07   19.50
  -4   2   9  262.07   17.40
  -4   2   9  237.68   19.60
   5  -2  -9    0.00    0.60
   5  -2  -9   -0.30    1.40
   5  -2  -9    0.60    0.80
  -5   2   9   -0.10    1.60
   6  -2  -9   30.60    5.00
   6  -2  -9   24.50    2.80
   6  -2  -9   26.30    2.70
  -6   2   9   27.70    3.10
  -6   2   9   29.40    5.50
   7  -2  -9   15.40    2.10
   7  -2  -9   14.70    3.70
   8  -2  -9   40.70    4.10
   8  -2  -9   42.70    5.90
   9  -2  -9   17.40    4.10
   9   1   9   28.30    4.20
   8   1   9   -3.90    1.30
   7   1   9    7.70    2.00
   6   1   9  100.59    8.40
   6   1   9  120.29    8.40
   6   1   9   91.79    8.30
   5   1   9  591.84   40.30
   5   1   9  608.64   40.40
  -4  -1  -9  403.36   31.10
   4   1   9  464.35   30.70
   4   1   9  461.95   31.00
   4   1   9  491.95   31.60
  -3  -1  -9  697.93   49.30
   3   1   9  764.62   48.90
   3   1   9  751.92   49.20
  -2  -1  -9  190.58   13.30
  -2  -1  -9  194.78   12.90
  -2  -1  -9  187.78   13.90
   2   1   9  194.98   13.50
   2   1   9  197.98   12.90
   2   1   9  198.08   13.80
  -1  -1  -9  528.85   37.40
  -1  -1  -9  562.94   37.90
  -1  -1  -9  577.34   37.20
   1   1   9  563.54   37.40
   1   1   9  567.74   37.50
   1   1   9  609.74   37.90
   0  -1  -9 2001.40  149.19
   0  -1  -9 1998.00  147.39
   0   1   9 2186.58  147.59
   0   1   9 2179.48  148.99
   1  -1  -9 1540.15  101.09
   1  -1  -9 1655.63  100.69
  -1   1   9 1477.75  101.09
  -1   1   9 1497.95  100.49
   2  -1  -9   66.39    4.90
   2  -1  -9   57.49    5.40
   2  -1  -9   66.19    4.50
  -2   1   9   61.89    4.60
  -2   1   9   55.69    5.50
   3  -1  -9 1477.55   95.99
   3  -1  -9 1491.25   97.19
  -3   1   9 1412.66   97.49
  -3   1   9 1509.15   96.09
   4  -1  -9   80.19    5.60
   4  -1  -9   71.79    6.70
   4  -1  -9   66.79    5.50
  -4   1   9   70.19    7.10
  -4   1   9   68.39    5.60
   5  -1  -9  177.88   13.70
   5  -1  -9  183.38   12.20
   5  -1  -9  164.48   12.30
  -5   1   9  170.88   12.60
  -5   1   9  168.58   14.20
   6  -1  -9    1.00    1.20
   6  -1  -9    4.20    1.00
   6  -1  -9    2.60    2.00
  -6   1   9    3.90    2.50
  -6   1   9    5.30    1.60
   7  -1  -9   16.80    3.40
   7  -1  -9    6.80    2.00
   7  -1  -9   11.90    1.70
  -7   1   9   17.00    3.80
  -7   1   9   10.60    2.20
   8  -1  -9   24.90    3.80
   8  -1  -9   35.40    5.10
   9  -1  -9   34.80    5.00
   9   0   9   -1.70    1.60
   8   0   9   -1.70    1.40
   8   0   9   -4.80    1.70
   8   0   9   -1.50    0.80
   7   0   9   -1.90    0.90
   7   0   9   -1.40    1.00
   6   0   9    0.30    1.10
   6   0   9   -0.10    0.70
   5   0   9    0.90    0.40
   5   0   9    0.30    0.60
   5   0   9    0.40    0.60
  -4   0  -9    0.10    0.80
   4   0   9   -0.40    0.70
   4   0   9    0.20    0.50
   4   0   9   -0.50    0.90
  -3   0  -9    1.40    0.80
   3   0   9    0.90    0.50
   3   0   9    0.70    0.40
  -2   0  -9    0.30    0.50
   2   0   9    0.80    0.40
   2   0   9    0.20    0.30
   2   0   9    0.80    0.40
  -1   0  -9    1.10    0.40
   1   0   9    1.00    0.40
   1   0   9    1.30    0.40
   1   0  -9    0.00    0.50
   1   0  -9    1.30    0.50
   1   0  -9    0.50    0.30
  -1   0   9   -0.50    0.40
  -1   0   9    0.90    0.40
  -1   0   9    0.10    0.30
   2   0  -9    0.00    0.20
   2   0  -9    0.20    0.30
   2   0  -9    0.70    0.50
  -2   0   9   -0.20    0.40
  -2   0   9    0.10    0.30
  -2   0   9    0.30    0.50
   3   0  -9   -0.10    0.80
   3   0  -9    1.70    0.70
   3   0  -9    0.70    0.60
  -3   0   9    0.70    0.70
  -3   0   9    2.90    1.50
  -3   0   9    1.40    0.80
   4   0  -9    0.70    0.70
   4   0  -9    0.50    0.90
   4   0  -9    1.70    0.50
  -4   0   9    0.80    0.70
  -4   0   9   -0.10    1.20
   5   0  -9    0.90    0.80
   5   0  -9   -0.40    0.90
   5   0  -9    0.20    0.50
  -5   0   9   -0.40    0.90
  -5   0   9    0.40    1.40
   6   0  -9    0.10    1.10
   6   0  -9   -0.90    1.10
   6   0  -9    0.50    0.60
  -6   0   9    0.50    1.20
  -6   0   9   -1.40    1.20
   7   0  -9   -0.60    0.60
   7   0  -9    1.50    1.30
   7   0  -9   -0.20    1.40
  -7   0   9   -2.00    2.00
  -7   0   9    0.60    1.60
   8   0  -9   -1.20    0.70
   8   0  -9   -3.10    1.60
   8   0  -9    0.50    1.30
   8   0  -9    0.30    1.30
  -8   0   9    3.00    3.20
   9   0  -9    0.10    1.30
   9  -1   9   30.30    4.10
   9  -1   9   22.30    3.30
   8  -1   9   -3.60    1.50
   8  -1   9   -3.00    1.60
   7  -1   9   12.90    3.30
   7  -1   9   10.20    1.60
   6  -1   9  116.29   10.40
   5  -1   9  634.44   43.80
   4  -1   9  488.75   34.10
  -3   1  -9  699.43   45.70
  -2   1  -9  195.18   13.70
   2  -1   9  195.48   13.60
   2  -1   9  227.18   13.80
  -1   1  -9  583.14   39.80
  -1   1  -9  645.64   40.10
   1  -1   9  574.64   40.50
   1  -1   9  608.74   39.80
   1  -1   9  643.94   40.20
   0   1  -9 2571.24  174.08
   0   1  -9 2608.04  175.58
   0  -1   9 2449.85  174.88
   0  -1   9 2425.86  176.28
   1   1  -9 1688.93  108.09
   1   1  -9 1776.42  108.29
  -1  -1   9 1629.64  108.09
  -1  -1   9 1567.24  108.19
  -1  -1   9 1630.54  108.39
   2   1  -9   74.19    5.40
   2   1  -9   62.19    4.90
  -2  -1   9   57.89    5.20
  -2  -1   9   61.59    5.40
  -2  -1   9   62.79    5.00
   3   1  -9 1712.83  100.69
   3   1  -9 1526.45  100.09
   3   1  -9 1570.24  100.59
  -3  -1   9 1490.75  100.39
  -3  -1   9 1441.66  100.39
  -3  -1   9 1453.65  100.79
   4   1  -9   56.99    5.50
   4   1  -9   61.39    5.40
   4   1  -9   68.09    5.30
  -4  -1   9   66.09    5.80
  -4  -1   9   63.49    5.40
   5   1  -9  163.58   12.20
   5   1  -9  188.98   12.30
   5   1  -9  159.08   12.70
  -5  -1   9  157.68   12.80
  -5  -1   9  157.18   13.00
   6   1  -9    3.50    1.20
   6   1  -9    4.30    1.30
   6   1  -9    0.50    1.70
  -6  -1   9    0.60    1.60
  -6  -1   9    4.10    2.20
   7   1  -9   10.50    3.00
   7   1  -9   14.00    2.10
   7   1  -9   12.70    3.20
   7   1  -9   12.70    2.20
  -7  -1   9   11.60    3.20
  -7  -1   9    8.60    3.00
   8   1  -9   29.70    3.60
   8   1  -9   27.60    4.10
   8   1  -9   20.80    2.90
  -8  -1   9   26.90    5.10
   9   1  -9   32.00    4.00
   9   1  -9   31.70    3.40
   9   1  -9   32.30    4.50
   8  -2   9   47.40    6.10
   8  -2   9   35.70    3.20
   7  -2   9  136.19   12.70
   6  -2   9    5.00    2.30
   4  -2   9    4.40    2.40
  -3   2  -9 2551.04  160.68
   3  -2   9 2406.76  160.48
  -2   2  -9  190.08   12.90
   2  -2   9  185.48   12.90
   2  -2   9  190.18   12.60
   2  -2   9  191.58   13.30
  -1   2  -9   20.70    2.00
  -1   2  -9   21.20    2.20
  -1   2  -9   21.30    1.70
   1  -2   9   22.60    2.00
   1  -2   9   22.10    2.50
   0   2  -9  159.38   11.00
   0   2  -9  170.98   11.60
   0  -2   9  152.68   11.70
   0  -2   9  147.49   11.20
   1   2  -9 2408.46  151.08
   1   2  -9 2367.16  150.58
   1   2  -9 2288.87  150.78
  -1  -2   9 2212.68  150.78
  -1  -2   9 2312.57  151.28
  -1  -2   9 2268.27  150.68
   2   2  -9   37.70    3.50
   2   2  -9   37.90    3.80
   2   2  -9   38.70    4.00
  -2  -2   9   36.40    4.20
  -2  -2   9   38.60    4.30
  -2  -2   9   33.50    3.80
   3   2  -9  363.06   27.40
   3   2  -9  432.56   26.90
   3   2  -9  403.66   27.50
  -3  -2   9  406.26   28.10
  -3  -2   9  402.26   26.60
  -3  -2   9  356.36   27.30
   4   2  -9  271.07   17.40
   4   2  -9  220.18   17.90
   4   2  -9  247.88   18.20
  -4  -2   9  251.37   17.90
  -4  -2   9  241.28   17.30
   5   2  -9   -0.60    0.80
   5   2  -9    0.10    1.30
   5   2  -9   -0.10    0.70
  -5  -2   9    1.80    1.40
   6   2  -9   32.80    5.00
   6   2  -9   26.80    3.20
  -6  -2   9   23.60    4.50
  -6  -2   9   25.20    3.70
   7   2  -9   12.30    2.40
   7   2  -9   10.80    2.30
   7   2  -9   11.90    3.30
  -7  -2   9   13.80    3.20
  -7  -2   9   10.10    3.50
   8   2  -9   37.50    5.70
   8   2  -9   43.00    4.30
  -8  -2   9   31.60    5.30
   9   2  -9   18.60    2.90
   9   2  -9   11.40    4.00
   8  -3   9   -2.20    2.60
   7  -3   9    0.40    2.90
   6  -3   9   16.40    4.00
   5  -3   9 1128.99   77.69
   4  -3   9  110.99    8.70
   4  -3   9  149.59   12.60
   4  -3   9  134.79    8.60
  -3   3  -9    1.70    0.70
   3  -3   9    2.10    0.60
  -2   3  -9  110.79    8.10
   2  -3   9  118.79    8.80
   2  -3   9  105.39    7.80
   2  -3   9   91.69    7.70
  -1   3  -9 2357.26  154.98
  -1   3  -9 2239.38  154.38
  -1   3  -9 2451.75  154.08
   1  -3   9 2409.36  154.78
   1  -3   9 2413.66  155.58
   1  -3   9 2359.06  154.68
   0   3  -9  888.41   60.39
   0   3  -9  933.01   60.89
   0   3  -9  907.41   60.09
   0  -3   9  888.61   60.49
   0  -3   9  937.01   61.39
   1   3  -9  819.12   53.89
   1   3  -9  783.02   53.19
   1   3  -9  847.92   53.49
  -1  -3   9  772.02   53.49
  -1  -3   9  765.72   53.19
  -1  -3   9  799.02   54.29
   2   3  -9  212.48   17.20
   2   3  -9  248.88   17.00
  -2  -3   9  219.78   17.10
  -2  -3   9  238.78   16.30
  -2  -3   9  231.58   17.80
   3   3  -9   31.90    4.30
   3   3  -9   39.80    4.10
   3   3  -9   38.40    4.50
  -3  -3   9   41.00    5.00
  -3  -3   9   33.40    4.40
  -3  -3   9   38.20    3.40
   4   3  -9  505.05   38.20
   4   3  -9  538.15   38.60
   4   3  -9  599.54   37.60
  -4  -3   9  551.74   36.90
  -4  -3   9  567.84   39.30
  -4  -3   9  536.85   39.00
   5   3  -9    2.60    1.70
   5   3  -9    2.90    1.20
   5   3  -9   -0.10    1.60
  -5  -3   9    2.30    2.30
  -5  -3   9    2.50    1.10
   6   3  -9  677.93   45.30
   6   3  -9  670.93   46.30
  -6  -3   9  648.84   47.40
  -6  -3   9  671.83   45.30
   7   3  -9   24.30    3.20
   7   3  -9   23.90    5.10
   7   3  -9   25.20    3.80
  -7  -3   9   25.40    4.30
   8   3  -9  176.88   13.80
   8   3  -9  192.38   16.30
   8   3  -9  178.78   14.30
   8   3  -9  181.78   15.50
  -8  -3   9  182.08   14.50
   8  -4   9    6.60    4.60
   7  -4   9  267.57   18.80
   7  -4   9  300.87   19.00
   7  -4   9  272.67   24.10
   6  -4   9  115.79   11.90
   6  -4   9   88.09    6.90
   6  -4   9   99.59    7.10
   5  -4   9   89.69    7.40
   5  -4   9  107.09    7.60
   5  -4   9  117.09   11.60
  -4   4  -9  478.15   32.70
  -4   4  -9  527.05   32.40
   4  -4   9  466.25   32.60
   4  -4   9  552.14   37.00
   4  -4   9  423.36   32.40
  -3   4  -9  828.12   55.59
  -3   4  -9  843.52   56.09
  -2   4  -9    9.90    1.40
  -2   4  -9   14.50    1.20
  -2   4  -9   11.90    2.40
   2  -4   9   17.90    2.70
   2  -4   9    9.30    1.80
  -1   4  -9   21.70    2.80
  -1   4  -9   24.10    2.40
  -1   4  -9   18.90    3.20
   1  -4   9   19.90    3.10
   1  -4   9   28.20    4.00
   1  -4   9   20.30    3.10
   0   4  -9  108.49    9.40
   0   4  -9   98.49    8.60
   0   4  -9  110.69    8.50
   0  -4   9  112.59    9.90
   0  -4   9  102.59    9.00
   1   4  -9   67.39    6.10
   1   4  -9   67.59    6.40
   1   4  -9   62.19    6.70
  -1  -4   9   65.99    6.50
  -1  -4   9   71.89    7.50
  -1  -4   9   58.89    6.00
   2   4  -9  131.39   12.10
   2   4  -9  147.59   11.80
   2   4  -9  151.38   11.80
  -2  -4   9  154.28   11.30
  -2  -4   9  144.19   12.10
  -2  -4   9  143.39   12.80
   3   4  -9   22.10    3.70
   3   4  -9   26.30    3.30
   3   4  -9   22.30    4.40
  -3  -4   9   18.00    3.70
  -3  -4   9   17.30    4.10
  -3  -4   9   23.70    2.70
   4   4  -9  266.37   19.40
   4   4  -9  288.57   19.70
   4   4  -9  224.48   19.50
  -4  -4   9  251.97   19.30
  -4  -4   9  246.08   17.60
  -4  -4   9  236.58   20.20
   5   4  -9  403.26   30.20
  -5  -4   9  423.96   28.00
  -5  -4   9  392.76   30.70
   6   4  -9   18.60    4.00
   6   4  -9   15.50    4.10
   6   4  -9   16.30    3.50
  -6  -4   9   12.10    2.70
  -6  -4   9   11.40    3.30
   7   4  -9   12.00    3.00
   7   4  -9    9.50    3.40
   7   4  -9   14.00    3.80
  -7  -4   9    6.70    2.70
   8   4  -9   41.80    6.70
   8   4  -9   36.60    5.20
   8   4  -9   48.70    8.50
   7  -5   9   32.70    3.60
   7  -5   9   37.20    4.00
   7  -5   9   45.10    8.50
   6  -5   9  171.18   12.30
   6  -5   9  190.08   17.20
   6  -5   9  144.89   11.80
  -5   5  -9  100.29    7.40
   5  -5   9   98.89    8.20
   5  -5   9   81.59    7.50
   5  -5   9  124.99   12.50
  -4   5  -9  228.18   15.60
   4  -5   9  193.58   15.30
   4  -5   9  239.98   19.60
   4  -5   9  182.88   14.90
  -3   5  -9   66.89    6.90
   3  -5   9   82.19    6.80
   3  -5   9   64.19    6.20
   3  -5   9   68.99    8.70
  -2   5  -9   67.69    6.70
  -2   5  -9   69.89    5.40
   2  -5   9   67.69    6.30
  -1   5  -9  549.74   39.00
  -1   5  -9  541.15   37.30
  -1   5  -9  542.55   38.50
  -1   5  -9  552.54   37.10
   1  -5   9  566.34   38.40
   0   5  -9  427.36   31.20
   0   5  -9  463.15   32.50
   0   5  -9  452.75   31.20
   0  -5   9  444.46   32.00
   0  -5   9  469.05   33.20
   1   5  -9  407.26   27.90
   1   5  -9  345.87   27.40
   1   5  -9  373.66   26.70
  -1  -5   9  379.56   27.30
  -1  -5   9  379.86   28.30
  -1  -5   9  355.86   26.50
   2   5  -9  147.49   13.00
   2   5  -9  147.99   12.20
   2   5  -9  140.69   12.00
  -2  -5   9  139.89   12.50
  -2  -5   9  141.09   11.40
   3   5  -9   54.99    6.10
   3   5  -9   40.60    6.30
  -3  -5   9   50.89    6.10
  -3  -5   9   47.50    4.80
  -3  -5   9   44.10    7.40
   4   5  -9  227.78   19.60
   4   5  -9  252.57   20.60
   4   5  -9  248.68   19.00
  -4  -5   9  237.48   20.20
  -4  -5   9  244.68   17.00
  -4  -5   9  213.48   18.80
   5   5  -9   75.89    8.20
   5   5  -9   85.89    8.30
   5   5  -9   65.29    8.90
  -5  -5   9   61.99    5.90
   6   5  -9    1.40    2.40
   6   5  -9   -1.50    2.20
   6   5  -9    3.20    2.20
  -6  -5   9    1.50    1.40
   7   5  -9   80.89    9.70
   7   5  -9   82.79   10.80
   7   5  -9   98.59   10.00
  -7  -5   9   89.49    8.10
   8   5  -9  147.39   15.00
   8   5  -9  125.89   13.40
   7  -6   9   -2.20    4.60
   6  -6   9   58.29    7.00
   6  -6   9   55.19   10.10
   6  -6   9   50.89    5.30
  -5   6  -9   68.69    6.10
   5  -6   9   80.99   10.60
   5  -6   9   55.79    5.90
   5  -6   9   59.59    6.70
  -4   6  -9    5.20    2.50
   4  -6   9    6.50    2.30
   4  -6   9    4.60    5.40
  -3   6  -9   86.09    8.10
   3  -6   9   60.89    7.60
   3  -6   9   83.49    7.90
   3  -6   9   69.89    9.80
  -2   6  -9    1.30    1.10
  -2   6  -9    1.60    1.00
  -2   6  -9    1.80    2.20
   2  -6   9    2.30    1.30
   2  -6   9   -2.90    1.90
  -1   6  -9   31.90    3.70
  -1   6  -9   25.30    4.60
  -1   6  -9   33.60    3.70
   1  -6   9   30.60    5.20
   1  -6   9   24.80    4.30
   0   6  -9    3.30    2.10
   0   6  -9    7.50    2.30
   0   6  -9    5.90    2.20
   0   6  -9    3.50    1.70
   0  -6   9    3.10    2.10
   1   6  -9  365.36   26.70
   1   6  -9  338.47   27.70
   1   6  -9  392.26   27.00
   1   6  -9  403.66   29.00
  -1  -6   9  387.06   27.70
  -1  -6   9  333.77   26.50
   2   6  -9    7.80    3.70
   2   6  -9   12.60    3.20
   2   6  -9   12.00    3.70
  -2  -6   9   12.90    2.80
  -2  -6   9   11.20    3.50
   3   6  -9   17.00    4.70
   3   6  -9   21.60    4.70
   3   6  -9   18.90    4.00
  -3  -6   9   21.70    3.30
  -3  -6   9   18.30    4.70
   4   6  -9  148.89   15.50
   4   6  -9  178.98   16.80
   4   6  -9  176.98   14.90
  -4  -6   9  172.48   15.50
   5   6  -9    5.70    2.60
   5   6  -9    6.30    3.50
   5   6  -9    3.50    3.40
  -5  -6   9    4.30    1.50
   6   6  -9  218.28   18.30
   6   6  -9  174.38   18.00
   6   6  -9  222.98   20.00
  -6  -6   9  209.48   15.10
   7   6  -9   48.40    8.30
   7   6  -9   46.80    7.40
   6  -7   9    0.00    2.20
   6  -7   9   -2.30    3.00
  -5   7  -9    7.20    2.50
   5  -7   9    9.80    5.60
   5  -7   9   12.30    3.40
   5  -7   9    5.80    2.50
  -4   7  -9  379.06   28.00
   4  -7   9  397.86   28.70
   4  -7   9  339.77   28.50
   4  -7   9  424.86   32.90
  -3   7  -9  628.74   44.10
   3  -7   9  683.93   47.90
   3  -7   9  549.25   43.50
  -2   7  -9   51.39    6.10
  -2   7  -9   52.09    4.80
   2  -7   9   62.89    9.50
   2  -7   9   59.49    7.40
  -1   7  -9   57.69    7.80
  -1   7  -9   62.99    6.20
  -1   7  -9   59.49    6.00
   1  -7   9   70.29    7.90
   0   7  -9 1202.18   79.99
   0   7  -9 1140.99   82.39
   0  -7   9 1225.78   81.49
   1   7  -9   81.59   11.40
   1   7  -9   77.59    7.90
  -1  -7   9   68.59    8.70
   2   7  -9  155.58   14.50
   2   7  -9  140.69   12.80
  -2  -7   9  120.59   14.80
   3   7  -9   48.20    8.30
   3   7  -9   67.79    9.30
   3   7  -9   77.69    8.30
  -3  -7   9   69.99    8.80
   4   7  -9   81.19    9.20
   4   7  -9   66.69    9.50
  -4  -7   9   77.39    7.10
   5   7  -9  402.46   29.20
   5   7  -9  347.07   30.60
  -5  -7   9  358.86   25.90
   6   7  -9    4.90    3.20
   6   7  -9    4.30    3.50
   6   7  -9   -1.80    2.90
  -6  -7   9   -0.40    2.10
   5  -8   9  213.48   21.30
   5  -8   9  180.48   17.40
  -4   8  -9  199.18   16.30
   4  -8   9  185.58   20.10
   4  -8   9  167.28   16.50
  -3   8  -9   85.79    6.00
  -3   8  -9   93.39   10.90
  -3   8  -9   86.19    5.90
   3  -8   9   92.79   12.40
   3  -8   9   76.89    9.80
  -2   8  -9  290.57   23.90
  -2   8  -9  300.37   20.70
  -2   8  -9  278.97   20.60
   2  -8   9  291.67   26.70
   2  -8   9  308.17   26.10
  -1   8  -9   70.99    9.30
  -1   8  -9   54.89    6.20
   1  -8   9   52.29   10.20
   1  -8   9   54.59    7.60
   0   8  -9   97.19    8.80
   0   8  -9   74.19   10.30
   0  -8   9   72.89    9.20
   1   8  -9   61.19    7.40
   1   8  -9   63.29    9.50
  -1  -8   9   62.69    9.40
   2   8  -9  109.39   11.10
   2   8  -9  114.99   13.30
  -2  -8   9  105.59   11.90
   3   8  -9  585.64   45.80
   3   8  -9  596.44   43.10
   4   8  -9   21.80    5.10
   4   8  -9   16.10    6.50
   5   8  -9   48.70    8.60
   5   8  -9   43.60    9.50
   4  -9   9   73.39   11.40
   4  -9   9   58.09    9.40
  -3   9  -9    0.30    0.60
  -3   9  -9   -1.30    0.80
  -2   9  -9    6.80    2.00
  -2   9  -9    3.70    3.50
  -2   9  -9    2.00    2.10
   2  -9   9    0.00    3.40
  -1   9  -9   13.40    4.80
  -1   9  -9   14.00    3.40
   1  -9   9    9.70    4.40
   1  -9   9    6.20    5.30
   0   9  -9  126.19   11.60
   0   9  -9  117.09   14.20
   0  -9   9  112.69   13.00
   0  -9   9  123.39   15.60
   1   9  -9    0.10    3.60
   1   9  -9   -1.60    2.30
  -1  -9   9    1.40    3.80
   2   9  -9  243.78   23.90
   2   9  -9  267.37   21.30
   3   9  -9   12.80    4.00
   3   9  -9   10.10    5.20
   4   9  -9  128.49   12.60
   4   9  -9   98.59   15.20
  -2  10  -9   31.20    4.20
   2 -10   9   29.30    7.00
   2 -10   9   18.70    7.50
  -1  10  -9   14.30    5.90
  -1  10  -9   19.30    4.10
   1 -10   9   26.20   10.30
   0  10  -9   45.10    9.70
   0  10  -9   55.39    6.90
   0 -10   9   40.90   10.00
   1  10  -9    8.80    5.40
   1  10  -9   21.00    4.90
  -1 -10   9    8.60    6.40
   2  10  -9   80.59   10.80
  -2 -10   9   72.29   13.30
  -2 -10 -10   -6.10    4.00
  -1 -10 -10   14.80    6.60
   1  10  10   16.40    7.00
   1  10  10   24.00    4.60
   0 -10 -10  404.76   33.20
   0  10  10  363.36   32.10
   0  10  10  402.26   28.90
   1 -10 -10   -6.20    3.70
  -1  10  10   -5.00    3.00
  -1  10  10   -0.10    1.80
   2 -10 -10    0.60    5.20
  -2  10  10    4.00    4.90
  -2  10  10    3.40    2.20
   4   9  10   14.70    5.50
   4   9  10   10.00    4.00
  -3  -9 -10   46.30    7.70
   3   9  10   37.90    6.50
   3   9  10   59.29   10.70
  -2  -9 -10   38.20    8.10
   2   9  10   49.50    9.20
   2   9  10   50.09    6.50
  -1  -9 -10   57.89    9.90
   1   9  10   46.50    9.10
   1   9  10   71.59    7.30
   0  -9 -10   14.20    4.50
   0   9  10    7.00    2.30
   0   9  10   12.90    4.90
   1  -9 -10    0.10    3.50
  -1   9  10    4.50    2.30
  -1   9  10    2.40    3.70
   2  -9 -10    1.90    4.90
  -2   9  10    3.20    1.60
  -2   9  10   -0.90    2.70
   3  -9 -10    0.20    3.50
  -3   9  10   -1.90    2.40
  -3   9  10    0.10    1.00
   4  -9 -10   14.20    7.20
  -5  -8 -10    4.40    3.10
   5   8  10    7.20    4.50
   5   8  10   -7.60    5.90
   5   8  10   11.90    3.80
  -4  -8 -10   87.59    8.00
  -4  -8 -10   66.69    8.50
   4   8  10   58.49   12.90
   4   8  10   91.59    9.60
   3   8  10    2.10    4.00
  -2  -8 -10    4.00    3.10
   2   8  10    9.80    4.10
   2   8  10    5.10    2.70
  -1  -8 -10  314.37   26.20
   1   8  10  334.97   24.30
   1   8  10  321.27   26.70
   0  -8 -10   37.10    9.10
   0   8  10   58.49    8.30
   0   8  10   46.90    8.50
   1  -8 -10   73.99   10.60
  -1   8  10   82.19    9.90
  -1   8  10   75.99    7.10
   2  -8 -10   15.30    5.60
  -2   8  10   15.10    2.60
  -2   8  10   17.50    4.00
   3  -8 -10   31.50    6.60
  -3   8  10   14.40    3.90
  -3   8  10   21.60    3.60
  -3   8  10   23.50    2.60
   4  -8 -10    7.50    5.50
  -4   8  10    6.60    2.50
   5  -8 -10    6.90    4.50
   6   7  10   -1.20    2.60
   6   7  10    2.40    3.20
  -5  -7 -10    0.20    1.60
  -5  -7 -10    2.70    1.30
   5   7  10    2.20    2.70
   5   7  10   -2.00    3.60
   5   7  10    4.20    3.20
  -4  -7 -10    0.90    1.50
   4   7  10    0.80    1.90
   4   7  10   -3.40    2.60
   4   7  10   -0.10    1.80
  -3  -7 -10   -1.20    2.40
   3   7  10    1.00    1.80
   3   7  10   -0.90    2.50
   3   7  10    3.30    2.70
  -2  -7 -10   25.10    5.20
   2   7  10   11.80    4.40
   2   7  10   30.10    5.20
   2   7  10   18.50    4.50
  -1  -7 -10   18.00    4.70
   1   7  10   14.90    4.00
   1   7  10   13.70    3.40
   0  -7 -10    3.80    2.90
   0   7  10    4.10    2.70
   0   7  10    3.70    2.00
   1  -7 -10   17.00    4.70
   1  -7 -10   18.50    5.10
  -1   7  10   13.70    3.70
  -1   7  10   24.50    5.20
  -1   7  10   22.80    3.10
   2  -7 -10   78.69    9.80
  -2   7  10   90.29    9.70
  -2   7  10   96.49    7.50
  -2   7  10  106.59    9.80
   3  -7 -10    4.70    4.00
  -3   7  10   -0.20    1.60
  -3   7  10    1.30    0.70
  -3   7  10   -1.30    1.50
   4  -7 -10   18.10    6.10
  -4   7  10   23.70    3.80
   5  -7 -10  163.58   16.50
  -5   7  10  134.59   11.40
   6  -7 -10   14.10    6.40
  -6   7  10   20.50    3.40
   7   6  10   36.90    6.50
   7   6  10   23.20    5.60
   6   6  10   -1.40    3.30
   6   6  10   -0.10    2.20
   6   6  10   -2.60    2.10
  -5  -6 -10  143.69    9.60
  -5  -6 -10  144.89   10.00
   5   6  10  150.38   13.00
   5   6  10  128.19   13.70
   5   6  10  112.09   13.50
  -4  -6 -10  371.06   26.00
  -4  -6 -10  369.46   25.50
   4   6  10  335.57   29.00
   4   6  10  368.86   29.10
   4   6  10  394.66   27.70
  -3  -6 -10  127.59   10.70
   3   6  10  141.59   12.90
   3   6  10   95.49   11.90
   3   6  10  120.49   11.00
  -2  -6 -10  131.19   11.30
   2   6  10  133.19   12.70
   2   6  10  131.29   11.00
   2   6  10  100.69   12.00
  -1  -6 -10  164.58   16.10
  -1  -6 -10  185.68   15.70
   1   6  10  186.88   14.60
   1   6  10  212.48   16.70
   0  -6 -10  359.46   27.50
   0   6  10  365.86   27.10
   0   6  10  347.17   26.10
   0   6  10  347.07   25.00
   1  -6 -10  250.37   22.70
   1  -6 -10  320.57   24.20
  -1   6  10  291.27   23.00
  -1   6  10  306.07   20.60
  -1   6  10  291.77   22.50
   2  -6 -10    2.00    2.70
   2  -6 -10    1.60    1.50
   2  -6 -10   -0.10    1.40
  -2   6  10   -1.80    1.20
  -2   6  10    1.90    0.80
  -2   6  10   -0.80    1.40
   3  -6 -10   -1.40    1.30
   3  -6 -10   -1.70    1.30
   3  -6 -10    0.70    2.50
  -3   6  10   -0.30    1.20
  -3   6  10   -1.80    1.20
  -3   6  10    0.10    0.50
   4  -6 -10  529.55   39.80
   4  -6 -10  537.35   38.80
  -4   6  10  620.34   39.00
   5  -6 -10   79.29   10.20
   5  -6 -10   64.89    6.60
  -5   6  10   69.79    6.30
   6  -6 -10   10.40    2.50
   6  -6 -10   24.70    6.10
  -6   6  10   13.80    2.20
   7  -6 -10   35.40    7.90
   7   5  10  106.89   10.90
   7   5  10  113.39   11.40
   6   5  10  226.98   20.90
   6   5  10  259.87   19.70
   6   5  10  243.78   20.50
   5   5  10   12.00    3.60
   5   5  10   13.40    3.40
  -4  -5 -10  157.88   11.70
  -4  -5 -10  166.18   11.40
   4   5  10  135.09   14.50
   4   5  10  167.08   14.80
   4   5  10  166.88   13.40
  -3  -5 -10  117.49    9.60
  -3  -5 -10  114.49    9.90
   3   5  10  129.89   10.40
   3   5  10  123.89   11.60
   3   5  10   94.49   11.20
  -2  -5 -10    0.60    1.50
  -2  -5 -10   -0.60    1.10
  -2  -5 -10    0.50    1.30
   2   5  10   -0.60    1.00
   2   5  10    0.00    1.50
   2   5  10    0.80    1.30
  -1  -5 -10    1.40    1.70
  -1  -5 -10   -0.30    1.50
  -1  -5 -10    2.50    1.40
   1   5  10    1.50    1.20
   1   5  10    1.80    1.50
   1   5  10   -0.10    1.50
   0  -5 -10   77.89    7.20
   0  -5 -10   66.49    7.80
   0  -5 -10   89.49    8.50
   0   5  10   68.39    7.40
   0   5  10   75.89    7.90
   0   5  10   75.49    6.60
   1  -5 -10   13.50    3.30
   1  -5 -10   15.30    2.60
   1  -5 -10   13.30    3.80
  -1   5  10   12.00    2.00
  -1   5  10    9.10    2.70
  -1   5  10   12.30    3.10
   2  -5 -10   13.80    3.20
   2  -5 -10   11.30    3.60
   2  -5 -10   12.50    2.60
  -2   5  10   10.80    3.10
  -2   5  10   16.40    1.80
  -2   5  10   15.60    2.90
  -2   5  10   13.90    2.70
   3  -5 -10  530.05   41.00
   3  -5 -10  547.25   42.30
   3  -5 -10  697.53   45.00
  -3   5  10  664.23   39.90
   4  -5 -10  220.08   18.30
   4  -5 -10  213.18   17.20
   4  -5 -10  266.87   21.20
  -4   5  10  277.87   17.70
   5  -5 -10  109.59    8.80
   5  -5 -10  132.69   14.50
   5  -5 -10  104.49    9.50
   6  -5 -10   17.50    2.80
   6  -5 -10   26.70    6.50
  -6   5  10   19.60    2.40
   7  -5 -10   10.70    4.70
   8  -5 -10   84.49   11.40
   8   4  10   65.79    8.00
   8   4  10   54.49    7.20
   7   4  10  411.16   32.90
   7   4  10  491.75   33.60
   6   4  10  115.19   12.10
   6   4  10  126.29   11.20
   6   4  10  131.39   11.90
   5   4  10  204.78   19.10
   5   4  10  243.28   19.10
   5   4  10  258.97   18.50
  -4  -4 -10 1230.98   76.69
   4   4  10 1031.70   80.39
   4   4  10 1272.77   79.49
  -3  -4 -10   -0.10    1.40
  -3  -4 -10   -0.10    1.10
  -3  -4 -10    1.10    0.80
   3   4  10   -1.70    1.30
   3   4  10   -1.00    0.90
   3   4  10   -0.40    1.20
  -2  -4 -10   25.40    4.50
  -2  -4 -10   19.90    3.10
  -2  -4 -10   18.00    3.10
   2   4  10   21.50    3.40
   2   4  10   28.90    6.00
  -1  -4 -10   25.70    3.80
  -1  -4 -10   23.70    3.30
  -1  -4 -10   16.80    3.70
   1   4  10   26.00    4.60
   1   4  10   22.90    3.20
   0  -4 -10  254.97   18.70
   0  -4 -10  263.17   19.90
   0   4  10  251.97   19.80
   0   4  10  263.07   18.40
   0   4  10  264.57   19.40
   0   4  10  282.27   20.00
   1  -4 -10  857.01   56.39
   1  -4 -10  851.51   58.19
  -1   4  10  866.31   56.99
  -1   4  10  859.81   55.79
  -1   4  10  840.32   57.19
  -1   4  10  802.12   57.99
   2  -4 -10  170.38   13.50
   2  -4 -10  146.19   12.30
   2  -4 -10  134.19   11.00
  -2   4  10  158.28   10.40
  -2   4  10  148.59   13.10
  -2   4  10  151.58   11.40
  -2   4  10  145.69   11.60
   3  -4 -10   29.40    4.10
   3  -4 -10   37.30    5.60
   3  -4 -10   32.60    3.30
  -3   4  10   37.10    2.70
  -3   4  10   34.80    3.30
  -3   4  10   38.40    3.80
  -3   4  10   31.40    4.90
   4  -4 -10  169.28   14.20
   4  -4 -10  211.18   16.70
   4  -4 -10  186.68   13.30
  -4   4  10  170.88   16.10
  -4   4  10  201.48   13.50
   5  -4 -10   21.80    2.30
   5  -4 -10   16.30    3.10
   5  -4 -10   28.40    5.90
  -5   4  10   21.80    2.70
   6  -4 -10    5.20    1.10
   6  -4 -10    5.90    1.50
   6  -4 -10    0.90    3.00
  -6   4  10    4.80    1.20
   7  -4 -10   33.10    6.60
   7  -4 -10   30.90    3.20
   8  -4 -10  269.57   23.50
   8   3  10  150.68   13.70
   8   3  10  158.68   13.90
   8   3  10  184.28   13.90
   7   3  10   15.50    3.30
   7   3  10   10.80    2.80
   7   3  10    6.10    2.60
   6   3  10  285.77   24.90
   6   3  10  344.97   25.70
   6   3  10  355.66   25.00
   6   3  10  357.76   24.70
   5   3  10    2.50    1.60
   5   3  10    4.70    2.10
   5   3  10    6.50    2.00
   4   3  10   19.10    3.80
   4   3  10   18.30    4.20
   4   3  10   26.80    3.30
  -3  -3 -10  281.77   21.70
  -3  -3 -10  301.27   20.60
  -3  -3 -10  286.57   19.30
   3   3  10  296.17   21.70
   3   3  10  288.97   20.80
  -2  -3 -10   92.79    8.30
  -2  -3 -10   84.99    6.80
  -2  -3 -10   83.99    7.20
   2   3  10   84.89    7.30
   2   3  10   92.69    8.30
  -1  -3 -10  261.77   19.10
  -1  -3 -10  276.97   20.10
  -1  -3 -10  264.47   19.00
   1   3  10  281.57   20.00
   1   3  10  259.77   19.30
   1   3  10  278.17   19.00
   0  -3 -10  749.53   50.79
   0  -3 -10  747.43   50.49
   0  -3 -10  731.73   49.70
   0   3  10  774.22   50.59
   0   3  10  724.63   50.59
   0   3  10  760.22   49.50
   1  -3 -10    2.30    1.90
   1  -3 -10    2.60    1.10
   1  -3 -10    0.40    1.00
  -1   3  10    3.30    0.80
  -1   3  10    2.00    1.50
  -1   3  10    0.50    0.90
   2  -3 -10  157.88   11.40
   2  -3 -10  123.69   10.00
   2  -3 -10  152.98   12.20
  -2   3  10  150.98    9.80
  -2   3  10  138.29   12.10
  -2   3  10  144.89   10.60
  -2   3  10  135.09   10.60
   3  -3 -10    3.80    0.90
   3  -3 -10    4.20    1.90
  -3   3  10    6.50    0.80
  -3   3  10    5.90    1.10
  -3   3  10    5.70    1.20
   4  -3 -10  106.29    7.60
   4  -3 -10   91.79    8.50
   4  -3 -10  108.99   10.20
  -4   3  10  121.59    7.90
  -4   3  10   99.99   10.50
   5  -3 -10   14.40    1.60
   5  -3 -10   12.00    3.90
   5  -3 -10   13.50    2.40
  -5   3  10    9.90    3.30
   6  -3 -10   15.60    1.90
   6  -3 -10   21.70    4.60
  -6   3  10   17.60    2.20
   7  -3 -10  159.38   14.20
   7  -3 -10  139.29   10.30
   8  -3 -10    7.70    1.50
   8  -3 -10    6.10    3.70
   8   2  10   35.30    5.20
   8   2  10   47.10    5.00
   8   2  10   52.09    5.00
   7   2  10   33.30    4.10
   7   2  10   20.00    4.70
   7   2  10   30.60    3.80
   7   2  10   26.50    4.30
   6   2  10  443.36   32.80
   6   2  10  464.45   33.40
   6   2  10  511.35   33.20
   5   2  10  179.88   13.50
   5   2  10  161.78   13.70
  -4  -2 -10   81.89    7.60
   4   2  10   75.99    7.70
   4   2  10   86.09    7.50
   4   2  10   82.29    7.00
  -3  -2 -10  317.47   24.40
  -3  -2 -10  333.07   23.40
   3   2  10  353.26   23.90
   3   2  10  375.26   25.30
  -2  -2 -10    5.30    1.60
  -2  -2 -10    7.30    1.00
  -2  -2 -10    5.20    1.40
   2   2  10    4.40    1.60
   2   2  10    6.40    1.20
   2   2  10    4.00    1.20
  -1  -2 -10  947.61   63.99
  -1  -2 -10  983.30   63.89
   1   2  10  952.80   64.09
   1   2  10 1006.80   64.59
   1   2  10  967.00   63.89
   0  -2 -10 2015.20  133.49
   0  -2 -10 2038.60  133.79
   0  -2 -10 1980.90  132.99
   0   2  10 2056.89  132.89
   0   2  10 2128.69  133.59
   0   2  10 2031.50  133.69
   1  -2 -10  839.82   57.89
   1  -2 -10  894.01   57.89
   1  -2 -10  895.61   57.69
  -1   2  10  821.72   58.09
  -1   2  10  882.11   57.39
  -1   2  10  874.31   56.69
   2  -2 -10  179.28   12.90
   2  -2 -10  178.18   13.60
   2  -2 -10  177.98   12.30
  -2   2  10  175.08   13.80
  -2   2  10  176.48   12.00
   3  -2 -10 1286.47   77.39
   3  -2 -10 1172.18   77.89
  -3   2  10 1135.29   75.69
  -3   2  10 1108.89   78.19
  -3   2  10 1164.58   76.09
  -3   2  10 1121.99   75.79
   4  -2 -10  115.79    8.50
   4  -2 -10  124.79   10.70
   4  -2 -10  133.99    9.30
  -4   2  10  117.49    8.70
  -4   2  10  124.39   11.10
   5  -2 -10  245.68   17.80
   5  -2 -10  277.87   18.40
   5  -2 -10  265.07   20.20
  -5   2  10  264.37   18.10
   6  -2 -10   29.30    5.10
   6  -2 -10   26.90    2.90
   6  -2 -10   23.70    2.60
  -6   2  10   26.20    5.20
  -6   2  10   29.40    3.30
   7  -2 -10   74.89    5.90
   7  -2 -10   70.79    8.20
  -7   2  10   71.09    6.40
   8  -2 -10  223.68   18.50
   8  -2 -10  223.28   15.90
   9  -2 -10  173.38   15.60
   9   1  10   34.70    4.70
   8   1  10  172.68   14.90
   8   1  10  182.48   13.90
   7   1  10  253.87   19.40
   7   1  10  297.47   19.50
   7   1  10  259.77   19.60
   6   1  10   23.40    3.10
   6   1  10   25.60    3.40
   6   1  10   28.50    3.20
   5   1  10   62.89    5.20
   5   1  10   49.30    5.40
   5   1  10   60.39    5.20
  -4  -1 -10   77.69    7.20
   4   1  10   88.69    7.60
   4   1  10   97.39    7.20
   4   1  10   82.19    6.80
  -3  -1 -10   45.10    4.70
   3   1  10   57.19    4.70
   3   1  10   50.29    3.50
   3   1  10   49.50    3.70
   3   1  10   49.60    4.40
  -2  -1 -10   50.29    3.70
  -2  -1 -10   46.20    4.40
  -2  -1 -10   47.70    4.00
   2   1  10   56.59    4.60
   2   1  10   52.69    4.20
   2   1  10   52.49    3.70
  -1  -1 -10  247.98   16.60
  -1  -1 -10  239.58   16.80
  -1  -1 -10  253.77   17.30
   1   1  10  234.28   16.80
   1   1  10  267.47   17.20
   1   1  10  249.08   16.70
   0  -1 -10  668.33   44.30
   0  -1 -10  690.63   44.50
   0  -1 -10  670.93   44.00
   0   1  10  674.13   43.90
   0   1  10  652.13   44.40
   1  -1 -10 1719.33  112.59
   1  -1 -10 1835.32  112.39
  -1   1  10 1605.14  112.69
  -1   1  10 1725.63  112.39
   2  -1 -10   29.50    3.40
   2  -1 -10   36.10    2.70
   2  -1 -10   34.30    3.00
  -2   1  10   34.40    2.80
  -2   1  10   28.60    3.50
   3  -1 -10  776.02   51.79
   3  -1 -10  742.13   50.49
  -3   1  10  788.42   50.69
  -3   1  10  764.22   52.19
  -3   1  10  782.52   50.49
   4  -1 -10  323.77   19.80
   4  -1 -10  279.17   20.80
   4  -1 -10  270.07   19.50
  -4   1  10  278.17   21.40
  -4   1  10  288.27   19.70
   5  -1 -10  209.88   15.00
   5  -1 -10  235.88   16.50
   5  -1 -10  191.98   14.80
  -5   1  10  210.08   17.00
  -5   1  10  231.88   15.50
   6  -1 -10    2.10    1.10
   6  -1 -10    2.80    1.00
   6  -1 -10    1.90    1.50
  -6   1  10    0.90    1.40
   7  -1 -10   92.99    8.80
   7  -1 -10   88.79    6.90
   7  -1 -10  102.19    7.80
  -7   1  10   90.39    7.90
  -7   1  10   79.79    9.60
   8  -1 -10   11.50    3.10
   8  -1 -10   12.40    3.20
   9  -1 -10   33.30    5.20
   9   0  10    2.50    2.00
   8   0  10   37.00    3.50
   8   0  10   39.00    4.20
   8   0  10   26.70    4.70
   7   0  10   10.10    1.90
   6   0  10   65.69    5.80
   6   0  10   61.09    5.20
   5   0  10  105.99    9.50
   5   0  10  137.19    8.70
  -4   0 -10  196.88   15.10
   4   0  10  216.48   15.20
   4   0  10  224.68   14.60
   4   0  10  226.28   15.60
   4   0  10  213.28   14.70
  -3   0 -10  143.19   10.80
   3   0  10  162.68   10.60
   3   0  10  150.68   10.60
  -2   0 -10  236.98   16.10
  -2   0 -10  232.28   16.60
   2   0  10  236.58   16.30
   2   0  10  256.47   16.50
   2   0  10  256.27   16.40
  -1   0 -10  276.97   17.90
  -1   0 -10  271.57   17.80
  -1   0 -10  238.58   17.60
   1   0  10  262.27   17.60
   1   0  10  279.07   17.80
   1   0  10  262.37   17.70
   1   0 -10   64.49    4.80
   1   0 -10   63.89    5.00
  -1   0  10   65.69    5.00
  -1   0  10   67.29    5.20
  -1   0  10   69.99    4.90
   2   0 -10    8.80    1.30
   2   0 -10    7.50    1.30
   2   0 -10    6.10    1.30
  -2   0  10    5.90    1.00
  -2   0  10    6.00    1.10
  -2   0  10    7.00    1.50
   3   0 -10 8343.26  506.15
  -3   0  10 6753.22  504.25
   4   0 -10  169.78   12.90
   4   0 -10  196.98   13.30
  -4   0  10  167.38   13.70
  -4   0  10  185.08   13.20
   5   0 -10  372.76   26.40
   5   0 -10  398.56   27.00
   5   0 -10  422.46   27.40
  -5   0  10  367.16   28.00
  -5   0  10  401.36   27.40
   6   0 -10   59.59    5.00
   6   0 -10   72.69    6.10
   6   0 -10   57.39    5.80
  -6   0  10   56.39    7.00
  -6   0  10   57.49    6.10
   7   0 -10  536.05   35.40
   7   0 -10  503.15   35.30
   7   0 -10  497.65   34.20
  -7   0  10  507.05   35.60
   8   0 -10  115.69   10.10
   8   0 -10  119.39    8.70
   8   0 -10  132.39    9.90
   8   0 -10  124.49   10.10
  -8   0  10   97.39   11.50
  -8   0  10   99.99   10.20
   9   0 -10   -3.20    1.40
   9  -1  10   40.30    4.50
   9  -1  10   57.89    6.60
   8  -1  10  179.98   12.90
   7  -1  10  226.48   17.10
   7  -1  10  286.17   19.70
   6  -1  10   22.40    2.20
   6  -1  10   23.80    4.30
   5  -1  10   49.50    3.90
   5  -1  10   65.79    6.30
   4  -1  10   89.29    7.40
   4  -1  10   70.79    5.10
  -3   1 -10   47.00    3.70
   3  -1  10   45.90    3.40
   3  -1  10   52.69    3.60
  -2   1 -10   52.79    4.00
   2  -1  10   53.99    3.80
   2  -1  10   58.09    4.10
  -1   1 -10  275.17   17.50
  -1   1 -10  247.48   17.20
   1  -1  10  246.38   18.00
   1  -1  10  257.57   17.30
   1  -1  10  284.67   17.70
   0   1 -10  739.13   48.70
   0   1 -10  733.53   48.10
   0   1 -10  768.52   48.40
   0  -1  10  715.93   48.50
   0  -1  10  741.93   48.50
   0  -1  10  718.43   48.20
   1   1 -10 1798.02  118.69
   1   1 -10 1960.90  118.89
  -1  -1  10 1820.92  118.99
  -1  -1  10 1707.83  118.79
   2   1 -10   33.00    3.00
   2   1 -10   33.50    3.20
  -2  -1  10   29.90    3.20
  -2  -1  10   36.10    3.10
  -2  -1  10   32.70    3.40
   3   1 -10  835.12   55.39
   3   1 -10  864.11   55.79
   3   1 -10  943.51   55.89
  -3  -1  10  769.52   55.69
  -3  -1  10  820.62   55.69
  -3  -1  10  810.02   56.09
   4   1 -10  275.07   18.80
   4   1 -10  252.27   19.00
  -4  -1  10  278.27   18.80
  -4  -1  10  266.37   19.10
   5   1 -10  204.38   16.20
   5   1 -10  243.58   15.90
  -5  -1  10  214.18   16.50
  -5  -1  10  219.88   16.80
   6   1 -10    4.00    1.30
   6   1 -10    3.00    1.70
   6   1 -10    4.40    1.20
  -6  -1  10    4.10    2.10
   7   1 -10  100.69    9.00
   7   1 -10   90.49    7.60
   7   1 -10  107.19    8.20
  -7  -1  10   86.49    9.10
  -7  -1  10   97.99    9.50
   8   1 -10    8.80    2.00
   8   1 -10    8.90    2.60
   8   1 -10    8.20    1.70
  -8  -1  10    2.00    3.80
   9   1 -10   29.70    4.00
   9   1 -10   23.30    4.40
   9   1 -10   34.30    3.50
   8  -2  10   39.20    3.40
   8  -2  10   46.70    6.70
   7  -2  10   31.00    5.40
   6  -2  10  468.75   34.30
   4  -2  10   80.29    8.30
  -3   2 -10  353.16   23.20
   3  -2  10  356.86   23.60
   3  -2  10  349.17   23.10
  -2   2 -10    7.70    1.00
   2  -2  10    6.80    1.40
   2  -2  10    8.40    0.90
  -1   2 -10 1097.69   71.39
  -1   2 -10 1097.19   70.79
  -1   2 -10 1069.29   71.19
   1  -2  10 1090.89   71.09
   1  -2  10 1083.99   71.69
   0   2 -10 2277.67  144.89
   0   2 -10 2101.29  145.59
   0  -2  10 2248.28  145.09
   0  -2  10 2280.17  145.69
   1   2 -10  995.40   61.99
   1   2 -10  950.40   61.79
   1   2 -10  938.71   61.49
  -1  -2  10  892.01   61.39
  -1  -2  10  885.71   61.69
   2   2 -10  179.18   12.90
   2   2 -10  182.08   12.70
  -2  -2  10  179.98   12.40
  -2  -2  10  166.98   13.00
  -2  -2  10  165.58   13.30
   3   2 -10 1217.08   77.09
   3   2 -10 1096.09   77.69
   3   2 -10 1203.38   77.69
  -3  -2  10 1168.78   77.69
  -3  -2  10 1145.09   78.19
  -3  -2  10 1191.38   76.89
   4   2 -10   99.19    9.40
   4   2 -10  132.89    9.10
   4   2 -10  120.39    9.70
  -4  -2  10  115.99    9.50
  -4  -2  10  116.69   10.40
  -4  -2  10  117.39    9.00
   5   2 -10  242.28   17.40
   5   2 -10  221.18   17.60
  -5  -2  10  242.18   17.10
  -5  -2  10  226.98   18.10
   6   2 -10   23.90    3.30
   6   2 -10   21.20    3.90
   6   2 -10   28.30    3.10
  -6  -2  10   22.90    3.90
  -6  -2  10   19.80    4.20
   7   2 -10   76.49    8.20
   7   2 -10   84.69    6.90
  -7  -2  10   67.99    8.20
  -7  -2  10   68.19    7.60
   8   2 -10  211.28   15.50
   8   2 -10  199.08   15.40
   8   2 -10  218.08   17.30
  -8  -2  10  203.08   16.50
   9   2 -10  155.58   12.20
   9   2 -10  170.18   13.30
   9   2 -10  144.89   13.70
   8  -3  10  151.98   14.70
   7  -3  10    9.10    4.00
   6  -3  10  353.46   27.70
   5  -3  10    9.50    3.30
   4  -3  10   18.80    1.90
   4  -3  10   21.20    1.70
   4  -3  10   15.60    3.80
  -3   3 -10  302.17   21.30
   3  -3  10  334.27   21.30
  -2   3 -10   95.59    7.20
  -2   3 -10   89.19    6.20
  -2   3 -10   89.79    6.10
   2  -3  10   99.69    7.00
   2  -3  10   97.59    7.80
  -1   3 -10  298.57   20.70
  -1   3 -10  284.27   20.10
  -1   3 -10  299.47   19.80
   1  -3  10  285.57   21.10
   1  -3  10  306.87   20.40
   0   3 -10  831.82   54.69
   0   3 -10  854.41   55.49
   0   3 -10  835.62   54.99
   0  -3  10  863.91   55.99
   0  -3  10  814.82   55.09
   0  -3  10  760.52   55.19
   1   3 -10    0.50    1.00
   1   3 -10    1.60    1.20
   1   3 -10    3.90    1.30
  -1  -3  10    1.90    1.30
  -1  -3  10    1.50    1.00
  -1  -3  10    1.10    0.80
   2   3 -10  160.78   11.80
   2   3 -10  129.39   11.90
   2   3 -10  141.79   11.40
  -2  -3  10  155.98   12.60
  -2  -3  10  146.89   11.90
  -2  -3  10  163.18   11.10
   3   3 -10    7.50    2.10
   3   3 -10    7.90    1.80
  -3  -3  10    6.20    1.30
   4   3 -10  113.19   10.10
   4   3 -10  129.19    9.40
   4   3 -10  131.79   11.30
  -4  -3  10  104.09   10.30
  -4  -3  10  106.19    8.60
  -4  -3  10  112.49    9.80
   5   3 -10   10.50    2.90
   5   3 -10   14.70    3.00
  -5  -3  10   11.60    2.10
  -5  -3  10    7.50    2.70
   6   3 -10   17.10    2.50
   6   3 -10   10.80    2.10
  -6  -3  10   11.50    2.60
  -6  -3  10   14.30    4.00
   7   3 -10  128.19   11.30
   7   3 -10  137.99   13.30
   7   3 -10  139.29   10.80
  -7  -3  10  135.59   11.40
   8   3 -10    9.20    2.40
   8   3 -10    9.80    3.30
   8   3 -10    6.60    2.00
  -8  -3  10    3.20    3.00
   8  -4  10   58.79    9.90
   7  -4  10  423.76   29.90
   7  -4  10  463.35   30.10
   7  -4  10  488.65   35.80
   6  -4  10  115.69    8.30
   6  -4  10  116.79    8.30
   5  -4  10  215.78   16.20
   5  -4  10  241.88   16.30
   5  -4  10  264.97   20.90
  -4   4 -10 1209.08   81.99
  -4   4 -10 1316.67   81.49
   4  -4  10 1349.47   86.29
   4  -4  10 1124.29   81.69
  -3   4 -10    1.30    0.70
  -3   4 -10    1.90    1.10
   3  -4  10    0.70    0.80
   3  -4  10    0.10    0.90
  -2   4 -10   17.60    2.80
  -2   4 -10   22.80    2.10
  -2   4 -10   23.00    1.80
   2  -4  10   28.40    3.10
   2  -4  10   20.10    3.40
   2  -4  10   20.10    2.60
  -1   4 -10   20.60    2.60
  -1   4 -10   20.30    2.30
  -1   4 -10   21.90    3.20
   1  -4  10   21.60    3.70
   1  -4  10   18.40    2.90
   1  -4  10   18.60    3.10
   0   4 -10  288.27   20.70
   0   4 -10  278.87   19.70
   0   4 -10  282.57   20.00
   0  -4  10  273.97   20.30
   0  -4  10  278.07   21.20
   1   4 -10  876.81   59.89
   1   4 -10  914.71   59.29
   1   4 -10  861.91   58.99
  -1  -4  10  921.61   60.59
  -1  -4  10  832.52   58.99
  -1  -4  10  880.71   59.49
   2   4 -10  178.18   13.20
   2   4 -10  154.78   12.80
   2   4 -10  147.39   13.30
  -2  -4  10  149.99   13.80
  -2  -4  10  174.98   12.50
  -2  -4  10  172.88   13.40
   3   4 -10   39.50    5.30
   3   4 -10   39.20    4.70
   3   4 -10   42.00    4.50
  -3  -4  10   36.00    5.50
  -3  -4  10   30.40    4.40
  -3  -4  10   34.50    3.60
   4   4 -10  200.68   16.20
   4   4 -10  183.48   17.60
   4   4 -10  243.78   16.90
  -4  -4  10  212.88   14.80
  -4  -4  10  204.28   16.50
  -4  -4  10  193.28   17.20
   5   4 -10   32.80    5.30
   5   4 -10   21.70    4.40
  -5  -4  10   22.00    4.60
  -5  -4  10   22.50    2.80
   6   4 -10    1.20    1.70
   6   4 -10   -1.50    1.90
   6   4 -10    2.70    2.10
  -6  -4  10    2.10    1.60
  -6  -4  10    4.10    1.90
   7   4 -10   42.20    6.70
   7   4 -10   33.80    6.20
   7   4 -10   32.50    5.00
  -7  -4  10   37.60    4.90
   8   4 -10  199.58   17.10
   8   4 -10  241.68   18.90
   7  -5  10   91.09    7.30
   7  -5  10   94.39    7.80
   7  -5  10   95.79   12.00
   6  -5  10  277.17   22.30
   6  -5  10  208.58   16.40
   6  -5  10  240.78   16.90
  -5   5 -10   10.40    1.70
   5  -5  10    8.30    2.20
   5  -5  10   13.30    4.40
   5  -5  10    7.40    1.40
  -4   5 -10  163.38   12.70
   4  -5  10  154.88   12.60
   4  -5  10  184.88   16.50
  -3   5 -10  121.79   10.40
   3  -5  10  105.09    9.30
   3  -5  10  133.59   10.10
  -2   5 -10   -0.50    1.10
  -2   5 -10    0.60    0.50
   2  -5  10    0.50    1.40
   2  -5  10    1.20    1.10
  -1   5 -10   -1.20    1.00
  -1   5 -10   -0.30    0.90
  -1   5 -10    0.00    0.90
   1  -5  10    1.90    1.60
   1  -5  10   -1.20    1.20
   0   5 -10   93.59    8.60
   0   5 -10   90.49    7.70
   0   5 -10   88.49    7.60
   0  -5  10   73.99    8.00
   0  -5  10   89.69    9.20
   1   5 -10   12.40    2.90
  -1  -5  10   14.70    3.70
  -1  -5  10   13.80    3.30
   2   5 -10   16.40    3.40
   2   5 -10    8.90    2.90
   2   5 -10   17.10    3.20
  -2  -5  10   16.50    2.90
  -2  -5  10   13.70    5.10
  -2  -5  10   15.80    3.50
   3   5 -10  633.14   46.90
   3   5 -10  697.93   46.30
  -3  -5  10  667.13   44.80
  -3  -5  10  653.23   47.50
  -3  -5  10  651.23   46.40
   4   5 -10  292.07   21.20
   4   5 -10  239.08   21.30
  -4  -5  10  274.67   21.10
  -4  -5  10  259.57   22.10
  -4  -5  10  271.17   19.00
   5   5 -10  123.09   13.60
   5   5 -10  126.59   11.30
   5   5 -10  120.49   11.70
  -5  -5  10   97.39   11.70
  -5  -5  10  113.79    9.00
   6   5 -10   19.50    5.40
   6   5 -10   25.40    4.80
   6   5 -10   23.90    5.50
  -6  -5  10   21.40    3.10
   7   5 -10   -1.30    2.30
   7   5 -10    3.20    3.20
   7   5 -10    7.40    2.80
  -7  -5  10    4.40    2.30
   8   5 -10   91.69   11.50
   8   5 -10   92.79   10.50
   7  -6  10   26.30    8.00
   7  -6  10   26.40    4.40
   6  -6  10   -5.70    3.30
   6  -6  10   -2.00    1.40
   6  -6  10   -1.10    1.80
  -5   6 -10  129.29   10.10
   5  -6  10  140.39   14.80
   5  -6  10  108.99   10.00
   5  -6  10  133.59   11.00
  -4   6 -10  369.16   27.60
   4  -6  10  368.66   26.20
   4  -6  10  324.97   25.30
   4  -6  10  385.26   32.90
  -3   6 -10  123.09   11.30
   3  -6  10  125.99   13.70
   3  -6  10  134.69   11.30
  -2   6 -10  140.59   10.40
  -2   6 -10  145.39   10.20
  -2   6 -10  152.88   13.00
   2  -6  10  154.68   12.30
   2  -6  10  118.19   11.20
  -1   6 -10  170.38   15.50
  -1   6 -10  193.68   13.70
  -1   6 -10  193.48   13.90
   1  -6  10  159.38   14.30
   1  -6  10  201.78   15.40
   0   6 -10  371.76   28.20
   0   6 -10  354.86   26.00
   0   6 -10  374.46   26.40
   0  -6  10  367.26   27.30
   1   6 -10  256.87   22.10
   1   6 -10  299.67   21.60
   1   6 -10  292.97   23.30
   1   6 -10  279.87   21.10
  -1  -6  10  304.67   22.20
  -1  -6  10  273.47   21.30
   2   6 -10   -0.50    1.50
   2   6 -10    2.60    1.90
  -2  -6  10    0.50    1.90
  -2  -6  10    0.90    1.50
  -2  -6  10   -1.50    1.80
   3   6 -10   -2.10    2.00
   3   6 -10   -3.30    2.00
   3   6 -10   -0.40    1.70
  -3  -6  10   -1.70    2.00
  -3  -6  10    1.20    1.40
   4   6 -10  716.03   47.70
   4   6 -10  629.74   48.50
   4   6 -10  653.53   49.50
  -4  -6  10  666.53   45.30
  -4  -6  10  675.13   47.80
   5   6 -10   58.49    8.50
   5   6 -10   83.69    8.70
   5   6 -10   70.09   10.00
   6   6 -10   18.10    5.40
   6   6 -10   14.30    4.70
   6   6 -10   12.40    3.90
  -6  -6  10   14.10    2.60
   7   6 -10   23.50    5.40
   7   6 -10   28.00    7.30
   6  -7  10   -3.40    2.30
   6  -7  10   -0.50    3.80
   6  -7  10   -0.60    2.00
  -5   7 -10    3.60    2.10
   5  -7  10    1.00    2.40
   5  -7  10   -1.90    2.00
   5  -7  10    2.60    4.00
  -4   7 -10   -0.10    2.00
   4  -7  10   -0.30    2.00
   4  -7  10   -1.70    2.80
  -3   7 -10    1.60    2.20
   3  -7  10    2.50    2.10
   3  -7  10    0.00    3.10
  -2   7 -10   30.30    3.70
  -2   7 -10   26.60    3.00
   2  -7  10   24.10    6.80
   2  -7  10   30.60    5.60
  -1   7 -10   15.60    4.30
  -1   7 -10   19.80    3.40
  -1   7 -10   17.70    3.10
   1  -7  10   11.30    3.50
   0   7 -10    6.80    1.90
   0   7 -10    6.20    3.30
   1   7 -10   20.30    4.00
   1   7 -10   22.10    6.40
  -1  -7  10   21.90    5.00
   2   7 -10  123.69   12.50
   2   7 -10  104.99   10.80
  -2  -7  10   98.69   10.90
   3   7 -10   -3.30    2.20
   3   7 -10   -0.70    2.80
   3   7 -10    0.20    2.10
  -3  -7  10    1.20    2.50
   4   7 -10    8.40    3.60
   4   7 -10   18.70    4.70
   5   7 -10  125.19   15.20
   5   7 -10  157.98   14.30
  -5  -7  10  137.09   11.20
   6   7 -10   20.70    5.10
   6   7 -10   11.20    5.10
   6   7 -10   17.50    5.40
  -6  -7  10   14.30    3.00
   5  -8  10   -7.10    3.20
   5  -8  10    2.00    4.90
  -4   8 -10   82.39    9.40
   4  -8  10   94.59   12.80
   4  -8  10   69.99    9.40
  -3   8 -10    3.60    2.50
  -3   8 -10    1.60    0.50
  -3   8 -10    0.30    0.40
   3  -8  10   -2.30    3.40
   3  -8  10    0.70    2.80
  -2   8 -10    3.00    1.60
  -2   8 -10    3.00    2.80
  -2   8 -10    2.20    1.50
   2  -8  10    2.50    3.80
   2  -8  10    4.50    3.80
  -1   8 -10  303.87   25.90
  -1   8 -10  305.87   22.90
   1  -8  10  303.27   25.10
   1  -8  10  351.46   28.40
   0   8 -10   46.80    6.00
   0   8 -10   58.89    8.70
   0  -8  10   41.80    7.30
   1   8 -10   78.59    8.30
   1   8 -10   56.59    9.40
  -1  -8  10   70.79    9.00
   2   8 -10   12.90    4.50
   2   8 -10    3.80    3.00
  -2  -8  10    7.10    3.70
   3   8 -10   16.00    4.30
   3   8 -10   29.10    6.10
   4   8 -10    4.50    4.40
   4   8 -10   12.50    4.00
   5   8 -10    0.10    3.40
   5   8 -10    3.90    3.40
   4  -9  10    4.00    4.30
   4  -9  10    0.80    5.00
  -3   9 -10   57.89    4.00
  -3   9 -10   56.39    4.10
   3  -9  10   39.40    8.00
   3  -9  10   54.79   10.60
  -2   9 -10   29.80    6.60
  -2   9 -10   44.70    4.80
  -2   9 -10   49.90    5.00
   2  -9  10   31.90    7.90
   2  -9  10   48.40    8.50
  -1   9 -10   78.69    7.80
  -1   9 -10   73.19   10.80
   1  -9  10   75.09   11.90
   1  -9  10   66.89    9.80
   0   9 -10   12.60    5.20
   0   9 -10   16.20    4.20
   0  -9  10    6.60    5.20
   0  -9  10   10.00    4.20
   1   9 -10    1.70    3.80
   1   9 -10    0.40    2.70
  -1  -9  10   -2.40    3.00
   2   9 -10    8.00    3.10
   2   9 -10    5.80    4.10
   3   9 -10    2.50    4.60
   3   9 -10    4.80    2.40
   4   9 -10   27.10    7.80
   4   9 -10   26.00    4.80
   2 -10  10   -2.00    4.90
  -1  10 -10   24.60    4.60
  -1  10 -10   19.60    6.30
   1 -10  10   12.50    6.80
   1 -10  10   16.40    6.30
   0  10 -10  403.26   30.70
   0  10 -10  413.26   36.00
   0 -10  10  424.76   36.00
   1  10 -10   -1.10    3.90
   1  10 -10    0.30    3.00
  -1 -10  10   -7.80    4.90
   2  10 -10   12.80    6.70
  -2 -10  10    1.10    5.00
  -1 -10 -11  100.49   12.90
   1  10  11   98.29   10.00
   1  10  11  125.79   14.80
   0 -10 -11   75.19   12.30
   0  10  11  100.99    9.30
   0  10  11   85.19   11.90
   1 -10 -11   82.19   12.70
  -1  10  11   64.59   11.00
  -1  10  11   89.49    8.00
   2 -10 -11    4.50    5.40
   4   9  11    2.70    2.80
   4   9  11   -4.30    3.20
  -3  -9 -11    8.80    3.90
   3   9  11    3.70    4.00
   3   9  11   -1.30    2.50
  -2  -9 -11   15.60    5.50
   2   9  11   16.20    3.70
   2   9  11   14.10    5.40
  -1  -9 -11  108.29   13.40
   1   9  11  103.89   13.20
   1   9  11  129.09   11.00
   0  -9 -11  324.27   26.90
   0   9  11  274.07   25.60
   0   9  11  320.37   23.00
   1  -9 -11   -4.90    2.80
  -1   9  11   -1.30    1.60
  -1   9  11   -3.50    2.40
   2  -9 -11  298.87   27.60
  -2   9  11  303.47   21.70
  -2   9  11  311.37   25.60
   3  -9 -11  188.88   19.60
  -3   9  11  175.08   16.00
  -3   9  11  173.48   12.60
   4  -9 -11   10.60    5.90
  -5  -8 -11   37.00    5.10
   5   8  11   28.90    6.30
  -4  -8 -11   -1.70    2.80
  -4  -8 -11    0.00    2.40
   4   8  11   -0.90    2.70
   4   8  11   -4.40    2.80
  -3  -8 -11  101.19   10.40
   3   8  11  110.09   10.40
   3   8  11   89.89   11.90
  -2  -8 -11   20.50    5.30
   2   8  11   13.90    3.80
   2   8  11   15.60    5.00
  -1  -8 -11   -1.30    3.30
   1   8  11    2.00    2.00
   1   8  11    3.20    3.30
   0  -8 -11   49.10   12.90
   0   8  11   73.59    7.80
   0   8  11   65.99    9.30
   1  -8 -11    1.30    4.00
  -1   8  11    3.10    2.70
  -1   8  11    1.50    1.70
   2  -8 -11  248.28   21.60
  -2   8  11  210.28   18.30
  -2   8  11  185.08   17.60
  -2   8  11  221.98   15.60
   3  -8 -11  102.49   12.30
  -3   8  11   87.19    8.50
  -3   8  11   99.89    7.30
  -3   8  11   88.19    9.70
   4  -8 -11  202.58   20.70
  -4   8  11  193.38   16.00
   5  -8 -11   86.89   13.90
   6   7  11   -2.20    2.60
   6   7  11    1.80    2.70
  -5  -7 -11  123.49    9.00
  -5  -7 -11  122.49    9.60
   5   7  11  114.39   13.40
   5   7  11  106.89   14.10
   5   7  11  124.69   11.70
  -4  -7 -11   14.30    3.70
   4   7  11   18.60    4.90
   4   7  11   13.10    3.50
  -3  -7 -11   -0.60    2.10
   3   7  11    3.80    2.30
   3   7  11   -1.20    2.10
   3   7  11    0.70    2.00
  -2  -7 -11  404.06   30.60
   2   7  11  420.26   32.10
   2   7  11  409.76   30.00
  -1  -7 -11 1294.77   85.69
   1   7  11 1233.58   83.59
   1   7  11 1211.98   85.89
   0  -7 -11   20.10    5.00
   0  -7 -11   20.40    4.40
   0   7  11   19.20    3.40
   0   7  11   22.40    5.20
   1  -7 -11    4.60    3.00
   1  -7 -11    9.70    3.60
  -1   7  11    8.10    2.10
  -1   7  11   11.20    3.20
  -1   7  11    6.40    3.10
   2  -7 -11  109.49   12.50
  -2   7  11  141.59   11.60
  -2   7  11  139.69   10.00
  -2   7  11  136.59   12.30
   3  -7 -11    3.30    2.60
   3  -7 -11    4.20    3.90
  -3   7  11    5.80    3.30
  -3   7  11    5.20    1.20
   4  -7 -11   48.40    9.10
  -4   7  11   51.29    5.90
   5  -7 -11    2.90    4.00
  -5   7  11    2.40    1.50
   6  -7 -11   66.29   11.10
  -6   7  11   43.70    6.00
   7   6  11  122.19   14.20
   7   6  11  172.78   14.40
   6   6  11   40.20   11.60
   6   6  11   40.40    7.40
   6   6  11   48.50    6.70
  -5  -6 -11    0.60    0.60
   5   6  11    1.40    2.30
   5   6  11   -2.60    2.30
   5   6  11   -3.30    1.90
  -4  -6 -11   26.30    3.70
  -4  -6 -11   22.10    2.90
   4   6  11   16.00    4.50
   4   6  11   24.80    4.50
   4   6  11   15.90    4.20
  -3  -6 -11  148.29   12.40
   3   6  11  158.88   14.50
   3   6  11  121.89   14.00
   3   6  11  174.08   13.30
  -2  -6 -11  120.09   10.10
  -2  -6 -11   90.89   10.70
   2   6  11   97.99   10.80
   2   6  11   82.89   10.40
   2   6  11  111.19    9.60
  -1  -6 -11    1.10    1.70
  -1  -6 -11    4.40    2.40
   1   6  11    6.00    1.90
   1   6  11    3.70    1.80
   0  -6 -11   17.20    4.10
   0  -6 -11    8.70    3.00
   0   6  11   15.40    3.80
   0   6  11   14.20    2.80
   0   6  11   21.50    3.90
   1  -6 -11   51.49    7.50
   1  -6 -11   72.89    8.70
   1  -6 -11   52.29    6.70
  -1   6  11   53.49    6.50
  -1   6  11   77.19    5.90
  -1   6  11   74.59    7.70
   2  -6 -11  161.38   15.80
   2  -6 -11  208.48   17.80
  -2   6  11  188.58   14.80
  -2   6  11  201.88   13.50
  -2   6  11  185.38   15.30
   3  -6 -11  141.59   13.80
   3  -6 -11  106.39   10.00
  -3   6  11  116.59   10.40
  -3   6  11  119.89    9.70
  -3   6  11  129.09    8.60
   4  -6 -11  194.48   17.50
   4  -6 -11  158.98   14.40
   4  -6 -11  155.48   13.40
  -4   6  11  190.08   13.60
   5  -6 -11   -2.90    2.70
   5  -6 -11   -0.70    1.30
  -5   6  11   -1.50    1.20
   6  -6 -11   68.39   10.00
  -6   6  11   61.09    5.50
   7  -6 -11    0.50    4.40
  -7   6  11    1.60    1.70
   7   5  11   25.70    5.90
   7   5  11   38.50    6.70
   7   5  11   25.10    5.40
   6   5  11   72.89    7.50
   6   5  11   53.99    7.50
   6   5  11   47.00    8.30
   5   5  11  555.54   44.10
   5   5  11  638.24   42.80
   5   5  11  613.24   43.80
  -4  -5 -11  681.13   47.70
  -4  -5 -11  716.93   47.60
   4   5  11  733.13   51.29
   4   5  11  762.32   49.99
  -3  -5 -11  136.79   13.40
  -3  -5 -11  164.08   12.50
  -3  -5 -11  147.79   11.70
   3   5  11  166.48   12.70
   3   5  11  130.69   13.70
   3   5  11  146.39   13.50
  -2  -5 -11   12.50    3.70
  -2  -5 -11   26.80    3.60
  -2  -5 -11   17.20    3.30
   2   5  11   21.20    4.30
   2   5  11   18.80    3.20
   2   5  11   27.70    4.10
  -1  -5 -11  208.28   16.10
  -1  -5 -11  191.88   14.80
  -1  -5 -11  162.58   15.80
   1   5  11  205.28   14.80
   1   5  11  189.58   15.50
   1   5  11  200.68   16.20
   0  -5 -11  903.71   59.99
   0  -5 -11  825.72   58.29
   0  -5 -11  779.62   59.69
   0   5  11  900.01   57.99
   0   5  11  913.81   59.79
   0   5  11  881.01   59.09
   1  -5 -11  770.22   59.99
   1  -5 -11  878.31   61.39
   1  -5 -11  908.91   60.99
  -1   5  11  918.41   59.89
  -1   5  11  874.91   61.19
  -1   5  11  888.61   59.29
  -1   5  11  890.31   57.99
   2  -5 -11   36.00    6.20
   2  -5 -11   22.60    3.30
   2  -5 -11   22.10    4.20
  -2   5  11   22.50    4.80
  -2   5  11   25.50    3.70
  -2   5  11   31.10    3.70
  -2   5  11   29.10    2.60
   3  -5 -11    0.80    1.10
   3  -5 -11    0.50    1.50
  -3   5  11    0.70    1.00
  -3   5  11    1.20    0.60
   4  -5 -11    1.50    1.40
   4  -5 -11    3.50    1.50
   4  -5 -11    6.50    3.30
  -4   5  11    2.10    1.10
   5  -5 -11  439.26   30.40
   5  -5 -11  407.66   31.20
  -5   5  11  480.35   30.20
   6  -5 -11  102.09   10.30
   6  -5 -11  121.59   12.90
  -6   5  11  107.99    8.20
   7  -5 -11  162.38   15.60
   7  -5 -11  142.29   11.00
  -7   5  11  138.39   10.50
   8  -5 -11    8.20    4.80
   8   4  11   19.10    4.60
   8   4  11   22.80    4.30
   7   4  11  100.39    9.60
   7   4  11   84.59    9.10
   6   4  11   70.19    7.40
   6   4  11   55.99    7.70
   6   4  11   75.29    8.10
   5   4  11   14.70    4.30
   5   4  11   25.80    5.00
   5   4  11   19.30    3.60
   4   4  11    2.30    2.20
   4   4  11    5.30    2.00
  -3  -4 -11  135.09    9.90
  -3  -4 -11  145.09   11.00
  -3  -4 -11  112.09   11.60
   3   4  11  138.89   12.10
   3   4  11  139.19   11.10
  -2  -4 -11  108.19   10.50
  -2  -4 -11  119.49    9.50
  -2  -4 -11  118.39    9.30
   2   4  11  109.69    9.50
   2   4  11  117.79   10.60
  -1  -4 -11   77.79    7.10
  -1  -4 -11   62.69    7.20
  -1  -4 -11   69.39    6.40
   1   4  11   74.39    6.40
   1   4  11   75.29    7.60
   0  -4 -11  142.29   10.20
   0  -4 -11  127.49   11.00
   0  -4 -11  114.99   11.10
   0   4  11  129.69   11.00
   0   4  11  123.59   11.10
   0   4  11  132.49   11.30
   1  -4 -11   48.80    6.00
   1  -4 -11   45.20    4.60
   1  -4 -11   45.00    5.40
  -1   4  11   43.90    5.70
  -1   4  11   53.29    5.40
  -1   4  11   49.30    4.20
  -1   4  11   49.40    5.20
   2  -4 -11  220.98   16.60
   2  -4 -11  171.98   14.00
   2  -4 -11  183.28   15.30
  -2   4  11  192.68   15.30
  -2   4  11  210.88   13.50
  -2   4  11  193.98   14.50
  -2   4  11  207.38   16.40
   3  -4 -11    7.00    2.00
   3  -4 -11    5.40    2.50
   3  -4 -11    7.80    1.50
  -3   4  11    8.20    2.80
  -3   4  11    7.40    0.90
  -3   4  11    7.20    1.60
  -3   4  11    5.70    1.50
   4  -4 -11   28.40    3.80
   4  -4 -11   29.50    5.50
   4  -4 -11   30.40    3.00
  -4   4  11   24.50    6.20
  -4   4  11   30.40    3.10
   5  -4 -11    4.40    3.00
   5  -4 -11    4.00    1.60
   5  -4 -11    3.80    1.10
  -5   4  11    2.90    1.10
   6  -4 -11   79.29    8.00
   6  -4 -11   85.69   10.20
   6  -4 -11   82.49    6.60
  -6   4  11   90.19    6.70
   7  -4 -11  153.58   14.30
   7  -4 -11  127.19    9.70
  -7   4  11  130.69    9.90
   8  -4 -11   26.40    6.40
   8   3  11  339.97   26.70
   8   3  11  343.37   27.70
   8   3  11  394.06   26.50
   7   3  11   70.49    7.80
   7   3  11   79.89    8.40
   7   3  11   86.09    8.10
   6   3  11   -1.70    1.10
   6   3  11   -0.30    1.20
   6   3  11   -3.40    2.00
   6   3  11   -2.30    1.40
   5   3  11    6.60    2.70
   5   3  11    9.00    2.60
   5   3  11   12.50    3.10
  -4  -3 -11   98.99    9.60
   4   3  11  111.89    9.10
   4   3  11  116.89    9.80
   4   3  11   94.69    9.80
  -3  -3 -11    8.20    1.00
  -3  -3 -11    7.70    1.80
  -3  -3 -11    5.10    1.70
   3   3  11    8.10    2.30
   3   3  11    8.30    1.90
  -2  -3 -11  251.37   18.60
  -2  -3 -11  256.57   19.70
  -2  -3 -11  258.57   18.10
   2   3  11  283.87   19.80
   2   3  11  265.17   18.80
  -1  -3 -11  288.17   20.80
  -1  -3 -11  296.97   21.00
  -1  -3 -11  308.07   22.00
   1   3  11  301.17   20.80
   0  -3 -11    2.90    1.00
   0  -3 -11    2.20    1.40
   0  -3 -11    1.30    1.40
   0   3  11    3.20    1.30
   0   3  11    2.10    1.00
   1  -3 -11  189.88   15.90
   1  -3 -11  216.58   15.00
   1  -3 -11  205.78   16.30
  -1   3  11  229.38   14.70
  -1   3  11  229.58   15.70
  -1   3  11  210.78   16.50
   2  -3 -11  150.68   12.80
   2  -3 -11  157.38   11.90
   2  -3 -11  145.79   10.70
  -2   3  11  146.29   12.70
  -2   3  11  149.88   11.20
  -2   3  11  155.78   10.30
   3  -3 -11   61.19    6.40
   3  -3 -11   50.99    5.10
   3  -3 -11   46.40    4.00
  -3   3  11   52.09    4.40
  -3   3  11   48.00    6.00
  -3   3  11   54.09    3.90
  -3   3  11   51.39    4.20
   4  -3 -11    3.20    0.80
   4  -3 -11    1.00    1.10
   4  -3 -11    0.50    1.40
  -4   3  11    2.30    2.10
  -4   3  11    1.70    0.70
   5  -3 -11  192.08   14.70
   5  -3 -11  142.19   12.00
   5  -3 -11  157.58   11.20
  -5   3  11  173.78   11.50
  -5   3  11  142.09   14.30
   6  -3 -11   33.40    4.00
   6  -3 -11   43.80    6.20
   6  -3 -11   44.40    3.60
  -6   3  11   43.40    3.90
   7  -3 -11   80.29    9.10
   7  -3 -11   68.69    5.50
  -7   3  11   66.79    6.00
   8  -3 -11  120.69    8.60
   8  -3 -11  103.19   12.00
   8   2  11    2.00    1.30
   8   2  11    0.10    1.80
   7   2  11   22.00    3.30
   7   2  11   12.50    4.20
   7   2  11   27.70    3.60
   7   2  11   23.30    3.90
   6   2  11   12.40    2.80
   6   2  11   14.80    3.00
   5   2  11  272.17   22.60
   5   2  11  310.37   22.30
   5   2  11  343.97   22.40
  -4  -2 -11    5.40    1.90
   4   2  11    6.10    1.90
   4   2  11    8.60    1.90
   4   2  11    6.10    1.80
  -3  -2 -11   12.20    2.60
  -3  -2 -11   11.00    1.90
   3   2  11   12.10    2.30
   3   2  11   10.40    2.10
  -2  -2 -11  171.78   12.80
  -2  -2 -11  171.78   13.60
  -2  -2 -11  183.68   12.10
   2   2  11  169.18   12.50
   2   2  11  197.48   13.70
   2   2  11  181.28   12.90
  -1  -2 -11  263.27   17.40
  -1  -2 -11  248.28   18.20
  -1  -2 -11  240.78   17.40
   1   2  11  254.07   18.00
   1   2  11  249.28   17.60
   1   2  11  254.77   17.40
   0  -2 -11  238.48   16.60
   0  -2 -11  247.58   17.40
   0  -2 -11  239.78   17.10
   0   2  11  242.78   17.10
   0   2  11  241.18   16.40
   0   2  11  241.18   17.30
   1  -2 -11   27.90    2.50
   1  -2 -11   31.10    3.30
   1  -2 -11   26.80    3.40
  -1   2  11   28.00    2.90
  -1   2  11   29.30    2.40
  -1   2  11   24.50    3.40
   2  -2 -11   76.99    6.10
   2  -2 -11   73.99    5.30
   2  -2 -11   68.59    6.60
  -2   2  11   72.09    5.20
  -2   2  11   67.39    6.80
   3  -2 -11    1.60    0.80
   3  -2 -11    1.30    1.10
   3  -2 -11    0.60    0.40
  -3   2  11    1.60    1.40
  -3   2  11    0.80    0.50
  -3   2  11    0.20    0.40
   4  -2 -11  191.08   14.50
   4  -2 -11  184.18   13.00
   4  -2 -11  165.98   12.20
  -4   2  11  183.28   12.50
  -4   2  11  172.28   14.70
   5  -2 -11   44.50    5.20
   5  -2 -11   35.30    3.70
   5  -2 -11   40.40    3.40
  -5   2  11   37.40    3.60
  -5   2  11   39.80    5.80
   6  -2 -11   20.80    2.30
   6  -2 -11   18.80    2.60
  -6   2  11   20.30    4.70
  -6   2  11   24.70    2.90
   7  -2 -11  360.36   26.70
   7  -2 -11  351.96   23.80
  -7   2  11  334.97   24.20
   8  -2 -11  160.28   11.50
   8  -2 -11  140.09   13.60
   9  -2 -11    1.30    2.50
   9   1  11   18.80    3.60
   8   1  11  324.77   24.10
   8   1  11  351.76   25.40
   7   1  11   77.09    6.70
   7   1  11   82.09    7.10
   6   1  11    2.40    1.10
   6   1  11    3.40    1.10
   5   1  11  205.58   13.90
   5   1  11  202.88   14.00
   5   1  11  162.58   14.10
  -4  -1 -11   78.99    7.30
   4   1  11   86.09    6.90
   4   1  11   92.79    7.10
  -3  -1 -11  177.88   13.80
   3   1  11  206.88   13.70
   3   1  11  172.98   12.40
   3   1  11  202.78   13.40
  -2  -1 -11    0.40    0.50
  -2  -1 -11    1.80    0.90
  -2  -1 -11    0.30    0.30
   2   1  11    0.50    0.30
   2   1  11    0.30    0.60
   2   1  11    0.00    0.60
  -1  -1 -11  813.02   52.19
  -1  -1 -11  752.02   52.39
  -1  -1 -11  826.52   52.99
   1   1  11  762.42   52.39
   1   1  11  872.41   52.79
   1   1  11  767.12   52.29
   0  -1 -11   41.00    3.30
   0  -1 -11   32.70    2.90
   0  -1 -11   40.90    3.40
   0   1  11   34.30    2.80
   0   1  11   35.10    3.30
  -1   1  11 2670.13  174.18
   2  -1 -11   68.69    6.30
   2  -1 -11   84.69    5.90
   2  -1 -11   75.69    5.40
  -2   1  11   77.69    5.60
  -2   1  11   69.89    6.50
   3  -1 -11  319.77   23.20
  -3   1  11  330.77   22.00
  -3   1  11  311.77   23.50
  -3   1  11  350.16   22.20
   4  -1 -11   41.00    4.70
   4  -1 -11   46.80    3.90
   4  -1 -11   42.20    3.70
  -4   1  11   45.90    3.90
  -4   1  11   41.40    5.20
   5  -1 -11 1187.78   74.39
   5  -1 -11 1100.49   72.89
   5  -1 -11 1022.30   72.69
  -5   1  11 1163.68   73.29
  -5   1  11 1068.39   74.99
   6  -1 -11   -2.10    1.30
   6  -1 -11    0.70    0.70
   6  -1 -11   -0.70    0.80
  -6   1  11   -1.60    1.30
  -6   1  11   -1.80    2.30
   7  -1 -11    4.40    1.60
   7  -1 -11    5.80    2.00
  -7   1  11    3.70    3.20
  -7   1  11    5.70    2.20
   8  -1 -11    0.90    1.80
   8  -1 -11   -1.40    1.60
  -8   1  11   -2.60    2.10
   9  -1 -11   18.60    3.90
   9   0  11   -1.80    1.60
   8   0  11   -1.50    1.20
   8   0  11   -5.00    2.00
   8   0  11   -0.30    1.10
   8   0  11   -0.60    0.80
   7   0  11    0.30    1.10
   7   0  11   -0.10    1.00
   6   0  11    0.60    1.20
   6   0  11   -0.90    0.70
   5   0  11   -1.10    0.60
   5   0  11   -1.40    1.00
   5   0  11    0.10    0.60
   5   0  11   -0.10    0.50
  -4   0 -11    0.60    0.60
   4   0  11    0.50    0.40
   4   0  11    0.80    1.10
   4   0  11    0.90    0.70
   4   0  11    0.60    0.60
  -3   0 -11    0.10    0.70
   3   0  11    0.30    0.40
   3   0  11   -0.50    0.50
   3   0  11    0.80    0.40
  -2   0 -11   -0.10    0.40
  -2   0 -11    0.90    0.40
   2   0  11    0.80    0.40
   2   0  11    0.30    0.30
  -1   0 -11    0.40    0.40
  -1   0 -11    0.60    0.40
   1   0  11    1.40    0.30
   1   0  11    0.50    0.30
   1   0  11    0.70    0.30
   1   0 -11    0.60    0.40
   1   0 -11    0.80    0.30
   1   0 -11    0.30    0.40
  -1   0  11    0.30    0.30
  -1   0  11    0.30    0.40
  -1   0  11    0.20    0.50
   2   0 -11   -0.20    0.40
   2   0 -11    0.30    0.40
  -2   0  11    0.10    0.50
  -2   0  11    0.20    0.50
   3   0 -11    1.70    0.60
   3   0 -11    0.70    0.90
   3   0 -11    3.20    1.00
  -3   0  11    1.50    1.30
  -3   0  11    0.90    0.90
   4   0 -11    1.00    0.80
   4   0 -11   -0.20    0.40
   4   0 -11    0.60    0.60
  -4   0  11    0.70    0.70
  -4   0  11   -0.60    0.90
  -4   0  11    0.10    0.70
   5   0 -11    1.20    0.70
   5   0 -11   -0.30    0.90
   5   0 -11   -0.40    0.40
  -5   0  11    1.10    1.10
  -5   0  11   -0.20    1.60
   6   0 -11   -0.80    0.80
   6   0 -11    0.30    0.60
   6   0 -11    0.90    1.30
  -6   0  11   -1.70    1.90
  -6   0  11    0.10    1.40
   7   0 -11   -0.50    1.40
   7   0 -11    0.80    1.40
   7   0 -11    0.50    0.70
  -7   0  11    1.60    2.60
  -7   0  11   -1.60    1.60
   8   0 -11   -2.90    1.80
   8   0 -11   -0.70    1.20
   8   0 -11   -1.80    0.80
   8   0 -11    1.60    1.30
  -8   0  11   -1.80    3.50
   9  -1  11   21.80    3.00
   8  -1  11  330.87   22.70
   7  -1  11   90.59    8.20
   7  -1  11   68.39    5.80
   6  -1  11   -0.30    0.60
   6  -1  11   -0.60    1.80
   5  -1  11  169.88   11.50
   4  -1  11   85.59    6.30
   4  -1  11   96.29    8.20
  -3   1 -11  191.48   13.70
   3  -1  11  220.08   13.60
   3  -1  11  195.08   13.50
   2  -1  11    0.30    0.50
   2  -1  11    0.40    0.30
   2  -1  11    1.00    0.40
  -1   1 -11  863.71   55.39
  -1   1 -11  804.92   55.09
   1  -1  11  905.61   55.59
   1  -1  11  821.52   55.89
   1  -1  11  839.92   55.09
   0   1 -11   46.00    3.30
   0   1 -11   41.50    3.70
   0  -1  11   39.50    3.50
   0  -1  11   38.40    3.30
   0  -1  11   46.30    3.70
   1   1 -11 3309.37  224.08
   1   1 -11 3356.96  226.18
  -1  -1  11 3083.59  225.98
  -1  -1  11 3103.59  224.28
   2   1 -11   74.89    5.90
   2   1 -11   70.49    5.80
   2   1 -11   86.89    6.20
  -2  -1  11   71.69    6.10
  -2  -1  11   76.79    6.00
  -2  -1  11   73.59    6.20
   3   1 -11  349.27   24.00
   3   1 -11  367.36   24.00
   3   1 -11  356.76   23.70
  -3  -1  11  341.27   24.00
  -3  -1  11  331.37   24.30
  -3  -1  11  348.47   24.10
   4   1 -11   40.30    4.00
   4   1 -11   49.50    4.10
   4   1 -11   34.50    4.20
  -4  -1  11   47.60    4.50
  -4  -1  11   41.50    4.20
   5   1 -11 1081.99   71.19
   5   1 -11 1074.49   71.79
  -5  -1  11 1072.29   71.99
  -5  -1  11 1077.19   72.29
   6   1 -11   -0.30    0.60
   6   1 -11    0.20    0.90
  -6  -1  11   -1.50    1.70
  -6  -1  11   -0.50    0.90
   7   1 -11    5.30    1.50
   7   1 -11    9.20    2.10
   7   1 -11    2.70    2.30
  -7  -1  11    3.40    2.40
  -7  -1  11    1.50    2.60
   8   1 -11    0.40    1.00
   8   1 -11    2.00    2.00
  -8  -1  11    2.80    2.70
  -8  -1  11   -2.60    3.10
   9   1 -11   14.10    2.30
   9   1 -11   10.90    3.00
   9   1 -11   16.60    3.10
   8  -2  11   -1.70    2.40
   8  -2  11   -1.80    0.70
   7  -2  11   15.70    4.10
   7  -2  11   17.80    1.70
   6  -2  11   16.30    3.70
   4  -2  11    7.70    2.60
  -3   2 -11   12.80    1.30
   3  -2  11   12.00    1.10
   3  -2  11   14.50    1.70
  -2   2 -11  194.88   13.80
   2  -2  11  206.18   14.40
   2  -2  11  210.88   13.60
  -1   2 -11  281.77   19.00
  -1   2 -11  281.97   18.90
  -1   2 -11  290.77   18.40
   1  -2  11  286.47   19.40
   1  -2  11  249.28   19.40
   1  -2  11  279.37   18.70
   0   2 -11  276.17   18.50
   0   2 -11  279.77   19.50
   0  -2  11  271.17   19.10
   0  -2  11  271.87   19.30
   0  -2  11  267.77   18.70
   1   2 -11   28.10    2.90
   1   2 -11   34.40    3.40
   1   2 -11   32.00    3.30
  -1  -2  11   26.60    2.90
  -1  -2  11   28.30    3.50
  -1  -2  11   34.00    3.30
   2   2 -11   73.29    6.20
   2   2 -11   75.49    6.40
   2   2 -11   75.79    6.00
  -2  -2  11   72.59    6.70
  -2  -2  11   71.19    5.70
  -2  -2  11   65.99    6.20
   3   2 -11    2.20    1.30
   3   2 -11    1.90    0.90
   3   2 -11   -0.60    0.60
  -3  -2  11    1.50    1.20
  -3  -2  11    0.60    0.60
  -3  -2  11    0.00    0.90
   4   2 -11  202.98   13.10
   4   2 -11  159.48   13.50
   4   2 -11  182.88   13.70
  -4  -2  11  172.38   13.00
  -4  -2  11  178.78   13.60
  -4  -2  11  168.48   14.10
   5   2 -11   32.60    4.60
   5   2 -11   39.60    4.40
   5   2 -11   48.80    4.20
  -5  -2  11   35.10    4.90
  -5  -2  11   38.80    4.40
   6   2 -11   18.80    2.90
   6   2 -11   16.60    3.60
   6   2 -11   24.00    3.00
  -6  -2  11   19.00    6.00
  -6  -2  11   20.70    3.50
   7   2 -11  383.86   24.30
   7   2 -11  337.17   24.10
  -7  -2  11  326.97   25.90
  -7  -2  11  308.77   24.90
   8   2 -11  139.79   12.80
   8   2 -11  145.19   11.40
   8   2 -11  143.29   11.20
  -8  -2  11  135.79   12.60
   9   2 -11    1.20    2.30
   9   2 -11    4.40    1.90
   8  -3  11  362.76   28.80
   7  -3  11   80.49    9.70
   6  -3  11    0.50    2.30
   5  -3  11    4.90    3.20
   5  -3  11    6.50    0.90
   5  -3  11    7.50    0.70
   4  -3  11  111.99    7.30
   4  -3  11   96.99    7.50
   4  -3  11  117.19   10.90
  -3   3 -11   10.80    1.40
   3  -3  11    8.70    1.40
   3  -3  11    7.90    1.70
   3  -3  11   12.50    1.30
  -2   3 -11  269.47   18.00
  -2   3 -11  279.67   19.10
   2  -3  11  280.37   19.70
  -1   3 -11  302.17   22.00
  -1   3 -11  335.37   21.60
  -1   3 -11  319.67   22.50
   1  -3  11  331.87   22.30
   1  -3  11  331.67   23.10
   0   3 -11    1.30    0.70
   0   3 -11    2.40    1.00
   0   3 -11    1.80    1.00
   0  -3  11    1.30    1.10
   0  -3  11    4.30    1.60
   0  -3  11    3.60    1.30
   1   3 -11  231.08   16.90
   1   3 -11  262.87   17.80
  -1  -3  11  232.48   17.00
  -1  -3  11  227.98   17.30
   2   3 -11  151.88   11.90
   2   3 -11  158.78   12.00
  -2  -3  11  156.28   11.50
  -2  -3  11  150.28   12.30
  -2  -3  11  166.18   13.10
   3   3 -11   58.29    5.60
   3   3 -11   55.89    5.20
   3   3 -11   44.90    5.60
  -3  -3  11   53.89    5.60
  -3  -3  11   58.69    4.70
  -3  -3  11   49.40    5.80
   4   3 -11    2.00    1.30
   4   3 -11   -2.60    2.00
   4   3 -11    2.20    1.40
  -4  -3  11    4.70    1.90
  -4  -3  11    2.60    1.80
   5   3 -11  187.68   12.90
   5   3 -11  147.29   13.30
   5   3 -11  168.98   13.50
  -5  -3  11  149.39   14.00
  -5  -3  11  163.98   12.30
   6   3 -11   41.50    5.10
   6   3 -11   42.80    4.70
  -6  -3  11   45.30    4.70
   7   3 -11   70.79    8.50
   7   3 -11   66.19    6.60
  -7  -3  11   64.29    6.90
   8   3 -11  113.49    9.80
   8   3 -11  111.79   11.90
  -8  -3  11  109.49   10.80
   8  -4  11   22.90    5.70
   7  -4  11   88.69    6.80
   7  -4  11  100.29    7.00
   7  -4  11  106.69   12.10
   6  -4  11   69.59    5.00
   6  -4  11   58.19    5.00
   6  -4  11   71.89    9.50
   5  -4  11   24.20    2.40
   5  -4  11   21.10    2.40
   5  -4  11   24.00    5.80
   4  -4  11    2.90    1.10
   4  -4  11   -0.90    1.00
   4  -4  11    0.00    2.30
  -3   4 -11  148.89   11.30
   3  -4  11  160.98   11.50
  -2   4 -11  120.09    9.40
  -2   4 -11  117.39    8.10
  -2   4 -11  111.09    8.30
   2  -4  11  116.09   10.10
   2  -4  11  135.69    9.50
  -1   4 -11   80.19    7.30
  -1   4 -11   79.69    6.30
  -1   4 -11   76.89    6.60
   1  -4  11   84.19    7.20
   1  -4  11   93.39    8.20
   0   4 -11  151.18   10.90
   0   4 -11  153.78   11.90
   0   4 -11  150.88   11.30
   0  -4  11  150.58   13.50
   0  -4  11  125.49   11.30
   0  -4  11  138.49   11.50
   1   4 -11   50.99    5.20
   1   4 -11   48.80    5.40
   1   4 -11   46.90    4.80
  -1  -4  11   47.60    5.30
  -1  -4  11   46.40    6.00
  -1  -4  11   48.20    5.00
   2   4 -11  201.98   16.70
   2   4 -11  239.08   16.50
   2   4 -11  201.48   16.00
  -2  -4  11  211.88   15.60
  -2  -4  11  217.28   17.40
  -2  -4  11  211.68   16.60
   3   4 -11   10.70    2.80
   3   4 -11    5.10    2.00
   3   4 -11    4.10    1.90
  -3  -4  11    7.70    1.70
  -3  -4  11    9.80    2.80
   4   4 -11   24.00    3.90
  -4  -4  11   38.30    5.60
  -4  -4  11   34.50    3.50
  -4  -4  11   33.10    5.30
   5   4 -11    1.40    2.00
  -5  -4  11    5.30    1.70
  -5  -4  11    0.60    2.40
   6   4 -11   87.89   10.00
   6   4 -11   90.19    9.00
  -6  -4  11   77.69    7.30
  -6  -4  11   85.09    9.70
   7   4 -11  128.79   12.10
   7   4 -11  160.68   13.30
   7   4 -11  135.69   13.90
  -7  -4  11  131.59   11.50
   8   4 -11    9.00    3.00
   8   4 -11   16.00    4.60
   7  -5  11   26.30    3.40
   7  -5  11   25.40    6.30
   7  -5  11   19.00    2.80
   6  -5  11   46.70    4.90
   6  -5  11   47.50    4.50
   6  -5  11   53.09    9.20
  -5   5 -11  595.54   39.20
   5  -5  11  645.84   45.00
   5  -5  11  530.75   39.40
   5  -5  11  594.64   40.00
  -4   5 -11  692.63   43.40
   4  -5  11  630.54   43.00
   4  -5  11  576.94   42.50
  -3   5 -11  161.98   12.70
   3  -5  11  169.38   12.30
   3  -5  11  130.89   11.50
  -2   5 -11   21.80    2.20
  -2   5 -11   18.50    3.10
   2  -5  11   15.60    3.00
   2  -5  11   19.50    3.20
  -1   5 -11  198.48   16.40
  -1   5 -11  206.98   15.60
  -1   5 -11  232.58   15.40
   1  -5  11  210.38   16.50
   1  -5  11  226.48   17.60
   0   5 -11  957.30   64.39
   0   5 -11  991.60   65.79
   0   5 -11  957.10   64.79
   0  -5  11  934.51   65.29
   0  -5  11  988.40   66.69
   1   5 -11  801.62   61.99
   1   5 -11  949.60   61.69
   1   5 -11  956.10   62.69
  -1  -5  11  962.30   63.39
  -1  -5  11  880.61   61.39
  -1  -5  11  915.21   62.09
   2   5 -11   32.10    5.60
   2   5 -11   32.30    4.30
   2   5 -11   25.50    4.30
  -2  -5  11   30.90    6.10
  -2  -5  11   28.60    4.70
  -2  -5  11   24.80    3.50
   3   5 -11   -0.30    1.60
   3   5 -11   -0.60    1.40
  -3  -5  11   -2.50    1.70
  -3  -5  11    2.20    1.20
  -3  -5  11    4.30    2.20
   4   5 -11   -3.70    1.90
   4   5 -11    2.00    1.90
  -4  -5  11    3.00    2.30
  -4  -5  11    2.20    1.10
  -4  -5  11   -0.70    2.20
   5   5 -11  450.65   34.50
   5   5 -11  490.85   42.80
   5   5 -11  518.75   36.40
  -5  -5  11  444.96   31.70
  -5  -5  11  450.15   35.50
   6   5 -11  142.39   12.80
   6   5 -11  118.89   13.70
  -6  -5  11  129.59   10.30
   7   5 -11  172.98   14.70
   7   5 -11  142.49   13.90
   7   5 -11  159.08   16.00
  -7  -5  11  144.79   12.30
   8   5 -11    2.50    3.50
   8   5 -11   14.10    3.80
   7  -6  11  138.69   12.20
   7  -6  11  158.88   16.80
   6  -6  11   47.40    9.30
   6  -6  11   32.80    4.70
   6  -6  11   34.50    4.30
  -5   6 -11    1.00    1.30
   5  -6  11   -2.20    1.30
   5  -6  11   -2.00    1.70
   5  -6  11   -0.30    3.20
   4  -6  11   14.10    4.80
   4  -6  11   15.10    3.00
   4  -6  11   14.40    3.30
  -3   6 -11  163.38   13.40
   3  -6  11  150.48   12.90
   3  -6  11  134.39   14.70
   3  -6  11  171.68   16.30
  -2   6 -11  124.39    9.30
  -2   6 -11  130.99   11.70
  -2   6 -11  119.79    9.00
   2  -6  11  128.79   11.10
  -1   6 -11    1.40    1.30
  -1   6 -11    4.90    1.40
  -1   6 -11    0.00    1.70
   1  -6  11   -0.60    1.80
   0   6 -11   16.70    3.10
   0   6 -11   16.90    4.30
   0   6 -11   13.10    3.10
   0   6 -11    8.90    3.20
   0  -6  11   14.40    3.70
   1   6 -11   55.19    7.20
   1   6 -11   73.69    7.10
   1   6 -11   70.29    6.80
  -1  -6  11   66.29    8.50
  -1  -6  11   58.69    6.70
  -1  -6  11   60.19    7.10
   2   6 -11  193.68   17.10
   2   6 -11  194.88   16.00
  -2  -6  11  198.68   16.70
  -2  -6  11  189.38   15.20
  -2  -6  11  207.88   18.10
   3   6 -11  118.49   12.50
   3   6 -11  135.59   11.90
   3   6 -11  138.09   13.60
  -3  -6  11  129.39   13.40
  -3  -6  11  121.39   10.40
  -3  -6  11  126.89   12.10
   4   6 -11  170.78   17.00
   4   6 -11  185.28   18.20
   4   6 -11  202.58   16.60
  -4  -6  11  203.58   14.70
  -4  -6  11  197.88   16.80
   5   6 -11    1.90    2.20
   5   6 -11    3.80    3.40
   5   6 -11   -2.30    2.40
  -5  -6  11    0.80    1.30
   6   6 -11   70.99    8.40
   6   6 -11   49.00    8.50
   6   6 -11   64.59   11.00
   7   6 -11    0.00    3.80
   7   6 -11   -1.70    2.80
   6  -7  11   -1.00    2.10
   6  -7  11   -1.20    2.50
   6  -7  11    2.40    4.50
  -5   7 -11  108.19   10.00
   5  -7  11  126.39   15.20
   5  -7  11  114.19   10.90
  -4   7 -11   13.00    3.40
   4  -7  11    9.70    3.60
   4  -7  11    9.20    4.40
  -3   7 -11    0.80    1.80
   3  -7  11    2.70    3.50
   3  -7  11   -0.50    2.00
  -2   7 -11  402.06   29.20
  -2   7 -11  433.16   28.40
   2  -7  11  417.56   31.20
  -1   7 -11 1224.68   86.99
  -1   7 -11 1218.58   84.19
  -1   7 -11 1341.17   84.09
   1  -7  11 1271.47   86.19
   0   7 -11   20.50    3.50
   0   7 -11   18.50    4.90
   0  -7  11   18.60    4.00
   1   7 -11    6.70    2.70
   1   7 -11    6.60    4.20
  -1  -7  11   12.20    3.80
   2   7 -11  155.48   14.90
   2   7 -11  150.98   15.00
  -2  -7  11  144.29   13.90
   3   7 -11    3.90    2.50
   3   7 -11    5.30    3.60
   3   7 -11    4.60    3.30
  -3  -7  11    7.50    3.30
   4   7 -11   73.99   16.50
   4   7 -11   60.79    7.90
   5   7 -11    0.90    3.10
   5   7 -11    0.00    3.90
   5   7 -11    6.60    3.60
  -5  -7  11    1.40    2.00
   6   7 -11   37.30    7.90
   6   7 -11   43.70    7.10
  -6  -7  11   42.80    5.20
   5  -8  11   18.40    5.10
  -4   8 -11   -0.50    2.80
   4  -8  11    7.40    3.90
  -3   8 -11  106.49    6.90
  -3   8 -11   96.09   10.70
  -3   8 -11  104.79    7.00
   3  -8  11   92.49   12.20
   3  -8  11  100.39   13.30
  -2   8 -11   18.50    4.90
  -2   8 -11   18.80    2.90
  -2   8 -11   16.80    2.80
   2  -8  11   14.80    4.30
   2  -8  11   23.70    6.70
  -1   8 -11   -0.50    2.70
  -1   8 -11    2.90    1.80
   1  -8  11    0.20    2.90
   0   8 -11   66.59    7.40
   0   8 -11   60.89    9.20
   0  -8  11   71.09    8.50
   1   8 -11    2.60    2.30
   1   8 -11    1.50    3.30
   2   8 -11  224.58   20.60
   2   8 -11  203.48   17.70
  -2  -8  11  206.58   18.60
   3   8 -11  120.59   12.00
   3   8 -11  119.79   14.20
   4   8 -11  198.58   21.20
   4   8 -11  224.48   19.00
   5   8 -11   91.89   12.70
   4  -9  11   -8.10    4.00
   3  -9  11    1.70    3.60
   3  -9  11   -4.40    4.20
  -2   9 -11   11.30    5.00
  -2   9 -11   15.40    2.80
  -2   9 -11   17.70    3.00
   2  -9  11   14.00    5.20
   2  -9  11   13.70    5.90
  -1   9 -11  125.39   11.00
  -1   9 -11  124.29   14.40
   1  -9  11  101.29   14.50
   1  -9  11  140.69   13.80
   0   9 -11  302.57   24.00
   0   9 -11  303.57   27.40
   0  -9  11  301.87   26.00
   0  -9  11  365.36   29.70
   1   9 -11   -2.70    2.30
   1   9 -11   -3.00    3.10
   2   9 -11  297.27   22.60
   2   9 -11  258.17   25.00
  -2  -9  11  259.97   23.20
   3   9 -11  129.79   13.40
   4   9 -11    6.00    5.00
   4   9 -11    6.90    2.90
  -1  10 -11  101.09    9.80
  -1  10 -11  113.49   13.70
   1 -10  11   82.89   13.00
   1 -10  11  102.89   14.50
   0  10 -11  115.69   15.10
   0  10 -11  103.89   10.60
   0 -10  11   84.89   13.30
   1  10 -11   80.39    9.30
   1  10 -11   73.79   11.90
  -1 -10  11   63.19   11.80
  -2 -10  11    4.50    5.40
  -1 -10 -12   53.29    9.90
   1  10  12   63.29    7.00
   1  10  12   38.60   10.00
   0 -10 -12   36.20    8.00
   0  10  12   39.30    7.60
   0  10  12   51.59    6.20
   1 -10 -12    0.70    4.50
[truncated: 845,920 more chars]
