# Supplementary material for: Sulfur‐Directed Construction of Vinyl Cyclopropanes from 1,3‐Dienes
Source: Angew Chem Int Ed Engl. 2026 Apr 20;65(25):e4468205. doi: 10.1002/anie.4468205 (PMC13266940; doi:10.1002/anie.4468205)
Supplement: Supplementary file 1 — The authors have cited additional references within the Supporting Information [51, 52, 53, 54, 55, 56, 57, 58, 59]. [file ANIE-65-e4468205-s002.zip › CCDC-2496554_12e.cif]

data_pna21_fullfull
_audit_creation_date               2025-10-20
_audit_creation_method
;
Olex2 1.5
(compiled 2025.07.13 svn.rb7424aed for OlexSys, GUI svn.r7314)
;
_shelx_SHELXL_version_number       2019/1
_audit_contact_author_address      ?
_audit_contact_author_email        ?
_audit_contact_author_name         ''
_audit_contact_author_phone        ?
_publ_contact_author_id_orcid      ?
_publ_section_references
;
Dolomanov, O.V., Bourhis, L.J., Gildea, R.J, Howard, J.A.K. & Puschmann, H.
 (2009), J. Appl. Cryst. 42, 339-341.

Sheldrick, G.M. (2008). Acta Cryst. A64, 112-122.
;
_chemical_name_common              ?
_chemical_name_systematic          ?
_chemical_formula_moiety           'C24 H27 N O6 S2'
_chemical_formula_sum              'C24 H27 N O6 S2'
_chemical_formula_weight           489.58
_chemical_absolute_configuration   ?
_chemical_melting_point            ?
loop_
  _atom_type_symbol
  _atom_type_description
  _atom_type_scat_dispersion_real
  _atom_type_scat_dispersion_imag
  _atom_type_scat_source
 C C 0.0033 0.0016 'International Tables Vol C Tables 4.2.6.8 and 6.1.1.4'
 H H 0.0000 0.0000 'International Tables Vol C Tables 4.2.6.8 and 6.1.1.4'
 N N 0.0061 0.0033 'International Tables Vol C Tables 4.2.6.8 and 6.1.1.4'
 O O 0.0106 0.0060 'International Tables Vol C Tables 4.2.6.8 and 6.1.1.4'
 S S 0.1246 0.1234 'International Tables Vol C Tables 4.2.6.8 and 6.1.1.4'

_shelx_space_group_comment
;
The symmetry employed for this shelxl refinement is uniquely defined
by the following loop, which should always be used as a source of
symmetry information in preference to the above space-group names.
They are only intended as comments.
;
_space_group_crystal_system        'orthorhombic'
_space_group_IT_number             33
_space_group_name_H-M_alt          'P n a 21'
_space_group_name_Hall             'P 2c -2n'
loop_
  _space_group_symop_operation_xyz
 'x, y, z'
 '-x, -y, z+1/2'
 'x+1/2, -y+1/2, z'
 '-x+1/2, y+1/2, z+1/2'

_cell_length_a                     14.6321(5)
_cell_length_b                     20.9779(6)
_cell_length_c                     8.0134(2)
_cell_angle_alpha                  90
_cell_angle_beta                   90
_cell_angle_gamma                  90
_cell_volume                       2459.72(13)
_cell_formula_units_Z              4
_cell_measurement_reflns_used      9921
_cell_measurement_temperature      100.00
_cell_measurement_theta_max        25.34
_cell_measurement_theta_min        2.95
_shelx_estimated_absorpt_T_max     0.926
_shelx_estimated_absorpt_T_min     0.856
_exptl_absorpt_coefficient_mu      0.256
_exptl_absorpt_correction_T_max    0.7452
_exptl_absorpt_correction_T_min    0.6532
_exptl_absorpt_correction_type     multi-scan
_exptl_absorpt_process_details
;
SADABS-2016/2 (Bruker,2016/2) was used for absorption correction.
wR2(int) was 0.1204 before and 0.0650 after correction.
The Ratio of minimum to maximum transmission is 0.8765.
The \l/2 correction factor is Not present.
;
_exptl_absorpt_special_details     ?
_exptl_crystal_colour              'clear whiteish colourless'
_exptl_crystal_colour_lustre       clear
_exptl_crystal_colour_modifier     whiteish
_exptl_crystal_colour_primary      colourless
_exptl_crystal_density_diffrn      1.322
_exptl_crystal_density_meas        ?
_exptl_crystal_density_method      ?
_exptl_crystal_description         block
_exptl_crystal_F_000               1032
_exptl_crystal_preparation         /
_exptl_crystal_recrystallization_method  'Evaporation of Et2O'
_exptl_crystal_size_max            0.628
_exptl_crystal_size_mid            0.304
_exptl_crystal_size_min            0.304
_exptl_transmission_factor_max     ?
_exptl_transmission_factor_min     ?
_diffrn_reflns_av_R_equivalents    0.0556
_diffrn_reflns_av_unetI/netI       0.0267
_diffrn_reflns_Laue_measured_fraction_full  0.999
_diffrn_reflns_Laue_measured_fraction_max  0.999
_diffrn_reflns_limit_h_max         17
_diffrn_reflns_limit_h_min         -17
_diffrn_reflns_limit_k_max         25
_diffrn_reflns_limit_k_min         -25
_diffrn_reflns_limit_l_max         9
_diffrn_reflns_limit_l_min         -9
_diffrn_reflns_number              35179
_diffrn_reflns_point_group_measured_fraction_full  0.999
_diffrn_reflns_point_group_measured_fraction_max  0.999
_diffrn_reflns_theta_full          25.242
_diffrn_reflns_theta_max           25.340
_diffrn_reflns_theta_min           2.389
_diffrn_ambient_temperature        100.00
_diffrn_detector_area_resol_mean   ?
_diffrn_measured_fraction_theta_full  0.999
_diffrn_measured_fraction_theta_max  0.999
_diffrn_measurement_device_type    'Bruker APEX-II CCD'
_diffrn_measurement_method         '\f and \w scans'
_diffrn_radiation_type             MoK\a
_diffrn_radiation_wavelength       0.71073
_diffrn_source                     ?
_reflns_Friedel_coverage           0.856
_reflns_Friedel_fraction_full      0.999
_reflns_Friedel_fraction_max       0.999
_reflns_number_gt                  4226
_reflns_number_total               4515
_reflns_special_details
;
 Reflections were merged by SHELXL according to the crystal
 class for the calculation of statistics and refinement.
 
 _reflns_Friedel_fraction is defined as the number of unique
 Friedel pairs measured divided by the number that would be
 possible theoretically, ignoring centric projections and
 systematic absences.
;
_reflns_threshold_expression       'I > 2\s(I)'
_computing_cell_refinement         'SAINT V8.40B (?, 2016)'
_computing_data_collection        
 'Bruker BIS V6.2.18/2023-03-24 and APEX4 2022.1-1'
_computing_data_reduction          'SAINT V8.40B (?, 2016)'
_computing_molecular_graphics      'Olex2 1.5 (Dolomanov et al., 2009)'
_computing_publication_material    'Olex2 1.5 (Dolomanov et al., 2009)'
_computing_structure_refinement    'XL  (Sheldrick, 2008)'
_computing_structure_solution      'SHELXT 2018/2 (Sheldrick, 2018)'
_refine_diff_density_max           0.532
_refine_diff_density_min           -0.207
_refine_diff_density_rms           0.041
_refine_ls_abs_structure_details
;
 Flack x determined using 1851 quotients [(I+)-(I-)]/[(I+)+(I-)]
 (Parsons, Flack and Wagner, Acta Cryst. B69 (2013) 249-259).
;
_refine_ls_abs_structure_Flack     0.30(2)
_refine_ls_extinction_coef         0.0086(9)
_refine_ls_extinction_expression   Fc^*^=kFc[1+0.001xFc^2^\l^3^/sin(2\q)]^-1/4^
_refine_ls_extinction_method       'SHELXL-2019/1 (Sheldrick 2019)'
_refine_ls_goodness_of_fit_ref     1.056
_refine_ls_hydrogen_treatment      mixed
_refine_ls_matrix_type             full
_refine_ls_number_parameters       311
_refine_ls_number_reflns           4515
_refine_ls_number_restraints       1
_refine_ls_R_factor_all            0.0350
_refine_ls_R_factor_gt             0.0295
_refine_ls_restrained_S_all        1.056
_refine_ls_shift/su_max            0.000
_refine_ls_shift/su_mean           0.000
_refine_ls_structure_factor_coef   Fsqd
_refine_ls_weighting_details      
 'w=1/[\s^2^(Fo^2^)+(0.0347P)^2^+1.0441P] where P=(Fo^2^+2Fc^2^)/3'
_refine_ls_weighting_scheme        calc
_refine_ls_wR_factor_gt            0.0719
_refine_ls_wR_factor_ref           0.0764
_refine_special_details            ?
_olex2_refinement_description
;
1.a Secondary CH2 refined with riding coordinates:
 C13(H13A,H13B), C11(H11A,H11B)
1.b Aromatic/amide H refined with riding coordinates:
 C4(H4), C7(H7), C20(H20), C21(H21), C6(H6), C3(H3), C24(H24), C23(H23),
 C22(H22)
1.c Idealised Me refined as rotating group:
 C8(H8A,H8B,H8C), C16(H16A,H16B,H16C), C1(H1A,H1B,H1C), C12(H12A,H12B,H12C)
;
_atom_sites_solution_hydrogens     mixed
_atom_sites_solution_primary       ?
_atom_sites_solution_secondary     ?
loop_
  _atom_site_label
  _atom_site_type_symbol
  _atom_site_fract_x
  _atom_site_fract_y
  _atom_site_fract_z
  _atom_site_U_iso_or_equiv
  _atom_site_adp_type
  _atom_site_occupancy
  _atom_site_site_symmetry_order
  _atom_site_calc_flag
  _atom_site_refinement_flags_posn
  _atom_site_refinement_flags_adp
  _atom_site_refinement_flags_occupancy
  _atom_site_disorder_assembly
  _atom_site_disorder_group
 S2 S 0.64930(5) 0.47391(3) 0.31276(10) 0.02255(17) Uani 1 1 d . . . . .
 S1 S 0.50366(5) 0.40358(4) 0.42518(10) 0.02478(18) Uani 1 1 d . . . . .
 O4 O 0.77317(15) 0.37540(10) 0.6144(3) 0.0304(5) Uani 1 1 d . . . . .
 O6 O 0.92116(15) 0.58144(10) 0.5780(3) 0.0277(5) Uani 1 1 d . . . . .
 O1 O 0.47141(17) 0.46619(11) 0.4719(3) 0.0341(6) Uani 1 1 d . . . . .
 O2 O 0.44229(16) 0.36312(12) 0.3326(3) 0.0366(6) Uani 1 1 d . . . . .
 O3 O 0.83496(18) 0.39066(11) 0.3602(3) 0.0408(7) Uani 1 1 d . . . . .
 O5 O 0.90657(17) 0.47879(11) 0.6515(4) 0.0465(7) Uani 1 1 d . . . . .
 N1 N 0.59738(17) 0.40574(11) 0.3201(3) 0.0246(5) Uani 1 1 d . . . . .
 C5 C 0.5308(2) 0.36200(13) 0.6106(4) 0.0220(6) Uani 1 1 d . . . . .
 C4 C 0.5559(2) 0.29811(15) 0.6004(4) 0.0294(7) Uani 1 1 d . . . . .
 H4 H 0.559940 0.277529 0.495021 0.035 Uiso 1 1 calc R U . . .
 C9 C 0.7350(2) 0.46966(14) 0.4735(4) 0.0232(7) Uani 1 1 d . . . . .
 C7 C 0.5424(2) 0.35728(14) 0.9084(4) 0.0249(6) Uani 1 1 d . . . . .
 H7 H 0.537052 0.377729 1.013739 0.030 Uiso 1 1 calc R U . . .
 C17 C 0.7538(2) 0.59470(14) 0.4390(4) 0.0245(6) Uani 1 1 d . . . . .
 C19 C 0.7873(2) 0.60705(14) 0.2659(4) 0.0248(7) Uani 1 1 d . . . . .
 C18 C 0.7027(2) 0.63700(16) 0.5193(5) 0.0312(7) Uani 1 1 d . . . . .
 C20 C 0.8729(2) 0.58672(15) 0.2078(4) 0.0274(7) Uani 1 1 d . . . . .
 H20 H 0.911255 0.562256 0.278861 0.033 Uiso 1 1 calc R U . . .
 C10 C 0.7881(2) 0.40788(14) 0.4751(4) 0.0258(7) Uani 1 1 d . . . . .
 C13 C 0.7076(2) 0.50100(14) 0.6338(4) 0.0254(7) Uani 1 1 d . . . . .
 H13A H 0.728138 0.480885 0.739144 0.030 Uiso 1 1 calc R U . . .
 H13B H 0.646326 0.520869 0.639102 0.030 Uiso 1 1 calc R U . . .
 C21 C 0.9023(2) 0.60187(15) 0.0480(4) 0.0315(7) Uani 1 1 d . . . . .
 H21 H 0.961097 0.588623 0.011422 0.038 Uiso 1 1 calc R U . . .
 C6 C 0.5243(2) 0.39163(14) 0.7639(4) 0.0245(7) Uani 1 1 d . . . . .
 H6 H 0.507611 0.435310 0.770541 0.029 Uiso 1 1 calc R U . . .
 C3 C 0.5748(3) 0.26508(15) 0.7450(4) 0.0330(8) Uani 1 1 d . . . . .
 H3 H 0.592808 0.221666 0.737759 0.040 Uiso 1 1 calc R U . . .
 C24 C 0.7307(2) 0.64007(14) 0.1551(4) 0.0275(7) Uani 1 1 d . . . . .
 H24 H 0.671276 0.652697 0.189638 0.033 Uiso 1 1 calc R U . . .
 C8 C 0.7116(2) 0.46222(15) 0.1225(4) 0.0286(7) Uani 1 1 d . . . . .
 H8A H 0.740460 0.420062 0.123778 0.043 Uiso 1 1 calc R U . . .
 H8B H 0.758804 0.495138 0.112212 0.043 Uiso 1 1 calc R U . . .
 H8C H 0.669631 0.465076 0.027492 0.043 Uiso 1 1 calc R U . . .
 C2 C 0.5682(2) 0.29368(15) 0.9017(4) 0.0278(7) Uani 1 1 d . . . . .
 C14 C 0.7792(2) 0.53323(14) 0.5269(4) 0.0242(6) Uani 1 1 d . . . . .
 C23 C 0.7605(3) 0.65464(15) -0.0056(4) 0.0324(8) Uani 1 1 d . . . . .
 H23 H 0.721419 0.677400 -0.079173 0.039 Uiso 1 1 calc R U . . .
 C22 C 0.8461(2) 0.63638(15) -0.0587(4) 0.0339(8) Uani 1 1 d . . . . .
 H22 H 0.866527 0.647282 -0.167538 0.041 Uiso 1 1 calc R U . . .
 C15 C 0.8751(2) 0.52689(15) 0.5919(4) 0.0293(7) Uani 1 1 d . . . . .
 C11 C 0.8301(3) 0.31905(17) 0.6391(5) 0.0449(10) Uani 1 1 d . . . . .
 H11A H 0.890961 0.325549 0.587862 0.054 Uiso 1 1 calc R U . . .
 H11B H 0.801254 0.281364 0.586655 0.054 Uiso 1 1 calc R U . . .
 C16 C 1.0161(2) 0.57913(17) 0.6326(5) 0.0367(8) Uani 1 1 d . . . . .
 H16A H 1.051917 0.553724 0.553531 0.055 Uiso 1 1 calc R U . . .
 H16B H 1.019402 0.559615 0.743584 0.055 Uiso 1 1 calc R U . . .
 H16C H 1.040853 0.622502 0.637536 0.055 Uiso 1 1 calc R U . . .
 C1 C 0.5872(3) 0.25685(17) 1.0588(5) 0.0422(9) Uani 1 1 d . . . . .
 H1A H 0.632484 0.279779 1.126027 0.063 Uiso 1 1 calc R U . . .
 H1B H 0.611016 0.214597 1.029956 0.063 Uiso 1 1 calc R U . . .
 H1C H 0.530549 0.252157 1.122834 0.063 Uiso 1 1 calc R U . . .
 C12 C 0.8394(3) 0.3092(2) 0.8204(6) 0.0569(11) Uani 1 1 d . . . . .
 H12A H 0.878666 0.272187 0.841293 0.085 Uiso 1 1 calc R U . . .
 H12B H 0.778935 0.301623 0.869282 0.085 Uiso 1 1 calc R U . . .
 H12C H 0.866695 0.347143 0.871320 0.085 Uiso 1 1 calc R U . . .
 H18A H 0.676(3) 0.6282(18) 0.626(6) 0.044(11) Uiso 1 1 d . . . . .
 H18B H 0.687(3) 0.677(2) 0.459(5) 0.047(11) Uiso 1 1 d . . . . .

loop_
  _atom_site_aniso_label
  _atom_site_aniso_U_11
  _atom_site_aniso_U_22
  _atom_site_aniso_U_33
  _atom_site_aniso_U_23
  _atom_site_aniso_U_13
  _atom_site_aniso_U_12
 S2 0.0235(4) 0.0227(3) 0.0215(3) 0.0026(3) 0.0015(3) 0.0002(3)
 S1 0.0209(4) 0.0313(4) 0.0222(3) 0.0049(3) 0.0001(3) 0.0000(3)
 O4 0.0353(13) 0.0238(10) 0.0321(12) 0.0096(10) 0.0005(10) 0.0026(9)
 O6 0.0220(11) 0.0297(11) 0.0313(12) 0.0018(9) -0.0007(9) -0.0051(9)
 O1 0.0323(13) 0.0361(12) 0.0340(13) 0.0106(10) 0.0073(10) 0.0129(10)
 O2 0.0280(12) 0.0533(14) 0.0286(13) 0.0050(11) -0.0071(11) -0.0134(11)
 O3 0.0404(15) 0.0371(13) 0.0449(16) 0.0108(11) 0.0173(12) 0.0153(11)
 O5 0.0303(14) 0.0335(14) 0.076(2) 0.0170(13) -0.0167(14) -0.0026(10)
 N1 0.0238(14) 0.0252(12) 0.0248(12) 0.0010(11) 0.0060(12) -0.0030(10)
 C5 0.0176(15) 0.0243(15) 0.0240(15) 0.0026(12) -0.0007(12) -0.0015(11)
 C4 0.0377(19) 0.0259(15) 0.0246(16) -0.0036(13) 0.0020(14) 0.0025(13)
 C9 0.0239(16) 0.0215(15) 0.0243(16) 0.0054(11) 0.0035(12) -0.0014(12)
 C7 0.0266(16) 0.0276(15) 0.0205(15) -0.0021(12) 0.0001(13) 0.0003(12)
 C17 0.0224(15) 0.0217(14) 0.0292(16) 0.0031(12) -0.0005(14) -0.0009(12)
 C19 0.0282(17) 0.0197(14) 0.0264(16) 0.0015(11) -0.0003(13) -0.0029(12)
 C18 0.0320(19) 0.0280(16) 0.0336(19) 0.0025(14) 0.0057(15) 0.0010(14)
 C20 0.0278(18) 0.0269(15) 0.0275(17) 0.0024(12) 0.0008(13) -0.0021(13)
 C10 0.0213(16) 0.0260(15) 0.0300(17) 0.0053(13) 0.0014(13) -0.0002(13)
 C13 0.0236(16) 0.0283(15) 0.0243(16) 0.0018(13) 0.0006(12) -0.0013(13)
 C21 0.0340(19) 0.0303(16) 0.0300(17) 0.0008(14) 0.0041(15) -0.0030(14)
 C6 0.0261(16) 0.0200(14) 0.0274(16) 0.0001(12) 0.0024(13) 0.0024(12)
 C3 0.045(2) 0.0225(15) 0.0319(17) -0.0010(13) -0.0021(15) 0.0055(14)
 C24 0.0281(18) 0.0226(16) 0.0318(17) 0.0009(13) -0.0040(14) -0.0025(13)
 C8 0.0319(18) 0.0319(17) 0.0220(16) 0.0012(13) 0.0081(13) -0.0037(14)
 C2 0.0277(17) 0.0288(16) 0.0269(18) 0.0032(13) -0.0032(13) -0.0009(13)
 C14 0.0220(16) 0.0239(15) 0.0267(16) 0.0035(12) 0.0022(13) -0.0001(12)
 C23 0.039(2) 0.0282(16) 0.0297(17) 0.0028(13) -0.0066(15) -0.0024(14)
 C22 0.047(2) 0.0290(17) 0.0262(17) 0.0006(14) 0.0015(16) -0.0077(14)
 C15 0.0264(17) 0.0299(17) 0.0317(17) 0.0033(14) -0.0003(14) -0.0027(13)
 C11 0.055(2) 0.0281(18) 0.052(2) 0.0125(17) -0.0010(19) 0.0133(17)
 C16 0.0200(17) 0.0438(19) 0.046(2) 0.0031(17) -0.0022(15) -0.0050(14)
 C1 0.056(3) 0.0349(19) 0.0352(19) 0.0092(16) -0.0047(18) 0.0045(17)
 C12 0.059(3) 0.055(2) 0.056(2) 0.021(2) -0.019(2) 0.010(2)

_geom_special_details
;
 All esds (except the esd in the dihedral angle between two l.s. planes)
 are estimated using the full covariance matrix.  The cell esds are taken
 into account individually in the estimation of esds in distances, angles
 and torsion angles; correlations between esds in cell parameters are only
 used when they are defined by crystal symmetry.  An approximate (isotropic)
 treatment of cell esds is used for estimating esds involving l.s. planes.
;
loop_
  _geom_bond_atom_site_label_1
  _geom_bond_atom_site_label_2
  _geom_bond_distance
  _geom_bond_site_symmetry_2
  _geom_bond_publ_flag
 S2 N1 1.620(2) . ?
 S2 C9 1.799(3) . ?
 S2 C8 1.793(3) . ?
 S1 O1 1.445(2) . ?
 S1 O2 1.441(2) . ?
 S1 N1 1.610(3) . ?
 S1 C5 1.768(3) . ?
 O4 C10 1.325(4) . ?
 O4 C11 1.460(4) . ?
 O6 C15 1.333(4) . ?
 O6 C16 1.458(4) . ?
 O3 C10 1.204(4) . ?
 O5 C15 1.208(4) . ?
 C5 C4 1.392(4) . ?
 C5 C6 1.380(4) . ?
 C4 H4 0.9500 . ?
 C4 C3 1.378(5) . ?
 C9 C10 1.511(4) . ?
 C9 C13 1.498(4) . ?
 C9 C14 1.543(4) . ?
 C7 H7 0.9500 . ?
 C7 C6 1.390(4) . ?
 C7 C2 1.388(4) . ?
 C17 C19 1.493(5) . ?
 C17 C18 1.328(5) . ?
 C17 C14 1.516(4) . ?
 C19 C20 1.403(5) . ?
 C19 C24 1.398(4) . ?
 C18 H18A 0.96(5) . ?
 C18 H18B 1.00(4) . ?
 C20 H20 0.9500 . ?
 C20 C21 1.388(5) . ?
 C13 H13A 0.9900 . ?
 C13 H13B 0.9900 . ?
 C13 C14 1.513(4) . ?
 C21 H21 0.9500 . ?
 C21 C22 1.390(5) . ?
 C6 H6 0.9500 . ?
 C3 H3 0.9500 . ?
 C3 C2 1.395(5) . ?
 C24 H24 0.9500 . ?
 C24 C23 1.393(5) . ?
 C8 H8A 0.9800 . ?
 C8 H8B 0.9800 . ?
 C8 H8C 0.9800 . ?
 C2 C1 1.503(5) . ?
 C14 C15 1.502(4) . ?
 C23 H23 0.9500 . ?
 C23 C22 1.377(5) . ?
 C22 H22 0.9500 . ?
 C11 H11A 0.9900 . ?
 C11 H11B 0.9900 . ?
 C11 C12 1.474(6) . ?
 C16 H16A 0.9800 . ?
 C16 H16B 0.9800 . ?
 C16 H16C 0.9800 . ?
 C1 H1A 0.9800 . ?
 C1 H1B 0.9800 . ?
 C1 H1C 0.9800 . ?
 C12 H12A 0.9800 . ?
 C12 H12B 0.9800 . ?
 C12 H12C 0.9800 . ?

loop_
  _geom_angle_atom_site_label_1
  _geom_angle_atom_site_label_2
  _geom_angle_atom_site_label_3
  _geom_angle
  _geom_angle_site_symmetry_1
  _geom_angle_site_symmetry_3
  _geom_angle_publ_flag
 N1 S2 C9 104.90(14) . . ?
 N1 S2 C8 98.54(14) . . ?
 C8 S2 C9 104.34(15) . . ?
 O1 S1 N1 112.83(14) . . ?
 O1 S1 C5 107.70(14) . . ?
 O2 S1 O1 117.72(15) . . ?
 O2 S1 N1 106.14(14) . . ?
 O2 S1 C5 106.37(14) . . ?
 N1 S1 C5 105.22(14) . . ?
 C10 O4 C11 115.9(3) . . ?
 C15 O6 C16 115.4(3) . . ?
 S1 N1 S2 116.30(15) . . ?
 C4 C5 S1 119.0(2) . . ?
 C6 C5 S1 120.7(2) . . ?
 C6 C5 C4 120.3(3) . . ?
 C5 C4 H4 120.4 . . ?
 C3 C4 C5 119.2(3) . . ?
 C3 C4 H4 120.4 . . ?
 C10 C9 S2 114.0(2) . . ?
 C10 C9 C14 121.5(3) . . ?
 C13 C9 S2 114.0(2) . . ?
 C13 C9 C10 120.4(3) . . ?
 C13 C9 C14 59.6(2) . . ?
 C14 C9 S2 116.6(2) . . ?
 C6 C7 H7 119.4 . . ?
 C2 C7 H7 119.4 . . ?
 C2 C7 C6 121.2(3) . . ?
 C19 C17 C14 119.9(3) . . ?
 C18 C17 C19 121.3(3) . . ?
 C18 C17 C14 118.8(3) . . ?
 C20 C19 C17 123.3(3) . . ?
 C24 C19 C17 118.8(3) . . ?
 C24 C19 C20 117.9(3) . . ?
 C17 C18 H18A 122(2) . . ?
 C17 C18 H18B 117(2) . . ?
 H18A C18 H18B 120(3) . . ?
 C19 C20 H20 119.5 . . ?
 C21 C20 C19 120.9(3) . . ?
 C21 C20 H20 119.5 . . ?
 O4 C10 C9 111.3(3) . . ?
 O3 C10 O4 125.7(3) . . ?
 O3 C10 C9 122.9(3) . . ?
 C9 C13 H13A 117.6 . . ?
 C9 C13 H13B 117.6 . . ?
 C9 C13 C14 61.7(2) . . ?
 H13A C13 H13B 114.7 . . ?
 C14 C13 H13A 117.6 . . ?
 C14 C13 H13B 117.6 . . ?
 C20 C21 H21 119.9 . . ?
 C20 C21 C22 120.2(3) . . ?
 C22 C21 H21 119.9 . . ?
 C5 C6 C7 119.7(3) . . ?
 C5 C6 H6 120.1 . . ?
 C7 C6 H6 120.1 . . ?
 C4 C3 H3 119.1 . . ?
 C4 C3 C2 121.8(3) . . ?
 C2 C3 H3 119.1 . . ?
 C19 C24 H24 119.7 . . ?
 C23 C24 C19 120.7(3) . . ?
 C23 C24 H24 119.7 . . ?
 S2 C8 H8A 109.5 . . ?
 S2 C8 H8B 109.5 . . ?
 S2 C8 H8C 109.5 . . ?
 H8A C8 H8B 109.5 . . ?
 H8A C8 H8C 109.5 . . ?
 H8B C8 H8C 109.5 . . ?
 C7 C2 C3 117.8(3) . . ?
 C7 C2 C1 120.8(3) . . ?
 C3 C2 C1 121.3(3) . . ?
 C17 C14 C9 120.2(3) . . ?
 C13 C14 C9 58.69(19) . . ?
 C13 C14 C17 118.3(3) . . ?
 C15 C14 C9 114.3(3) . . ?
 C15 C14 C17 117.7(3) . . ?
 C15 C14 C13 114.3(3) . . ?
 C24 C23 H23 119.7 . . ?
 C22 C23 C24 120.6(3) . . ?
 C22 C23 H23 119.7 . . ?
 C21 C22 H22 120.2 . . ?
 C23 C22 C21 119.6(3) . . ?
 C23 C22 H22 120.2 . . ?
 O6 C15 C14 111.6(3) . . ?
 O5 C15 O6 123.8(3) . . ?
 O5 C15 C14 124.6(3) . . ?
 O4 C11 H11A 110.2 . . ?
 O4 C11 H11B 110.2 . . ?
 O4 C11 C12 107.5(3) . . ?
 H11A C11 H11B 108.5 . . ?
 C12 C11 H11A 110.2 . . ?
 C12 C11 H11B 110.2 . . ?
 O6 C16 H16A 109.5 . . ?
 O6 C16 H16B 109.5 . . ?
 O6 C16 H16C 109.5 . . ?
 H16A C16 H16B 109.5 . . ?
 H16A C16 H16C 109.5 . . ?
 H16B C16 H16C 109.5 . . ?
 C2 C1 H1A 109.5 . . ?
 C2 C1 H1B 109.5 . . ?
 C2 C1 H1C 109.5 . . ?
 H1A C1 H1B 109.5 . . ?
 H1A C1 H1C 109.5 . . ?
 H1B C1 H1C 109.5 . . ?
 C11 C12 H12A 109.5 . . ?
 C11 C12 H12B 109.5 . . ?
 C11 C12 H12C 109.5 . . ?
 H12A C12 H12B 109.5 . . ?
 H12A C12 H12C 109.5 . . ?
 H12B C12 H12C 109.5 . . ?

loop_
  _geom_torsion_atom_site_label_1
  _geom_torsion_atom_site_label_2
  _geom_torsion_atom_site_label_3
  _geom_torsion_atom_site_label_4
  _geom_torsion
  _geom_torsion_site_symmetry_1
  _geom_torsion_site_symmetry_2
  _geom_torsion_site_symmetry_3
  _geom_torsion_site_symmetry_4
  _geom_torsion_publ_flag
 S2 C9 C10 O4 -115.4(3) . . . . ?
 S2 C9 C10 O3 62.2(4) . . . . ?
 S2 C9 C13 C14 -107.9(2) . . . . ?
 S2 C9 C14 C17 -3.2(4) . . . . ?
 S2 C9 C14 C13 103.5(3) . . . . ?
 S2 C9 C14 C15 -151.9(2) . . . . ?
 S1 C5 C4 C3 -178.3(3) . . . . ?
 S1 C5 C6 C7 177.4(2) . . . . ?
 O1 S1 N1 S2 10.7(2) . . . . ?
 O1 S1 C5 C4 174.3(3) . . . . ?
 O1 S1 C5 C6 -3.6(3) . . . . ?
 O2 S1 N1 S2 141.09(18) . . . . ?
 O2 S1 C5 C4 47.3(3) . . . . ?
 O2 S1 C5 C6 -130.6(3) . . . . ?
 N1 S2 C9 C10 45.3(2) . . . . ?
 N1 S2 C9 C13 -98.2(2) . . . . ?
 N1 S2 C9 C14 -164.9(2) . . . . ?
 N1 S1 C5 C4 -65.1(3) . . . . ?
 N1 S1 C5 C6 117.0(3) . . . . ?
 C5 S1 N1 S2 -106.41(18) . . . . ?
 C5 C4 C3 C2 0.9(5) . . . . ?
 C4 C5 C6 C7 -0.5(5) . . . . ?
 C4 C3 C2 C7 -0.5(5) . . . . ?
 C4 C3 C2 C1 178.8(4) . . . . ?
 C9 S2 N1 S1 96.86(19) . . . . ?
 C9 C13 C14 C17 110.0(3) . . . . ?
 C9 C13 C14 C15 -104.7(3) . . . . ?
 C9 C14 C15 O6 156.9(3) . . . . ?
 C9 C14 C15 O5 -24.0(5) . . . . ?
 C17 C19 C20 C21 -177.2(3) . . . . ?
 C17 C19 C24 C23 177.7(3) . . . . ?
 C17 C14 C15 O6 7.4(4) . . . . ?
 C17 C14 C15 O5 -173.4(3) . . . . ?
 C19 C17 C14 C9 -72.8(4) . . . . ?
 C19 C17 C14 C13 -141.1(3) . . . . ?
 C19 C17 C14 C15 74.8(4) . . . . ?
 C19 C20 C21 C22 -1.5(5) . . . . ?
 C19 C24 C23 C22 0.5(5) . . . . ?
 C18 C17 C19 C20 144.6(3) . . . . ?
 C18 C17 C19 C24 -35.8(4) . . . . ?
 C18 C17 C14 C9 108.0(4) . . . . ?
 C18 C17 C14 C13 39.7(4) . . . . ?
 C18 C17 C14 C15 -104.4(4) . . . . ?
 C20 C19 C24 C23 -2.8(4) . . . . ?
 C20 C21 C22 C23 -0.9(5) . . . . ?
 C10 O4 C11 C12 151.7(3) . . . . ?
 C10 C9 C13 C14 111.0(3) . . . . ?
 C10 C9 C14 C17 144.1(3) . . . . ?
 C10 C9 C14 C13 -109.2(3) . . . . ?
 C10 C9 C14 C15 -4.6(4) . . . . ?
 C13 C9 C10 O4 25.6(4) . . . . ?
 C13 C9 C10 O3 -156.7(3) . . . . ?
 C13 C9 C14 C17 -106.7(3) . . . . ?
 C13 C9 C14 C15 104.6(3) . . . . ?
 C13 C14 C15 O6 -138.0(3) . . . . ?
 C13 C14 C15 O5 41.1(5) . . . . ?
 C6 C5 C4 C3 -0.4(5) . . . . ?
 C6 C7 C2 C3 -0.4(5) . . . . ?
 C6 C7 C2 C1 -179.7(3) . . . . ?
 C24 C19 C20 C21 3.3(5) . . . . ?
 C24 C23 C22 C21 1.4(5) . . . . ?
 C8 S2 N1 S1 -155.74(19) . . . . ?
 C8 S2 C9 C10 -57.8(2) . . . . ?
 C8 S2 C9 C13 158.7(2) . . . . ?
 C8 S2 C9 C14 92.0(2) . . . . ?
 C2 C7 C6 C5 0.9(5) . . . . ?
 C14 C9 C10 O4 96.5(3) . . . . ?
 C14 C9 C10 O3 -85.9(4) . . . . ?
 C14 C17 C19 C20 -34.5(4) . . . . ?
 C14 C17 C19 C24 145.0(3) . . . . ?
 C11 O4 C10 O3 10.2(5) . . . . ?
 C11 O4 C10 C9 -172.3(3) . . . . ?
 C16 O6 C15 O5 3.0(5) . . . . ?
 C16 O6 C15 C14 -177.9(3) . . . . ?

_shelx_res_file
;
TITL pna21_fullfull_a.res in Pna2(1)
    pna21_fullfull.res
    created by SHELXL-2019/1 at 10:46:29 on 20-Oct-2025
REM Old TITL Pna21_fullfull in Pna2(1)
REM SHELXT solution in Pna2(1): R1 0.082, Rweak 0.012, Alpha 0.001
REM <I/s> 0.544 for 175 systematic absences, Orientation as input
REM Flack x = 0.309 ( 0.023 ) from 1899 Parsons' quotients
REM Formula found by SHELXT: C23 N O7 S2
CELL 0.71073 14.6321 20.9779 8.0134 90 90 90
ZERR 4 0.0005 0.0006 0.0002 0 0 0
LATT -1
SYMM -X,-Y,0.5+Z
SYMM 0.5+X,0.5-Y,+Z
SYMM 0.5-X,0.5+Y,0.5+Z
SFAC C H N O S
UNIT 96 108 4 24 8

L.S. 4
PLAN  5
SIZE 0.304 0.304 0.628
TEMP -173.15
CONF
list 4
MORE -1
BOND $H
fmap 2
acta
REM <olex2.extras>
REM <HklSrc "%.\\pna21_fullfull.hkl">
REM </olex2.extras>

WGHT    0.034700    1.044100
EXTI    0.008585
FVAR       0.64842
S2    5    0.649298    0.473906    0.312757    11.00000    0.02348    0.02269 =
         0.02148    0.00255    0.00154    0.00025
S1    5    0.503662    0.403577    0.425175    11.00000    0.02088    0.03128 =
         0.02220    0.00491    0.00011    0.00004
O4    4    0.773167    0.375396    0.614368    11.00000    0.03529    0.02377 =
         0.03214    0.00957    0.00045    0.00261
O6    4    0.921157    0.581440    0.577982    11.00000    0.02204    0.02967 =
         0.03132    0.00176   -0.00068   -0.00507
O1    4    0.471415    0.466192    0.471901    11.00000    0.03231    0.03606 =
         0.03395    0.01062    0.00726    0.01295
O2    4    0.442285    0.363117    0.332594    11.00000    0.02799    0.05325 =
         0.02861    0.00501   -0.00707   -0.01342
O3    4    0.834963    0.390659    0.360238    11.00000    0.04040    0.03707 =
         0.04485    0.01076    0.01726    0.01525
O5    4    0.906572    0.478790    0.651475    11.00000    0.03030    0.03355 =
         0.07559    0.01702   -0.01665   -0.00264
N1    3    0.597380    0.405738    0.320063    11.00000    0.02378    0.02522 =
         0.02478    0.00103    0.00595   -0.00298
C5    1    0.530764    0.361998    0.610565    11.00000    0.01761    0.02430 =
         0.02399    0.00256   -0.00074   -0.00148
C4    1    0.555881    0.298109    0.600363    11.00000    0.03773    0.02594 =
         0.02465   -0.00364    0.00204    0.00247
AFIX  43
H4    2    0.559940    0.277529    0.495021    11.00000   -1.20000
AFIX   0
C9    1    0.734965    0.469665    0.473486    11.00000    0.02393    0.02148 =
         0.02434    0.00543    0.00345   -0.00136
C7    1    0.542419    0.357284    0.908412    11.00000    0.02663    0.02762 =
         0.02055   -0.00208    0.00007    0.00028
AFIX  43
H7    2    0.537052    0.377729    1.013739    11.00000   -1.20000
AFIX   0
C17   1    0.753794    0.594696    0.438975    11.00000    0.02243    0.02173 =
         0.02922    0.00308   -0.00054   -0.00090
C19   1    0.787282    0.607045    0.265925    11.00000    0.02816    0.01972 =
         0.02641    0.00151   -0.00030   -0.00292
C18   1    0.702650    0.637004    0.519327    11.00000    0.03197    0.02801 =
         0.03357    0.00249    0.00569    0.00096
C20   1    0.872891    0.586724    0.207837    11.00000    0.02784    0.02693 =
         0.02750    0.00236    0.00081   -0.00208
AFIX  43
H20   2    0.911255    0.562256    0.278861    11.00000   -1.20000
AFIX   0
C10   1    0.788087    0.407875    0.475146    11.00000    0.02135    0.02596 =
         0.03003    0.00534    0.00136   -0.00022
C13   1    0.707627    0.500997    0.633844    11.00000    0.02364    0.02827 =
         0.02432    0.00176    0.00057   -0.00133
AFIX  23
H13A  2    0.728138    0.480885    0.739144    11.00000   -1.20000
H13B  2    0.646326    0.520869    0.639102    11.00000   -1.20000
AFIX   0
C21   1    0.902333    0.601873    0.047998    11.00000    0.03405    0.03035 =
         0.02999    0.00076    0.00406   -0.00296
AFIX  43
H21   2    0.961097    0.588623    0.011422    11.00000   -1.20000
AFIX   0
C6    1    0.524332    0.391626    0.763861    11.00000    0.02606    0.02002 =
         0.02743    0.00006    0.00237    0.00244
AFIX  43
H6    2    0.507611    0.435310    0.770541    11.00000   -1.20000
AFIX   0
C3    1    0.574785    0.265084    0.744993    11.00000    0.04463    0.02246 =
         0.03186   -0.00097   -0.00212    0.00551
AFIX  43
H3    2    0.592808    0.221666    0.737759    11.00000   -1.20000
AFIX   0
C24   1    0.730681    0.640068    0.155061    11.00000    0.02806    0.02255 =
         0.03178    0.00091   -0.00405   -0.00253
AFIX  43
H24   2    0.671276    0.652697    0.189638    11.00000   -1.20000
AFIX   0
C8    1    0.711614    0.462220    0.122485    11.00000    0.03194    0.03188 =
         0.02200    0.00117    0.00805   -0.00369
AFIX 137
H8A   2    0.740460    0.420062    0.123778    11.00000   -1.50000
H8B   2    0.758804    0.495138    0.112212    11.00000   -1.50000
H8C   2    0.669631    0.465076    0.027492    11.00000   -1.50000
AFIX   0
C2    1    0.568175    0.293677    0.901747    11.00000    0.02766    0.02883 =
         0.02689    0.00325   -0.00322   -0.00087
C14   1    0.779215    0.533226    0.526933    11.00000    0.02204    0.02393 =
         0.02675    0.00351    0.00217   -0.00011
C23   1    0.760497    0.654645   -0.005590    11.00000    0.03923    0.02821 =
         0.02966    0.00281   -0.00662   -0.00236
AFIX  43
H23   2    0.721419    0.677400   -0.079173    11.00000   -1.20000
AFIX   0
C22   1    0.846068    0.636379   -0.058706    11.00000    0.04660    0.02898 =
         0.02615    0.00061    0.00153   -0.00769
AFIX  43
H22   2    0.866527    0.647282   -0.167538    11.00000   -1.20000
AFIX   0
C15   1    0.875053    0.526893    0.591903    11.00000    0.02639    0.02992 =
         0.03174    0.00335   -0.00026   -0.00265
C11   1    0.830108    0.319053    0.639118    11.00000    0.05497    0.02808 =
         0.05166    0.01252   -0.00097    0.01331
AFIX  23
H11A  2    0.890961    0.325549    0.587862    11.00000   -1.20000
H11B  2    0.801254    0.281364    0.586655    11.00000   -1.20000
AFIX   0
C16   1    1.016110    0.579131    0.632635    11.00000    0.02003    0.04376 =
         0.04639    0.00305   -0.00223   -0.00503
AFIX 137
H16A  2    1.051917    0.553724    0.553531    11.00000   -1.50000
H16B  2    1.019402    0.559615    0.743584    11.00000   -1.50000
H16C  2    1.040853    0.622502    0.637536    11.00000   -1.50000
AFIX   0
C1    1    0.587212    0.256850    1.058799    11.00000    0.05640    0.03491 =
         0.03522    0.00917   -0.00466    0.00447
AFIX 137
H1A   2    0.632484    0.279779    1.126027    11.00000   -1.50000
H1B   2    0.611016    0.214597    1.029956    11.00000   -1.50000
H1C   2    0.530549    0.252157    1.122834    11.00000   -1.50000
AFIX   0
C12   1    0.839378    0.309174    0.820446    11.00000    0.05945    0.05508 =
         0.05620    0.02106   -0.01856    0.00951
AFIX 137
H12A  2    0.878666    0.272187    0.841293    11.00000   -1.50000
H12B  2    0.778935    0.301623    0.869282    11.00000   -1.50000
H12C  2    0.866695    0.347143    0.871320    11.00000   -1.50000
AFIX   0
H18A  2    0.675894    0.628173    0.625739    11.00000    0.04380
H18B  2    0.686745    0.677381    0.458796    11.00000    0.04742
HKLF 4


REM  pna21_fullfull_a.res in Pna2(1)
REM wR2 = 0.0764, GooF = S = 1.056, Restrained GooF = 1.056 for all data
REM R1 = 0.0295 for 4226 Fo > 4sig(Fo) and 0.0350 for all 4515 data
REM 311 parameters refined using 1 restraints

END

WGHT      0.0347      1.0437

REM Highest difference peak  0.532,  deepest hole -0.207,  1-sigma level  0.041
Q1    1   0.3781  0.2321  1.2165  11.00000  0.05    0.53
Q2    1   0.6160  0.5222  0.3162  11.00000  0.05    0.18
Q3    1   0.5109  0.3835  0.5329  11.00000  0.05    0.18
Q4    1   0.4183  0.4009  0.3521  11.00000  0.05    0.17
Q5    1   0.7637  0.4984  0.4714  11.00000  0.05    0.15
;
_shelx_res_checksum                37754
_shelx_hkl_file
;
   0   0   1    0.00    0.30
   0   0   1   -0.10    1.30
   0   0  -1   -0.40    0.30
   0   0  -1    0.40    1.40
   0   0  -2 2428.46   63.09
   0   0  -2 2414.16   61.19
   0   0  -2 2327.37   67.39
   0   0   2 2431.36   67.49
   0   0   2 2482.75   62.99
   0   0  -3    1.30    1.30
   0   0   3    4.00    4.30
   0   0  -3    4.20    3.70
   0   0  -3    0.40    0.80
   0   0   4 1897.01   52.89
   0   0  -4 1919.91   54.29
   0   0  -4 1919.91   60.89
   0   0  -4 1902.41   51.49
   0   0   4 1946.51   60.39
   0   0  -5    4.20    2.30
   0   0   5    3.00    4.40
   0   0  -5    0.80    1.50
   0   0   5   -2.20    1.30
   0   0  -5   -3.50    3.70
   0   0   6 2332.37   71.39
   0   0   6 2299.67   65.09
   0   0  -6 2305.37   66.89
   0   0  -6 2190.48   72.09
   0   0  -6 2373.76   64.89
   0   0  -7    4.80    3.30
   0   0   7    1.10    2.40
   0   0  -7   -3.00    2.10
   0   0  -7   -1.70    5.10
   0   0   7   -6.80    4.40
   0   0   8  111.19    9.40
   0   0  -8  147.89   11.40
   0   0  -8  124.49   10.80
   0   0   8  122.79   10.30
   0   0  -8  134.99   11.50
   0   0  -9   -3.00    4.00
   0   0  -9   -7.40    3.20
  -1   0   1   -0.20    0.80
   1   0  -1   -0.40    0.70
   1   0  -1   -2.00    2.60
  -1   0   1    0.60    0.80
  -1   0   1   -1.90    2.50
   1   0  -1    0.00    0.60
  -1   0   2    2.20    4.90
  -1   0   2    0.60    1.00
  -1   0   2   -0.50    0.80
   1   0   2    0.90    0.90
   1   0  -2    0.70    1.10
   1   0  -2    0.40    1.30
   1   0  -2   -2.10    3.90
  -1   0  -2    1.00    0.90
  -1   0   3    0.00    0.60
  -1   0  -3   -0.20    1.10
  -1   0   3   -2.80    5.00
   1   0  -3    5.00    4.80
   1   0  -3    1.00    1.50
   1   0  -3   -0.20    1.60
  -1   0   3    1.50    0.70
  -1   0   3    0.70    1.40
  -1   0  -4    2.80    2.00
  -1   0   4   -0.10    1.90
   1   0  -4    1.80    2.20
   1   0   4   -0.60    1.30
   1   0   4   -1.90    3.00
   1   0  -4    0.00    2.10
  -1   0  -4    1.20    3.40
   1   0  -4   -0.20    6.80
  -1   0   4    0.10    6.50
   1   0  -5    1.30    1.50
  -1   0  -5    0.30    1.10
   1   0   5   -1.00    1.60
   1   0   5   -1.00    2.70
   1   0  -5    1.30    6.20
  -1   0   5    0.70    1.60
  -1   0   5    2.40    6.10
  -1   0  -5   -0.70    1.60
  -1   0  -5    1.70    3.30
   1   0  -5   -0.10    2.20
  -1   0  -6   -1.50    3.00
   1   0  -6   -4.30    6.30
   1   0  -6    2.90    2.50
  -1   0   6   -2.20    2.00
  -1   0   6    1.60    6.20
   1   0   6   -4.20    2.30
   1   0  -6    1.30    2.30
  -1   0  -6    0.70    2.00
   1   0   6   -1.00    2.20
  -1   0  -6    2.30    2.10
  -1   0   7    6.90    5.80
  -1   0   7   -1.90    1.90
   1   0  -7    2.90    3.30
  -1   0  -7    2.30    2.90
  -1   0  -7    0.80    1.80
   1   0  -7    3.20    7.10
   1   0  -7   -1.80    3.30
  -1   0  -7   -1.40    2.50
  -1   0   8   -2.60    2.50
   1   0  -8   -4.50    4.10
  -1   0  -8   -1.20    2.60
  -1   0   8   -3.40    5.70
   1   0  -8    5.50    3.50
   1   0  -8   -3.30    7.20
  -1   0  -8    2.40    3.20
   1   0  -9   -0.10    3.30
  -1   0   9   -3.20    2.70
   1   0  -9   -7.10    5.60
   1   0  -9   -2.00    4.50
  -1   0   9   -5.60    5.20
  -1   0  -9    3.80    3.80
   2   0   0    1.00    2.90
  -2   0   0    0.50    1.10
  -2   0   0    0.20    2.80
   2   0   0   -0.20    1.00
   2   0   1 1372.26   40.60
   2   0  -1 1357.66   38.50
  -2   0   1 1412.06   47.80
  -2   0  -1 1400.36   40.60
  -2   0   1 1420.56   38.30
   2   0  -1 1406.56   38.30
  -2   0   1 1347.77   38.40
   2   0  -1 1384.56   47.50
   2   0  -2 1131.79   32.80
   2   0  -2 1152.68   43.40
  -2   0   2 1072.79   42.60
  -2   0   2 1077.19   31.90
  -2   0   2 1110.09   32.20
   2   0  -2 1147.79   32.60
  -2   0   3  540.25   17.70
   2   0  -3  565.84   19.60
  -2   0  -3  549.54   17.90
  -2   0   3  594.64   30.90
   2   0  -3  537.45   19.60
   2   0  -3  588.24   30.90
  -2   0   3  563.44   19.10
  -2   0   4  211.18   10.50
  -2   0   4  221.38   20.70
   2   0  -4  221.78   11.40
   2   0  -4  201.68   20.50
   2   0  -4  226.58   11.80
  -2   0  -4  220.18   10.00
  -2   0   4  205.28    7.90
  -2   0   4  204.38    7.50
  -2   0   5 1878.91   69.99
   2   0  -5 1917.01   55.79
  -2   0  -5 1902.01   53.89
   2   0  -5 1793.12   69.99
   2   0  -5 1845.72   55.49
  -2   0   5 1865.21   54.09
  -2   0   6 1630.04   49.20
  -2   0  -6 1647.44   49.40
   2   0  -6 1566.94   65.09
   2   0  -6 1653.03   51.19
  -2   0  -6 1659.63   43.60
  -2   0   6 1636.64   64.59
   2   0  -6 1535.75   50.49
  -2   0  -7  584.44   24.10
   2   0  -7  572.34   25.20
  -2   0  -7  625.34   20.40
   2   0  -7  588.64   36.40
  -2   0   7  590.84   23.50
   2   0  -7  607.94   26.00
  -2   0   7  603.84   35.40
   2   0  -8  265.47   24.80
  -2   0  -8  256.77   15.40
   2   0  -8  253.07   17.10
  -2   0   8  246.78   22.10
  -2   0  -8  288.37   13.40
  -2   0   8  246.48   14.20
   2   0  -8  249.08   16.30
  -2   0   9  302.87   16.60
  -2   0  -9  290.17   15.20
  -2   0  -9  304.57   18.20
   2   0  -9  306.97   19.70
   2   0  -9  321.97   21.50
  -2   0   9  262.27   23.30
   2   0  -9  320.67   25.20
  -3   0   0    0.80    2.10
   3   0   0   -1.30    5.30
   3   0   0   -0.30    2.00
  -3   0   0   -1.70    5.90
  -3   0   1   -0.70    2.30
   3   0  -1    2.00    1.80
  -3   0  -1   -0.90    1.30
   3   0   1   -2.00    4.00
  -3   0   1   -3.50    5.80
   3   0  -1    0.00    2.50
  -3   0  -1   -1.50    4.50
  -3   0   1    3.30    2.20
   3   0  -1    0.90    6.90
  -3   0   2    0.60    1.60
  -3   0  -2    0.60    2.40
   3   0  -2   -2.50    1.80
   3   0   2   -2.20    2.10
   3   0  -2   -5.10    5.50
  -3   0   2   -6.00    4.70
  -3   0   2    1.00    1.20
   3   0  -2    0.80    1.40
  -3   0   3    0.40    2.60
   3   0  -3    1.60    8.40
  -3   0   3   -6.60    9.80
  -3   0   3   -1.20    1.70
  -3   0  -3    1.70    1.40
   3   0  -3   -2.90    3.30
   3   0  -3    0.60    2.20
   3   0  -4   -1.50    1.50
  -3   0  -4    2.30    1.60
   3   0  -4   -4.40    6.90
  -3   0   4    3.20    2.30
  -3   0   4   -1.10    8.30
  -3   0   4   -1.90    1.70
   3   0  -4    5.30    3.40
   3   0  -5   -0.30    2.40
  -3   0   5    1.20    1.90
  -3   0   5    0.80    1.20
   3   0  -5    2.90    2.10
  -3   0   5    8.80    8.60
   3   0  -5   -1.00    6.90
  -3   0  -5    5.30    2.20
  -3   0   6    4.40    7.90
  -3   0   6    0.30    2.00
   3   0  -6    3.70    2.50
   3   0  -6    4.80   10.20
   3   0  -6    0.70    3.50
  -3   0  -6    1.30    2.10
  -3   0   7    2.00    2.40
   3   0  -7    5.60    4.30
  -3   0  -7    0.20    1.60
   3   0  -7   -0.20   12.60
  -3   0  -7   -2.30    2.10
   3   0  -7    2.10    2.80
  -3   0   7    8.10    9.80
  -3   0  -8   -3.60    2.80
   3   0  -8    5.30    5.30
   3   0  -8   -2.80    3.40
   3   0  -8   -1.20   10.40
  -3   0   8  -11.60    9.30
   3   0  -9   -3.80    3.20
   3   0  -9   -2.10    9.30
  -3   0  -9   -5.10    2.90
   3   0  -9    2.20    5.70
  -3   0   9  -11.20    8.40
  -3   0   9   -3.60    3.40
  -4   0   0 2229.48   72.99
   4   0   0 2095.39   71.89
   4   0   0 2200.58   59.59
   4   0   1 3506.15  102.99
  -4   0   1 3399.06   93.79
  -4   0  -1 3770.72   91.99
  -4   0  -1 3582.94  103.19
  -4   0   1 3570.74  110.39
   4   0  -1 3238.08  108.29
   4   0  -1 3538.55   94.39
  -4   0   1 3425.76   94.29
   4   0  -1 3555.94   94.09
   4   0  -2 5269.17  137.59
  -4   0  -2 5316.77  140.69
   4   0   2 5242.68  140.89
   4   0  -2 4909.81  154.48
  -4   0   2 5205.88  136.29
  -4   0   2 5091.19  136.79
  -4   0   2 5277.57  156.58
   4   0  -2 5189.08  137.09
   4   0  -3  163.38   10.60
   4   0  -3  151.38   11.20
   4   0  -3  144.09   22.40
   4   0   3  160.18    9.90
  -4   0   3  158.48   10.40
  -4   0  -3  171.58    9.00
  -4   0   3  159.08   21.90
  -4   0   3  168.98   10.00
  -4   0   4 3548.64   97.09
   4   0  -4 3562.64  100.39
   4   0  -4 3489.85  121.39
  -4   0   4 3728.83  123.09
  -4   0   4 3615.24   98.39
  -4   0  -4 3628.84   95.89
   4   0  -4 3609.04   99.49
  -4   0  -5  204.88   10.80
  -4   0   5  201.58   10.20
  -4   0   5  210.68   12.10
   4   0  -5  184.48   23.10
   4   0  -5  236.88   14.30
   4   0  -5  214.68   13.10
  -4   0   5  242.78   25.20
   4   0  -6  966.80   37.80
  -4   0   6 1013.10   29.10
  -4   0   6  976.70   28.50
   4   0  -6  977.40   54.69
   4   0  -6 1002.60   36.80
  -4   0   6 1174.08   58.09
  -4   0   6 1020.30   35.00
  -4   0  -6 1014.70   34.00
   4   0  -7   85.79   11.30
  -4   0   7  101.09    9.20
   4   0  -7   85.69   10.20
  -4   0  -7   89.09    8.70
  -4   0   7  100.99   23.10
   4   0  -8  487.05   25.40
  -4   0  -8  587.34   24.50
  -4   0   8  516.75   23.40
  -4   0   8  530.85   39.30
  -4   0  -9   83.69    6.90
  -4   0  -9   97.89    9.70
  -4   0   9   70.59   19.60
   4   0  -9  101.29   21.40
   4   0  -9  100.19   13.40
   4   0  -9   82.79   11.00
  -4   0   9  106.09   10.50
  -5   0   0    3.90    2.60
   5   0   0   -0.50    2.10
   5   0   0   -3.00    5.10
  -5   0   0    7.60    7.00
  -5   0   1    2.60    2.10
   5   0   1    4.00    5.50
   5   0  -1    0.90    6.80
  -5   0  -1    5.50    6.10
   5   0  -1    1.70    2.80
  -5   0   1    0.40    2.80
  -5   0   1   -4.60    6.50
   5   0  -2    3.70    9.80
   5   0  -2   -3.40    4.00
  -5   0  -2    4.80    7.10
  -5   0   2   -1.50   11.00
  -5   0   2    0.60    2.00
   5   0   2    1.90    6.30
   5   0  -2   -3.70    2.60
  -5   0   2   -0.30    3.30
  -5   0  -2   -1.50    2.40
  -5   0   3   -0.90    3.50
   5   0  -3    6.70    3.30
  -5   0   3    1.50    2.50
  -5   0  -3   -0.20    5.40
   5   0  -3    2.30    3.80
   5   0  -3   -1.60   10.20
  -5   0   3    7.60    9.80
   5   0   3    4.40    5.20
   5   0  -4    3.50    2.90
  -5   0  -4    0.80    1.40
  -5   0   4   -0.30    1.80
   5   0  -4   -2.40    3.70
  -5   0   4    6.50    9.00
   5   0  -4    0.30    9.80
  -5   0   4    3.70    3.10
   5   0  -5    1.10    4.00
  -5   0   5   -1.50    2.10
  -5   0   5   16.30   10.70
  -5   0  -5    0.60    1.70
  -5   0   5    1.50    2.30
   5   0  -5   -0.80   10.90
   5   0  -5   -0.90    2.60
  -5   0   6    7.10   12.70
  -5   0   6    3.70    2.60
   5   0  -6  -10.40    9.30
  -5   0   6    1.40    2.50
   5   0  -6   -3.80    3.20
   5   0  -6   -6.90    4.30
  -5   0   7   -0.10    1.20
   5   0  -7    4.90    4.80
  -5   0  -7   -0.70    2.10
  -5   0   7  -15.50    9.80
  -5   0   7    0.60    2.80
   5   0  -7    3.40    3.50
  -5   0   8   -9.00   13.10
  -5   0   8    2.50    3.80
   5   0  -8   -7.10    4.60
   5   0  -8   -1.70    3.60
  -5   0  -9   -5.00    2.80
  -5   0   9    3.20    4.70
  -5   0   9  -14.80   10.20
   5   0  -9   -2.50    3.90
   5   0  -9    1.50    6.70
   5   0  -9    7.10   12.20
  -6   0   0  235.18   23.90
   6   0   0  227.88   12.10
   6   0   0  204.38   21.30
  -6   0   0  240.48   13.10
   6   0   1 4100.79  129.29
  -6   0  -1 4103.39  129.09
   6   0  -1 4195.68  136.69
  -6   0   1 4239.18  137.09
   6   0  -1 4169.18  114.19
  -6   0   1 4333.87  114.59
  -6   0   1 4223.48  114.79
  -6   0  -1 4219.18  112.19
   6   0  -2 3323.17   96.49
   6   0  -2 3226.88  118.89
  -6   0   2 3516.25  123.99
   6   0  -2 3419.36   95.99
  -6   0  -2 3743.83  107.89
  -6   0   2 3434.46   95.89
  -6   0  -2 3606.64   92.59
  -6   0   2 3369.86   96.39
   6   0   2 3286.47  105.99
   6   0  -3  561.14   40.70
   6   0  -3  567.94   25.40
  -6   0   3  591.54   42.00
  -6   0  -3  638.84   28.50
  -6   0  -3  611.54   19.40
   6   0   3  551.44   27.30
   6   0  -3  600.44   24.60
  -6   0   3  591.44   24.80
  -6   0   3  617.34   24.40
   6   0  -4  290.97   29.30
  -6   0   4  284.17   15.50
  -6   0   4  269.67   30.30
   6   0   4  275.77   13.10
   6   0  -4  280.17   15.80
  -6   0   4  285.77   15.50
  -6   0  -4  285.27   12.80
   6   0  -4  293.07   17.40
  -6   0   5  663.93   27.10
   6   0  -5  704.33   28.80
   6   0  -5  678.43   30.10
   6   0  -5  575.84   44.50
  -6   0   5  637.94   46.90
  -6   0   5  681.83   26.40
  -6   0  -5  733.93   25.10
  -6   0   6  188.18   13.10
  -6   0  -6  195.68   11.60
   6   0  -6  207.88   15.20
   6   0  -6  196.48   31.30
   6   0  -6  201.78   17.00
  -6   0   6  213.18   31.10
  -6   0   6  202.98   12.10
  -6   0   7   58.89   18.70
   6   0  -7   96.99   13.10
  -6   0   7   83.19    6.90
  -6   0  -7   86.59    8.40
   6   0  -7  101.89   11.20
  -6   0   7   88.29    7.80
  -6   0   7  103.39    9.90
  -6   0  -8  181.28   12.90
  -6   0   8  187.18   13.90
   6   0  -8  206.08   18.40
   6   0  -8  180.08   30.50
   6   0  -8  179.78   15.50
  -6   0   8  168.78   29.50
   6   0  -9   58.59   18.70
   6   0  -9   39.00    9.60
  -6   0   9   15.80   13.20
  -6   0  -9   66.39    9.40
  -6   0   9   40.80    7.70
   6   0  -9   19.10    8.20
  -7   0   0   -0.40    9.40
   7   0   0    1.30    3.80
   7   0   0  -11.00   10.80
  -7   0   0    1.30    4.10
  -7   0  -1   -0.90    8.30
   7   0  -1    0.60    4.00
  -7   0  -1    1.20    3.90
  -7   0   1   -4.00    3.70
  -7   0   1   -6.00   13.10
   7   0   1    0.70   11.90
  -7   0   1    2.30    3.80
   7   0  -1    0.60    8.70
   7   0   2   11.50    9.70
   7   0  -2   -8.30   14.60
  -7   0  -2    5.80    9.60
  -7   0   2    3.60    3.60
  -7   0  -2    1.60    3.40
  -7   0   2    2.50   12.30
   7   0  -2   -1.00    3.80
  -7   0   2    1.40    3.80
   7   0  -3    0.40    4.40
  -7   0  -3   -1.10    2.10
   7   0  -3   -1.40    2.70
  -7   0   3    1.20   10.60
   7   0   3   -0.20    5.50
   7   0  -3   -1.40   10.00
  -7   0  -3    7.30    6.20
  -7   0   3   -0.50    3.10
  -7   0   3    3.00    3.20
  -7   0   4   22.00   13.70
  -7   0  -4   -0.50    4.70
   7   0  -4    5.10    3.30
  -7   0   4    0.90    3.00
   7   0  -4    1.30   10.20
  -7   0   4    4.40    2.80
  -7   0  -4    0.50    2.10
   7   0  -4    8.20    4.50
   7   0   4    4.20    4.00
  -7   0   5    0.20    2.60
   7   0  -5    1.30    3.60
  -7   0  -5   -1.70    1.70
  -7   0  -5   -2.30    1.40
  -7   0   5   -3.00    3.10
   7   0  -5   -4.30   12.10
  -7   0   5    6.90   13.80
   7   0  -5    3.80    5.10
  -7   0   6    0.00    3.30
   7   0  -6  -21.90    8.00
  -7   0  -6    2.80    1.70
   7   0  -6   -1.10    4.00
  -7   0  -6    0.70    2.20
   7   0  -6  -27.50    9.90
  -7   0   6   -0.10   12.90
  -7   0   6    0.20    3.40
  -7   0   7   -2.10    3.00
  -7   0  -7    2.00    2.60
  -7   0   7    4.60    3.50
  -7   0   7   -8.20   14.60
   7   0  -7   -6.40    4.90
   7   0  -8    6.50    6.80
  -7   0   8   -2.90    1.70
   7   0  -8    5.20    5.60
   7   0  -8   -2.20   10.40
  -7   0   8   -4.20    2.00
  -7   0   8    0.00    3.70
  -7   0   8  -24.10   14.00
   8   0   0  337.27   17.00
   8   0   0  332.57   32.00
  -8   0   0  349.67   18.50
  -8   0   0  392.96   33.30
  -8   0   0  378.76   19.10
  -8   0  -1 1034.50   52.19
   8   0  -1  932.41   54.79
  -8   0  -1  965.70   34.40
  -8   0   1 1001.40   36.50
   8   0  -1  945.71   35.10
  -8   0   1  983.00   35.90
  -8   0   1  945.11   53.89
   8   0  -2  180.18   27.90
   8   0  -2  195.98   14.10
  -8   0   2  189.58   13.20
  -8   0   2  134.89   24.50
  -8   0  -2  177.38   21.30
  -8   0  -2  175.18   11.40
   8   0   2  180.58   21.30
  -8   0   2  182.08   13.70
  -8   0   3 1855.11   85.49
  -8   0  -3 1823.82   66.79
  -8   0  -3 1831.52   52.79
  -8   0   3 1786.42   58.19
  -8   0   3 1804.92   57.39
   8   0   3 1705.63   66.19
   8   0  -3 1585.94   80.69
   8   0  -3 1714.43   58.29
   8   0  -4  736.43   54.29
   8   0  -4  843.22   33.50
  -8   0  -4  784.92   33.90
   8   0   4  769.52   34.40
  -8   0   4  758.32   32.20
  -8   0   4  758.02   53.99
  -8   0   4  813.92   32.30
   8   0  -4  780.42   34.00
  -8   0  -4  828.32   27.20
   8   0   5  114.59    7.40
  -8   0   5  125.39   13.80
   8   0  -5  110.39   26.60
  -8   0   5  129.59   26.90
   8   0  -5  145.29   14.90
  -8   0   5  125.19   11.60
   8   0  -5  114.39   12.20
  -8   0   6  211.18   35.20
   8   0  -6  213.38   18.00
  -8   0  -6  168.68    9.20
   8   0  -6  258.27   33.80
  -8   0  -6  197.58   12.50
  -8   0   6  198.98   14.90
  -8   0   6  196.88   14.10
   8   0  -6  197.98   15.90
  -8   0   7  242.98   16.80
  -8   0   7  257.37   38.00
  -8   0  -7  237.18   14.30
   8   0  -7  264.27   19.00
  -8   0   7  254.27   15.10
   8   0  -7  201.48   39.80
  -8   0  -7  220.18    9.80
   8   0  -8  191.88   19.40
  -8   0  -8  182.28   13.30
  -8   0   8  190.68   35.40
  -8   0   8  193.78   11.30
  -8   0   8  188.88   10.50
   8   0  -8  186.08   31.80
   8   0  -8  201.48   17.30
  -9   0   0   -8.30    7.40
   9   0   0    3.20    3.80
  -9   0   0   -4.10    3.60
   9   0   0    7.10   10.40
  -9   0   0   -0.70    2.70
   9   0  -1   -9.90    6.30
  -9   0   1    3.30    3.00
  -9   0  -1   -2.10    3.60
   9   0  -1   -4.30    2.80
  -9   0   1    1.20    3.60
  -9   0   1    7.90   11.40
  -9   0  -1   -0.80    9.10
  -9   0  -2    8.30    9.50
   9   0  -2    0.20    3.80
   9   0   2   -4.30    8.00
  -9   0  -2   -0.80    2.80
  -9   0   2   -1.80    3.50
   9   0  -2    4.10   11.40
  -9   0   2   11.20    9.20
  -9   0   2    0.80    2.80
  -9   0  -3    1.40    3.00
  -9   0   3   -2.10    3.80
   9   0   3    3.90    7.70
  -9   0   3    2.50    2.70
  -9   0  -3    6.70    8.50
   9   0  -3   -2.60    2.90
  -9   0   3  -16.60   10.00
   9   0  -3    1.90   11.70
   9   0   4    8.90    7.40
   9   0  -4    2.20    4.70
  -9   0   4    5.60    5.00
  -9   0  -4   15.20    8.40
   9   0  -4   -2.50   12.70
  -9   0  -4   -2.40    3.20
  -9   0   4   17.40   15.10
   9   0  -5   18.90   15.10
  -9   0   5   -7.60   10.30
   9   0  -5    1.90    5.80
  -9   0   5    1.50    3.20
  -9   0  -5   -8.20    3.60
   9   0   5    1.00    4.60
  -9   0  -5   -1.00    3.10
   9   0  -5   -0.40    4.70
  -9   0   5    2.70    3.90
  -9   0   6    0.00    3.50
   9   0  -6   -2.10    3.90
  -9   0   6    0.10    3.70
   9   0  -6    9.90    5.80
  -9   0  -6   -1.60    2.30
  -9   0  -6   -2.00    2.40
   9   0  -7    0.10    5.00
  -9   0   7   -4.70    3.50
   9   0  -7   20.20   19.10
  -9   0   7   -2.30    4.50
   9   0  -7  -13.50    4.90
  -9   0   7  -10.00   12.90
  -9   0  -7    1.10    2.70
  -9   0  -8   -4.50    3.00
  -9   0  -8    0.80    2.40
   9   0  -8    0.80    4.60
  -9   0   8  -25.40   16.10
   9   0  -8   -1.20   18.60
  -9   0   8   -3.80    3.90
  10   0   0    6.10    9.10
 -10   0   0   11.50   10.70
  10   0   0    5.70    4.30
 -10   0   0   16.80    6.20
 -10   0   0    4.50    3.30
 -10   0   1   31.40    5.90
 -10   0   1   85.89   22.70
 -10   0   1   38.10    7.30
 -10   0  -1   57.99   17.50
 -10   0  -1   55.99    8.40
  10   0  -1   64.99   20.00
  10   0  -1   57.59    8.60
  10   0  -2  845.12   35.50
  10   0   2  945.01   52.99
 -10   0   2  928.11   60.29
 -10   0  -2  933.41   51.99
 -10   0   2  876.51   36.00
 -10   0   2  895.81   42.00
  10   0  -2  767.92   56.89
 -10   0  -2  837.32   33.50
 -10   0  -3  183.58   23.20
 -10   0   3  182.28   15.30
  10   0  -3  196.48   16.30
 -10   0  -3  209.28   13.80
  10   0  -3  178.68   31.60
 -10   0   3  162.98   31.30
  10   0   3  205.28   23.00
 -10   0   3  166.38   14.40
 -10   0   4  283.47   41.80
  10   0  -4  250.57   40.10
 -10   0  -4  278.67   15.70
 -10   0   4  250.67   17.90
 -10   0   4  264.07   18.60
  10   0  -4  270.27   19.70
 -10   0  -4  287.97   24.40
  10   0   4  298.87   24.20
  10   0   5  121.29   12.80
 -10   0  -5   90.39    8.60
  10   0  -5   97.79   14.30
 -10   0   5  110.89   28.00
 -10   0   5  107.09   12.70
 -10   0   5  120.39   12.20
  10   0  -5   73.29   24.60
 -10   0  -5  116.39   12.50
 -10   0   6  284.77   18.70
 -10   0  -6  251.17   15.00
 -10   0   6  247.18   18.00
  10   0  -6  180.28   33.80
 -10   0   6  260.17   41.60
 -10   0  -6  231.98   13.50
 -10   0   7   -3.10    4.70
 -10   0   7  -37.60   15.50
  10   0  -7   30.20   21.80
  10   0  -7   -3.90    7.50
 -10   0  -7   -0.60    3.00
 -10   0  -7    2.00    3.00
 -11   0   0    2.40    4.10
  11   0   0    1.30    3.60
 -11   0   0    1.90    3.70
  11   0   0   21.40   13.40
 -11   0   0  -13.10   12.20
 -11   0   1    1.10    3.50
 -11   0   1   -1.30    4.80
 -11   0  -1    7.20   11.90
 -11   0  -1   -1.60    4.70
 -11   0   1    1.80   12.40
  11   0  -1   -1.70    4.50
  11   0  -1   15.10    9.60
 -11   0   2   11.50   15.20
  11   0   2    6.60    9.00
 -11   0   2    2.90    4.10
  11   0  -2    1.40   10.20
 -11   0   2   -3.40    4.00
  11   0  -2    8.10    5.60
 -11   0  -2   -3.50    4.00
 -11   0  -2    5.50   12.00
 -11   0   3    7.00   15.60
 -11   0   3   -1.60    3.80
  11   0   3    4.30   10.90
  11   0  -3   -5.90    5.40
 -11   0  -3    1.60    4.20
 -11   0  -3   13.00   10.60
  11   0  -3    3.90   11.90
 -11   0   3    5.10    5.40
  11   0  -4    3.70    5.30
  11   0   4    8.20    8.50
 -11   0   4   11.10    5.30
 -11   0   4    3.00    5.50
 -11   0  -4   12.90   10.60
  11   0  -4  -12.80   11.00
 -11   0  -4   -2.70    4.00
 -11   0   4    3.70   17.00
  11   0   5   -0.30    6.80
 -11   0   5    2.40    4.50
 -11   0   5    0.40    5.30
 -11   0   5   12.80   18.20
 -11   0  -5   -8.70    6.30
  11   0  -5   -4.30   13.90
  11   0  -5    4.70    6.70
 -11   0  -5    0.50    3.40
 -11   0   6   -5.80    4.50
 -11   0  -6    0.30    3.60
 -11   0  -6    3.20    3.00
 -11   0   6    7.60   19.00
  11   0  -6   -2.90    7.00
 -11   0   7    5.10    4.90
  11   0  -7  -17.10   19.00
 -11   0  -7   -4.70    3.00
 -11   0  -7   -7.90    3.60
 -11   0   7  -39.90   19.80
  11   0  -7  -10.60    5.70
 -11   0   7   -2.60    4.30
  12   0   0  230.88   35.40
 -12   0   0  264.07   19.10
 -12   0   0  281.27   35.10
 -12   0   0  249.18   18.50
 -12   0  -1  241.48   18.30
 -12   0  -1  256.27   21.60
 -12   0   1  208.68   17.30
 -12   0   1  246.08   18.90
  12   0  -1  228.68   35.70
 -12   0  -1  214.68   34.50
  12   0  -1  237.78   17.30
 -12   0   1  237.28   37.80
  12   0   1  187.68   37.20
  12   0   2  529.75   42.00
 -12   0   2  548.25   50.09
  12   0  -2  465.85   47.80
 -12   0  -2  667.83   48.10
 -12   0   2  496.95   28.10
 -12   0  -2  530.55   27.10
  12   0  -2  541.95   28.50
 -12   0   2  538.55   28.60
 -12   0  -3   -1.10    9.20
 -12   0   3   -2.10    4.00
  12   0  -3   18.90   16.30
  12   0   3    4.30   10.50
 -12   0   3   -0.50    3.50
 -12   0   3   29.70   19.40
 -12   0  -3    6.60    4.90
 -12   0   4   92.09   13.20
 -12   0   4   91.09   27.70
 -12   0   4   69.69   11.60
 -12   0  -4   66.39    9.70
 -12   0  -4  120.69   20.00
  12   0   4   88.09   19.10
  12   0  -4   87.19   13.30
  12   0  -4   56.89   26.70
  12   0   5  441.16   28.90
  12   0  -5  424.26   28.00
  12   0  -5  388.66   47.20
 -12   0  -5  385.46   21.40
 -12   0   5  389.96   48.20
 -12   0  -5  428.46   28.40
 -12   0   6   29.20    8.30
  12   0  -6   25.20    9.30
 -12   0   6   24.10   23.70
 -12   0  -6   34.40    7.10
 -12   0  -7  128.19   11.90
 -12   0   7  108.69   34.20
  12   0  -7  152.38   36.40
 -12   0   7  102.09   13.80
 -12   0   7  137.69   15.90
 -12   0  -7  126.09   12.40
  12   0  -7  100.79   16.60
 -13   0   0   -2.00    4.10
 -13   0   0  -24.40   10.70
 -13   0   0    1.00    5.60
  13   0   0    2.00   14.50
 -13   0   1    7.90    6.60
  13   0   1    5.20   12.10
  13   0  -1   -5.50   15.40
 -13   0  -1   -1.40    5.10
 -13   0  -1    9.10   14.90
 -13   0  -1   -2.90    3.80
 -13   0   2   -8.70   14.50
  13   0   2  -14.30   11.20
  13   0  -2   10.00    6.90
 -13   0  -2   11.60   12.50
 -13   0  -2    1.00    5.10
 -13   0   2    1.40    3.90
  13   0  -2    3.80   13.30
 -13   0   3   18.20   21.00
 -13   0  -3   -3.00   11.20
 -13   0  -3   15.00    6.50
  13   0   3   29.60   14.80
 -13   0   3   11.10    5.00
  13   0  -3    9.00    7.30
  13   0  -3   31.30   18.90
 -13   0  -4   -7.80   10.60
 -13   0  -4    2.80    4.40
  13   0   4   15.90   12.10
  13   0  -4   -6.00    6.50
 -13   0   4  -11.30   17.70
  13   0  -4   12.70   19.30
 -13   0  -5  -22.40    8.00
 -13   0   5   -9.90   20.50
  13   0  -5   -8.10    5.50
  13   0   5   -3.20    9.00
  13   0  -5   22.40   23.80
 -13   0   5   -6.20    4.50
 -13   0  -5    3.10    4.80
 -13   0   5    8.20    6.40
  13   0  -6   -2.00   21.70
 -13   0   6    3.10    5.70
 -13   0  -6   -8.80    4.70
 -13   0   6   -5.30   19.80
 -14   0   0  776.12   36.90
  14   0   0  807.22   62.89
 -14   0   0  685.23   57.59
  14   0  -1  411.06   23.90
 -14   0   1  461.75   49.70
 -14   0  -1  395.66   25.90
 -14   0  -1  438.56   26.30
 -14   0   1  413.56   26.30
  14   0   1  470.95   46.30
 -14   0  -1  444.66   44.50
  14   0  -1  425.86   48.30
 -14   0  -2   90.39   13.10
 -14   0  -2   75.59   13.60
  14   0  -2   89.09   27.00
 -14   0  -2   55.19   20.00
  14   0  -2  107.99   13.80
  14   0   2   76.69   21.10
 -14   0   2  130.69   33.40
 -14   0  -3   55.89   19.20
  14   0  -3   42.40   20.30
 -14   0   3   89.09   29.80
 -14   0   3   80.99   13.00
  14   0   3   64.49   20.40
  14   0  -3   50.99   11.60
 -14   0  -3   38.40    9.80
 -14   0   3   54.19   11.20
 -14   0  -4   15.90    6.50
 -14   0  -4   -4.50   11.90
  14   0  -4    2.00    6.50
  14   0   4   17.80   11.90
 -14   0   4   -4.60   20.30
 -14   0   4   17.80    7.00
  14   0  -4   18.20   22.90
 -14   0   5   -0.30   20.50
 -14   0   5   23.60    8.40
 -14   0  -5   10.60    5.70
  14   0  -5   24.50   25.10
  14   0   5   39.80   12.80
 -14   0   5   28.80    8.20
 -14   0  -5   -4.70    9.60
  15   0   0    1.50   13.70
 -15   0   0    0.80    5.50
 -15   0   0   -0.50   15.90
  15   0  -1   39.90   17.20
 -15   0  -1   15.60   18.50
 -15   0   1   33.00   22.80
  15   0   1   36.40   19.90
  15   0  -2   -1.90    5.60
 -15   0  -2  -10.80    5.00
 -15   0   2  -23.50   17.80
  15   0   2  -15.30   14.00
 -15   0   2    2.60    7.90
  15   0  -2    2.40   18.50
 -15   0   2   -4.40    4.10
 -15   0  -2   10.70   14.70
 -15   0  -2    3.20    5.90
 -15   0  -3   -4.20    6.10
  15   0  -3   20.20   24.40
 -15   0   3    4.40    7.20
 -15   0   3    0.80    5.60
 -15   0  -3  -15.30   14.90
  15   0   3    9.40   11.60
  15   0  -3   -1.70    7.00
 -15   0  -3  -13.00    5.40
 -15   0   3  -31.80   19.50
 -15   0  -4    5.00   13.30
 -15   0  -4   -5.90    5.40
  15   0  -4   -3.10    7.80
  15   0   4    6.00   12.90
 -15   0   4    0.50    6.40
  15   0  -4   -0.30   21.70
 -15   0   4    2.50    5.80
 -15   0   4    3.60   22.10
 -15   0  -5   -9.70    7.40
 -15   0   5  -47.20   19.60
 -15   0   5   -5.40    5.80
  15   0   5   13.30   11.50
 -15   0  -5  -12.40   11.10
  15   0  -5  -15.80    7.40
  16   0   0  166.38   37.20
 -16   0   0  187.58   40.10
 -16   0   0  241.88   21.00
  16   0  -1   83.19   32.20
 -16   0  -1    7.00   18.20
 -16   0  -1   26.40    9.10
 -16   0  -1   22.50    8.00
 -16   0   1   20.50   23.90
  16   0   1   14.90   19.50
 -16   0   1   26.50    9.70
 -16   0   1   55.79   11.80
  16   0   2  168.48   31.70
 -16   0   2   74.89   31.40
 -16   0   2  146.09   17.30
 -16   0  -2  136.49   17.20
 -16   0   2  146.89   17.30
 -16   0  -2  119.79   30.40
 -16   0  -2  154.48   16.70
  16   0  -2  154.88   37.50
 -16   0  -3  257.77   22.90
 -16   0  -3  199.68   19.70
 -16   0   3  230.48   21.30
 -16   0  -3  207.18   35.10
  16   0  -3  257.27   22.50
  16   0  -3  213.48   42.80
 -16   0   3  239.98   23.50
 -16   0   3  228.88   44.50
  16   0   3  291.57   40.80
 -16   0   4  266.17   51.19
  16   0  -4  333.07   25.70
 -16   0  -4  292.17   22.50
  16   0   4  280.27   38.60
 -16   0  -4  320.27   26.00
  16   0  -4  331.57   56.69
 -16   0  -4  310.37   35.60
  17   0   0  -14.00   18.00
 -17   0   0    0.40    8.00
 -17   0   0    5.70    8.40
 -17   0  -1   -8.40    7.30
  17   0  -1   -9.10   20.20
 -17   0  -1  -25.50   15.30
 -17   0   1    6.60   20.90
  17   0   1  -47.80   17.90
 -17   0   1   14.60   11.50
 -17   0  -2  -19.40   17.00
 -17   0  -2   -4.90    6.20
  17   0  -2   -4.40   21.20
  17   0   2    5.30   18.10
 -17   0   2   14.10   22.10
   0   1  -1 3409.86   89.89
   0  -1   1 3434.86   90.29
   0  -1  -1 3394.56   89.89
   0  -1  -1 3531.35   86.79
   0   1   2    0.30    0.80
   0  -1  -2    2.40    3.40
   0   1  -2   -0.60    0.50
   0  -1  -2    1.00    0.60
   0  -1   2   -0.40    0.90
   0  -1   2   -2.20    3.10
   0  -1  -2   -1.00    0.90
   0   1  -2   -1.00    2.80
   0   1   2    4.50    3.20
   0   1  -2    0.00    1.00
   0  -1  -2    0.30    0.80
   0  -1  -3 1405.36   37.20
   0  -1   3 1339.77   37.70
   0  -1   3 1285.77   43.80
   0   1  -3 1245.28   42.30
   0   1   3 1328.57   42.30
   0   1  -3 1350.66   38.20
   0  -1  -3 1266.97   43.70
   0  -1  -3 1328.37   35.90
   0   1  -3 1357.76   35.30
   0   1   3 1343.87   36.50
   0  -1   4   10.90    6.90
   0  -1  -4   -0.40    5.70
   0  -1  -4   -0.40    1.90
   0  -1  -4    1.00    1.60
   0  -1   4    1.40    1.70
   0   1   4    5.60    5.40
   0   1  -4   -1.00    1.80
   0   1   4   -0.30    1.40
   0   1  -4   -6.00    4.60
   0   1  -4   -1.90    1.60
   0  -1   5   49.40    5.10
   0   1   5   46.50    7.70
   0  -1  -5   40.00    4.80
   0   1  -5   48.00    5.50
   0   1  -5   51.59    4.70
   0  -1  -5   46.60    4.90
   0  -1   5   57.99    9.80
   0   1  -5   40.20    7.80
   0  -1  -5   36.90    8.10
   0   1   5   44.20    4.40
   0   1   6   -0.90    1.90
   0   1  -6   -2.60    4.50
   0   1  -6   -0.70    2.50
   0  -1  -6    0.50    2.50
   0  -1   6   -6.30    4.30
   0  -1   6   -0.10    2.00
   0   1   6   -7.80    3.90
   0   1  -6    1.70    2.20
   0  -1  -6    0.30    2.50
   0  -1  -6    8.70    6.60
   0  -1  -7  772.32   27.50
   0   1  -7  729.13   30.90
   0   1  -7  734.43   26.80
   0  -1   7  695.73   26.70
   0   1   7  731.63   25.80
   0   1   7  722.63   29.70
   0  -1  -7  743.33   32.60
   0  -1   7  767.42   31.20
   0  -1  -7  720.43   27.90
   0   1  -7  746.93   29.00
   0  -1   8   -3.60    3.90
   0  -1   8   -3.50    2.70
   0   1  -8    2.80    3.30
   0   1  -8    1.20    4.30
   0  -1  -8    3.40    2.90
   0  -1  -8    1.70    4.90
   0  -1  -8    0.10    3.50
   0   1  -8   -1.10    3.20
   0  -1  -9   40.90    7.40
   0  -1  -9   23.70    5.70
   0   1  -9   34.90    6.80
   1   1  -1 5621.44  150.48
  -1  -1   1 5758.72  150.98
  -1  -1  -2 7473.05  187.38
  -1   1   2 7459.55  195.88
   1   1  -2 7431.26  196.48
   1  -1   2 7257.47  187.28
  -1  -1   2 7467.15  197.18
   1  -1  -2 7238.88  196.38
   1  -1   3 1251.77   34.90
  -1   1   3 1217.88   31.70
  -1   1   3 1215.78   34.50
   1   1  -3 1218.38   34.70
  -1   1   3 1196.18   32.10
  -1  -1  -3 1260.17   34.10
   1   1  -3 1263.57   36.30
  -1   1   3 1174.08   43.60
   1   1  -3 1163.68   44.20
  -1  -1   3 1187.88   31.70
  -1   1  -3 1257.77   35.30
   1  -1  -3 1197.58   35.00
  -1  -1   3 1241.98   35.70
  -1  -1   3 1216.68   45.40
   1  -1  -3 1153.68   44.60
   1   1   3 1223.18   33.60
   1   1   3 1315.67   37.30
   1  -1  -3 1236.28   35.30
   1   1  -4   85.59    6.30
  -1  -1  -4   92.19    9.30
  -1  -1  -4   89.59    5.90
  -1   1   4   77.59   12.10
  -1   1   4   83.69    5.90
  -1  -1  -4   87.69    3.50
   1   1  -4   89.99   13.50
   1  -1   4   90.39    6.20
   1  -1   4   95.49    8.90
   1   1  -4   85.29    7.10
  -1  -1  -4   87.39    4.10
  -1   1  -4   94.89    7.60
   1  -1  -4   68.49   12.30
  -1  -1   4   87.89    6.50
  -1  -1   4   78.09   12.90
   1   1   4   87.79    5.50
  -1   1  -4   86.29    6.50
   1  -1  -4   88.09    6.80
   1   1   4   85.39    7.00
   1  -1  -4   90.99    6.40
  -1   1  -4   87.49    3.40
   1   1  -5  105.59   14.60
   1  -1   5   93.89    6.80
  -1   1   5  112.29   14.00
   1   1  -5  104.39    7.50
  -1   1   5  113.19    7.00
  -1  -1  -5  110.69    9.40
  -1  -1  -5   94.39    6.70
  -1  -1  -5  103.99    5.60
   1  -1   5   98.59    8.50
   1   1  -5  105.99    8.20
  -1  -1   5   98.79    7.40
   1   1   5   96.29    6.20
   1  -1  -5   99.99    7.70
  -1   1  -5  115.89    8.30
  -1  -1   5   86.19   14.20
   1   1   5   97.99    7.60
   1  -1  -5   99.49    7.30
  -1   1  -5   93.19    7.30
   1  -1  -5  120.59   15.40
  -1   1  -5  105.09    5.10
   1   1  -6  529.05   29.30
   1  -1   6  471.15   19.10
   1  -1   6  504.55   19.20
  -1   1   6  488.55   18.80
  -1   1   6  486.35   27.30
   1   1  -6  467.75   21.00
  -1  -1  -6  507.45   19.90
  -1  -1  -6  489.15   20.50
   1   1  -6  495.35   20.00
  -1  -1  -6  493.35   17.80
   1  -1  -6  481.85   20.40
  -1  -1   6  502.55   20.00
   1  -1  -6  498.05   20.40
  -1  -1   6  500.75   29.10
  -1   1  -6  472.85   18.80
  -1   1  -6  479.55   20.50
   1  -1  -6  507.25   30.50
  -1   1  -6  537.95   17.60
   1   1  -7  297.57   16.70
  -1   1   7  281.47   19.90
  -1  -1  -7  282.17   11.60
   1   1  -7  311.97   16.30
  -1  -1  -7  313.97   12.40
  -1  -1  -7  303.07   14.10
  -1   1   7  301.57   14.50
  -1  -1  -7  284.67   15.10
   1   1  -7  301.37   22.50
  -1   1  -7  306.97   13.70
  -1   1  -7  302.47   11.00
  -1  -1   7  295.57   15.20
   1  -1  -7  283.57   15.70
  -1  -1   7  277.67   21.10
  -1   1  -7  314.47   16.40
   1  -1  -7  268.27   22.70
   1  -1  -7  294.57   16.10
  -1  -1  -8  163.68   11.90
  -1  -1  -8  166.88   11.30
   1   1  -8  155.08   12.70
  -1   1   8  169.38   16.00
   1   1  -8  138.19   16.30
  -1   1   8  162.08   10.70
   1   1  -8  169.98   13.50
  -1   1  -8  193.88   13.30
   1  -1  -8  164.38   18.10
   1  -1  -8  156.88   12.10
  -1  -1   8  161.38   16.80
  -1   1  -8  158.58   11.00
   1  -1  -8  159.38   13.10
  -1  -1  -9   29.50    6.20
   1   1  -9   26.60    7.90
  -1  -1  -9   22.90    5.60
   1   1  -9   23.00    6.40
   1   1  -9   30.60    7.20
  -1  -1   9   29.30    6.10
   1  -1  -9   24.00    8.10
   1  -1  -9   24.10    6.70
  -1  -1   9   16.30    6.60
  -1   1  -9   33.40    6.00
   1  -1  -9   15.70    4.30
   2   1   0 1984.70   51.39
  -2   1   0 1802.92   56.99
  -2  -1   0 2021.70   51.49
   2   1   0 1923.01   58.99
   2  -1   0 2008.80   59.19
  -2  -1   0 1915.31   58.29
  -2  -1   0 1921.71   51.39
  -2   1   0 1932.01   50.99
   2   1   0 1941.91   51.39
   2  -1   1  335.57   14.70
  -2  -1  -1  372.86   10.50
  -2   1   1  339.07   11.90
   2   1  -1  322.07   19.30
   2   1  -1  363.86   12.50
  -2   1   1  333.37   12.60
  -2  -1  -1  347.57   15.00
   2  -1  -1  358.86   12.80
   2  -1  -1  372.86   12.20
  -2   1  -1  341.37   13.90
  -2  -1   1  344.87   12.20
  -2  -1   1  321.47   19.60
   2   1  -2  304.47   11.80
   2   1  -2  293.97   11.60
   2  -1   2  302.17    9.60
  -2  -1  -2  279.07   10.60
  -2   1   2  291.97   10.90
  -2   1   2  299.37   19.00
  -2   1   2  276.87   11.10
   2   1  -2  266.17   18.40
   2  -1   2  289.67   10.40
   2  -1  -2  292.37   11.90
  -2  -1   2  277.17   19.10
   2   1   2  281.07    9.80
  -2  -1   2  289.17   10.90
   2  -1  -2  313.37   11.30
  -2   1  -2  296.97   10.40
   2   1  -3  157.08    9.00
  -2  -1  -3  162.28    7.10
  -2   1   3  156.48    8.00
   2   1  -3  144.89   16.70
  -2   1   3  158.28    7.80
  -2   1   3  145.59   16.50
   2  -1  -3  171.88    8.70
  -2  -1   3  165.48    8.60
  -2  -1   3  164.28   17.70
  -2   1  -3  163.98    7.90
   2  -1  -3  147.89   17.20
  -2  -1   3  158.98    7.30
   2  -1  -3  159.68    9.40
  -2   1   4  212.58    8.40
   2   1  -4  234.28   11.80
  -2  -1  -4  222.88    9.80
   2   1  -4  197.28   20.00
  -2   1   4  210.88   10.30
   2   1  -4  235.88   12.10
  -2   1   4  219.88    7.90
  -2  -1   4  221.48   11.10
   2  -1  -4  211.38   11.70
  -2   1  -4  237.88   10.80
  -2  -1   4  212.98    8.00
   2  -1  -4  231.38   11.20
   2  -1  -4  211.28   20.30
  -2  -1   4  205.38   20.80
  -2   1   5   63.99   12.00
  -2   1   5   51.99    5.30
  -2  -1  -5   60.19    5.40
   2   1  -5   59.39    6.60
   2   1  -5   59.09   13.00
   2   1  -5   56.59    6.90
  -2  -1   5   50.79    5.60
   2  -1  -5   64.99    7.40
   2  -1  -5   41.30   12.10
  -2   1  -5   54.49    5.50
  -2  -1   5   57.39   12.50
   2  -1  -5   61.09    6.40
  -2   1   6  531.45   32.20
  -2  -1  -6  531.55   20.80
  -2  -1  -6  561.44   17.40
   2   1  -6  504.15   22.70
   2   1  -6  588.94   34.90
   2   1  -6  519.95   22.70
  -2   1   6  548.35   21.00
  -2  -1   6  543.95   34.00
  -2   1  -6  529.25   21.90
  -2  -1   6  570.74   22.10
  -2   1  -6  549.35   16.60
   2  -1  -6  544.55   22.40
   2  -1  -6  582.24   23.60
   2  -1  -6  557.24   35.60
   2   1  -7  147.19   11.90
  -2  -1  -7  144.59   10.20
  -2   1   7  145.89   18.50
   2   1  -7  150.68   12.30
   2   1  -7  163.38   19.90
  -2   1   7  140.89    9.70
  -2  -1  -7  160.28    9.00
  -2   1  -7  157.48   11.30
  -2  -1   7  153.68   19.90
  -2  -1   7  147.49   10.60
   2  -1  -7  141.69   21.10
  -2   1  -7  141.99    8.00
   2  -1  -7  145.89   11.20
   2  -1  -7  149.49   12.40
   2   1  -8   56.49    8.60
   2   1  -8   39.90   12.70
  -2  -1  -8   46.30    6.20
  -2  -1  -8   42.20    6.50
  -2   1   8   45.80   11.60
  -2   1   8   32.20    5.50
   2   1  -8   53.49    8.90
  -2   1  -8   39.40    6.40
  -2   1  -8   43.00    5.70
  -2  -1   8   23.30   11.00
   2  -1  -8   38.10    7.20
   2  -1  -8   30.00   12.90
   2  -1  -8   45.20    8.80
  -2  -1   8   43.60    6.80
  -2   1   9   30.50   11.20
   2   1  -9   50.09   12.70
   2   1  -9   49.30    8.40
  -2  -1  -9   48.10    7.00
   2   1  -9   33.60    7.70
  -2   1   9   45.90    6.90
  -2  -1  -9   49.99    8.20
  -2  -1   9   59.29    8.70
   2  -1  -9   54.99    8.70
  -2   1  -9   44.80    6.50
   2  -1  -9   59.19    9.90
   2  -1  -9   55.49   12.90
  -2  -1   9   28.40   12.30
  -3   1   0 4597.24  117.59
  -3   1   0 4557.64  127.89
   3   1   0 4687.43  117.89
   3  -1   0 4475.25  128.09
  -3  -1   0 4515.95  128.59
   3   1   0 4476.75  128.19
  -3  -1   0 4576.94  117.89
   3   1  -1 1458.15   41.00
  -3   1   1 1394.06   43.50
  -3  -1  -1 1451.65   38.70
  -3  -1  -1 1446.06   46.80
   3   1  -1 1452.95   41.30
   3   1  -1 1389.66   52.29
  -3   1   1 1480.05   52.69
  -3   1   1 1416.06   40.50
   3  -1   1 1370.96   46.00
  -3  -1   1 1369.96   42.90
   3   1   1 1422.96   46.10
   3  -1  -1 1460.55   41.10
  -3  -1   1 1432.46   52.89
  -3  -1   1 1426.26   41.10
  -3   1  -1 1395.86   45.20
   3   1   1 1480.75   37.70
   3  -1  -1 1395.86   52.19
   3   1  -2 2586.74   70.79
  -3   1   2 2552.34   70.29
  -3   1   2 2554.04   69.89
  -3   1   2 2632.24   84.89
   3   1  -2 2659.53   70.59
  -3  -1  -2 2609.94   71.99
   3   1  -2 2588.84   85.09
   3  -1   2 2404.76   71.09
  -3  -1   2 2520.35   69.99
   3   1   2 2550.44   70.39
  -3  -1   2 2549.34   69.89
  -3   1  -2 2596.74   69.69
   3  -1  -2 2653.63   70.99
   3  -1  -2 2616.64   69.79
   3  -1  -2 2481.25   84.39
  -3  -1   2 2592.14   85.59
   3   1  -3 2668.93   74.49
  -3   1   3 2656.93   73.39
  -3   1   3 2717.23   73.29
  -3  -1  -3 2751.42   71.09
  -3   1   3 2599.34   90.19
   3   1  -3 2658.23   91.09
   3   1  -3 2603.94   74.59
  -3  -1   3 2693.53   92.49
   3  -1  -3 2628.74   91.19
  -3   1  -3 2800.32   72.29
   3  -1  -3 2711.73   74.39
   3  -1  -3 2740.23   75.19
  -3  -1   3 2653.13   72.69
  -3  -1   3 2697.93   73.99
   3   1  -4 1368.66   43.30
  -3   1   4 1463.45   59.69
   3   1  -4 1390.56   43.40
  -3   1   4 1367.76   40.20
   3   1  -4 1302.97   57.99
  -3   1   4 1363.66   41.40
  -3  -1  -4 1426.06   39.90
   3  -1  -4 1404.16   59.89
  -3   1  -4 1389.56   40.70
   3  -1  -4 1386.96   42.50
  -3  -1   4 1357.06   39.60
  -3  -1   4 1406.56   59.99
   3  -1  -4 1400.56   43.70
  -3  -1   4 1378.36   42.30
  -3   1   5  167.58    7.20
   3   1  -5  188.28   11.80
  -3  -1  -5  188.38    9.60
   3   1  -5  203.18   21.80
   3   1  -5  173.68   11.50
  -3   1   5  173.78   20.40
  -3   1   5  173.28   10.00
  -3  -1   5  206.98   22.60
  -3  -1   5  180.78   10.80
  -3   1  -5  175.58    9.90
   3  -1  -5  183.88   11.90
   3  -1  -5  171.88   10.90
   3  -1  -5  179.48   21.30
   3   1  -6  901.31   48.00
   3   1  -6  889.01   33.40
   3   1  -6  856.31   32.90
  -3  -1  -6  918.31   30.30
  -3   1   6  882.71   30.40
  -3   1   6  924.81   47.10
  -3   1  -6  882.91   30.90
  -3  -1   6  914.71   48.40
   3  -1  -6  871.81   48.40
  -3  -1   6  869.91   31.10
   3  -1  -6  872.21   32.10
   3  -1  -6  879.21   33.40
  -3  -1  -7   60.39    5.00
   3   1  -7   66.09    8.70
   3   1  -7   81.29   10.40
  -3   1   7   66.19   18.80
  -3  -1  -7   66.39    7.20
  -3   1   7   59.29    7.10
   3  -1  -7   64.99    8.40
  -3  -1   7   60.09    7.40
  -3   1  -7   66.19    7.60
  -3   1  -7   76.79    4.50
   3  -1  -7   89.39   10.20
  -3  -1   7   76.19   19.10
   3   1  -8    2.30    3.80
   3   1  -8    4.30    5.10
  -3  -1  -8    6.20    3.30
  -3   1   8   -2.50    3.00
   3   1  -8   10.80   11.00
  -3  -1  -8   -2.00    3.30
  -3   1   8  -13.80    8.50
   3  -1  -8    0.00   10.80
  -3  -1   8   -1.40   11.20
  -3  -1   8    5.90    3.50
  -3   1  -8    5.30    3.60
   3  -1  -8    1.80    3.70
   3  -1  -8   10.60    6.10
  -3   1   9   14.20    4.50
  -3   1   9    9.70    9.50
   3   1  -9    2.70    4.40
  -3  -1  -9    9.40    4.80
   3   1  -9   23.50   10.80
   3   1  -9    3.10    5.70
  -3  -1   9   10.60    4.60
  -3  -1   9    2.10   10.90
   3  -1  -9    0.10    9.40
  -3   1  -9   15.30    5.20
   3  -1  -9    6.50    4.80
   3  -1  -9   10.80    6.20
   4   1   0 8337.57  228.78
   4  -1   0 8179.08  228.38
  -4  -1   0 8462.05  229.38
  -4   1   0 8601.14  228.78
   4   1  -1  644.44   22.30
   4   1  -1  629.34   21.90
  -4  -1  -1  610.54   28.60
   4   1  -1  581.24   32.10
   4  -1   1  585.64   28.20
  -4   1   1  611.74   32.80
  -4  -1  -1  660.83   20.40
  -4   1   1  644.84   21.80
  -4   1  -1  592.94   27.70
  -4  -1   1  606.94   33.30
  -4  -1   1  652.03   22.00
   4   1   1  622.54   28.30
   4  -1  -1  599.84   21.60
  -4  -1   1  634.14   22.10
   4   1   1  648.84   19.10
  -4   1  -1  675.53   19.80
   4   1  -2  710.63   24.60
   4   1  -2  701.33   25.20
  -4   1   2  714.13   24.10
  -4   1   2  688.03   38.00
   4  -1   2  708.83   28.60
   4   1  -2  686.73   37.40
  -4  -1  -2  729.33   28.90
  -4  -1  -2  741.73   20.70
  -4   1   2  683.63   24.70
  -4  -1   2  649.24   36.90
   4  -1  -2  682.03   24.90
   4  -1  -2  734.33   27.00
  -4   1  -2  756.32   27.40
   4   1   2  692.23   27.70
  -4  -1   2  697.83   24.20
   4  -1  -2  637.74   36.50
  -4  -1   2  684.63   24.40
   4   1  -3  153.08   11.00
  -4   1   3  157.78    9.40
   4   1  -3  129.29    9.70
  -4  -1  -3  150.38   10.50
  -4   1   3  141.99   21.70
   4  -1   3  145.49   10.20
   4   1  -3  118.59   19.10
  -4   1   3  148.09   10.20
   4  -1  -3  138.89    9.60
  -4  -1   3  171.48   23.80
  -4  -1   3  136.39    9.30
   4  -1  -3  105.79   18.80
   4   1   3  162.08    9.00
  -4  -1   3  131.09    9.30
  -4   1  -3  148.09    7.90
   4  -1  -3  150.98   11.10
   4   1  -4  298.67   16.30
  -4  -1  -4  334.17   12.90
  -4   1   4  299.67   14.10
  -4   1   4  308.07   14.30
  -4   1   4  309.37   28.70
   4   1  -4  295.07   15.40
   4   1  -4  340.17   29.90
  -4  -1   4  283.37   13.50
   4  -1  -4  324.07   29.70
  -4  -1   4  302.57   14.70
   4  -1  -4  320.47   16.60
   4  -1  -4  301.67   15.00
  -4   1  -4  311.07   13.30
  -4  -1   4  295.67   27.90
   4   1  -5  176.28   24.90
   4   1  -5  232.78   13.70
  -4   1   5  227.38   11.00
  -4  -1  -5  232.98   11.10
  -4   1   5  212.18   12.00
  -4   1   5  248.78   26.10
   4   1  -5  234.68   14.40
   4  -1  -5  220.78   14.20
  -4   1  -5  232.48   11.80
  -4  -1   5  206.78   10.30
   4  -1  -5  217.38   25.40
  -4  -1   5  194.48   24.80
  -4  -1   5  252.07   13.30
   4  -1  -5  221.88   13.20
  -4   1   6  184.28    7.90
  -4  -1  -6  193.38   11.00
  -4   1   6  152.18   23.70
   4   1  -6  189.98   24.30
  -4   1   6  198.68    8.40
  -4   1   6  192.88   11.90
   4   1  -6  197.88   13.60
   4   1  -6  204.08   14.90
  -4  -1   6  172.98   25.70
   4  -1  -6  192.98   25.10
   4  -1  -6  176.98   12.40
   4  -1  -6  215.58   15.30
  -4   1  -6  193.18   11.70
  -4  -1   6  193.98    8.10
  -4  -1   6  178.08   11.80
  -4  -1   6  187.08    7.90
  -4   1   7   19.10    4.20
  -4   1   7   10.30   12.10
   4   1  -7   13.70    4.80
   4   1  -7   15.60    5.80
  -4  -1  -7   22.30    4.50
  -4  -1   7   17.20   12.80
   4  -1  -7   20.90    6.40
  -4   1  -7   36.40    6.80
  -4  -1   7   20.20    5.00
   4  -1  -7   27.20    6.30
   4   1  -8   30.00    7.30
  -4  -1  -8   41.10    6.90
  -4   1   8   15.60   12.30
  -4   1  -8   34.00    6.50
   4  -1  -8   25.40    6.70
  -4  -1   8   24.00   15.50
  -4  -1   8   24.60    5.10
  -4  -1  -9    5.30    3.80
   4   1  -9    1.50    5.40
  -4   1   9   -1.00    3.60
   4   1  -9    0.40    4.50
  -4  -1   9  -20.10   10.70
  -4   1  -9   -1.30    3.50
  -4  -1   9    8.90    4.60
   4  -1  -9   -0.90    4.80
  -4   1  -9    2.10    2.80
   4  -1  -9    1.20    5.30
   5  -1   0 3409.76  113.09
  -5   1   0 3722.63   98.09
   5  -1   0 3659.63   96.89
   5   1   0 3642.04   97.59
  -5   1   0 3684.63  114.09
   5   1   0 3567.84  113.99
  -5  -1   0 3729.23   98.59
  -5  -1   0 3685.83   98.29
  -5  -1   0 3650.03  114.79
  -5   1   1 1868.41   53.89
  -5   1   1 1822.82   70.29
   5  -1   1 1701.63   63.79
  -5  -1  -1 1806.52   64.89
   5   1  -1 1848.72   53.99
  -5   1   1 1855.31   54.39
   5   1  -1 1828.42   70.79
  -5  -1  -1 1847.22   52.59
   5   1  -1 1862.91   54.39
   5   1   1 1845.92   50.39
  -5  -1   1 1835.82   53.89
  -5  -1   1 1862.41   54.29
  -5  -1   1 1931.41   72.19
   5   1   1 1803.42   64.39
  -5   1  -1 1818.92   64.09
   5  -1  -1 1850.61   53.89
  -5   1  -1 1890.81   53.99
   5  -1  -1 1811.52   70.59
  -5  -1  -2 1695.83   57.69
  -5   1   2 1628.94   67.99
   5   1  -2 1631.64   50.29
  -5   1   2 1681.73   49.30
   5   1  -2 1482.65   65.79
  -5  -1  -2 1712.53   45.70
   5   1  -2 1688.83   49.80
  -5   1   2 1620.94   49.99
   5  -1   2 1639.94   57.09
   5  -1  -2 1539.85   67.29
  -5  -1   2 1600.64   49.60
   5  -1  -2 1600.44   49.90
  -5  -1   2 1617.04   68.79
   5   1   2 1572.44   55.39
  -5   1  -2 1700.13   55.69
  -5  -1   2 1615.04   49.20
  -5  -1  -3 1439.26   46.20
   5   1  -3 1354.06   43.50
   5   1  -3 1340.27   44.20
  -5  -1  -3 1435.86   37.00
  -5   1   3 1308.67   61.69
   5  -1   3 1390.26   45.50
  -5   1   3 1337.07   43.20
  -5   1   3 1304.27   42.10
   5   1  -3 1417.86   63.89
  -5  -1   3 1317.97   42.80
  -5  -1   3 1352.46   42.80
   5  -1  -3 1259.17   61.69
   5  -1  -3 1285.87   42.40
   5   1   3 1382.66   43.90
   5  -1  -3 1323.57   44.10
  -5  -1   3 1248.18   61.79
  -5   1  -3 1396.36   42.90
  -5   1   4  588.04   24.00
   5   1  -4  608.44   25.30
   5   1  -4  560.44   39.20
  -5   1   4  647.74   42.40
  -5   1   4  631.54   24.10
   5   1  -4  627.74   26.30
  -5   1  -4  671.53   22.40
   5  -1  -4  700.53   43.20
  -5  -1   4  620.54   42.00
   5  -1  -4  610.74   26.20
   5  -1  -4  629.54   24.80
  -5  -1   4  629.44   24.00
  -5  -1   4  620.14   24.40
   5   1  -5  421.66   20.20
  -5   1   5  364.16   16.60
  -5  -1  -5  389.86   16.00
   5   1  -5  400.86   33.70
  -5   1   5  412.36   34.10
   5   1  -5  361.36   19.90
  -5   1   5  363.26   17.60
  -5  -1   5  378.36   16.40
   5  -1  -5  426.96   21.30
  -5  -1   5  427.36   36.50
  -5   1  -5  400.56   16.90
   5  -1  -5  375.86   18.90
  -5  -1   5  379.36   18.20
   5  -1  -5  383.76   34.20
  -5   1   6  383.36   18.30
  -5  -1  -6  392.26   17.00
   5   1  -6  373.56   21.40
   5   1  -6  368.16   36.20
  -5   1   6  377.16   36.40
   5   1  -6  406.56   21.20
  -5   1   6  370.06   14.70
  -5   1   6  395.36   16.00
   5  -1  -6  364.26   37.20
   5  -1  -6  402.66   22.00
  -5   1  -6  394.16   17.70
   5  -1  -6  403.06   20.20
  -5  -1   6  398.36   38.30
  -5  -1   6  359.96   15.20
  -5  -1   6  388.06   19.00
  -5   1   7   83.59    4.50
  -5  -1  -7  100.29    8.30
  -5   1   7   62.69   19.10
   5   1  -7   90.99   10.70
  -5   1   7   82.49    8.50
   5   1  -7   79.59   11.50
   5  -1  -7   88.79   11.40
  -5  -1   7   85.19    4.40
  -5  -1   7   85.19    9.10
  -5  -1   7   54.99   18.00
  -5   1  -7   88.49    8.70
   5  -1  -7   87.19   10.20
  -5   1   8   56.29    7.90
  -5   1   8   63.09   18.40
   5   1  -8   60.09   10.90
  -5  -1  -8   60.59    7.40
   5   1  -8   58.69   10.60
  -5  -1   8   50.49   18.00
   5  -1  -8   57.19   11.10
  -5   1  -8   59.09    8.30
  -5  -1   8   49.00    7.70
   5  -1  -8   47.20    8.30
   5   1  -9   84.69   12.10
  -5   1   9   93.89   20.30
  -5  -1  -9   72.49    9.40
   5   1  -9   73.39   18.30
  -5   1   9   71.19    9.90
   5   1  -9   92.59   14.40
  -5   1  -9   87.39   10.30
   5  -1  -9   85.69   13.50
  -5  -1   9   51.09   18.30
  -5  -1   9   85.59   10.00
   5  -1  -9   77.69   11.10
   5  -1  -9  120.19   24.10
   6   1   0   27.50   12.70
  -6   1   0   29.40    5.60
   6  -1   0   26.40    5.00
  -6  -1   0   25.90    5.20
  -6  -1   0   32.10   12.00
   6   1   0   30.00    5.30
  -6   1   0   42.90   13.50
   6  -1   0   25.10   12.30
  -6  -1   0   22.10    4.30
  -6   1   1  570.24   38.40
   6   1  -1  543.65   36.20
  -6  -1  -1  558.34   21.30
   6  -1   1  529.95   33.00
  -6   1   1  546.05   22.30
  -6   1   1  564.24   23.00
  -6  -1  -1  572.14   35.00
   6   1  -1  571.74   23.10
  -6  -1   1  553.74   22.50
   6   1   1  517.95   33.10
  -6   1  -1  560.14   21.00
  -6  -1   1  543.95   22.80
  -6  -1   1  581.54   39.30
  -6   1  -1  575.34   33.20
   6  -1  -1  527.15   37.50
   6   1   1  585.84   19.70
  -6   1   2   25.10    6.00
  -6  -1  -2   27.30    5.00
   6   1  -2   24.80    6.70
  -6  -1  -2   43.20   12.60
  -6   1   2   34.80   15.30
   6   1  -2   28.00    5.40
   6   1  -2    9.30   13.20
  -6   1   2   22.90    5.10
   6  -1   2   40.10   12.60
   6  -1  -2   22.50    6.30
  -6  -1   2   29.40    6.20
  -6  -1   2   29.40   15.40
  -6   1  -2   31.70    4.70
   6  -1  -2   28.10   13.70
  -6  -1   2   17.10    4.20
   6   1   2   12.20    9.40
  -6   1  -2   31.10   11.10
  -6   1   3  422.36   19.40
  -6  -1  -3  438.46   24.60
  -6  -1  -3  458.35   16.10
  -6   1   3  395.56   33.00
   6  -1   3  408.36   23.60
   6   1  -3  448.26   21.50
   6   1  -3  434.46   20.30
   6   1  -3  399.46   34.50
  -6   1   3  436.66   20.60
   6  -1  -3  434.66   21.10
  -6  -1   3  422.66   36.00
   6  -1  -3  388.16   34.40
  -6   1  -3  480.85   23.00
   6   1   3  433.46   22.90
   6  -1  -3  462.15   20.40
  -6  -1   3  453.25   20.00
  -6  -1   3  467.35   20.70
  -6  -1  -4   25.40    3.20
  -6  -1  -4   19.00    4.60
  -6   1   4   29.60   14.00
   6   1  -4   25.30   10.40
  -6   1   4   23.20    5.20
   6  -1   4   18.70    4.70
   6   1  -4   16.00    5.40
  -6   1   4   21.20    4.80
   6   1  -4   13.60    3.90
   6   1   4   23.70    4.40
  -6   1  -4   17.10    3.80
   6  -1  -4    9.00    7.90
  -6  -1   4   18.90    4.60
  -6  -1   4   20.80    4.70
   6  -1  -4   17.80    5.40
  -6  -1   4   12.50   12.10
   6  -1  -4   21.10    4.60
  -6  -1  -5  449.76   18.30
  -6   1   5  450.05   20.50
   6   1  -5  486.05   23.10
   6   1  -5  457.05   23.80
   6   1  -5  458.25   38.70
  -6   1   5  461.45   20.90
  -6   1   5  459.15   40.40
  -6  -1   5  462.05   21.50
  -6   1  -5  487.35   19.50
  -6  -1   5  446.96   39.60
  -6  -1   5  472.55   20.40
   6  -1  -5  481.15   39.70
   6  -1  -5  474.15   22.40
   6  -1  -5  465.95   23.80
   6   1  -6  354.26   37.60
   6   1  -6  388.66   23.00
  -6   1   6  362.46   18.60
  -6   1   6  340.67   16.60
  -6   1   6  385.46   38.00
   6   1  -6  357.06   20.50
  -6  -1  -6  377.76   16.50
  -6   1  -6  370.06   17.20
   6  -1  -6  330.17   35.20
   6  -1  -6  422.36   23.20
  -6  -1   6  343.37   18.60
   6  -1  -6  380.46   20.20
  -6  -1   6  367.86   16.60
  -6  -1   6  358.86   37.00
   6   1  -7  280.87   20.60
  -6   1   7  305.47   13.20
   6   1  -7  285.57   18.90
  -6   1   7  295.37   34.60
  -6   1   7  286.07   21.30
  -6  -1  -7  312.27   15.90
  -6   1   7  298.37   13.30
  -6  -1   7  285.47   17.30
   6  -1  -7  298.97   18.70
   6  -1  -7  310.17   21.10
  -6  -1   7  285.47   13.40
  -6  -1   7  288.97   35.40
  -6   1  -7  306.47   16.40
  -6  -1   7  298.77   12.90
   6   1  -8   60.29   10.00
  -6   1   8   50.19    7.60
  -6  -1  -8   64.19    7.70
   6   1  -8   74.39   21.50
   6   1  -8   47.80   10.50
  -6   1   8   48.70   16.00
   6  -1  -8   57.69   10.90
   6  -1  -8  111.99   25.80
  -6  -1   8   74.69   21.00
   6  -1  -8   62.79   12.10
  -6  -1   8   54.09    7.80
  -6   1   9   67.49   19.10
   6   1  -9   29.50   10.00
  -6   1   9   30.40    6.40
   6   1  -9   38.90    8.60
   6   1  -9   26.60   15.10
   6  -1  -9   25.90    9.20
  -6   1  -9   40.50    7.80
  -6  -1   9   25.40   17.00
   6  -1  -9   22.60    7.60
   6  -1  -9   49.10   17.70
  -7  -1   0  919.31   49.90
   7  -1   0  891.51   30.90
   7   1   0  926.41   49.90
   7   1   0  918.31   32.00
  -7   1   0  921.31   32.90
  -7   1   0  939.91   49.50
  -7  -1   0  927.91   33.10
   7  -1   0  940.91   50.39
  -7  -1   0  920.61   32.90
   7  -1   1  487.25   41.90
  -7  -1  -1  582.04   23.30
   7   1  -1  583.14   24.60
  -7   1   1  615.94   25.40
  -7   1   1  574.84   24.40
  -7  -1  -1  600.24   37.20
  -7   1   1  622.64   41.90
   7   1  -1  542.05   40.30
   7  -1  -1  625.04   24.70
  -7   1  -1  645.84   23.80
  -7  -1   1  578.94   24.50
  -7   1  -1  652.93   37.60
   7  -1  -1  592.44   41.90
   7   1   1  592.94   23.90
  -7  -1   1  560.54   39.40
  -7  -1   1  611.84   25.30
  -7  -1  -2  473.85   30.70
   7   1  -2  447.06   21.20
  -7   1   2  511.85   41.20
   7   1  -2  422.86   44.10
   7   1  -2  463.35   22.00
  -7  -1  -2  475.05   19.00
   7  -1   2  473.55   30.90
  -7   1   2  453.55   20.90
  -7   1   2  447.66   21.70
   7   1   2  453.35   29.70
  -7  -1   2  447.16   21.20
   7  -1  -2  439.76   45.60
   7  -1  -2  426.36   21.20
  -7   1  -2  463.65   18.50
  -7  -1   2  464.05   40.50
  -7   1   3   22.50   13.40
   7  -1   3   41.50   10.00
  -7   1   3   36.40    6.10
  -7   1   3   36.90    7.10
   7   1  -3   30.70   13.70
  -7  -1  -3   38.10   10.10
   7   1  -3   34.80    7.20
  -7  -1  -3   35.30    5.00
   7   1  -3   38.90    6.80
  -7  -1   3   23.90    5.60
  -7   1  -3   32.30    8.40
   7  -1  -3   42.50   16.70
  -7  -1   3   44.60    7.30
  -7   1  -3   33.50    4.50
  -7  -1   3   17.90   13.50
   7  -1  -3   32.30    6.90
   7   1   3   35.50    9.30
   7   1  -4  426.06   21.70
   7   1  -4  393.86   36.50
   7  -1   4  420.66   21.30
  -7  -1  -4  448.06   16.10
  -7   1   4  469.65   40.20
  -7   1   4  395.06   19.90
   7   1  -4  417.26   22.40
  -7   1   4  399.46   20.50
  -7  -1  -4  436.76   22.10
   7  -1  -4  426.76   22.40
  -7   1  -4  436.06   20.00
   7  -1  -4  438.56   21.30
   7  -1  -4  398.96   36.90
  -7  -1   4  383.66   37.80
   7   1   4  436.46   20.50
  -7  -1   4  423.86   20.70
  -7  -1   4  442.06   21.10
  -7   1   5  171.28   30.40
   7   1  -5  191.48   15.80
   7   1  -5  178.58   14.30
  -7   1   5  165.38   12.80
  -7  -1  -5  174.48   10.40
   7   1  -5  187.58   30.30
  -7  -1  -5  181.58    8.60
  -7   1   5  156.78   12.20
   7  -1  -5  196.98   15.90
  -7  -1   5  172.78   13.00
  -7  -1   5  162.18   12.30
  -7  -1   5  148.69   28.20
   7  -1  -5  203.08   33.80
  -7   1  -5  179.58   11.00
   7  -1  -5  152.88   12.80
   7   1  -6  186.28   15.30
   7   1  -6  155.48   29.00
  -7   1   6  168.48   12.60
  -7   1   6  181.78   31.70
   7   1  -6  132.49   22.80
  -7   1   6  184.88   12.90
  -7  -1  -6  163.28   10.70
  -7  -1  -6  192.68    8.10
   7  -1  -6  208.98   34.80
  -7  -1   6  160.48   12.70
   7  -1  -6  203.78   15.00
   7  -1  -6  141.39   23.00
  -7  -1   6  180.78   12.60
  -7  -1   6  201.98   33.60
  -7   1  -6  172.98   11.40
  -7  -1  -7   34.50    5.80
   7   1  -7   49.30    8.20
   7   1  -7   51.49   10.50
  -7   1   7   44.20    7.90
  -7   1   7   37.00   18.70
  -7   1   7   38.00    5.50
  -7   1   7   51.79    6.90
  -7  -1   7   49.30    6.60
   7  -1  -7   50.09    9.50
  -7  -1   7   22.80   18.80
  -7  -1   7   48.00    7.80
   7  -1  -7   43.10    9.90
  -7   1  -7   44.80    7.20
   7   1  -8  378.96   25.10
  -7   1   8  324.67   12.40
  -7   1   8  346.37   13.10
  -7   1   8  353.86   19.90
  -7  -1  -8  352.26   18.20
  -7   1   8  322.87   39.80
   7   1  -8  346.17   37.90
   7   1  -8  347.57   22.30
  -7   1  -8  347.77   19.00
  -7  -1   8  343.97   12.80
   7  -1  -8  388.46   40.30
  -7  -1   8  351.86   39.50
  -7  -1   8  365.66   20.70
  -7  -1   8  325.57   12.30
   7  -1  -8  330.97   21.30
   7  -1  -8  383.26   25.00
   8  -1   0   49.80    6.80
   8   1   0   63.69    8.20
  -8  -1   0   41.50    7.20
  -8   1   0   60.09    8.60
  -8  -1   0   53.79   17.20
   8   1   0   43.50   16.30
  -8  -1   0   39.70    6.10
   8  -1   0   76.59   19.00
  -8   1   0   62.59   16.60
   8   1  -1  373.96   34.30
  -8   1   1  421.86   34.20
  -8  -1  -1  382.36   18.80
  -8   1   1  382.86   20.00
  -8  -1  -1  422.56   32.10
  -8   1   1  391.36   19.90
   8   1  -1  406.86   20.00
  -8  -1   1  427.96   34.90
   8  -1  -1  371.36   19.20
   8  -1  -1  321.57   32.70
   8   1   1  403.16   16.80
  -8  -1   1  398.66   20.30
  -8   1  -1  420.86   19.10
  -8   1  -1  369.36   29.80
  -8   1   2   93.69    9.10
   8  -1   2   84.09   16.60
  -8  -1  -2   86.79    8.30
   8   1  -2   74.39   19.50
  -8  -1  -2   82.19   16.50
  -8   1   2   82.99   20.60
   8   1  -2  101.99   10.80
  -8   1   2   83.69   10.00
  -8  -1   2   68.59   19.90
  -8  -1   2  105.29   10.20
   8   1   2   70.29   14.70
   8  -1  -2   74.99    9.70
  -8   1  -2   94.19    8.40
  -8   1  -2   95.59   17.20
   8  -1  -2   52.99   17.60
  -8  -1   2   89.39    9.30
   8   1  -3  281.27   31.60
  -8  -1  -3  261.47   23.40
  -8   1   3  262.17   30.70
  -8   1   3  244.68   16.30
  -8   1   3  267.27   16.00
  -8  -1  -3  241.88   13.30
   8   1  -3  271.57   16.80
   8  -1   3  234.48   21.60
   8   1  -3  237.68   17.00
  -8   1  -3  268.37   21.90
   8   1   3  259.87   21.60
  -8  -1   3  260.17   15.80
   8  -1  -3  254.77   17.20
   8  -1  -3  186.08   29.00
  -8  -1   3  298.27   32.80
  -8   1  -3  236.28   12.70
  -8  -1   3  288.97   17.20
  -8   1   4  241.68   15.60
  -8  -1  -4  225.18   12.10
  -8   1   4  284.47   33.30
  -8  -1  -4  258.87   19.00
   8   1  -4  225.38   16.00
   8   1  -4  242.48   17.80
  -8   1   4  231.88   16.20
   8   1  -4  203.98   33.10
   8  -1   4  263.77   19.20
  -8  -1   4  235.88   29.60
   8  -1  -4  215.48   16.80
  -8  -1   4  227.48   15.10
  -8   1  -4  233.58   11.90
  -8   1  -4  227.18   16.40
  -8  -1   4  223.58   15.60
   8  -1  -4  177.38   31.20
   8   1   4  236.88   17.50
   8   1  -5   64.29   21.90
  -8   1   5   86.09    9.40
  -8  -1  -5   70.19    6.80
  -8  -1  -5   85.79    7.60
   8   1  -5   66.19   11.20
   8   1  -5   70.29   10.30
  -8   1   5  100.39   24.50
  -8   1   5   54.49    8.60
   8  -1   5   68.59    6.30
   8  -1  -5   89.79   24.60
   8   1   5   72.79    6.60
   8  -1  -5   82.69   10.60
  -8   1  -5   71.19    7.50
  -8  -1   5   68.39    9.40
  -8  -1   5   58.89   19.50
   8  -1  -5   71.79   11.80
  -8  -1   5   71.79    9.10
   8   1  -6  149.88   28.20
  -8   1   6  121.69   28.10
   8   1  -6  109.89   13.60
  -8  -1  -6   83.39    6.60
  -8  -1  -6   91.09    8.40
  -8   1   6   91.59   10.50
  -8   1   6  105.49   10.90
   8  -1  -6  110.09   13.60
  -8  -1   6   98.49   10.50
  -8   1  -6   86.39    8.50
   8  -1  -6   88.29   10.60
  -8   1  -6   79.69    6.10
   8  -1  -6  106.79   23.50
  -8  -1   6  103.19   10.30
  -8  -1   6   91.19   26.90
   8   1  -7  165.98   15.60
  -8   1   7  185.48   31.80
   8   1  -7  192.78   39.10
  -8   1   7  164.88   12.50
  -8  -1  -7  174.78   11.70
  -8  -1  -7  158.08    8.40
   8   1  -7  182.28   18.60
  -8   1   7  158.48   13.80
  -8  -1   7  173.88   12.50
  -8  -1   7  203.08   34.80
  -8   1  -7  154.88    7.80
   8  -1  -7  236.08   43.90
  -8   1  -7  196.68   15.10
   8  -1  -7  163.18   15.40
  -8  -1   7  175.58   14.30
   8  -1  -7  192.98   18.60
   8   1  -8   -3.30   15.50
  -8   1   8    6.80    4.90
  -8   1   8    6.90    3.70
  -8  -1  -8    7.30    3.40
  -8   1   8    8.40   17.60
  -8   1   8   -1.70    2.80
   8   1  -8   -1.60    5.30
   8  -1  -8    1.50    4.70
  -8   1  -8    4.30    3.20
  -8  -1   8    3.70    3.40
   8  -1  -8   18.90   17.50
  -8  -1   8  -11.40   17.10
   8  -1  -8   -4.60    7.50
  -8  -1   8    0.50    3.10
  -9   1   0   95.49   19.50
   9  -1   0   93.59    9.10
   9   1   0   89.59    9.50
  -9  -1   0   84.19   10.20
  -9  -1   0   98.79   19.50
  -9  -1   0  118.09   10.80
   9  -1   0  135.79   23.50
  -9   1   0  107.09   11.00
   9   1   0  103.99   21.50
  -9   1   1  431.66   38.00
  -9   1   1  437.86   22.30
  -9   1   1  399.66   21.40
  -9  -1  -1  449.46   21.30
   9   1  -1  424.86   37.30
  -9  -1  -1  438.16   35.50
   9   1  -1  440.06   21.70
   9   1   1  449.76   18.70
  -9   1  -1  455.85   21.30
   9  -1  -1  452.25   21.40
  -9   1  -1  503.45   36.70
  -9  -1   1  436.26   37.40
   9  -1  -1  413.06   37.50
  -9  -1   1  398.46   21.40
  -9  -1   1  436.96   21.80
   9   1  -2  290.87   18.20
  -9  -1  -2  293.37   16.30
   9   1  -2  326.77   34.70
  -9   1   2  317.37   33.90
  -9  -1  -2  303.37   27.70
  -9   1   2  310.07   18.80
   9  -1   2  281.87   27.60
   9  -1  -2  318.37   34.80
  -9  -1   2  297.67   17.90
  -9  -1   2  301.97   32.30
   9  -1  -2  327.07   18.70
  -9   1  -2  298.57   27.60
  -9  -1   2  313.57   18.70
   9   1   2  313.07   27.50
  -9   1  -2  313.27   16.50
  -9   1   3   56.59    9.60
  -9   1   3   89.79   22.90
   9   1  -3   65.69   10.70
   9  -1   3   74.79   15.00
  -9  -1  -3   55.39   14.10
  -9  -1  -3   57.59    7.40
   9   1  -3   51.89   19.30
  -9   1   3   56.69    8.50
  -9  -1   3   57.79   19.50
   9  -1  -3   47.00    8.40
  -9  -1   3   52.29    9.40
  -9   1  -3   62.49    7.70
   9   1   3   78.79   15.00
  -9  -1   3   61.29    9.20
   9  -1  -3   35.30   16.10
  -9   1  -3   57.09   13.40
   9   1  -4  591.24   49.90
  -9  -1  -4  535.15   31.90
  -9   1   4  651.23   50.89
  -9   1   4  542.95   26.60
  -9  -1  -4  578.44   23.30
   9   1  -4  547.95   28.40
  -9   1   4  571.34   32.50
   9   1  -4  614.94   28.90
   9  -1   4  545.15   31.70
  -9   1  -4  615.74   31.20
  -9  -1   4  570.34   31.90
  -9  -1   4  649.83   51.39
  -9   1  -4  583.34   22.90
   9  -1  -4  533.25   48.20
  -9  -1   4  610.84   28.00
   9  -1  -4  562.94   28.40
   9   1   4  620.34   32.20
  -9   1   5  108.89   24.40
   9   1  -5  120.59   14.10
   9   1  -5  135.09   29.20
  -9  -1  -5  107.79   11.40
   9   1  -5  129.39   14.90
  -9   1   5  125.59   12.10
   9  -1   5  129.99   11.80
  -9  -1  -5  119.39    9.60
  -9   1   5  142.69   13.50
  -9  -1   5  122.99   12.40
   9   1   5  135.99   11.50
  -9  -1   5  153.48   29.40
  -9   1  -5  125.09    9.40
   9  -1  -5  137.79   14.80
   9  -1  -5  149.49   29.80
  -9   1  -5  120.09   10.20
  -9  -1   5  135.39   12.60
  -9   1   6   98.79   11.10
   9   1  -6  102.69   12.80
  -9   1   6   91.99   10.80
   9   1  -6  130.49   15.00
  -9  -1  -6   96.79    8.60
  -9  -1  -6   76.39    7.20
  -9  -1   6  108.59   11.80
  -9   1  -6   99.49   11.10
   9  -1  -6  110.19   13.90
  -9   1  -6   83.89    7.30
  -9   1   7  186.68   33.60
   9   1  -7  105.09   29.10
   9   1  -7  165.58   16.20
  -9   1   7  162.48   14.40
  -9   1   7  153.58   13.00
   9   1  -7  118.49   15.50
  -9  -1  -7  122.09    9.60
  -9   1  -7  169.68   12.20
  -9  -1   7  170.08   33.40
   9  -1  -7  174.38   35.40
   9  -1  -7  128.89   14.50
   9  -1  -7  131.39   15.80
  -9  -1   7  166.58   13.10
  -9  -1  -8   11.90    4.10
  -9   1   8   13.20    5.10
  -9  -1  -8   15.00    3.50
   9   1  -8   18.40   17.90
  -9   1   8  -20.60   16.20
   9   1  -8   15.20    9.90
   9   1  -8   21.30    7.90
  -9   1   8   11.40    4.70
  -9  -1   8   20.60    5.70
  -9  -1   8   18.70    6.30
   9  -1  -8   16.40    8.00
  -9   1  -8   12.30    4.70
   9  -1  -8   -1.50    8.30
  -9   1  -8   23.20    3.70
  10   1   0    6.90    9.80
  10  -1   0    1.70    8.70
 -10  -1   0    1.40    4.60
 -10  -1   0    1.20    3.70
 -10  -1   0    9.40   10.00
 -10   1   0    4.90   10.10
 -10   1   0    3.20    4.60
  10   1   0    3.90    4.00
 -10   1   0    1.90    2.80
  10   1  -1   63.29    9.00
 -10   1   1   43.70    7.80
 -10   1   1   57.19   17.70
 -10  -1  -1   61.89   16.70
 -10   1   1   51.59    8.70
 -10  -1  -1   61.99    9.50
  10   1  -1   85.59   21.30
 -10  -1  -1   70.19    9.80
 -10  -1   1   33.10   16.40
 -10   1  -1   75.19   18.40
 -10  -1   1   42.20    7.00
  10  -1  -1   75.49   21.10
  10  -1  -1   55.09    8.50
 -10  -1   1   77.89   10.10
 -10   1  -1   54.79    8.40
 -10   1   2  195.88   14.80
 -10  -1  -2  147.69   24.20
 -10   1   2  174.48   30.90
  10   1  -2  184.78   31.90
 -10  -1  -2  165.78   13.50
  10  -1   2  147.19   24.50
  10   1  -2  163.48   14.50
  10  -1  -2  155.58   14.00
 -10   1  -2  170.88   13.40
 -10  -1   2  250.87   32.80
 -10   1  -2  209.88   24.90
 -10  -1   2  176.98   14.90
  10  -1  -2  123.79   26.50
  10   1   2  152.88   23.70
  10  -1   3  356.86   30.90
 -10  -1  -3  409.96   20.10
  10   1  -3  357.96   40.30
  10   1  -3  427.56   24.30
 -10   1   3  394.96   23.00
 -10  -1  -3  423.26   33.50
 -10   1   3  331.47   40.00
 -10   1   3  433.86   23.80
 -10  -1   3  446.86   44.90
 -10   1  -3  419.26   20.10
  10  -1  -3  414.96   42.40
 -10  -1   3  432.96   23.60
 -10   1  -3  378.06   30.50
 -10  -1   3  427.86   23.00
  10   1   3  402.46   31.10
  10  -1  -3  448.86   24.30
  10   1  -4    5.90   17.60
 -10  -1  -4   -4.80    7.70
 -10  -1  -4    3.80    3.60
 -10   1   4   -2.20   14.90
  10  -1   4   11.80    8.50
  10   1  -4   -6.00    4.70
 -10   1   4    2.70    3.60
 -10   1   4    0.30    4.10
 -10   1  -4    6.50    7.70
 -10  -1   4    9.40    4.50
  10   1   4    0.10    6.70
 -10  -1   4    9.60    4.90
 -10   1  -4   -0.10    3.50
 -10  -1   4    8.00   17.10
  10  -1  -4    4.50   17.10
 -10   1   5   98.79   12.10
  10  -1   5  112.39   12.90
  10   1  -5  101.69   14.50
 -10  -1  -5   94.49   13.00
 -10  -1  -5   92.99    8.70
 -10   1   5  123.29   28.50
  10   1  -5  115.99   29.40
 -10   1   5   88.89   11.30
  10   1  -5  100.79   13.20
  10   1   5  104.19   12.40
 -10   1  -5   93.79    8.60
 -10   1  -5   97.29   12.00
 -10  -1   5  105.39   12.10
  10  -1  -5   78.59   13.10
 -10  -1   5  115.49   29.00
  10  -1  -5  127.29   30.60
 -10  -1   5  107.39   12.60
  10   1  -6   30.80    8.10
 -10   1   6   27.10   18.80
 -10   1   6   27.90    6.20
 -10  -1  -6   12.90    4.20
 -10   1   6   17.90    6.90
  10   1  -6   40.30   17.40
  10   1  -6   13.30    5.90
  10  -1  -6   28.30   17.40
 -10   1  -6   23.40    5.50
 -10  -1   6   -2.70   14.80
 -10  -1   6   16.30    5.00
 -10   1  -6   17.40    4.80
  10  -1  -6   26.30    7.50
 -10  -1   6   15.90    6.40
 -10  -1  -7  104.59    9.70
 -10  -1  -7   92.69    8.10
  10   1  -7  106.19   13.80
  10   1  -7  107.79   16.70
  10   1  -7  149.39   32.60
 -10   1   7  117.49   12.70
 -10   1   7   78.59   26.30
 -10   1  -7   94.69   10.00
 -10  -1   7   97.09   29.50
 -10   1  -7   97.59    8.20
  10  -1  -7  130.39   30.20
 -10  -1   7  122.79   12.90
  10  -1  -7   90.89   15.10
 -11   1   0   56.39   21.50
 -11   1   0   53.99    9.10
 -11  -1   0   43.30    8.50
  11   1   0   31.00   13.80
  11   1   0   49.60    8.00
 -11  -1   0   33.00   18.00
 -11  -1   0   40.70    7.90
 -11   1   0   41.50    7.90
  11  -1   0   31.70   16.00
  11   1  -1   70.29   10.60
 -11   1   1   61.79   10.60
 -11  -1  -1   69.19   19.70
 -11   1   1   51.39   19.80
 -11  -1  -1   59.29    9.80
 -11   1   1   86.29   10.90
  11   1  -1   80.19   20.90
 -11  -1  -1   51.79    8.30
 -11  -1   1   51.69    9.40
 -11   1  -1   62.79   10.10
 -11  -1   1   87.79   24.40
 -11   1  -1   94.69   22.20
  11  -1  -1   76.29   20.60
 -11   1   2  273.07   18.90
 -11  -1  -2  306.07   18.40
 -11  -1  -2  338.17   34.20
 -11   1   2  295.77   20.00
  11  -1   2  288.37   30.50
 -11   1   2  286.47   36.80
  11   1  -2  230.88   36.90
  11   1  -2  265.37   19.00
  11  -1  -2  273.27   40.70
 -11   1  -2  294.37   30.30
  11  -1  -2  289.77   19.30
 -11   1  -2  284.17   18.10
  11   1   2  299.77   31.40
 -11  -1   2  266.07   39.40
 -11  -1   2  267.27   19.00
 -11  -1   2  305.27   19.90
  11   1  -3   95.99   26.60
  11  -1   3   71.29   18.50
 -11  -1  -3   92.69   18.90
 -11   1   3   76.39   25.40
  11   1  -3   58.29   11.00
 -11   1   3   75.19   11.80
 -11   1   3  101.79   12.30
 -11  -1  -3   99.19   10.80
 -11  -1   3   48.80   23.30
 -11   1  -3  103.99   18.70
 -11  -1   3   77.39   11.60
  11   1   3   70.49   17.40
  11  -1  -3   84.79   12.80
 -11   1  -3   95.59   10.60
 -11  -1   3   64.49   10.60
  11  -1  -3   82.79   24.90
  11  -1   4  308.67   27.10
 -11   1   4  336.77   22.20
 -11   1   4  297.47   20.30
  11   1  -4  282.27   21.20
 -11  -1  -4  314.97   18.20
 -11  -1  -4  319.57   28.80
  11   1  -4  368.26   42.00
 -11   1   4  366.06   44.50
 -11  -1   4  294.97   20.20
 -11   1  -4  338.57   27.60
 -11   1  -4  298.77   17.70
  11  -1  -4  292.37   21.20
 -11  -1   4  314.77   21.30
  11   1   4  284.67   25.00
 -11  -1   4  420.56   47.60
  11  -1  -4  375.96   42.10
 -11   1   5   44.80    9.20
 -11  -1  -5   59.39   13.00
 -11   1   5   43.10   22.80
 -11  -1  -5   43.20    7.10
  11   1  -5   93.19   27.40
  11  -1   5   44.30   10.70
  11   1  -5   54.59   11.30
 -11   1   5   53.39   10.50
  11  -1  -5   64.69   22.50
 -11  -1   5   41.90    8.60
  11   1   5   62.09   11.60
 -11  -1   5   59.19   21.90
 -11   1  -5   64.69   11.70
  11  -1  -5   44.40   10.90
 -11  -1   5   38.10    9.40
 -11   1  -5   48.10    7.20
 -11  -1  -6  233.58   14.60
  11   1  -6  268.97   22.80
 -11   1   6  196.58   17.20
 -11   1   6  268.47   43.70
  11  -1  -6  279.67   22.80
 -11  -1   6  267.97   44.90
 -11   1  -6  243.38   14.60
 -11   1  -6  259.77   15.90
 -11  -1   6  262.77   18.70
 -11  -1  -7   69.99    8.40
 -11   1   7   65.19   26.10
  11   1  -7   69.99   13.30
 -11  -1  -7   64.69    8.50
 -11   1   7   94.79   14.10
  11   1  -7   49.00   26.20
 -11   1   7   66.19   10.10
  11  -1  -7   57.79   14.40
 -11  -1   7   65.69   10.00
  11  -1  -7  106.89   30.30
 -11   1  -7   63.69    8.40
 -11  -1   7   72.19   27.70
 -11  -1   7   72.19   11.50
 -11   1  -7   81.49    9.40
  12   1   0    2.40    4.80
 -12  -1   0  -11.90    9.50
 -12  -1   0    1.60    5.60
 -12   1   0   -4.20   11.80
 -12  -1   0    2.00    4.10
 -12   1   0    0.50    4.80
 -12   1   0    1.80    4.20
  12   1   0   -5.60   12.20
  12  -1   0    1.50   12.70
  12   1  -1  135.29   28.60
 -12  -1  -1   96.09   24.90
 -12   1   1   81.99   12.60
  12   1  -1  108.29   12.90
 -12  -1  -1  108.79   12.90
 -12   1   1  110.19   26.50
 -12   1   1  100.49   14.00
 -12  -1  -1   93.19   14.00
  12  -1   1   98.79   26.70
 -12  -1   1   92.49   25.50
 -12   1  -1   99.79   15.10
  12   1   1   85.09   21.20
 -12  -1   1  110.79   12.70
  12  -1  -1  103.49   12.40
  12  -1  -1  137.39   29.00
 -12  -1   1  107.19   13.00
 -12   1  -1   90.09   25.10
 -12  -1  -2   47.90   18.20
 -12  -1  -2   23.80    7.70
  12   1  -2   13.30    7.20
 -12   1   2   17.00    7.20
 -12   1   2   30.20    7.90
  12   1  -2   26.20   19.30
 -12   1   2   52.89   17.50
  12  -1   2   17.60   11.90
  12   1   2   43.50   14.30
 -12  -1   2   36.40   14.50
  12  -1  -2   25.20    8.00
  12  -1  -2   57.69   24.20
 -12   1  -2   37.00   15.40
 -12  -1   2   30.60    8.20
 -12  -1   2   15.60    7.00
 -12   1  -2   27.80    7.40
 -12  -1  -3  144.99   13.30
  12  -1   3  114.09   22.30
  12   1  -3   87.79   13.00
  12   1  -3   99.19   27.60
 -12   1   3  129.19   14.10
 -12   1   3   89.39   27.70
 -12   1   3   91.39   13.20
 -12  -1  -3  112.59   21.50
  12  -1  -3  131.99   29.70
 -12  -1   3  101.79   28.90
  12  -1  -3  110.19   14.90
 -12   1  -3   92.59   18.30
  12   1   3   94.39   20.40
 -12  -1   3  130.29   13.20
 -12   1  -3  107.69   12.10
 -12  -1   3  130.99   14.30
 -12  -1  -4   39.10    7.50
 -12   1   4   56.89   10.70
 -12   1   4   47.50   22.30
 -12  -1  -4   45.70   13.80
  12  -1   4   44.60   16.40
 -12   1   4   28.20    7.60
  12   1  -4   71.79   13.10
  12   1  -4   31.20   21.40
 -12   1  -4   34.70   12.10
  12   1   4   49.60   15.20
  12  -1  -4   56.49   11.30
 -12  -1   4   47.70   22.00
 -12  -1   4   36.60    8.40
  12  -1  -4   66.69   25.40
 -12   1  -4   43.70    8.10
 -12  -1   4   35.40    7.80
 -12  -1  -5   20.60    6.60
 -12   1   5   32.90   22.80
  12   1  -5    7.20    8.30
 -12  -1  -5   17.90   10.40
  12  -1   5   28.80   10.80
  12   1  -5   55.69   22.10
 -12  -1   5   59.19   23.40
 -12   1  -5   20.00    9.00
  12  -1  -5   20.90    8.80
  12  -1  -5   42.50   20.80
 -12   1  -5   17.00    6.60
  12   1   5   24.50    9.60
 -12   1   6  -28.20   17.60
  12   1  -6   -5.10    5.90
 -12  -1  -6    6.00    4.50
 -12   1   6    1.00    4.90
 -12   1  -6    3.70    4.50
  12  -1  -6   -9.70    5.80
 -12  -1   6  -21.10   19.20
 -12  -1   6    3.10    5.20
 -12   1   7   20.90    7.70
 -12  -1  -7   27.60    6.60
 -12   1   7   21.10    8.00
 -12  -1  -7   31.80    6.90
 -12   1   7   30.00   27.50
  12   1  -7   45.00   24.40
  12  -1  -7    1.90    8.80
 -12  -1   7   36.00    8.70
 -12   1  -7   22.80    5.60
 -12  -1   7   20.60   28.00
 -12   1  -7   30.40    7.30
 -12  -1   7   27.30    9.40
  12  -1  -7   68.69   28.30
  13   1   0   67.19   22.40
 -13  -1   0   42.70   10.00
  13   1   0   30.30    7.10
 -13  -1   0   57.89   11.60
 -13   1   0   55.19   10.80
 -13   1   0   72.09   23.80
 -13  -1   0   26.40   18.10
  13  -1   0   59.49   22.60
  13  -1   1   28.00   15.30
 -13   1   1    8.40    6.70
 -13  -1  -1   15.60   15.10
 -13  -1  -1    3.40    4.90
  13   1  -1   -8.90   20.70
 -13  -1  -1    0.40    5.30
 -13   1  -1   14.10   15.00
 -13   1  -1   13.80    6.80
 -13  -1   1    7.70    6.20
  13   1   1    9.60   12.50
  13  -1  -1   20.00   17.10
 -13   1  -1    8.40    5.00
  13   1  -2  386.96   24.90
 -13   1   2  400.96   46.70
 -13  -1  -2  489.95   43.70
  13  -1   2  409.56   39.80
 -13  -1  -2  384.16   24.70
  13   1  -2  330.27   40.50
 -13   1   2  420.26   25.70
 -13  -1  -2  453.35   25.00
  13   1   2  438.66   41.20
 -13   1  -2  469.25   40.80
 -13   1  -2  467.85   25.40
  13  -1  -2  478.25   49.99
 -13  -1   2  475.55   50.59
  13  -1  -2  380.36   24.10
  13  -1   3  375.06   37.60
  13   1  -3  422.26   48.40
 -13  -1  -3  350.86   36.00
 -13   1   3  351.26   45.90
 -13  -1  -3  382.06   23.30
 -13   1  -3  298.17   32.60
  13  -1  -3  387.96   24.70
  13  -1  -3  382.66   47.00
  13   1   3  392.46   37.00
 -13   1  -3  390.76   23.30
 -13  -1   3  386.76   47.60
 -13  -1  -4   -2.60   11.10
  13  -1   4   16.80   13.80
 -13  -1  -4    3.70    4.60
  13   1  -4   -1.70    7.00
 -13   1   4   -3.50   18.60
 -13   1   4   -8.10    9.00
  13   1  -4   22.10   17.20
 -13  -1   4  -19.10   16.40
 -13   1  -4    8.00    5.60
  13  -1  -4    3.00    7.00
  13  -1  -4  -13.40   13.40
 -13   1  -4   -7.80   10.00
  13   1   4   13.70   12.10
  13  -1   5   47.90   14.80
 -13   1   5   54.19   11.30
 -13  -1  -5   48.20    8.50
 -13   1   5   50.49   10.80
  13   1  -5   23.60    9.10
 -13  -1  -5   35.50   13.70
 -13  -1   5   40.90    9.20
 -13   1  -5   34.80   12.20
  13  -1  -5   56.49   12.20
  13   1   5   49.10   14.20
 -13  -1   5   40.20    9.30
 -13   1  -5   36.40    7.90
  13   1  -6   34.40   26.20
 -13   1   6   26.10    8.30
 -13  -1  -6   28.10    7.30
 -13   1   6   23.80   23.20
 -13   1  -6   12.40    6.70
  13  -1  -6   30.60   26.40
  13  -1  -6   10.90   11.30
 -13  -1   6   25.90    9.00
 -13  -1   6   -6.50   21.20
  14  -1   0   39.10   18.30
  14   1   0   63.39   19.90
 -14  -1   0   11.60    6.60
 -14   1   0   13.80    6.20
 -14  -1   0   46.80   19.60
 -14   1   0   10.30   14.70
 -14  -1   0   17.10    5.60
  14   1  -1   31.30    8.10
 -14  -1  -1   39.10    9.60
 -14  -1  -1   37.00   18.10
  14  -1   1   76.79   23.50
  14   1  -1   29.90   19.80
 -14   1   1   10.30   17.00
 -14   1   1   44.60    9.90
 -14  -1  -1   35.10    8.50
 -14  -1   1   43.20   22.60
 -14   1  -1   35.40   17.40
 -14   1  -1   32.60    8.20
  14   1   1   31.40   16.60
  14  -1  -1   28.90   20.60
 -14   1  -1   24.30    7.70
 -14  -1   1   44.80   10.20
  14  -1   2  110.29   27.10
 -14  -1  -2   61.69   20.10
 -14  -1  -2  106.59   14.40
 -14  -1  -2  106.49   15.70
  14   1  -2  142.09   32.00
 -14   1   2   88.99   27.60
  14   1  -2   88.69   13.70
 -14  -1   2   93.19   29.10
  14   1   2  117.39   25.20
 -14   1  -2   79.39   22.20
 -14   1  -2  127.59   14.50
  14  -1  -2   51.69   22.60
 -14   1   3  181.48   19.30
 -14   1   3  209.78   18.60
 -14  -1  -3  237.18   19.60
  14   1  -3  183.18   18.60
 -14  -1  -3  255.07   31.50
  14  -1   3  259.57   37.20
 -14   1   3  319.17   49.40
 -14  -1  -3  183.48   17.70
  14   1  -3  253.37   42.00
 -14  -1   3  227.18   18.80
  14  -1  -3  219.08   19.20
 -14   1  -3  230.38   32.80
 -14   1  -3  177.28   17.60
 -14  -1   3  241.28   44.20
  14  -1  -3  196.58   37.20
  14   1   3  218.98   33.70
 -14  -1   3  188.08   19.10
 -14  -1  -4   92.69   21.80
  14  -1   4  127.99   21.50
  14   1  -4  100.49   15.10
 -14  -1  -4  127.89   14.00
 -14   1   4  115.99   14.60
  14   1  -4  175.98   39.20
 -14   1   4  164.28   39.10
 -14   1  -4   69.49   18.80
 -14  -1   4  112.69   20.70
 -14  -1   4  172.58   40.60
 -14   1  -4  127.89   13.90
  14  -1  -4  169.28   38.90
  14   1   4  154.18   23.20
  14  -1  -4  135.19   16.50
 -14  -1  -5   17.90   11.50
 -14   1   5   43.10    9.70
 -14   1   5   38.40    9.50
  14   1  -5   32.20   24.60
 -14  -1  -5   26.00    7.40
  14   1  -5   20.00   11.60
  14  -1   5   52.49   14.50
 -14   1   5   36.80   25.50
  14  -1  -5   33.60   27.10
 -14   1  -5   25.40    6.90
 -14   1  -5   27.60   11.50
 -14  -1   5   33.60    8.10
  14  -1  -5   18.00   13.90
 -14  -1   5   13.20   22.90
  14   1   5   62.59   14.50
 -14  -1   5   29.00    8.40
 -15   1   0   81.39   13.50
 -15  -1   0   73.39   12.60
  15   1   0   84.89   26.60
 -15  -1   0  122.49   14.90
  15  -1   0   94.09   27.40
 -15  -1   0   77.99   27.30
 -15   1   0   90.99   27.10
  15  -1   1  240.48   39.80
 -15   1   1  214.18   40.10
 -15   1   1  291.87   22.00
  15   1  -1  245.38   18.90
 -15  -1  -1  252.07   21.30
  15   1  -1  296.97   39.20
 -15  -1  -1  279.47   21.40
 -15  -1  -1  296.37   43.30
 -15  -1   1  266.17   45.70
 -15  -1   1  281.37   21.30
 -15   1  -1  253.27   21.40
  15   1   1  213.58   36.40
  15  -1  -1  268.37   41.00
 -15   1  -1  230.38   38.90
 -15   1  -1  251.97   20.60
  15   1  -2   55.89   25.40
 -15  -1  -2   59.29   10.60
 -15   1   2   47.00   25.90
 -15  -1  -2   32.10    9.30
 -15   1   2   53.79   11.60
 -15  -1  -2   79.49   23.20
  15   1  -2   54.89   11.50
  15  -1   2   56.19   22.50
 -15   1  -2   52.39   21.00
  15  -1  -2   47.50   24.80
 -15  -1   2   77.09   26.30
  15   1   2   58.79   20.40
 -15   1  -2   64.89   12.40
 -15   1  -2   50.69   11.10
 -15  -1   2   50.49   13.40
 -15  -1  -3   74.79   12.90
 -15  -1  -3   74.99   24.90
 -15   1   3   94.99   32.80
 -15   1   3   81.99   13.40
  15   1  -3   83.99   14.80
  15   1  -3   85.79   29.20
 -15  -1  -3   84.79   12.90
  15  -1   3  128.09   26.70
 -15   1   3   81.09   13.80
 -15   1  -3   76.19   13.10
 -15   1  -3   85.69   25.20
 -15  -1   3   87.09   14.00
  15  -1  -3   97.19   32.10
  15  -1  -3  110.79   15.60
  15   1   3  117.99   22.70
 -15  -1   3  143.49   38.00
 -15  -1   3   82.29   13.60
 -15   1   4   85.09   13.60
  15   1  -4   96.49   31.10
  15   1  -4   90.19   17.10
  15  -1   4   68.29   19.10
 -15  -1  -4   73.09   11.50
 -15   1   4  102.59   31.90
 -15  -1  -4   36.70   18.00
 -15   1   4   92.39   14.90
 -15   1  -4   76.09   11.80
  15   1   4   89.69   20.40
 -15  -1   4   89.19   15.00
  15  -1  -4  108.99   18.70
 -15   1  -4   62.69   19.30
  15  -1  -4   67.49   30.60
 -15  -1   4   93.79   29.10
 -15  -1   4   74.79   13.70
 -15   1   5  129.99   17.00
  15  -1   5  140.59   21.60
  15   1  -5  112.69   18.00
 -15  -1  -5  104.79   15.40
 -15   1   5   89.59   33.30
 -15  -1  -5   74.09   19.60
 -15  -1   5  146.99   27.30
 -15   1  -5  107.79   21.30
  15   1   5  124.09   19.00
 -15  -1   5  120.29   37.80
  15  -1  -5  127.39   18.80
 -15   1  -5  112.79   15.20
 -16  -1   0   34.70   25.20
  16  -1   0   44.20   24.30
  16   1   0   69.29   26.20
 -16   1   0   51.59   27.40
 -16  -1   0   70.49   13.50
 -16   1   0   54.89   11.30
 -16   1   1    7.10    7.80
 -16  -1  -1   13.30   18.70
  16  -1   1  -10.20   18.90
 -16   1   1    2.80    6.40
 -16  -1  -1   16.80    8.90
  16   1  -1    1.30   22.60
 -16   1   1   -6.60   17.60
 -16  -1  -1    9.10    7.30
 -16  -1   1   10.90    6.40
 -16  -1   1  -23.60   16.80
 -16   1  -1   12.00    7.90
 -16   1  -1   13.40    7.40
 -16   1  -1   -0.30   16.30
  16   1   1  -13.70   15.40
 -16  -1   1   10.10    7.20
  16  -1  -1    7.80   23.00
 -16  -1  -2   64.79   10.40
 -16   1   2   25.70   25.20
 -16   1   2   69.89   13.00
 -16   1   2   43.30   11.70
  16   1  -2   56.69   26.20
 -16  -1  -2   47.20   10.30
 -16  -1  -2   41.70   22.10
  16   1  -2   55.39   11.40
 -16   1  -2   41.40    9.80
  16  -1  -2   85.79   31.00
 -16  -1   2   69.09   12.90
 -16   1  -2   42.70   21.30
  16   1   2   53.89   20.10
 -16  -1   2   58.39   13.00
 -16  -1   2   29.90   26.70
 -16   1  -2   70.29   11.80
  16   1  -3    2.40    8.20
  16  -1   3   24.30   19.70
 -16  -1  -3   -8.70   15.70
  16   1  -3    9.70   25.10
 -16   1   3   20.60    9.40
 -16  -1  -3   -3.40    6.20
 -16   1   3   11.90    9.00
 -16  -1  -3    7.20    8.70
 -16   1   3  -23.90   19.20
 -16  -1   3    9.30    8.50
 -16   1  -3   -6.50    6.50
 -16   1  -3    4.80    7.00
 -16  -1   3   -0.50    7.00
  16   1   3   28.00   20.50
  16  -1  -3    1.40   24.70
 -16   1  -3   -2.60   14.00
 -16   1   4   -2.90   19.90
  16  -1   4    4.00   20.10
 -16  -1  -4   28.00    8.60
 -16  -1  -4   27.80   17.80
 -16  -1  -4   22.40    9.60
  16   1  -4   49.20   30.00
  16   1  -4    3.80    8.70
 -16   1  -4   28.10    9.10
  16  -1  -4   -2.60    7.90
  16   1   4    8.90   17.60
 -16  -1   4  -24.70   25.10
 -16   1  -4   10.60   13.60
  16  -1  -4  -13.00   26.10
  17   1   0    7.30   20.70
 -17  -1   0    8.20    9.50
 -17  -1   0   35.20   11.30
  17  -1   0   10.30   21.20
 -17   1   0  -25.50   20.90
 -17   1   0    8.80   10.60
 -17  -1   0   -9.50   22.80
 -17   1   0   27.80   10.10
 -17  -1  -1   15.40    7.50
  17  -1   1  -38.70   17.40
 -17  -1  -1   -3.10   18.30
 -17   1   1  -16.40    7.30
  17   1  -1    6.40   21.00
 -17  -1  -1   -8.00    6.50
 -17   1   1  -14.90   18.40
 -17   1  -1  -34.10   17.90
 -17   1  -1    7.60    7.70
  17   1   1  -19.70   20.60
  17  -1  -1  -11.30   19.80
 -17  -1   1   14.90   23.40
 -17  -1  -2   88.19   29.70
  17  -1   2   45.80   23.60
 -17  -1  -2   79.89   17.70
 -17   1   2  136.49   36.40
 -17  -1  -2  135.59   17.50
  17   1  -2  142.69   36.00
 -17   1  -2  112.59   16.10
 -17   1  -2   94.49   28.90
 -17  -1   2  170.28   41.70
  17  -1  -2  182.58   40.90
   0  -2  -1    0.10    2.40
   0  -2   1    0.90    2.20
   0   2  -1    0.30    0.60
   0   2  -1    0.00    0.70
   0   2   1   -1.70    1.90
   0  -2   1   -0.50    0.60
   0  -2  -1    0.40    0.60
   0   2  -1    2.10    2.50
   0   2   1   -0.30    0.60
   0   2   1    0.10    1.00
   0  -2   1    0.40    0.60
   0  -2  -2  274.67   13.90
   0  -2   2  284.77   10.40
   0  -2  -2  280.07    8.50
   0  -2   2  255.57   14.20
   0  -2  -2  290.67    8.70
   0   2   2  282.57   13.30
   0   2  -2  273.77    8.60
   0   2   2  269.47    7.70
   0   2   2  262.37    8.00
   0   2  -2  243.98   12.80
   0   2  -2  276.87   10.50
   0   2   2  288.57    8.40
   0  -2  -2  266.67    9.30
   0   2   3    3.70    3.80
   0  -2   3    1.60    1.30
   0  -2  -3    2.80    1.90
   0  -2   3    0.00    4.60
   0   2  -3   -0.40    3.50
   0  -2  -3    0.50    1.20
   0   2  -3    0.50    1.90
   0  -2  -3   -0.90    0.90
   0   2   3   -0.10    1.00
   0  -2  -3    5.50    5.40
   0   2  -3   -0.30    0.80
   0  -2   4   25.30    8.70
   0   2   4   16.50    5.80
   0  -2  -4   22.70    3.40
   0  -2  -4   19.40    3.50
   0   2  -4   32.90    7.10
   0   2  -4   22.60    4.00
   0   2   4   25.90    3.40
   0  -2   4   21.80    3.80
   0  -2  -4   28.30    8.50
   0   2  -4   21.30    2.90
   0   2  -5    3.60    2.50
   0  -2   5   -0.80    1.60
   0  -2   5    9.40    5.40
   0   2   5    4.70    3.30
   0  -2  -5   -4.90    5.20
   0   2  -5    1.10    4.00
   0  -2  -5    0.90    1.50
   0   2  -5    0.20    1.60
   0   2   5   -0.20    1.00
   0  -2  -5    2.00    2.60
   0   2  -6 1126.49   42.70
   0  -2  -6 1180.68   46.70
   0  -2   6 1145.19   45.20
   0   2   6 1226.68   42.80
   0   2   6 1146.09   35.60
   0  -2  -6 1211.68   37.40
   0  -2  -6 1185.88   37.40
   0   2  -6 1175.78   39.70
   0  -2   6 1192.18   38.20
   0   2  -6 1251.27   36.90
   0  -2  -7   -3.10    2.10
   0   2  -7    0.20    2.20
   0  -2   7   -1.30    2.10
   0  -2  -7    1.70    6.40
   0   2   7   -4.00    4.00
   0   2   7   -1.90    1.70
   0   2  -7    3.90    5.60
   0   2  -7   -2.90    3.00
   0  -2   7   -4.10    5.10
   0  -2  -7    0.80    2.90
   0  -2  -8  128.09   13.00
   0  -2  -8  146.89   11.20
   0   2  -8  140.69   11.60
   0  -2  -8  130.99   11.40
   0   2  -8  154.18   11.40
   0  -2   8  155.18   11.20
   0  -2   8  133.69   12.10
   0   2  -8  131.39   11.90
   0  -2  -8  145.29   11.30
   0   2  -9   -6.60    3.00
   0   2  -9    2.00    4.70
   0  -2  -9   -6.70    4.00
   0  -2  -9   -1.10    3.30
   1   2   0   14.00    1.40
  -1  -2   0   14.60    1.40
  -1  -2   0   14.80    1.50
   1  -2   0   15.50    2.90
   1   2   0   14.40    1.50
  -1   2   0   16.40    2.90
   1   2   0   10.30    2.60
  -1  -2   0   15.60    2.90
  -1  -2  -1 1312.27   38.50
   1   2  -1 1349.16   36.60
   1   2  -1 1350.76   36.00
  -1   2   1 1368.96   35.10
   1  -2   1 1296.17   35.70
   1   2  -1 1316.37   42.50
  -1   2   1 1358.66   35.40
  -1  -2  -1 1366.36   34.90
  -1   2   1 1321.67   41.70
   1  -2   1 1378.46   38.30
  -1   2   1 1330.07   36.20
   1   2   1 1360.06   34.60
   1  -2  -1 1238.58   41.80
   1   2   1 1336.67   38.40
   1  -2  -1 1313.97   36.10
  -1   2  -1 1308.37   38.00
  -1   2  -1 1367.26   35.90
  -1  -2   1 1349.16   36.50
  -1  -2   1 1314.27   43.00
  -1  -2   1 1342.97   35.70
  -1  -2  -2  845.52   22.30
  -1  -2  -2  861.81   22.50
  -1   2   2  842.92   24.40
  -1  -2  -2  847.42   26.30
  -1   2   2  821.62   23.40
  -1  -2  -2  856.11   22.10
  -1   2   2  856.91   31.70
   1   2  -2  848.82   25.50
   1  -2   2  823.82   26.70
  -1   2   2  845.42   23.10
   1   2  -2  827.92   24.20
   1   2  -2  830.52   32.10
  -1  -2  -2  813.62   25.90
   1  -2   2  891.41   26.40
  -1   2  -2  815.02   25.70
  -1  -2   2  830.22   23.30
   1  -2  -2  808.32   32.10
   1  -2  -2  860.41   25.00
   1  -2  -2  856.81   23.80
  -1   2  -2  867.01   24.90
  -1  -2   2  786.62   32.70
  -1  -2  -3  666.93   24.00
   1   2  -3  607.04   23.50
   1  -2   3  597.74   23.50
  -1  -2  -3  659.43   18.80
  -1   2   3  626.54   19.20
  -1   2   3  622.74   18.30
   1  -2   3  661.93   20.70
  -1   2   3  590.94   27.30
   1   2  -3  609.94   28.40
   1   2  -3  598.64   19.80
  -1  -2  -3  659.73   17.80
  -1  -2  -3  661.43   17.10
  -1   2   3  629.44   17.60
  -1  -2   3  637.04   21.10
   1  -2  -3  674.83   19.90
  -1   2  -3  660.43   21.80
  -1  -2   3  628.04   17.50
  -1   2  -3  631.94   16.70
   1  -2  -3  597.34   20.50
  -1  -2   3  589.74   29.40
   1  -2  -3  647.14   30.10
   1   2  -4 1894.51   64.29
  -1   2   4 1929.01   51.69
  -1  -2  -4 1957.00   51.69
   1   2  -4 1893.01   54.79
   1  -2   4 1888.71   53.19
  -1  -2  -4 1879.71   49.99
  -1  -2  -4 1857.91   48.80
   1  -2   4 1862.21   57.49
  -1  -2  -4 1873.41   57.99
  -1   2   4 1881.01   63.29
   1   2  -4 1881.71   52.49
  -1   2  -4 1862.51   53.89
   1  -2  -4 1836.02   65.99
  -1  -2   4 1904.91   66.89
  -1   2  -4 1834.72   48.70
   1  -2  -4 1908.91   53.59
  -1   2  -4 1899.31   54.49
   1  -2  -4 1887.71   52.59
  -1  -2   4 1895.41   54.09
   1   2  -5   84.89    6.80
   1  -2   5   87.99    9.50
  -1   2   5  101.09   12.70
   1  -2   5   79.89    6.70
  -1  -2  -5   82.19    5.80
   1   2  -5   74.19   12.10
   1   2  -5   97.99    8.10
  -1  -2  -5   92.19   10.10
  -1  -2  -5   91.79    4.60
  -1   2   5   82.99    5.80
  -1  -2  -5   91.09    6.50
  -1  -2   5   90.49    7.30
   1  -2  -5   90.49    6.80
   1  -2  -5  100.09    7.70
   1  -2  -5   69.59   12.70
  -1   2  -5   85.79    4.80
  -1   2  -5   87.59    7.30
  -1   2  -5   98.89    7.90
  -1  -2   5   78.99   13.50
   1  -2   6  172.48   12.30
  -1  -2  -6  206.28   10.80
  -1  -2  -6  194.68   10.20
  -1   2   6  185.18   16.90
   1   2  -6  178.88   12.20
   1   2  -6  195.18   11.50
  -1   2   6  187.18    9.90
   1   2  -6  213.48   18.50
   1  -2   6  179.28   10.90
  -1  -2  -6  176.58   13.50
  -1  -2  -6  202.08   11.60
  -1  -2   6  177.68   11.00
  -1   2  -6  193.68   11.50
   1  -2  -6  208.38   20.60
  -1   2  -6  191.88   11.90
  -1   2  -6  204.08    9.30
   1  -2  -6  202.48   11.40
  -1  -2   6  160.58   18.50
   1  -2  -6  208.98   12.50
  -1   2   7  642.44   23.30
   1  -2   7  644.24   25.10
   1   2  -7  632.44   32.80
  -1  -2  -7  624.74   24.30
  -1  -2  -7  640.04   24.00
   1  -2   7  637.94   21.60
  -1   2   7  666.43   31.70
  -1  -2  -7  698.93   24.00
   1   2  -7  636.14   27.30
  -1  -2  -7  656.53   22.70
   1   2  -7  644.74   25.70
   1  -2  -7  668.83   25.60
  -1   2  -7  631.34   26.50
  -1  -2   7  653.03   34.10
  -1   2  -7  672.43   23.20
  -1   2  -7  623.54   21.30
   1  -2  -7  608.94   35.10
   1  -2  -7  652.43   26.00
  -1  -2   7  639.94   25.30
  -1   2   8   77.89   12.20
  -1  -2  -8   94.49    9.10
  -1  -2  -8   89.39    9.00
   1   2  -8   82.69    9.70
   1   2  -8   82.99   13.10
  -1   2   8   90.69    7.70
   1   2  -8   98.99   10.70
  -1  -2   8   93.69    9.30
   1  -2  -8   90.89    9.30
  -1   2  -8   75.99    9.40
  -1   2  -8   81.69    8.30
  -1  -2   8   79.59   13.60
   1  -2  -8  113.69   11.10
   1  -2  -8   69.79   13.20
   1   2  -9  125.79   13.70
   1   2  -9  130.99   12.40
  -1  -2  -9  155.78   12.30
   1   2  -9  123.79   12.80
   1  -2  -9  130.69   12.40
   1  -2  -9  120.89   15.70
  -1   2  -9  124.39   12.60
  -1   2  -9  111.99   10.70
  -1  -2   9  101.29   13.40
  -1  -2   9  145.99   11.50
   1  -2  -9  120.69   11.10
   2  -2   0 1036.20   35.50
   2   2   0  981.50   35.40
  -2   2   0 1049.59   35.10
  -2  -2   0  992.00   35.80
   2   2   0 1046.80   29.10
  -2  -2   0 1060.19   29.10
  -2  -2   0 1028.60   29.10
   2   2   0 1048.70   29.20
   2  -2   1 1599.44   47.80
  -2  -2  -1 1674.23   43.20
  -2  -2  -1 1618.94   48.80
  -2   2   1 1611.34   45.00
   2   2  -1 1647.84   54.39
  -2   2   1 1642.24   53.49
   2   2  -1 1655.43   45.10
   2   2  -1 1626.54   45.00
  -2  -2   1 1602.04   54.59
   2   2   1 1672.93   48.30
  -2   2  -1 1687.03   47.40
  -2  -2   1 1630.44   44.70
  -2  -2   1 1620.44   44.90
   2  -2  -1 1651.73   44.90
   2  -2  -1 1619.44   53.89
   2   2   1 1604.14   42.70
   2   2  -2  121.99   12.40
  -2  -2  -2  129.59    4.40
   2   2  -2  129.89    7.20
  -2  -2  -2  124.69    7.40
  -2   2   2  111.99    5.90
   2  -2   2  113.19    6.70
  -2   2   2  117.09   12.20
  -2   2   2  117.49    6.90
   2  -2   2  130.39    7.20
   2   2  -2  124.29    6.90
  -2  -2   2  122.49    6.20
   2   2   2  136.89    7.30
  -2  -2   2  121.39    6.90
   2  -2  -2  121.69    7.20
  -2   2  -2  131.49    6.40
   2  -2  -2  138.89    6.60
   2  -2  -2  110.69   12.30
  -2   2   3  408.26   14.70
   2  -2   3  409.16   14.10
  -2  -2  -3  418.36   13.30
  -2  -2  -3  432.76   15.20
  -2   2   3  391.46   15.30
  -2   2   3  382.26   24.20
   2   2  -3  410.66   15.90
  -2  -2  -3  429.96   15.50
   2  -2   3  411.56   15.30
   2   2  -3  432.36   16.70
  -2   2   3  406.76   13.50
  -2  -2   3  409.66   15.90
   2  -2  -3  415.36   16.40
   2  -2  -3  369.46   25.30
  -2  -2   3  411.16   14.00
   2  -2  -3  408.66   15.00
  -2  -2   3  443.76   28.00
  -2   2  -3  421.86   15.20
   2   2  -4  221.48   12.10
  -2   2   4  217.08   10.10
  -2  -2  -4  210.68   10.80
   2   2  -4  226.68   11.40
  -2   2   4  220.58    8.10
  -2  -2  -4  232.18    9.50
   2   2  -4  203.78   19.40
  -2   2   4  215.58    8.90
   2  -2   4  225.08   10.00
  -2  -2  -4  233.58    9.70
  -2   2   4  216.38   19.80
   2  -2  -4  203.08   11.60
   2  -2  -4  215.38   21.60
  -2  -2   4  211.18   21.50
   2  -2  -4  225.38   10.90
  -2  -2   4  218.88    8.20
  -2  -2   4  226.18   11.60
  -2   2  -4  216.58   10.90
  -2   2   5  322.47   23.10
  -2  -2  -5  321.57   12.90
   2   2  -5  311.47   14.90
  -2  -2  -5  306.47    9.40
  -2  -2  -5  305.07   10.60
  -2  -2  -5  320.97   10.40
   2   2  -5  291.77   23.30
   2   2  -5  308.87   15.30
  -2   2   5  314.37   13.10
  -2  -2  -5  299.17   11.40
  -2  -2   5  309.57   14.70
  -2   2  -5  289.37   14.10
   2  -2  -5  304.27   14.10
   2  -2  -5  271.37   24.20
  -2  -2   5  294.37   24.20
   2  -2  -5  312.57   15.30
  -2  -2  -6    2.90    1.70
  -2   2   6    2.90    2.00
  -2  -2  -6    2.30    1.30
  -2  -2  -6    0.70    2.00
   2   2  -6   -0.30    3.00
  -2   2   6    2.80    7.20
   2   2  -6    0.20    2.30
   2   2  -6   -7.40    6.40
  -2  -2   6   -0.20    2.10
  -2  -2   6    3.50    8.40
  -2   2  -6    5.60    2.70
   2  -2  -6    9.10    9.50
   2  -2  -6    4.30    2.80
  -2   2  -6    4.00    1.60
   2  -2  -6   10.20    4.20
  -2   2   7   33.50    5.00
   2   2  -7   45.40    7.70
   2   2  -7   35.90   12.10
  -2   2   7   37.00   10.80
  -2  -2  -7   34.90    5.40
   2   2  -7   40.30    7.00
  -2   2  -7   25.70    6.40
  -2  -2   7   19.70   11.30
   2  -2  -7   30.30    6.00
   2  -2  -7   31.50    6.80
  -2  -2   7   26.20    5.00
   2  -2  -7   18.70   11.70
  -2   2  -7   28.20    5.10
   2   2  -8   39.50   12.10
  -2   2   8   34.00    5.50
  -2  -2  -8   37.00    5.50
  -2  -2  -8   39.80    6.50
   2   2  -8   33.80    7.90
  -2   2   8   26.10    8.20
   2   2  -8   47.40    8.30
   2  -2  -8   27.40   12.30
   2  -2  -8   37.40    7.30
  -2  -2   8   32.90    6.50
  -2  -2   8   24.50    9.30
  -2   2  -8   28.40    6.80
   2  -2  -8   23.00    6.40
  -2   2  -8   42.90    5.90
  -2  -2  -9  198.48   12.50
   2   2  -9  210.98   16.50
  -2  -2  -9  191.68   13.60
  -2   2   9  171.58   19.10
   2   2  -9  187.58   15.80
  -2   2   9  189.98   12.20
   2   2  -9  232.38   21.40
   2  -2  -9  165.08   21.50
   2  -2  -9  177.68   16.90
  -2  -2   9  137.79   19.10
  -2   2  -9  171.68   12.00
  -2  -2   9  191.88   14.10
   2  -2  -9  190.48   14.30
  -2   2  -9  214.68   15.70
  -3  -2   0  849.72   25.50
  -3  -2   0  859.71   35.00
   3  -2   0  765.12   32.80
  -3   2   0  850.91   24.90
   3   2   0  817.52   25.30
   3   2   0  842.42   25.40
  -3  -2   0  826.02   25.40
  -3   2   0  820.92   33.20
  -3   2   1 8535.65  222.88
   3   2  -1 8074.49  222.98
  -3  -2  -1 8152.08  216.58
   3   2   1 8362.76  215.88
  -3  -2   1 8323.87  224.18
   3  -2  -1 7760.62  221.88
   3  -2   2  729.93   26.40
   3   2  -2  673.63   35.00
   3   2  -2  747.33   27.30
  -3  -2  -2  716.63   26.90
  -3  -2  -2  772.82   21.10
  -3   2   2  794.92   26.00
  -3   2   2  739.63   24.80
   3   2  -2  754.62   25.00
  -3   2   2  779.42   36.00
   3  -2  -2  734.13   36.20
  -3  -2   2  749.42   24.60
  -3  -2   2  732.93   36.20
   3  -2  -2  761.62   23.90
  -3   2  -2  758.12   24.80
   3  -2  -2  751.72   25.10
  -3  -2   2  723.83   24.00
   3   2   2  759.12   25.80
  -3   2   3  765.92   25.20
  -3  -2  -3  804.72   26.30
   3  -2   3  797.22   24.00
   3   2  -3  751.82   39.60
  -3   2   3  867.51   41.40
   3  -2   3  775.92   25.20
   3   2  -3  769.12   27.00
   3   2  -3  782.62   27.10
  -3   2   3  792.12   26.40
  -3   2  -3  816.52   25.30
  -3  -2   3  787.52   26.60
   3  -2  -3  820.02   26.10
   3  -2  -3  829.22   27.70
  -3  -2   3  750.62   40.70
  -3  -2   3  774.72   25.20
   3  -2  -3  710.03   39.60
  -3   2   4  274.57   23.40
  -3   2   4  236.48   11.40
   3   2  -4  247.38   13.40
   3   2  -4  242.38   13.10
  -3   2   4  238.78   11.30
  -3  -2  -4  253.47   10.20
   3   2  -4  244.98   23.00
  -3   2   4  238.68    9.90
   3  -2  -4  257.17   12.40
   3  -2  -4  224.08   23.10
  -3   2  -4  241.88   11.60
  -3  -2   4  226.28   10.30
  -3  -2   4  234.68   12.30
  -3  -2   4  238.38   25.00
   3  -2  -4  232.38   13.50
  -3  -2  -5  780.52   25.10
  -3   2   5  809.32   42.20
   3   2  -5  731.23   41.90
   3   2  -5  771.12   28.70
  -3   2   5  770.92   23.60
   3   2  -5  778.62   29.10
  -3   2   5  735.23   22.30
  -3   2   5  766.62   26.10
  -3  -2   5  762.12   27.80
   3  -2  -5  702.93   42.70
   3  -2  -5  748.23   27.30
  -3  -2   5  785.12   43.70
  -3   2  -5  782.92   27.10
   3  -2  -5  763.92   28.90
  -3  -2   5  796.02   24.60
  -3   2   6   32.00   10.80
  -3  -2  -6   30.90    4.50
  -3   2   6   27.80    4.70
   3   2  -6   25.90   11.30
   3   2  -6   33.30    6.80
   3   2  -6   28.30    6.20
  -3  -2  -6   24.20    3.10
   3  -2  -6   20.10   11.70
  -3  -2   6   16.10    3.90
   3  -2  -6   29.60    5.70
  -3   2  -6   29.90    5.60
  -3  -2   6   27.30   12.30
   3  -2  -6   21.50    6.00
   3   2  -7   86.29   10.60
  -3  -2  -7   86.09    7.60
   3   2  -7   83.99    9.60
  -3  -2  -7   86.39    6.10
  -3   2   7   82.29    7.60
   3  -2  -7   83.79   10.70
   3  -2  -7   65.89    8.20
  -3   2  -7   94.39    5.10
  -3  -2   7   92.29    8.80
  -3   2  -7   85.19    8.70
  -3   2   8  229.88   24.50
   3   2  -8  240.48   26.10
  -3   2   8  258.97   14.00
   3   2  -8  293.37   19.10
  -3  -2  -8  265.77   12.20
  -3  -2  -8  262.07   14.70
   3  -2  -8  252.97   28.30
  -3   2  -8  288.07   17.00
   3  -2  -8  293.77   18.80
   3  -2  -8  291.97   16.90
  -3   2  -8  248.28   11.60
  -3  -2   8  251.57   27.90
  -3  -2   8  276.57   16.30
  -3  -2  -9    5.60    3.60
  -3  -2  -9   15.60    5.10
   3   2  -9   22.50    6.80
  -3   2   9    9.30    9.80
  -3   2   9   14.40    5.20
   3   2  -9   10.90   10.50
   3   2  -9   25.50    7.10
  -3  -2   9   17.70   12.10
  -3   2  -9   13.90    4.70
   3  -2  -9   30.30   13.70
  -3   2  -9   10.40    4.70
   3  -2  -9   22.20    7.40
   3  -2  -9   27.30    6.30
  -3  -2   9   14.70    5.20
   4   2   0  466.35   25.70
   4  -2   0  434.96   25.50
  -4  -2   0  444.46   16.80
  -4  -2   0  465.25   17.00
  -4   2   0  475.55   16.80
  -4  -2   0  464.65   26.50
  -4   2   0  472.35   25.60
   4   2   0  449.86   16.80
  -4  -2  -1  961.40   27.80
  -4   2   1  925.11   29.40
  -4  -2  -1  898.31   37.00
  -4   2   1  952.50   41.80
   4   2  -1  856.31   40.60
   4   2  -1  886.71   29.50
   4  -2   1  855.71   36.00
   4   2  -1  853.91   29.60
   4   2   1  945.91   26.90
  -4  -2   1  934.91   42.70
  -4  -2   1  908.11   29.10
   4   2   1  929.71   36.40
  -4   2  -1  952.30   36.00
  -4  -2   1  906.81   29.20
   4  -2  -1  824.52   40.10
   4  -2  -1  897.11   29.40
   4   2  -2 1305.27   56.29
  -4  -2  -2 1368.56   47.00
   4   2  -2 1378.16   42.30
  -4   2   2 1329.87   40.80
  -4   2   2 1317.87   56.09
   4   2  -2 1426.56   42.30
  -4  -2  -2 1456.45   38.20
  -4   2   2 1344.97   42.00
   4  -2   2 1342.27   46.40
   4  -2  -2 1250.27   55.69
  -4  -2   2 1369.06   41.60
   4   2   2 1451.65   45.80
  -4  -2   2 1355.26   41.40
  -4   2  -2 1434.36   44.40
  -4  -2   2 1362.36   58.19
   4  -2  -2 1393.46   42.20
   4   2  -3  447.36   19.40
  -4  -2  -3  462.35   20.70
   4   2  -3  449.86   19.10
  -4  -2  -3  465.65   13.60
  -4   2   3  469.15   32.90
  -4   2   3  429.16   17.50
   4   2  -3  420.56   31.70
  -4   2   3  421.56   18.70
   4  -2   3  448.56   20.00
  -4  -2   3  429.06   18.20
   4  -2  -3  429.46   19.50
   4  -2  -3  463.05   18.30
  -4   2  -3  448.86   16.70
  -4  -2   3  449.66   18.00
   4   2   3  441.26   17.70
  -4  -2   3  447.16   33.90
   4   2  -4 1072.19   53.89
  -4  -2  -4 1164.08   33.40
   4   2  -4 1107.89   38.00
  -4   2   4 1119.59   35.70
  -4   2   4 1195.88   55.69
   4   2  -4 1130.19   38.50
  -4   2   4 1114.79   36.10
  -4  -2   4 1109.89   35.00
   4  -2  -4 1043.30   54.69
  -4   2  -4 1184.38   35.50
  -4  -2   4 1173.38   57.49
   4  -2  -4 1139.99   36.70
   4  -2  -4 1137.39   38.40
  -4  -2   4 1112.09   37.00
  -4   2   5  112.19    7.90
   4   2  -5  134.59   11.00
  -4  -2  -5  103.69    6.90
  -4   2   5   80.49   15.80
   4   2  -5  112.39    9.40
   4   2  -5  119.39   19.20
  -4   2   5  130.29    8.90
  -4  -2   5  113.49    9.10
  -4  -2   5  108.09    7.10
   4  -2  -5  111.99   18.90
  -4   2  -5  117.29    8.40
   4  -2  -5  120.09    9.50
   4  -2  -5  117.79   10.60
  -4  -2   5  118.39   21.30
  -4   2   6  122.79    6.30
   4   2  -6  153.28   23.20
  -4  -2  -6  147.59    9.10
  -4   2   6  102.89   18.90
   4   2  -6  118.99   10.90
  -4   2   6  126.49    9.30
   4   2  -6  132.49   12.40
  -4   2   6  127.49    6.90
  -4  -2   6  134.19    6.50
  -4  -2   6  156.28   25.30
  -4  -2   6  136.19   10.40
   4  -2  -6  145.59   11.00
   4  -2  -6  123.19   22.20
  -4   2  -6  134.69   10.00
   4  -2  -6  129.79   12.50
   4   2  -7  297.37   19.10
  -4  -2  -7  300.07   14.90
  -4   2   7  318.57   30.40
   4   2  -7  288.87   18.20
  -4   2   7  306.67   15.40
   4  -2  -7  295.47   19.00
  -4  -2   7  297.27   31.20
  -4  -2   7  300.77   17.20
   4  -2  -7  309.97   17.30
  -4   2  -7  335.07   17.20
  -4   2   8  129.29   20.80
  -4   2   8  121.69    9.90
   4   2  -8  106.99   11.80
  -4  -2  -8  130.89   10.10
  -4  -2  -8  100.09    6.60
  -4   2  -8  107.09    6.00
   4  -2  -8  123.89   21.00
  -4   2  -8  122.19   11.00
  -4  -2   8  131.19   11.40
   4  -2  -8  145.29   12.40
  -4  -2   8   83.69   20.50
   4   2  -9  -22.10    9.80
  -4   2   9  -22.60   10.20
   4   2  -9    9.70    6.30
   4   2  -9   -6.20    3.70
  -4   2   9   -3.60    3.10
  -4  -2  -9   -2.00    3.60
  -4   2  -9   -1.30    2.60
  -4   2  -9    0.90    3.90
   4  -2  -9  -26.60   12.10
   4  -2  -9   -6.10    3.90
   4  -2  -9    1.90    5.90
  -5  -2   0   33.80   10.70
   5  -2   0   35.60   11.30
  -5  -2   0   36.70    5.10
   5   2   0   46.80    5.60
  -5   2   0   50.49    5.70
  -5  -2   0   50.29    5.50
   5   2   0   29.30    9.50
  -5   2   0   44.60   10.80
   5   2  -1   99.99    8.20
   5   2  -1   87.99   15.30
   5   2  -1  105.29    8.00
  -5  -2  -1   94.29   14.30
  -5   2   1  110.69    8.60
  -5   2   1  102.89   17.10
  -5  -2  -1  103.99    7.40
   5  -2   1  113.99   13.60
   5   2   1   86.99   13.00
  -5   2  -1  109.39    7.00
  -5   2  -1  114.89   13.50
  -5  -2   1  103.99    8.20
   5  -2  -1   99.89    7.90
   5   2   1  115.49    6.90
  -5  -2   1   86.69   15.80
   5  -2  -1   99.29   17.20
  -5  -2   1  112.39    8.10
   5   2  -2 1134.79   37.80
   5  -2   2 1158.78   45.40
   5   2  -2 1121.49   38.00
   5   2  -2 1076.69   53.89
  -5  -2  -2 1124.49   45.10
  -5  -2  -2 1240.58   34.60
  -5   2   2 1199.18   55.09
  -5   2   2 1121.59   36.70
  -5   2   2 1139.79   38.00
  -5  -2   2 1152.68   37.50
   5   2   2 1151.48   43.60
  -5   2  -2 1241.58   43.30
   5  -2  -2 1122.09   54.89
  -5  -2   2 1167.18   56.19
  -5  -2   2 1159.08   37.50
   5  -2  -2 1149.78   38.00
  -5  -2  -3  898.21   26.80
   5   2  -3  956.40   50.79
   5   2  -3  924.11   32.70
  -5   2   3  863.71   30.50
  -5  -2  -3  934.41   36.20
   5  -2   3  925.61   35.80
  -5   2   3  897.11   32.20
   5   2  -3  906.11   33.10
  -5   2   3  931.61   48.80
   5  -2  -3  918.51   31.50
   5  -2  -3  871.41   49.70
  -5  -2   3  889.51   31.20
   5   2   3  908.81   33.10
  -5   2  -3  942.31   31.70
   5  -2  -3  912.91   32.90
  -5  -2   3  904.81   50.69
  -5  -2   3  924.31   32.00
   5   2  -4  583.94   24.60
   5  -2   4  579.94   19.50
   5   2  -4  492.05   36.40
   5   2  -4  578.44   25.10
  -5  -2  -4  621.74   17.40
  -5   2   4  627.24   40.30
  -5   2   4  584.24   23.50
  -5  -2  -4  586.64   20.80
   5  -2   4  588.64   18.20
  -5   2   4  584.44   22.70
   5  -2  -4  562.14   24.80
  -5  -2   4  582.84   22.60
   5  -2  -4  576.34   23.20
   5   2   4  566.54   19.00
   5  -2  -4  487.85   36.90
  -5   2  -4  586.54   21.40
  -5  -2   4  602.24   23.80
  -5  -2   4  576.64   40.80
   5   2  -5  418.26   21.80
  -5   2   5  445.46   19.30
   5   2  -5  428.76   21.30
   5   2  -5  486.85   36.60
  -5   2   5  446.16   19.00
  -5  -2  -5  455.95   17.30
  -5   2   5  479.55   36.50
  -5  -2   5  426.26   17.80
   5  -2  -5  417.36   35.20
  -5  -2   5  470.85   39.00
   5  -2  -5  464.95   22.60
  -5  -2   5  453.85   20.70
  -5   2  -5  477.35   19.10
   5  -2  -5  415.66   20.00
   5   2  -6  712.53   30.40
  -5   2   6  685.63   23.10
   5   2  -6  697.83   47.40
  -5   2   6  737.43   24.90
  -5   2   6  672.73   26.50
   5   2  -6  722.53   31.50
  -5  -2  -6  723.33   25.30
  -5   2   6  698.03   46.40
   5  -2  -6  748.13   31.80
  -5  -2   6  714.03   23.80
  -5  -2   6  695.53   28.40
  -5   2  -6  680.63   26.80
  -5  -2   6  747.83   50.19
   5  -2  -6  718.23   28.90
   5  -2  -6  677.53   48.20
  -5   2   7  414.96   13.50
   5   2  -7  396.36   22.30
  -5   2   7  415.56   19.60
  -5   2   7  490.55   39.00
  -5  -2  -7  446.66   18.80
   5   2  -7  425.16   23.90
  -5  -2   7  438.16   21.50
  -5  -2   7  382.66   37.40
  -5   2  -7  421.46   20.40
   5  -2  -7  438.26   22.00
   5  -2  -7  467.25   24.50
  -5  -2   7  417.26   13.30
  -5   2   8   52.99    9.20
  -5  -2  -8   39.70    6.50
  -5   2   8   69.29   18.90
   5   2  -8   45.80    8.70
   5   2  -8   47.40   10.20
   5  -2  -8   41.30   10.00
  -5  -2   8   28.50   17.00
  -5  -2   8   35.00    6.70
   5  -2  -8   49.60    8.20
  -5   2  -8   47.60    9.00
  -5   2   9  108.89   10.50
   5   2  -9  133.39   14.60
  -5  -2  -9   79.39    9.20
   5   2  -9   75.29   20.20
  -5   2   9   81.19   19.20
   5   2  -9  134.29   16.50
   5  -2  -9   77.69   20.20
   5  -2  -9  110.19   12.80
   5  -2  -9  120.29   15.60
  -5   2  -9  110.89   11.60
  -5  -2   9   69.29   21.30
   6   2   0  460.25   18.70
   6   2   0  414.26   31.10
   6  -2   0  388.66   30.70
  -6   2   0  415.76   18.20
  -6  -2   0  406.06   18.20
  -6  -2   0  434.06   18.50
  -6   2   0  384.76   29.50
   6   2  -1  402.86   19.20
   6   2  -1  459.05   19.70
  -6   2   1  448.16   19.20
   6  -2   1  350.66   27.90
  -6  -2  -1  412.26   29.50
  -6  -2  -1  430.66   18.00
  -6   2   1  439.06   31.80
   6   2  -1  360.76   32.00
  -6   2   1  392.86   19.00
  -6   2  -1  468.75   29.10
  -6   2  -1  427.76   17.30
   6  -2  -1  425.26   18.70
  -6  -2   1  420.96   19.10
  -6  -2   1  410.36   34.20
  -6  -2   1  428.86   19.00
   6  -2  -1  394.16   32.90
   6   2   1  384.46   29.80
   6   2   1  436.56   16.80
  -6   2   2  829.02   31.40
  -6   2   2  872.91   30.70
  -6  -2  -2  877.31   41.40
   6  -2   2  879.31   40.90
  -6  -2  -2  886.61   28.30
   6   2  -2  745.63   53.49
   6   2  -2  859.31   31.20
   6   2  -2  876.91   32.20
  -6   2   2  831.32   55.09
   6  -2  -2  778.22   54.79
  -6  -2   2  765.72   74.89
  -6  -2   2  859.51   31.30
   6  -2  -2  860.61   31.50
  -6   2  -2  872.21   38.20
   6   2   2  857.41   39.20
  -6  -2   2  831.02   30.70
   6  -2   3  134.69   15.30
  -6   2   3  142.19   22.90
   6   2  -3  162.78   11.90
  -6  -2  -3  145.69    8.50
  -6  -2  -3  165.38   16.30
  -6   2   3  144.39   10.50
   6   2  -3  152.88   12.40
   6   2  -3  166.18   25.10
  -6   2   3  138.59   11.60
   6  -2  -3  132.29   23.40
  -6  -2   3  140.79   11.20
  -6  -2   3  117.09   21.70
   6  -2  -3  150.48   12.10
  -6  -2   3  139.49   10.50
  -6   2  -3  178.08   13.50
   6   2   3  160.08   14.20
   6   2  -4   74.69    9.70
  -6  -2  -4   70.79    8.90
  -6   2   4   61.49    7.30
  -6   2   4   72.59    8.30
  -6  -2  -4   75.69    5.40
   6   2  -4   64.89    8.00
   6   2  -4   53.49   14.00
   6  -2   4   69.89    8.60
  -6   2   4   51.89   16.00
  -6  -2   4   72.19    7.70
   6  -2  -4   72.29    8.10
  -6  -2   4   73.99    7.70
   6  -2  -4   66.49   17.30
  -6   2  -4   60.59    6.00
   6  -2  -4   46.00    7.90
   6   2   4   68.79    7.20
  -6  -2  -5  458.95   17.60
  -6   2   5  434.36   38.00
   6   2  -5  461.05   22.70
  -6  -2  -5  472.45   14.80
   6   2  -5  421.76   22.90
  -6   2   5  410.86   19.90
  -6   2   5  444.86   20.10
   6   2  -5  402.96   36.10
  -6  -2   5  409.26   38.80
   6  -2  -5  429.66   22.80
  -6  -2   5  448.66   21.30
   6  -2  -5  463.95   21.60
   6  -2  -5  365.16   36.80
  -6   2  -5  446.56   19.10
  -6  -2   5  455.75   19.60
   6   2  -6    8.50   14.30
  -6   2   6   31.40    5.70
  -6   2   6   28.00    5.80
   6   2  -6   26.30    8.10
  -6  -2  -6   32.70    5.00
  -6   2   6   33.20   17.30
   6  -2  -6   21.90    7.40
  -6  -2   6   30.30   16.50
   6  -2  -6   28.60    6.20
   6  -2  -6   11.10   12.60
  -6  -2   6   22.60    6.40
  -6  -2   6   29.50    5.30
  -6   2  -6   33.80    5.30
  -6   2   7  108.09    8.00
   6   2  -7  107.69   13.60
  -6  -2  -7  104.69    8.80
  -6   2   7   56.89   20.50
  -6   2   7   93.09    9.40
  -6   2   7   85.99    6.40
   6   2  -7  106.69   12.70
  -6  -2   7   95.79    7.20
  -6  -2   7  113.19   11.10
   6  -2  -7   92.49   13.00
  -6  -2   7   83.39   24.60
   6  -2  -7   92.49   10.90
  -6   2  -7  100.79    9.10
  -6   2   8   17.90   12.60
  -6   2   8   35.20    6.70
  -6  -2  -8   45.20    6.70
   6   2  -8   51.79   10.70
   6   2  -8   35.10   17.80
   6   2  -8   30.00    7.20
   6  -2  -8   33.80    8.70
  -6  -2   8   19.40   13.40
  -6   2  -8   32.30    6.60
   6  -2  -8   46.50    9.20
   6  -2  -8   68.69   20.60
  -6  -2   8   37.30    6.90
   6   2  -9   15.30   14.00
   6   2  -9    1.00    7.50
  -6   2   9   21.00   14.70
  -6   2   9    1.90    4.40
  -6  -2  -9   -6.20    3.10
   6  -2  -9   -3.20    6.90
  -6  -2   9  -15.70   12.00
   6  -2  -9   -0.40    4.80
  -6   2  -9   -3.20    4.40
   6  -2  -9   22.70   16.50
   7   2   0 1962.50   58.29
  -7   2   0 1891.41   76.89
  -7  -2   0 1924.71   58.89
  -7   2   0 1919.81   58.59
  -7  -2   0 2066.19   80.99
  -7  -2   0 2022.70   59.39
   7   2   0 1818.22   77.19
   7  -2   0 1902.01   78.59
  -7  -2  -1  572.64   22.60
  -7   2   1  529.45   38.80
   7   2  -1  464.05   37.40
  -7  -2  -1  551.74   36.80
  -7   2   1  564.74   23.40
  -7   2   1  548.75   23.80
   7   2  -1  526.45   23.30
   7  -2  -1  473.15   37.70
  -7   2  -1  535.85   21.70
  -7  -2   1  548.85   23.50
  -7   2  -1  593.34   35.20
   7  -2  -1  512.35   22.10
  -7  -2   1  508.15   39.50
  -7   2   2  114.89    9.80
  -7   2   2  121.69   23.10
   7   2  -2  120.09   10.50
   7  -2   2   86.89   14.90
  -7  -2  -2  111.89   16.90
   7   2  -2   95.09   10.40
  -7   2   2   94.19   10.20
   7   2  -2  139.69   25.80
  -7  -2  -2  115.09    8.90
  -7   2  -2  127.79    8.80
   7  -2  -2  114.49   10.90
  -7  -2   2  139.69   25.40
   7  -2  -2  110.09   23.30
  -7   2  -2  128.69   15.50
  -7  -2   2  103.19   10.30
  -7  -2   2  117.09   10.20
   7   2   2   98.09   15.40
  -7  -2  -3  453.65   17.90
  -7   2   3  454.75   21.00
  -7   2   3  419.36   21.20
  -7   2   3  475.55   38.70
   7   2  -3  427.76   22.20
  -7  -2  -3  502.25   29.00
   7  -2   3  428.16   27.00
   7   2  -3  435.26   21.50
   7   2  -3  430.96   37.50
  -7  -2   3  450.85   21.10
  -7  -2   3  447.56   38.90
  -7   2  -3  474.65   24.90
   7  -2  -3  426.96   37.80
   7  -2  -3  427.66   21.90
  -7  -2   3  454.45   21.30
   7   2   3  483.55   26.30
  -7   2   4   92.59    9.90
  -7   2   4  116.69   10.00
   7   2  -4  107.79   20.20
   7  -2   4   91.09   11.50
   7   2  -4  111.79   10.90
  -7   2   4  140.59   25.80
  -7  -2  -4  100.69   12.70
   7   2  -4  106.49   11.40
  -7  -2   4  100.69    9.50
  -7  -2   4  147.49   27.60
  -7  -2   4  111.49   10.10
   7  -2  -4  136.89   12.50
  -7   2  -4  107.99    9.90
   7   2   4  106.49   10.50
   7  -2  -4   92.49   19.50
  -7   2   5  408.66   38.80
   7   2  -5  326.57   21.10
  -7   2   5  328.77   18.60
   7   2  -5  361.56   37.00
  -7   2   5  348.57   18.40
   7   2  -5  341.07   19.90
  -7  -2  -5  357.66   13.70
   7  -2  -5  338.77   19.10
  -7   2  -5  354.06   16.80
  -7  -2   5  342.67   19.10
  -7  -2   5  391.46   40.00
  -7  -2   5  347.17   18.00
   7  -2  -5  370.06   21.70
   7  -2  -5  300.37   34.00
   7   2  -6  135.89   16.60
  -7  -2  -6  142.89    7.40
  -7   2   6  116.09   11.00
   7   2  -6  155.88   29.40
  -7  -2  -6  129.79    9.30
  -7   2   6  157.08   11.90
  -7   2   6  140.39   28.00
   7   2  -6  121.39   13.00
   7  -2  -6  127.89   14.70
  -7  -2   6  145.19   11.10
   7  -2  -6  167.88   31.90
  -7  -2   6  115.29   11.40
   7  -2  -6  128.39   12.30
  -7  -2   6  127.39   28.40
  -7   2  -6  150.48   10.80
  -7   2   7   30.70    6.40
  -7   2   7   32.70   19.30
   7   2  -7   47.40   10.10
  -7   2   7   35.20    6.00
  -7   2   7   31.60    5.00
  -7  -2  -7   29.70    5.50
   7   2  -7   30.60    7.00
  -7  -2   7   31.50   21.00
   7  -2  -7   30.60    8.60
  -7  -2   7   34.80    5.80
  -7   2  -7   33.00    9.30
  -7  -2   7   32.70    6.50
   7  -2  -7   40.00    8.40
  -7   2   8   27.80    6.50
  -7   2   8   29.50    4.10
   7   2  -8   25.60    8.30
  -7   2   8   27.60   17.80
   7   2  -8   14.40    7.40
   7   2  -8   38.10   14.80
  -7   2   8   28.30    3.60
  -7  -2  -8   35.50    5.70
   7  -2  -8   21.90    7.70
  -7   2  -8   30.10    6.00
  -7  -2   8   21.50    3.40
   7  -2  -8   36.60    9.60
  -7  -2   8   15.50   19.60
  -7  -2   8   22.70    3.40
   7  -2  -8   41.40   17.70
  -8   2   0 1777.42   55.89
  -8  -2   0 1728.03   77.29
  -8   2   0 1793.02   76.29
  -8  -2   0 1882.41   56.69
   8   2   0 1656.33   74.89
   8   2   0 1753.52   54.79
   8  -2   0 1736.83   77.19
  -8  -2   0 1803.82   56.29
   8   2  -1   28.70    6.50
  -8  -2  -1   43.60    7.40
  -8  -2  -1   69.09   15.50
  -8   2   1   49.40   15.80
  -8   2   1   40.90    7.10
  -8   2   1   43.40    7.60
  -8  -2  -1   37.40    6.60
   8   2  -1   35.90   14.60
  -8   2  -1   38.70    6.40
  -8  -2   1   69.59   18.50
   8  -2  -1   41.80   16.60
  -8  -2   1   44.20    7.50
  -8   2  -1   35.50   11.50
   8   2   1   53.59    6.90
  -8  -2   1   49.60    7.80
   8  -2  -1   47.60    7.40
   8   2  -2  137.39   11.80
   8   2  -2  101.89   21.90
  -8   2   2  114.19   10.90
  -8   2   2  141.59   25.60
  -8  -2  -2  132.19    9.90
   8  -2   2  100.89   18.60
  -8   2   2  119.89   10.50
   8   2  -2  143.59   12.40
  -8  -2   2  115.09   10.40
  -8  -2   2  114.49   22.60
  -8  -2   2  123.59   11.20
  -8   2  -2  123.89   18.10
  -8   2  -2  125.49    9.50
   8   2   2  147.79   19.10
   8  -2  -2  124.79   22.60
   8  -2  -2  113.59   11.20
  -8  -2  -3  576.94   22.30
   8  -2   3  561.34   33.90
  -8  -2  -3  605.94   34.90
   8   2  -3  536.45   43.10
   8   2  -3  519.35   26.30
   8   2  -3  568.64   25.90
  -8   2   3  528.15   24.50
  -8   2   3  548.95   25.80
  -8   2   3  479.85   39.70
  -8   2  -3  572.44   21.30
  -8  -2   3  637.64   47.00
  -8   2  -3  565.54   30.70
   8  -2  -3  523.85   43.00
   8  -2  -3  528.85   25.60
  -8  -2   3  541.55   24.90
  -8  -2   3  547.15   25.20
   8   2   3  540.55   31.30
  -8  -2  -4   29.90    9.20
   8   2  -4   32.30    7.90
  -8   2   4    5.70   13.40
  -8   2   4   17.50    5.10
  -8   2   4   15.60    5.80
   8   2  -4   17.10    5.40
   8  -2   4   13.20    7.40
  -8  -2  -4   16.40    4.40
   8   2  -4   15.30   14.50
  -8  -2   4   14.60   14.40
  -8  -2   4   16.10    5.70
   8  -2  -4   14.90   15.20
  -8  -2   4   15.70    4.70
   8  -2  -4   20.10    6.60
   8   2   4   29.50    7.30
   8   2  -5   83.89   14.20
   8   2  -5   94.99   11.40
  -8   2   5  118.79   11.90
  -8  -2  -5   89.09    9.20
  -8  -2  -5  106.79    8.10
   8  -2   5   94.59    8.40
  -8   2   5   80.49    9.30
   8   2  -5   99.49   23.70
   8  -2   5  112.49    8.00
  -8   2   5   87.59   21.50
  -8  -2   5  113.29   11.20
   8  -2  -5   85.39   14.90
  -8  -2   5  111.09   10.90
   8   2   5   93.99    8.30
  -8  -2   5  126.09   26.30
   8  -2  -5   73.39   22.60
  -8   2  -5  116.29    9.30
   8   2  -6   65.89   10.00
   8   2  -6   52.09   10.30
  -8  -2  -6   74.59    7.50
  -8   2   6   78.69   22.70
  -8  -2  -6   54.79    6.60
  -8   2   6   80.99   10.10
   8   2  -6   97.49   23.60
  -8   2   6   76.59    9.30
  -8  -2   6   75.89    9.90
  -8  -2   6   71.89   23.30
   8  -2  -6   76.89   23.00
  -8   2  -6   77.99    7.90
  -8  -2   6   61.59    9.10
   8  -2  -6   79.99   12.10
  -8   2   7   35.50    7.30
   8   2  -7   27.10    9.00
  -8   2   7   36.10    5.50
  -8  -2  -7   35.90    6.10
  -8  -2  -7   36.30    4.60
   8   2  -7   49.00   19.30
  -8   2   7   33.60    6.40
  -8   2   7   34.50   19.10
   8   2  -7   27.70    7.60
  -8  -2   7   24.60    5.70
   8  -2  -7   43.00   10.70
   8  -2  -7   52.29   20.60
  -8  -2   7   54.19   22.60
  -8  -2   7   31.90    6.80
   8  -2  -7   44.70    9.50
  -8   2  -7   36.10    6.10
   8   2  -8   36.70   19.10
  -8   2   8   41.10    5.80
   8   2  -8   42.30   11.50
   8   2  -8   30.60    7.60
  -8  -2  -8   53.79    7.10
  -8   2   8   44.50   20.90
  -8   2   8   40.80    5.50
  -8   2   8   31.00    7.60
   8  -2  -8   37.10   10.80
   8  -2  -8   29.90   22.30
  -8  -2   8   41.60    5.90
  -8   2  -8   43.20    7.80
  -8  -2   8   22.50   19.70
   8  -2  -8   34.30    8.10
  -8  -2   8   32.30    5.20
   9   2   0  252.77   29.00
  -9   2   0  292.77   17.40
   9  -2   0  279.07   30.60
  -9  -2   0  270.77   16.80
  -9  -2   0  302.37   31.00
  -9  -2   0  281.07   16.80
  -9   2   0  298.67   30.20
   9   2   0  287.97   16.40
  -9   2   1  503.55   23.70
  -9   2   1  503.95   40.80
  -9  -2  -1  509.25   37.90
  -9   2   1  478.75   23.70
  -9  -2  -1  506.65   22.90
   9   2  -1  451.45   22.70
   9   2  -1  419.56   37.30
  -9  -2  -1  479.05   22.90
   9  -2  -1  510.05   22.70
   9  -2  -1  456.35   39.20
  -9   2  -1  446.46   34.50
   9   2   1  480.45   20.20
  -9   2  -1  504.15   22.60
  -9  -2   1  457.15   40.20
  -9  -2   1  457.45   23.10
  -9  -2   1  477.85   23.30
  -9  -2  -2   84.09   16.90
  -9  -2  -2   77.39    8.80
  -9   2   2  103.99   10.30
   9   2  -2   93.59   10.70
   9   2  -2   71.59   20.30
  -9   2   2   85.49   10.40
  -9   2   2   73.69   19.30
   9  -2   2   93.29   17.40
  -9  -2   2   65.79   18.40
  -9   2  -2   73.79   16.30
   9  -2  -2  110.89   24.20
  -9   2  -2   85.29    9.00
   9  -2  -2   82.39   10.00
   9   2   2   94.79   17.20
  -9  -2   2   82.69   10.00
  -9   2   3 1017.10   62.39
   9   2  -3  947.01   60.09
  -9  -2  -3  986.80   49.30
  -9  -2  -3  963.60   33.40
  -9   2   3  911.51   37.30
   9  -2   3  892.01   46.70
   9   2  -3  908.61   37.00
   9   2  -3  857.51   36.90
  -9   2   3  853.61   35.60
  -9  -2   3  887.21   59.49
   9  -2  -3  914.61   36.90
  -9  -2   3  963.90   37.00
   9  -2  -3  843.12   56.99
  -9   2  -3  973.60   45.40
  -9   2  -3  939.91   32.50
   9   2   3  921.31   45.20
  -9  -2   3  886.51   36.40
   9   2  -4  403.66   23.60
  -9  -2  -4  397.56   28.10
  -9  -2  -4  391.96   18.20
  -9   2   4  427.66   41.60
  -9   2   4  372.36   22.20
  -9   2   4  396.06   21.50
   9   2  -4  405.06   42.10
   9   2  -4  370.26   22.00
   9  -2   4  424.26   28.30
  -9  -2   4  413.76   42.10
  -9   2  -4  381.56   24.20
   9  -2  -4  335.47   40.00
  -9  -2   4  415.76   22.20
   9  -2  -4  359.16   22.00
   9   2   4  408.26   25.40
  -9  -2   4  396.36   22.60
  -9   2  -4  408.16   17.90
   9   2  -5  589.34   30.50
  -9  -2  -5  582.54   22.60
   9  -2   5  558.74   26.00
   9   2  -5  588.34   51.39
   9   2  -5  571.14   29.50
  -9  -2  -5  566.14   26.80
  -9   2   5  543.95   26.50
  -9   2   5  562.14   27.70
  -9   2   5  541.45   49.10
   9  -2  -5  576.84   29.60
  -9  -2   5  532.55   26.40
   9   2   5  536.05   24.60
  -9  -2   5  626.84   53.29
   9  -2  -5  612.84   52.79
  -9   2  -5  590.24   21.70
  -9  -2   5  569.94   27.70
   9   2  -6  106.99   15.30
  -9  -2  -6   79.49    7.80
  -9   2   6   96.49   11.00
   9   2  -6   90.59   13.20
  -9  -2  -6  114.19    9.10
   9   2  -6  109.99   28.70
  -9   2   6  125.89   12.20
  -9  -2   6  115.99   11.50
  -9  -2   6   83.99   10.40
  -9   2  -6  116.99   10.00
  -9   2  -6   87.19    7.40
   9  -2  -6  101.49   14.00
   9   2  -7  233.38   38.90
   9   2  -7  227.98   18.80
  -9   2   7  267.87   17.00
  -9   2   7  256.37   38.00
  -9  -2  -7  266.27   14.80
  -9   2   7  233.08   16.80
  -9  -2  -7  211.18   11.60
   9   2  -7  219.78   20.00
   9  -2  -7  214.48   39.00
  -9  -2   7  242.48   15.80
  -9   2  -7  216.68   11.20
   9  -2  -7  281.57   21.60
  -9   2  -7  237.68   15.40
  -9  -2   7  224.18   38.00
   9   2  -8   32.60   18.60
   9   2  -8   34.20    8.00
   9   2  -8   29.70   11.00
  -9   2   8   38.30    6.30
  -9  -2  -8   42.00    5.40
  -9   2   8   34.20    8.30
  -9  -2  -8   45.90    7.20
  -9  -2   8   44.30    8.50
  -9   2  -8   51.09    8.80
   9  -2  -8   22.20   22.30
   9  -2  -8   34.20   11.20
  -9   2  -8   41.40    5.10
  -9  -2   8   42.40    7.10
  10   2   0  100.19   21.60
 -10  -2   0  121.69   24.90
 -10   2   0  117.49   12.00
 -10  -2   0  120.69   11.90
  10  -2   0   94.69   22.10
  10   2   0  119.49   11.10
 -10   2   0  125.49   23.50
 -10  -2   0  108.59   11.20
 -10  -2  -1  129.49   24.10
 -10  -2  -1  134.09   12.30
 -10   2   1  160.48   26.50
  10   2  -1  100.49   23.70
 -10  -2  -1  139.99   12.10
 -10   2   1  131.39   12.70
  10   2  -1  121.19   11.90
 -10   2   1  107.79   12.00
  10  -2  -1   96.59   24.10
  10  -2  -1  134.99   11.50
 -10  -2   1  165.58   29.40
 -10   2  -1  133.59   22.40
  10   2   1  132.49   10.30
 -10   2  -1  132.79   12.20
 -10  -2   1  113.99   11.80
 -10  -2  -2  423.46   35.40
 -10  -2  -2  392.76   21.00
  10   2  -2  397.06   22.60
 -10   2   2  454.65   40.30
  10   2  -2  422.56   41.20
 -10   2   2  416.96   22.40
  10  -2   2  452.65   37.10
  10  -2  -2  375.66   21.40
 -10  -2   2  410.46   39.50
 -10   2  -2  368.36   20.30
 -10   2  -2  447.56   34.20
  10   2   2  364.16   32.80
  10  -2  -2  449.86   42.80
 -10  -2  -3  125.19   11.10
 -10  -2  -3   84.29   18.30
 -10   2   3  134.89   13.80
  10   2  -3  138.99   28.60
  10  -2   3  115.89   19.90
 -10   2   3  135.89   29.10
  10   2  -3  130.09   14.00
 -10   2   3  119.89   15.60
  10   2   3  134.49   20.00
 -10  -2   3  140.69   13.60
  10  -2  -3  159.38   31.30
  10  -2  -3  114.59   13.30
 -10   2  -3  140.09   11.30
 -10  -2   3  108.39   28.20
 -10   2  -3  106.49   18.50
 -10  -2   3  121.49   12.20
 -10   2   4  430.46   23.40
 -10   2   4  450.55   24.90
  10   2  -4  393.06   24.70
 -10  -2  -4  450.35   20.60
  10   2  -4  440.06   25.90
  10   2  -4  430.86   45.50
 -10   2   4  498.15   48.60
  10  -2   4  385.16   30.20
 -10  -2  -4  430.16   31.00
  10  -2  -4  377.46   41.70
 -10   2  -4  446.46   20.20
  10  -2  -4  444.76   25.20
 -10   2  -4  461.85   28.30
  10   2   4  391.96   27.70
 -10  -2   4  381.66   22.60
 -10  -2   4  389.26   45.90
 -10  -2   4  433.66   24.10
  10   2  -5    5.90    4.90
  10  -2   5    6.40    5.40
 -10   2   5    4.30    4.20
  10   2  -5   37.90   19.80
 -10  -2  -5   -1.00    7.00
 -10   2   5   -2.70   14.00
 -10   2   5    0.60    3.30
  10   2  -5    4.70    6.80
 -10  -2  -5    4.90    3.50
  10   2   5    4.60    5.20
  10  -2  -5   -1.60    5.70
  10  -2  -5  -21.20   12.80
 -10  -2   5    5.10    4.40
 -10   2  -5    4.10    5.50
 -10   2  -5    2.40    3.30
 -10  -2   5   35.20   19.40
 -10  -2   5    4.30    4.50
 -10   2   6   93.89   11.80
 -10   2   6   65.69   26.00
 -10  -2  -6   91.49    8.60
  10   2  -6  108.69   13.50
 -10   2   6  110.89   13.20
 -10  -2  -6   81.09    8.40
  10   2  -6  100.29   14.70
 -10   2  -6   86.99    8.50
  10  -2  -6   74.39   12.20
 -10  -2   6   85.29   11.30
 -10   2  -6   88.09    8.90
 -10  -2   6   64.39   25.60
  10  -2  -6   39.50   17.90
 -10   2   7   16.30   19.50
  10   2  -7    8.90    8.50
  10   2  -7   48.50   19.80
 -10  -2  -7   12.20    4.10
 -10   2   7    6.10    5.30
 -10  -2  -7   18.90    4.90
  10   2  -7   18.60    5.40
 -10   2   7   20.10    6.80
  10  -2  -7    7.80    8.60
 -10  -2   7   22.50    6.70
 -10  -2   7   18.10    6.20
 -10  -2   7  -29.30   17.20
 -10   2  -7   12.20    4.60
  10  -2  -7   37.50   20.40
  11   2   0  150.88   27.40
 -11  -2   0  135.39   29.40
  11   2   0  102.89   11.40
 -11   2   0  124.79   12.80
 -11  -2   0  128.49   13.00
 -11  -2   0  123.39   12.30
  11  -2   0  124.69   25.10
 -11   2   0  125.59   13.20
 -11   2   0   96.29   23.70
 -11  -2  -1  134.49   14.10
 -11   2   1  157.28   14.80
 -11  -2  -1  138.39   14.10
 -11  -2  -1  117.49   24.70
  11   2  -1  169.28   30.40
 -11   2   1  199.58   33.30
 -11   2   1  171.88   15.50
  11   2  -1  147.29   13.60
 -11  -2   1  127.89   28.50
  11  -2  -1  139.59   26.90
 -11   2  -1  167.38   25.80
 -11  -2   1  170.48   15.10
 -11  -2   1  177.38   14.60
  11   2   1  162.38   11.90
 -11   2  -1  171.18   15.00
 -11  -2  -2   54.09    9.10
  11  -2   2   39.30   16.70
  11   2  -2   38.40   18.80
 -11  -2  -2   39.80    7.60
 -11   2   2   59.09   10.30
  11   2  -2   36.30    8.90
 -11  -2  -2   65.39   18.70
 -11   2   2   58.59   10.10
 -11   2   2   72.49   22.80
  11   2   2   52.09   14.60
 -11  -2   2   52.39    9.70
  11  -2  -2   57.29    9.40
 -11   2  -2   72.79   10.40
  11  -2  -2   75.69   23.90
 -11  -2   2   51.29    9.90
 -11  -2   2   38.20   17.30
 -11   2  -2   74.29   19.10
 -11   2   3  490.95   49.00
 -11  -2  -3  519.65   38.90
 -11  -2  -3  466.65   23.30
 -11   2   3  493.65   26.90
  11   2  -3  484.85   47.30
  11   2  -3  469.55   27.00
 -11   2   3  464.85   25.50
  11  -2   3  444.36   37.00
 -11  -2   3  491.05   26.20
  11   2   3  498.25   37.00
 -11   2  -3  504.15   35.70
 -11  -2   3  486.75   26.10
  11  -2  -3  482.75   47.30
 -11  -2   3  526.15   51.89
 -11   2  -3  478.05   23.30
  11  -2  -3  421.16   25.10
  11  -2   4   84.79   16.20
 -11  -2  -4   90.39   18.40
  11   2  -4   92.19   13.20
 -11  -2  -4  118.59   11.40
 -11   2   4  109.59   13.90
  11   2  -4  123.39   29.00
 -11   2   4   73.69   26.70
 -11   2   4  113.29   12.90
 -11  -2   4   92.19   28.70
 -11  -2   4   88.99   11.50
 -11   2  -4   97.69   10.70
  11  -2  -4   84.69   25.20
 -11  -2   4   82.29   12.10
  11  -2  -4   81.09   11.80
 -11   2  -4  101.09   17.00
  11   2   4   96.59   16.40
 -11   2   5  255.97   18.80
 -11  -2  -5  265.67   22.90
  11   2  -5  312.97   45.80
  11  -2   5  252.47   21.80
 -11   2   5  264.57   42.30
 -11   2   5  258.07   19.80
  11   2  -5  275.37   22.00
 -11  -2  -5  230.18   15.20
 -11  -2   5  268.67   19.30
 -11  -2   5  227.08   18.00
 -11   2  -5  219.08   14.70
 -11  -2   5  305.97   47.30
  11  -2  -5  262.57   21.20
  11  -2  -5  384.06   53.49
 -11   2  -5  269.17   20.10
  11   2   5  268.67   20.30
 -11  -2  -6  143.99   11.50
 -11   2   6  125.39   30.60
 -11   2   6  146.89   15.30
 -11   2   6  118.09   13.30
  11   2  -6  181.08   19.80
  11   2  -6  153.48   16.00
 -11  -2   6  151.88   14.90
  11  -2  -6  165.98   18.40
 -11  -2   6  155.68   36.40
 -11   2  -6  139.69   11.30
 -11   2  -6  173.68   12.90
 -11   2   7   88.39   29.50
  11   2  -7  139.09   20.80
  11   2  -7  187.38   38.40
  11   2  -7  131.69   16.30
 -11  -2  -7  130.29   10.80
 -11  -2  -7  149.29   11.40
 -11   2  -7  141.69   12.10
  11  -2  -7  138.59   34.70
  11  -2  -7  118.19   20.40
 -11  -2   7  126.39   35.50
 -11   2  -7  116.79   10.80
  12   2   0   -7.40   12.30
 -12  -2   0    6.80   12.00
 -12  -2   0    4.90    5.40
 -12  -2   0   -2.20    4.00
 -12   2   0   -2.30    5.20
 -12   2   0   -1.00    9.80
  12  -2   0    3.00   13.80
 -12   2   0    5.80    4.70
  12   2   0   -2.20    4.10
 -12   2   1  276.67   19.70
 -12  -2  -1  262.37   18.70
 -12  -2  -1  260.67   19.20
  12   2  -1  216.78   35.50
  12  -2   1  257.77   34.10
 -12   2   1  280.37   36.70
  12   2  -1  232.18   17.90
 -12  -2  -1  212.98   34.50
 -12   2   1  252.57   19.20
  12  -2  -1  281.37   41.40
  12   2   1  323.77   35.70
 -12   2  -1  299.07   35.80
 -12  -2   1  246.88   18.70
 -12   2  -1  265.97   19.30
 -12  -2   1  239.48   18.20
 -12  -2   1  207.78   35.70
 -12   2   2  147.49   14.00
 -12  -2  -2  151.28   14.70
 -12   2   2  136.39   27.40
 -12  -2  -2  131.59   27.50
 -12   2   2  138.09   15.20
  12   2  -2   89.09   25.30
 -12  -2  -2  134.79   14.10
  12  -2   2  154.88   25.40
  12   2  -2  122.89   14.50
 -12   2  -2  155.78   14.60
 -12   2  -2  158.08   25.90
 -12  -2   2  168.08   30.80
 -12  -2   2  130.99   14.50
  12  -2  -2  147.89   14.50
  12  -2  -2  171.98   34.50
 -12  -2   2  138.79   14.40
  12   2   2  123.69   22.60
 -12   2   3  122.39   14.00
  12   2  -3  116.49   14.40
 -12   2   3  102.19   13.60
 -12  -2  -3  144.99   13.30
 -12  -2  -3  113.59   23.00
 -12   2   3   92.29   27.40
  12   2  -3  128.89   32.00
  12  -2   3  152.48   25.20
 -12  -2   3  153.78   34.00
 -12   2  -3  158.58   24.50
  12  -2  -3   88.99   27.90
  12  -2  -3  129.59   14.40
  12   2   3  118.69   21.80
 -12  -2   3  128.89   13.90
 -12   2  -3  121.69   12.50
 -12  -2   3  138.59   14.80
 -12  -2  -4   21.50   12.30
  12  -2   4   25.30   14.50
 -12   2   4    3.90    3.70
 -12  -2  -4    6.80    5.00
 -12   2   4  -12.00   14.60
  12   2  -4   30.60   20.60
  12   2  -4    3.60    6.10
 -12   2   4   11.60    5.40
 -12  -2   4   32.30   18.40
  12  -2  -4   17.00   16.50
 -12   2  -4   11.10    5.40
 -12  -2   4    6.60    4.40
 -12   2  -4   26.60   10.70
  12  -2  -4   10.00    7.00
  12   2   4   15.90   11.00
  12   2  -5  153.68   17.90
 -12  -2  -5  142.09   12.80
  12  -2   5  159.68   19.40
  12   2  -5  215.28   38.40
 -12  -2  -5  177.28   21.90
 -12   2   5  197.68   39.40
  12  -2  -5  199.58   39.20
 -12   2  -5  132.09   12.50
  12   2   5  171.28   18.80
  12  -2  -5  167.18   18.00
 -12  -2   5  207.88   41.30
 -12   2  -5  182.28   18.40
 -12   2   6   -0.90    4.70
 -12  -2  -6    6.20    4.90
  12  -2   6   -3.20    4.30
 -12   2   6   -5.50    5.90
 -12   2   6  -24.50   17.70
  12   2  -6   -1.40    6.00
 -12  -2   6   -4.00    6.10
 -12  -2   6   -3.10    4.50
 -12   2  -6    3.40    4.40
 -12   2  -6   -0.60    2.50
 -12  -2   6  -27.30   18.20
  12  -2  -6  -11.60    5.70
 -12  -2  -7   33.70    7.20
  12   2  -7   51.59   26.10
 -12   2   7    7.30   21.50
 -12   2   7   39.80    9.90
  12   2  -7   27.80   10.50
 -12  -2  -7   37.50    7.30
  12  -2  -7   44.60   12.40
  12  -2  -7   60.99   28.80
 -12   2  -7   56.59    9.00
 -12  -2   7   33.60    8.10
 -12  -2   7   55.29   10.70
 -12   2  -7   39.90    6.80
 -12  -2   7   33.00   27.40
  13   2   0  235.08   37.40
 -13  -2   0  206.38   36.80
  13  -2   0  192.28   35.40
 -13   2   0  274.27   36.00
 -13   2   0  214.88   18.60
 -13  -2   0  202.88   17.80
  13   2   0  204.08   15.80
 -13  -2   0  184.88   16.80
 -13  -2  -1  268.07   20.20
  13   2  -1  252.87   21.90
 -13  -2  -1  244.08   38.00
 -13  -2  -1  276.47   19.90
 -13   2   1  284.17   21.30
  13  -2   1  187.78   32.80
 -13   2  -1  275.27   36.00
  13  -2  -1  211.38   60.39
 -13  -2   1  266.07   20.20
 -13   2  -1  258.07   19.60
 -13  -2   1  310.27   75.39
  13   2   1  253.77   36.10
 -13  -2  -2  308.17   20.50
 -13   2   2  304.07   21.60
  13  -2   2  304.47   35.00
 -13  -2  -2  309.87   21.00
 -13   2   2  311.27   44.30
 -13  -2  -2  316.37   37.80
  13   2  -2  313.77   46.50
 -13   2  -2  317.67   34.10
  13  -2  -2  292.17   20.90
 -13   2  -2  290.07   20.30
  13   2   2  343.77   35.50
  13  -2  -2  257.27   41.80
 -13  -2   2  285.57   43.90
 -13   2   3   72.29   28.20
  13  -2   3   98.89   22.60
 -13  -2  -3  118.99   14.20
 -13  -2  -3   50.29   20.40
  13   2  -3   71.79   13.40
 -13  -2  -3  103.79   12.80
  13   2  -3  106.89   28.60
  13  -2  -3   96.09   13.90
  13   2   3   86.89   19.70
 -13   2  -3   64.29   19.50
 -13  -2   3  131.59   33.70
  13  -2  -3  166.18   35.40
 -13   2  -3   83.89   12.30
  13  -2   4   46.80   15.70
 -13   2   4   21.10   23.00
 -13  -2  -4   21.60   14.40
 -13   2   4   31.90   11.20
  13   2  -4   54.99   20.90
  13   2  -4   32.40   10.10
 -13  -2  -4   38.00   11.10
 -13   2  -4   44.00   15.80
 -13  -2   4   90.29   31.90
  13  -2  -4   34.10   10.00
 -13  -2   4   37.90   11.70
  13   2   4   50.49   15.40
 -13   2  -4   40.80    9.50
  13  -2  -4   26.80   18.50
 -13  -2   4   26.90    7.50
 -13  -2  -5  -11.30   10.50
  13  -2   5   24.50   13.20
  13   2  -5    5.90    7.10
 -13   2   5    8.60    5.30
 -13  -2  -5   13.20    6.20
 -13   2   5   13.30    7.40
 -13  -2   5   13.50    6.30
 -13   2  -5   11.90    9.90
 -13   2  -5   15.30    5.70
  13   2   5   10.30   10.30
 -13  -2   5   14.10    7.00
  13  -2  -5   15.40    7.90
  13   2  -6   17.00   23.20
 -13   2   6  -27.70   17.10
 -13  -2  -6   -3.10    4.90
 -13   2   6   10.90    7.60
 -13   2   6   -6.60    7.30
 -13   2  -6   -0.70    5.40
  13  -2  -6   32.60   25.80
 -13  -2   6   -5.40   20.80
 -13   2  -6   12.10    5.80
 -13  -2   6    9.70    6.60
 -13  -2   6    3.30    7.30
 -14   2   0  202.88   18.30
 -14   2   0  256.87   39.20
 -14  -2   0  234.58   39.20
  14   2   0  292.97   42.70
 -14  -2   0  250.37   20.00
 -14  -2   0  209.78   18.10
  14  -2   0  240.38   38.60
  14   2   0  233.78   16.80
 -14   2   1   34.20    8.30
 -14  -2  -1   47.30    9.20
  14  -2   1    9.60   16.10
 -14  -2  -1   35.20    8.90
  14   2  -1   55.19   21.30
  14   2  -1   23.10    8.00
 -14  -2  -1   23.20   16.30
 -14   2   1    3.80   14.40
 -14   2  -1   39.50    9.20
  14  -2  -1   41.30   21.70
 -14  -2   1   25.70    8.40
 -14   2  -1   25.30    6.90
 -14  -2   1   45.80   23.00
  14   2   1   39.70   17.10
 -14   2  -1   42.10   19.00
 -14   2   2   -4.70   15.30
 -14  -2  -2    6.20    5.70
  14   2  -2   19.00   17.90
 -14  -2  -2   16.30    7.30
  14   2  -2    4.00    6.90
 -14  -2  -2    9.20   14.10
  14  -2   2   32.00   16.30
 -14  -2   2   39.60   23.50
 -14   2  -2   43.00   18.50
  14  -2  -2   -1.60   16.60
  14   2   2   13.10   12.90
 -14   2  -2   11.20    6.80
  14   2  -3   20.30    9.10
  14  -2   3   52.19   21.70
 -14  -2  -3   37.10    9.00
 -14   2   3   55.69   11.90
 -14  -2  -3   15.00    7.70
 -14   2   3   77.49   28.00
  14   2  -3   84.39   24.50
 -14   2   3   42.70   10.90
 -14  -2  -3   27.00   17.10
  14  -2  -3   84.29   23.70
 -14   2  -3   14.50    8.00
  14   2   3   67.29   19.30
 -14  -2   3   26.10    8.50
  14  -2  -3   27.90    8.70
 -14   2  -3   42.50   16.10
 -14  -2   3   49.30   24.50
 -14  -2   3   58.49   11.50
 -14  -2  -4  113.89   14.30
 -14   2   4  133.09   27.20
  14   2  -4  140.89   34.60
 -14  -2  -4   80.49   21.50
 -14  -2  -4   80.09   12.30
  14  -2   4  101.69   20.30
  14   2  -4  105.29   15.40
 -14   2   4  101.19   31.80
 -14   2   4  108.99   14.10
 -14   2  -4  100.29   12.40
 -14  -2   4  104.89   19.00
  14  -2  -4  120.39   34.70
 -14   2  -4  108.49   21.50
 -14  -2   4  181.18   41.80
  14   2   4   77.19   17.10
 -14  -2   4   90.79   19.00
  14  -2  -4  103.99   15.10
 -14  -2  -5  -13.40   12.00
  14   2  -5   22.90   24.00
 -14   2   5    1.00   22.20
 -14   2   5   -0.40    5.10
 -14   2   5   -6.40    6.20
  14   2  -5   -8.40    7.00
 -14  -2  -5    5.10    5.40
  14  -2   5   18.20   12.00
  14   2   5   15.40   10.40
 -14  -2   5  -46.50   19.00
  14  -2  -5   19.60   22.90
 -14   2  -5   -2.40    5.40
 -14  -2   5   10.00    6.70
 -14  -2   5    5.30    4.60
 -14   2  -5    2.00    8.50
  14  -2  -5   -4.10    7.10
  15   2   0  181.18   35.70
 -15   2   0  224.78   39.20
 -15   2   0  221.98   19.60
 -15  -2   0  184.68   37.70
  15  -2   0  213.38   39.00
 -15  -2   0  219.48   19.20
 -15  -2   0  169.38   17.80
 -15   2   1  199.58   18.50
  15   2  -1  155.48   16.10
  15  -2   1  181.78   35.20
 -15  -2  -1  149.29   16.20
 -15  -2  -1  186.48   34.50
 -15  -2  -1  174.28   17.40
 -15   2   1  122.19   21.60
  15   2  -1  154.28   30.80
 -15   2   1  113.79   31.40
 -15   2  -1  129.69   29.10
  15  -2  -1  116.89   28.30
 -15   2  -1  151.98   16.80
 -15  -2   1  155.98   16.40
 -15   2  -1  138.99   16.00
 -15  -2   1  194.68   38.90
  15   2   1  147.99   31.70
 -15   2   2   16.40   23.40
 -15   2   2   36.70   10.10
  15   2  -2   26.10   19.80
  15  -2   2   50.39   20.90
 -15  -2  -2   32.90    9.80
 -15  -2  -2   25.00    7.90
  15   2  -2   41.70   10.70
 -15  -2  -2   33.70   18.20
 -15   2  -2   16.00    8.80
 -15  -2   2   25.40   24.00
  15   2   2   26.00   14.90
 -15   2  -2   36.30   17.10
  15  -2  -2   54.69   24.00
 -15  -2  -3   13.50    7.20
 -15   2   3   13.20    7.30
 -15   2   3   39.20   22.90
 -15   2   3   34.20    9.00
 -15  -2  -3   34.40    9.30
  15   2  -3   25.40    9.80
  15  -2   3   12.70   14.50
  15   2  -3   53.39   27.60
 -15  -2  -3    0.00   17.30
 -15   2  -3    4.30    7.40
 -15  -2   3   21.20    7.80
 -15  -2   3   11.60    6.10
  15   2   3   50.79   18.00
  15  -2  -3   22.00   25.80
 -15  -2   3  -12.40   20.60
 -15   2  -3    5.80   16.10
 -15   2   4    7.00    8.20
 -15   2   4    1.00   20.80
  15   2  -4   -0.30   13.30
  15  -2   4    7.50   17.10
  15   2  -4   59.59   28.10
 -15  -2  -4   -1.80   14.30
 -15  -2  -4   12.60    8.70
 -15   2   4    2.80    6.60
 -15  -2  -4    3.80    6.00
 -15  -2   4    6.70    6.80
 -15   2  -4   -0.90   11.80
  15  -2  -4    5.40   23.80
 -15   2  -4    9.00    6.20
  15  -2  -4    1.70   10.40
  15   2   4   -3.70   13.80
 -15  -2   4   13.50    8.20
 -15  -2   4   -5.00   19.50
  15   2  -5  100.09   17.30
 -15  -2  -5  111.09   15.90
 -15  -2  -5   99.39   14.80
 -15   2   5   87.79   13.50
  15  -2  -5  109.19   16.90
 -15   2  -5   85.09   14.30
 -16   2   0  184.38   19.40
  16  -2   0  269.17   47.70
 -16  -2   0  130.29   35.70
 -16   2   0  282.77   46.50
 -16  -2   0  187.28   19.20
  16   2   0  206.28   37.80
 -16   2   1   17.50   20.20
 -16  -2  -1   24.30    8.10
 -16  -2  -1    9.00   19.20
 -16   2   1   24.20    8.10
 -16   2   1   33.50   11.10
  16  -2   1   47.30   21.10
  16   2  -1   10.70   22.80
  16   2  -1    9.90    6.70
 -16   2  -1   25.20    9.60
 -16  -2   1    4.80   19.30
 -16  -2   1   14.10    7.90
  16  -2  -1    3.10   22.20
  16   2   1   36.60   23.00
 -16   2  -1   13.20   19.40
 -16  -2   1   13.10    6.10
 -16   2   2   26.80    9.20
 -16  -2  -2  -16.40   15.30
  16  -2   2   37.10   18.20
 -16   2   2   29.50   25.90
  16   2  -2   21.80    9.40
 -16  -2  -2   31.90    8.30
  16   2  -2   48.60   25.00
 -16  -2  -2   33.60   10.20
 -16   2   2   12.90    7.60
 -16  -2   2   24.20   27.50
 -16   2  -2   19.20    9.40
  16   2   2   45.30   17.80
 -16  -2   2   24.60    9.20
  16  -2  -2   46.30   25.40
 -16   2  -2   53.79   10.20
 -16   2  -2   21.00   18.00
 -16   2   3   73.09   15.90
  16   2  -3   99.59   33.30
 -16   2   3   60.89   13.30
 -16  -2  -3   52.69   22.70
 -16  -2  -3   75.29   13.50
 -16  -2  -3   60.99   12.60
  16   2  -3   81.99   15.20
  16  -2   3   61.39   23.20
 -16   2   3   23.60   26.20
 -16   2  -3   32.00   19.50
 -16  -2   3   60.59   12.10
 -16   2  -3   44.20   10.80
 -16  -2   3   73.49   16.00
  16   2   3   62.09   23.80
  16  -2  -3  106.29   35.40
 -16  -2   3   54.19   26.70
  17   2   0   17.10   24.10
 -17  -2   0    9.40    9.70
 -17   2   0   21.80    9.80
  17  -2   0   44.60   26.80
 -17   2   0   17.60   23.10
 -17  -2   0   35.30   11.10
 -17  -2   0  -19.80   20.50
  17  -2   1   36.50   22.60
 -17   2   1   84.89   29.10
 -17  -2  -1  105.69   15.60
  17   2  -1   46.90   27.30
 -17  -2  -1   84.59   14.10
 -17  -2  -1   93.49   32.90
  17   2   1  106.69   29.40
 -17   2  -1   84.39   27.30
 -17  -2   1   72.99   19.00
  17  -2  -1  124.49   36.90
 -17  -2   1   82.49   31.90
 -17   2  -1  111.09   16.90
  17   2  -2  -10.20    6.80
  17  -2   2  -17.50   17.50
 -17  -2  -2    3.30    6.60
 -17  -2  -2  -12.60    7.50
 -17   2   2   -0.10   22.00
 -17  -2  -2  -27.90   14.50
  17   2  -2  -12.30   16.10
  17   2   2  -24.20   18.50
  17  -2  -2    9.80   25.10
 -17   2  -2  -23.80   13.80
 -17   2  -2  -12.30    6.20
 -17  -2   2  -28.70   20.70
   0   3   0    0.90    0.60
   0   3   0    1.40    2.20
   0  -3   0   -0.50    2.10
   0   3   0    1.00    0.80
   0  -3   0    0.70    0.70
   0  -3   0    0.70    0.50
   0  -3   1 8470.25  239.08
   0  -3  -1 8730.13  237.98
   0  -3  -1 8622.04  238.88
   0  -3  -1 8975.20  238.38
   0   3  -1 8672.63  238.38
   0   3  -2   -2.40    2.10
   0   3   2   -0.70    1.20
   0  -3   2    0.40    0.50
   0  -3   2   -2.40    2.60
   0  -3  -2   -3.00    2.60
   0   3   2    0.50    0.60
   0  -3   2   -0.20    0.80
   0   3   2   -1.50    2.20
   0  -3  -2    0.70    0.80
   0   3  -2    1.00    0.90
   0  -3  -3 3712.33   96.79
   0  -3   3 3698.73  107.39
   0  -3   3 3703.03   98.49
   0   3  -3 3689.03   95.59
   0   3   3 3723.43  103.59
   0  -3  -3 3793.02   95.39
   0   3  -3 3748.12   98.99
   0   3   3 3775.02   94.69
   0   3  -3 3695.13  104.39
   0  -3  -3 3570.54  105.89
   0  -3  -3 3841.92   95.39
   0   3   4    0.50    4.50
   0   3  -4    2.60    2.00
   0  -3  -4   -0.30    1.40
   0  -3   4   13.30    7.10
   0  -3  -4    3.70    2.60
   0  -3  -4    4.00    1.80
   0   3  -4   -1.30    4.60
   0  -3  -4   -5.40    6.30
   0   3  -4   -0.30    1.50
   0  -3   4   -0.50    1.50
   0  -3  -5  251.57   19.20
   0   3   5  269.57   16.50
   0   3  -5  246.78   16.50
   0   3  -5  240.18   13.10
   0   3   5  253.67   10.10
   0  -3   5  248.78   12.60
   0  -3  -5  248.78   11.10
   0   3  -5  235.48   13.00
   0  -3   5  264.47   19.80
   0  -3   6   -9.90    6.40
   0  -3  -6    2.90    2.50
   0  -3  -6   -6.50    6.00
   0  -3   6    0.60    2.60
   0   3   6   -0.20    4.40
   0   3   6   -1.10    1.40
   0   3  -6    3.50    2.30
   0   3  -6    1.50    2.60
   0   3  -6   -0.90    4.80
   0  -3  -6   -0.10    2.30
   0  -3  -7  230.98   19.60
   0  -3   7  195.88   17.80
   0  -3   7  206.68   12.60
   0  -3  -7  188.38   12.30
   0   3  -7  209.08   15.50
   0  -3  -7  198.78   11.60
   0   3  -7  202.08   11.80
   0   3  -7  189.08   13.50
   0  -3  -8   -3.90    2.70
   0  -3  -8    0.10    5.00
   0  -3   8   -0.60    3.00
   0   3  -8   -0.80    3.30
   0   3  -8   -8.20    2.90
   0  -3  -8   -5.80    3.80
   0   3  -8    1.20    4.50
   0  -3  -8    0.40    6.50
   0  -3   8   -5.40    5.90
   0   3  -9  291.27   17.50
   0  -3  -9  287.57   13.60
   0  -3  -9  325.37   17.60
   0  -3  -9  246.58   15.70
   0   3  -9  283.97   19.40
   0  -3  -9  277.97   13.00
   1   3   0 1048.20   28.30
   1   3   0  980.00   33.80
  -1  -3   0 1033.50   34.40
   1  -3   0 1005.80   33.40
  -1   3   0 1137.99   34.10
  -1   3   0 1013.90   28.10
  -1  -3   0 1033.90   28.50
  -1  -3   0 1073.69   28.30
   1   3   0 1019.40   28.60
  -1   3   1 2417.96   62.19
  -1  -3  -1 2494.55   61.99
   1   3  -1 2443.86   62.79
   1  -3   1 2345.67   62.49
  -1  -3  -1 2357.56   67.29
  -1  -3  -1 2493.65   60.79
   1  -3   1 2364.66   66.89
  -1   3   1 2380.06   69.39
   1   3  -1 2428.76   70.49
  -1   3  -1 2444.16   61.59
  -1  -3   1 2543.25   71.89
  -1  -3   1 2404.06   62.49
  -1   3  -1 2316.37   66.69
   1  -3  -1 2361.46   62.29
   1   3   1 2413.56   61.89
   1  -3  -1 2236.78   69.49
   1   3   1 2255.77   66.79
  -1  -3   1 2397.46   63.29
   1   3  -2  304.37   11.10
  -1  -3  -2  314.27    9.80
  -1  -3  -2  296.97   13.70
  -1  -3  -2  293.17   13.70
  -1   3   2  313.07   10.20
  -1   3   2  322.07    9.80
  -1   3   2  299.57   11.40
   1  -3   2  309.67   11.50
   1   3  -2  296.87   12.10
   1  -3   2  310.07   14.50
  -1   3   2  322.17   17.30
  -1   3  -2  303.67   11.60
   1  -3  -2  311.97   17.80
  -1   3  -2  316.87    9.50
   1  -3  -2  285.27   11.30
  -1  -3   2  337.37   19.10
   1  -3  -2  325.57   10.10
  -1  -3   2  325.67   12.20
  -1  -3   2  311.37   10.40
  -1   3  -2  316.07   13.90
  -1   3   3  458.05   23.00
  -1  -3  -3  431.56   12.90
   1  -3   3  440.36   15.70
   1   3  -3  425.56   14.90
  -1  -3  -3  401.76   18.90
  -1   3   3  425.06   13.50
  -1  -3  -3  411.36   17.70
  -1   3   3  406.96   14.10
  -1  -3  -3  441.66   12.80
   1   3  -3  434.76   16.70
  -1   3   3  416.86   12.90
   1  -3   3  436.66   20.10
  -1  -3  -3  420.86   13.50
   1   3  -3  439.26   23.40
  -1  -3   3  414.56   12.80
  -1  -3   3  433.86   25.30
  -1  -3   3  428.46   16.10
  -1   3  -3  430.36   16.00
   1  -3  -3  413.36   15.70
  -1   3  -3  421.66   17.70
   1  -3  -3  418.16   14.00
   1  -3  -3  404.06   24.00
  -1   3  -3  433.86   12.50
   1  -3   4  523.55   25.20
  -1  -3  -4  554.74   25.60
  -1   3   4  548.05   28.00
  -1  -3  -4  584.64   16.90
  -1  -3  -4  566.54   18.20
  -1  -3  -4  565.74   22.70
   1  -3   4  576.44   20.60
  -1  -3  -4  578.84   18.00
   1   3  -4  599.64   21.30
   1   3  -4  580.14   21.80
  -1   3   4  574.84   18.40
   1   3  -4  568.94   29.10
  -1   3  -4  574.24   21.10
   1  -3  -4  590.64   31.90
   1  -3  -4  579.94   19.00
  -1   3  -4  552.04   16.60
  -1  -3   4  580.34   21.20
  -1  -3   4  550.64   31.40
  -1   3  -4  609.24   23.00
   1   3  -5  642.14   24.80
  -1  -3  -5  643.04   21.00
  -1  -3  -5  624.24   28.50
  -1   3   5  651.73   21.00
  -1   3   5  655.63   31.10
   1   3  -5  653.83   22.80
  -1  -3  -5  648.34   21.20
  -1  -3  -5  658.03   25.20
   1  -3   5  620.54   23.20
   1  -3   5  614.74   27.60
  -1  -3  -5  641.64   19.40
   1   3  -5  655.53   32.00
  -1   3  -5  651.03   19.70
  -1  -3   5  678.13   24.40
   1  -3  -5  674.43   23.80
  -1   3  -5  651.33   24.90
  -1  -3   5  633.94   34.90
  -1   3  -5  650.23   24.30
   1  -3  -5  642.74   23.50
   1  -3  -5  625.74   34.30
  -1  -3  -6  443.56   23.40
   1  -3   6  422.06   21.30
  -1  -3  -6  437.36   19.60
   1   3  -6  427.36   18.40
   1   3  -6  440.76   26.10
  -1  -3  -6  414.86   16.70
  -1   3   6  416.56   15.90
   1  -3   6  425.86   18.40
  -1  -3  -6  411.06   16.50
   1   3  -6  416.86   20.00
  -1   3   6  475.25   26.20
   1  -3  -6  400.86   17.00
   1  -3  -6  428.26   18.90
  -1  -3   6  430.76   18.80
  -1   3  -6  437.86   19.60
   1  -3  -6  381.26   28.10
  -1   3  -6  383.76   18.40
  -1  -3   6  380.36   28.50
   1   3  -7   56.19    7.60
  -1  -3  -7   49.80    7.00
  -1  -3  -7   49.40    6.40
   1  -3   7   49.99    7.30
   1   3  -7   49.10   10.60
  -1  -3  -7   39.90    8.00
   1  -3   7   46.20    6.90
  -1  -3  -7   48.60    5.80
  -1   3   7   48.30    5.40
  -1   3   7   42.10    9.90
   1   3  -7   44.80    7.30
   1  -3  -7   68.69   14.90
  -1   3  -7   54.19    7.70
  -1   3  -7   44.30    5.40
  -1   3  -7   37.50    5.90
   1  -3  -7   51.79    6.40
  -1  -3   7   50.29    6.50
  -1  -3   7   64.59   13.30
   1  -3  -7   53.99    7.50
  -1   3   8   36.00    5.10
  -1  -3  -8   35.80    6.90
  -1   3   8   38.80    9.30
   1   3  -8   56.99   15.80
  -1  -3  -8   45.80    6.50
   1   3  -8   28.50    9.30
   1   3  -8   46.00    7.90
   1  -3  -8   34.20    6.40
  -1  -3   8   37.30   10.90
  -1  -3   8   52.49    7.80
   1  -3  -8   53.79   13.40
   1  -3  -8   50.09    8.20
  -1   3  -8   38.40    6.80
  -1   3  -8   47.10    6.90
   1   3  -9  123.39   12.80
  -1  -3  -9  120.99   10.80
   1   3  -9  126.09   13.20
   1   3  -9  124.09   14.40
  -1  -3  -9   84.79    9.80
  -1  -3   9  110.79   11.00
   1  -3  -9  117.49   12.80
  -1   3  -9  114.89   11.10
   1  -3  -9  136.49   16.40
  -1  -3   9  115.79   14.70
   1  -3  -9   96.79   10.40
   1  -3  -9   87.99   12.30
   2  -3   0 1000.10   36.30
  -2   3   0 1076.19   36.20
  -2  -3   0 1060.59   29.70
   2   3   0 1032.00   29.80
   2   3   0 1037.40   37.10
   2   3   0 1026.80   29.50
  -2  -3   0 1031.30   29.40
  -2  -3   0 1078.99   37.80
  -2  -3  -1 1763.12   45.80
  -2   3   1 1720.13   47.10
   2   3  -1 1682.63   56.49
  -2  -3  -1 1753.02   45.40
  -2  -3  -1 1711.63   52.39
   2  -3   1 1747.93   51.39
   2   3  -1 1718.73   47.10
   2   3  -1 1710.53   47.30
  -2   3   1 1737.33   55.79
   2   3   1 1749.03   51.89
   2   3   1 1726.23   45.60
  -2  -3   1 1628.14   46.90
   2  -3  -1 1527.05   54.99
  -2   3  -1 1785.72   50.99
  -2  -3   1 1668.03   46.60
  -2  -3   1 1697.93   57.49
  -2   3   2  268.77   17.80
  -2  -3  -2  275.57   13.40
  -2   3   2  277.77   10.30
  -2   3   2  265.07   10.10
   2  -3   2  277.87   12.80
   2   3  -2  286.27   11.50
   2   3  -2  273.67   11.80
  -2  -3  -2  274.87    9.20
   2  -3  -2  269.27   11.50
  -2  -3   2  272.97   19.80
  -2   3  -2  280.27   10.90
   2  -3  -2  295.67   19.70
   2   3   2  272.07   13.00
  -2  -3   2  276.97   11.70
  -2  -3  -3  982.10   32.60
   2  -3   3  964.70   32.90
  -2  -3  -3 1045.90   27.40
   2   3  -3 1038.60   32.70
  -2   3   3 1020.50   29.00
  -2  -3  -3 1025.90   27.90
  -2  -3  -3 1058.39   32.90
  -2   3   3 1005.00   29.50
  -2   3   3 1024.10   31.10
   2   3  -3  957.30   42.50
  -2   3   3 1015.70   42.20
   2  -3  -3 1036.70   30.10
  -2  -3   3 1039.90   30.50
  -2  -3   3  997.80   32.00
   2  -3  -3  952.00   44.10
  -2  -3   3 1039.10   45.50
  -2   3  -3 1032.10   31.20
   2   3  -4  582.14   21.10
  -2  -3  -4  566.84   17.70
   2   3  -4  562.84   22.00
  -2   3   4  536.75   20.80
  -2  -3  -4  572.84   16.80
  -2  -3  -4  580.34   22.60
  -2  -3  -4  575.04   16.10
   2   3  -4  556.94   31.50
  -2   3   4  556.44   30.80
  -2  -3  -4  601.04   27.80
   2  -3   4  539.05   22.10
  -2   3   4  558.14   17.00
  -2   3   4  561.94   18.70
   2  -3   4  536.35   20.00
   2  -3  -4  523.55   32.80
   2  -3  -4  558.74   21.40
  -2   3  -4  550.54   20.70
   2  -3  -4  555.74   19.60
  -2   3  -4  578.94   15.60
  -2  -3   4  542.95   17.00
  -2  -3   4  568.94   21.40
  -2  -3   4  532.35   33.70
  -2  -3  -5  185.18    8.20
  -2  -3  -5  179.28    8.80
  -2  -3  -5  188.48    7.00
   2   3  -5  184.68   11.80
  -2   3   5  210.78   18.90
  -2  -3  -5  178.78   12.20
   2   3  -5  192.68   18.90
  -2  -3  -5  182.18   10.00
   2   3  -5  188.18   11.20
   2  -3   5  192.98   11.40
  -2   3   5  179.88    9.10
  -2  -3   5  201.78   21.50
   2  -3  -5  203.88   21.20
  -2   3  -5  194.18   11.10
  -2   3  -5  194.18    6.90
   2  -3  -5  187.68   10.20
   2  -3  -5  193.28   11.80
  -2  -3   5  209.58   11.70
  -2  -3  -6   48.90    6.20
   2   3  -6   47.00   12.30
   2   3  -6   55.89    8.50
  -2  -3  -6   61.39    5.10
  -2  -3  -6   59.59    5.30
  -2  -3  -6   54.89    5.40
  -2  -3  -6   56.59    3.80
   2   3  -6   65.79    7.70
  -2   3   6   54.99   12.30
  -2   3   6   54.09    5.50
   2  -3  -6   45.20    6.40
  -2  -3   6   60.99    7.10
  -2  -3   6   53.29   14.50
   2  -3  -6   51.39   13.70
  -2   3  -6   63.99    4.40
   2  -3  -6   49.60    7.50
  -2   3  -6   59.19    6.80
  -2  -3  -7  338.97   15.50
  -2  -3  -7  346.97   14.50
  -2   3   7  346.87   15.00
   2   3  -7  342.57   19.20
   2   3  -7  343.37   18.50
   2   3  -7  359.36   28.00
  -2   3   7  331.57   25.50
  -2   3  -7  361.96   18.50
   2  -3  -7  358.76   19.00
   2  -3  -7  324.97   16.70
   2  -3  -7  360.46   32.70
  -2   3  -7  340.87   13.60
  -2  -3   7  339.87   29.10
  -2  -3   7  344.87   20.20
   2   3  -8  246.68   22.60
  -2   3   8  268.97   13.40
  -2   3   8  277.97   20.60
   2   3  -8  243.38   17.50
  -2  -3  -8  257.47   13.90
  -2  -3  -8  251.97   13.00
   2   3  -8  256.87   16.80
   2  -3  -8  263.87   26.40
  -2  -3   8  248.28   23.00
  -2   3  -8  252.37   12.90
   2  -3  -8  262.97   17.00
   2  -3  -8  255.77   15.10
  -2  -3   8  243.78   15.20
  -2   3  -8  251.97   16.80
  -2  -3  -9  221.78   14.00
   2   3  -9  249.97   18.00
  -2   3   9  202.88   20.10
  -2   3   9  237.38   12.80
   2   3  -9  230.18   21.40
  -2  -3   9  252.47   16.10
   2  -3  -9  194.98   14.30
   2  -3  -9  276.17   26.40
  -2  -3   9  168.48   22.10
  -2   3  -9  228.58   16.70
  -2   3  -9  195.58   13.00
  -3  -3   0 9999.00  265.97
   3   3  -1  749.33   34.20
   3  -3   1  727.83   29.30
  -3  -3  -1  759.82   22.90
  -3  -3  -1  729.63   22.70
  -3  -3  -1  753.92   30.60
  -3   3   1  755.92   33.40
  -3   3   1  763.12   24.40
   3   3  -1  741.23   24.30
   3  -3  -1  670.33   33.00
  -3   3  -1  790.02   28.80
  -3  -3   1  772.82   24.20
  -3  -3   1  759.32   24.00
   3   3   1  708.03   22.30
   3   3   1  759.82   29.70
  -3  -3   1  789.62   35.60
   3   3  -2 1864.61   55.69
   3   3  -2 1862.81   66.49
  -3  -3  -2 1911.61   49.20
  -3   3   2 1825.42   50.99
  -3   3   2 1837.72   64.99
  -3  -3  -2 1928.21   57.09
   3  -3   2 1825.62   55.49
  -3   3   2 1800.12   52.49
  -3  -3   2 1789.52   51.39
   3   3   2 1833.02   55.09
   3  -3  -2 1775.12   65.89
   3  -3  -2 1806.92   55.29
  -3  -3   2 1749.92   66.79
  -3  -3   2 1810.32   52.29
  -3   3  -2 1893.11   50.89
  -3  -3  -3 1767.12   49.90
   3   3  -3 1533.25   62.29
  -3   3   3 1586.24   61.59
  -3  -3  -3 1645.84   42.40
   3  -3   3 1593.94   46.90
   3  -3   3 1605.54   47.80
  -3   3   3 1545.35   45.30
   3   3  -3 1642.04   48.50
   3   3  -3 1610.94   47.80
  -3   3   3 1550.74   47.20
   3  -3  -3 1462.85   62.49
  -3   3  -3 1659.23   46.20
  -3  -3   3 1546.55   45.40
   3   3   3 1541.65   46.90
  -3  -3   3 1568.14   47.50
   3  -3  -3 1640.54   48.10
  -3  -3   3 1636.14   65.29
   3  -3  -3 1610.24   46.00
  -3   3   4 1385.16   56.39
  -3   3   4 1284.07   38.40
  -3  -3  -4 1329.97   34.50
  -3  -3  -4 1311.37   39.40
   3  -3   4 1283.17   37.70
   3  -3   4 1252.67   38.20
   3   3  -4 1280.47   41.20
   3   3  -4 1321.77   42.20
   3   3  -4 1317.27   56.99
  -3   3   4 1321.37   37.00
  -3  -3  -4 1293.97   38.90
  -3  -3  -4 1331.77   36.60
  -3   3   4 1265.27   39.10
   3  -3  -4 1185.58   56.69
  -3  -3   4 1254.27   57.99
  -3   3  -4 1315.47   39.80
  -3  -3   4 1269.87   40.90
   3  -3  -4 1360.46   42.60
  -3  -3   4 1268.37   37.40
   3  -3  -4 1316.57   41.70
  -3  -3  -5  108.59    5.10
  -3   3   5  111.49    7.40
   3   3  -5   73.49   15.70
  -3  -3  -5  111.99    4.70
  -3   3   5   95.59   15.60
  -3   3   5  106.39    5.60
  -3  -3  -5  102.09    6.90
  -3   3   5  112.29    6.70
   3   3  -5  121.29   10.10
   3   3  -5  120.89    9.70
   3  -3  -5  101.89    9.70
  -3  -3   5  118.89    9.10
  -3   3  -5  114.19    8.30
   3  -3  -5   93.89   17.70
  -3  -3   5  103.29    5.70
   3  -3  -5   95.19    7.80
  -3  -3   5   84.19   17.20
  -3  -3  -6  483.05   14.70
   3   3  -6  502.55   23.20
   3   3  -6  480.55   33.10
  -3  -3  -6  476.55   18.20
   3   3  -6  518.45   23.10
  -3   3   6  492.15   19.00
  -3   3   6  466.05   32.50
  -3  -3  -6  504.85   16.00
   3  -3  -6  500.65   36.60
  -3   3  -6  461.95   20.80
  -3  -3   6  479.95   21.50
  -3  -3   6  483.45   36.20
   3  -3  -6  474.15   20.30
   3  -3  -6  494.45   22.80
  -3   3  -6  487.85   14.50
   3   3  -7   84.19    9.70
  -3  -3  -7  104.99    6.90
  -3  -3  -7   95.89    7.70
  -3   3   7   90.79    7.60
  -3  -3  -7   80.29    4.90
   3   3  -7   91.79   11.20
  -3  -3   7   97.79    9.60
  -3   3  -7  100.69    5.70
   3  -3  -7   96.99   11.30
   3  -3  -7  105.39    9.40
  -3   3  -7   97.89    9.50
   3   3  -8   71.59   15.30
  -3   3   8   54.59    6.60
  -3  -3  -8   66.29    7.40
   3   3  -8   39.50    8.30
  -3   3   8   42.00   12.80
   3   3  -8   55.79    9.70
  -3  -3   8   53.49    8.30
   3  -3  -8   48.90    8.90
  -3  -3   8   37.40   14.40
   3  -3  -8   60.89    7.90
   3  -3  -8   77.69   17.60
  -3   3  -8   54.99    5.70
  -3   3   9   27.80    5.50
  -3   3   9   30.20   11.30
   3   3  -9   20.30    6.50
   3   3  -9   45.00    9.90
  -3  -3  -9   32.50    6.30
   3   3  -9   39.40   13.60
  -3   3  -9   38.80    8.10
   3  -3  -9   52.99   15.60
  -3   3  -9   32.50    5.70
  -3  -3   9   28.80    6.40
   3  -3  -9   28.20    6.70
   3  -3  -9   19.20    8.10
  -3  -3   9   11.90   13.10
  -4  -3   0  407.66   15.50
   4   3   0  400.06   15.40
  -4   3   0  394.46   23.00
   4   3   0  356.96   23.00
   4   3   0  377.96   15.20
  -4  -3   0  391.16   15.30
  -4  -3   0  376.16   24.00
  -4  -3  -1  468.35   17.20
   4   3  -1  462.35   18.30
  -4  -3  -1  473.95   16.80
   4  -3   1  472.55   24.60
   4   3  -1  480.55   28.50
  -4  -3  -1  441.16   24.70
  -4   3   1  475.55   18.10
  -4   3   1  469.05   27.50
  -4  -3   1  461.65   28.90
  -4   3  -1  507.75   24.00
  -4  -3   1  477.65   18.00
   4   3   1  451.95   16.10
   4   3   1  454.55   23.80
  -4  -3   1  490.55   18.10
   4  -3  -1  411.76   26.50
  -4   3   2  294.27   23.80
  -4  -3  -2  299.27   11.30
   4  -3   2  261.47   17.40
   4   3  -2  256.97   23.00
  -4   3   2  272.47   12.50
  -4  -3  -2  270.87   17.80
   4   3  -2  288.27   13.70
  -4   3   2  271.37   13.70
   4   3  -2  260.27   13.40
   4  -3  -2  227.48   22.30
  -4   3  -2  269.67   15.10
  -4  -3   2  293.57   25.00
   4   3   2  264.97   16.40
   4  -3  -2  292.57   13.80
  -4  -3   2  281.27   13.10
  -4  -3   2  274.37   13.20
   4   3  -3 1828.32   54.79
  -4   3   3 1809.72   52.19
   4   3  -3 1851.51   72.79
   4  -3   3 1809.62   56.39
  -4   3   3 1716.33   53.69
  -4  -3  -3 1888.71   57.79
   4   3  -3 1794.22   54.59
  -4   3   3 1921.11   72.39
  -4  -3  -3 1879.01   48.80
   4  -3   3 1801.22   53.19
   4   3   3 1830.72   54.29
  -4  -3   3 1753.32   53.69
  -4   3  -3 1830.32   51.59
   4  -3  -3 1693.43   71.89
  -4  -3   3 1790.52   74.29
  -4  -3   3 1786.12   52.49
   4  -3  -3 1779.82   54.39
  -4  -3  -4   58.49    5.40
  -4  -3  -4   57.99    7.00
  -4  -3  -4   59.69    5.40
   4   3  -4   66.59    7.60
   4   3  -4   64.99    8.40
   4  -3   4   56.49    6.50
  -4   3   4   53.89    6.70
  -4  -3  -4   60.99    3.80
  -4   3   4   60.19    5.90
   4  -3   4   57.19    5.30
  -4   3   4   50.39   13.80
   4   3  -4   64.29   16.00
  -4  -3   4   64.79    6.90
   4  -3  -4   44.20   15.00
  -4  -3   4   32.50   12.00
   4  -3  -4   63.29    6.70
  -4  -3   4   53.69    5.60
  -4   3  -4   64.09    6.00
   4  -3  -4   70.59    8.50
   4   3  -5  981.30   51.99
   4   3  -5 1012.70   36.80
  -4   3   5  996.60   30.50
  -4   3   5 1004.50   32.60
   4   3  -5  999.70   36.40
  -4  -3  -5 1019.60   30.80
  -4   3   5  993.00   32.80
  -4   3   5 1070.69   52.49
  -4  -3  -5 1052.69   27.60
  -4  -3   5 1005.90   31.00
  -4  -3   5 1017.30   54.89
   4  -3  -5  980.90   34.00
   4  -3  -5  872.41   51.59
  -4  -3   5 1020.10   35.40
   4  -3  -5 1054.39   36.90
  -4   3  -5 1003.30   33.80
   4   3  -6   42.70    7.50
   4   3  -6   38.90   14.30
  -4   3   6   45.90    4.70
  -4  -3  -6   52.49    3.30
  -4   3   6   56.69   15.30
  -4  -3  -6   53.09    5.30
   4   3  -6   41.30    7.80
  -4   3   6   52.09    6.00
  -4   3   6   52.49    4.20
  -4   3  -6   53.69    6.80
   4  -3  -6   41.50    6.40
   4  -3  -6   58.59    9.00
  -4  -3   6   37.30   15.00
   4  -3  -6   60.89   17.00
  -4  -3   6   53.69    4.30
  -4  -3   6   53.89    7.00
   4   3  -7   33.30    7.60
   4   3  -7   28.60    6.40
  -4  -3  -7   44.30    5.40
  -4  -3  -7   30.90    2.80
  -4   3   7   28.00   13.40
  -4   3   7   43.40    6.20
  -4  -3   7   34.20    6.60
  -4  -3   7   28.90   15.40
  -4   3  -7   33.10    5.90
   4  -3  -7   38.30    6.40
  -4   3  -7   38.40    2.90
   4  -3  -7   34.80    7.90
   4   3  -8   -2.50    3.80
  -4   3   8   -2.40    2.70
   4   3  -8   -3.90    5.20
  -4  -3  -8   -2.00    2.50
  -4   3   8    1.40   10.20
  -4   3  -8    0.00    2.70
  -4   3  -8   -3.00    2.70
   4  -3  -8   -3.50    3.40
  -4  -3   8   -3.60   10.80
   4  -3  -8   -8.10    5.10
  -4  -3   8   -2.70    3.00
   4   3  -9  -24.40    9.50
   4   3  -9   -3.40    4.90
  -4   3   9  -12.70    9.80
  -4  -3  -9   -2.70    3.00
   4   3  -9    4.40    5.90
  -4   3  -9   -1.40    2.60
  -4  -3   9  -18.50   12.30
   4  -3  -9   -3.20    4.40
  -4   3  -9    2.50    4.20
   4  -3  -9  -10.60   13.30
   4  -3  -9   -5.40    5.40
   5   3   0 1558.64   59.49
   5  -3   0 1386.86   57.69
  -5  -3   0 1473.05   44.70
  -5   3   0 1503.45   44.20
  -5   3   0 1453.35   57.09
  -5  -3   0 1524.65   44.90
  -5  -3   0 1512.75   60.19
  -5   3   1   34.50   11.40
  -5  -3  -1   17.00    3.60
  -5  -3  -1   22.30    4.00
   5  -3   1   35.50    9.70
   5   3  -1    6.80    8.60
  -5   3   1   20.90    4.80
   5   3  -1   15.30    4.10
  -5  -3  -1   27.50   10.40
   5   3   1   17.70    7.40
  -5  -3   1   14.90    3.20
  -5  -3   1   18.20    4.10
  -5   3  -1   34.20    9.20
  -5  -3   1   20.50   10.10
   5  -3  -1   30.50   11.00
   5   3   1   16.60    3.60
   5  -3   2  362.66   24.10
   5   3  -2  391.36   18.40
  -5   3   2  381.66   18.50
   5   3  -2  411.76   18.40
  -5  -3  -2  361.26   24.20
  -5   3   2  371.06   16.80
  -5  -3  -2  398.86   16.90
   5   3  -2  371.96   29.40
  -5   3   2  390.66   29.20
  -5  -3   2  411.26   17.80
  -5   3  -2  410.86   21.70
  -5  -3   2  403.56   17.80
   5  -3  -2  372.36   17.90
   5   3   2  422.06   23.40
  -5  -3   2  387.26   32.80
   5  -3  -2  388.96   32.30
  -5   3   3  668.73   26.70
  -5   3   3  679.73   42.00
   5   3  -3  683.33   27.50
  -5  -3  -3  712.53   31.90
  -5   3   3  674.53   25.20
  -5  -3  -3  748.63   22.50
   5   3  -3  715.43   27.50
   5   3  -3  677.43   42.00
   5  -3   3  617.54   29.80
   5  -3  -3  741.83   27.80
  -5   3  -3  788.12   27.70
   5   3   3  717.13   28.60
  -5  -3   3  731.63   45.40
  -5  -3   3  683.93   26.30
   5  -3  -3  651.83   42.30
  -5  -3   3  674.63   25.60
  -5   3   4  372.36   16.50
   5   3  -4  369.26   18.60
  -5   3   4  362.96   17.60
  -5   3   4  407.96   32.50
   5   3  -4  345.77   18.50
  -5  -3  -4  385.46   13.10
  -5  -3  -4  371.96   18.70
   5  -3   4  362.36   15.00
   5   3  -4  350.16   30.00
   5  -3   4  374.06   17.80
   5  -3  -4  361.36   31.30
  -5  -3   4  367.36   16.50
   5  -3  -4  366.06   18.80
  -5  -3   4  363.16   17.60
  -5  -3   4  352.56   32.50
  -5   3  -4  349.67   15.70
   5   3   4  352.46   15.40
   5  -3  -4  353.26   17.00
  -5   3   5    7.80    3.40
   5   3  -5   13.60    9.30
  -5  -3  -5   13.80    2.90
  -5   3   5    8.60   10.60
  -5   3   5    9.50    3.20
  -5  -3  -5   13.30    2.20
   5   3  -5   14.90    3.80
   5   3  -5   15.60    5.80
  -5  -3   5   15.00    3.50
  -5  -3   5   14.80   12.80
   5  -3  -5   11.90    4.20
  -5  -3   5   10.00    3.80
  -5   3  -5   14.20    3.50
   5  -3  -5   13.80   10.80
   5  -3  -5   19.90    6.20
   5   3  -6  271.27   30.00
  -5  -3  -6  277.37    9.40
   5   3  -6  257.67   16.90
  -5   3   6  244.88   12.70
  -5   3   6  252.07   14.00
  -5   3   6  223.78   26.60
  -5   3   6  252.47   11.50
   5   3  -6  284.27   18.50
  -5  -3  -6  257.57   12.40
  -5  -3   6  256.37   11.80
  -5  -3   6  259.17   32.30
  -5   3  -6  272.97   14.90
  -5  -3   6  251.17   17.10
   5  -3  -6  280.17   15.70
   5  -3  -6  264.97   18.00
   5  -3  -6  230.18   33.20
  -5   3   7  817.92   50.69
  -5  -3  -7  816.82   28.70
  -5   3   7  801.32   23.80
  -5   3   7  820.62   24.50
   5   3  -7  866.81   36.40
  -5   3   7  770.32   29.70
  -5  -3   7  799.62   53.79
   5  -3  -7  849.02   35.70
  -5  -3   7  834.22   32.90
  -5   3  -7  840.92   32.20
   5  -3  -7  837.22   32.70
  -5  -3   7  810.32   23.50
   5   3  -8  155.38   15.90
  -5   3   8  118.09   21.70
   5   3  -8  143.09   30.60
  -5   3   8  138.29   11.00
  -5  -3  -8  169.38   11.00
   5   3  -8  150.38   14.60
   5  -3  -8  160.68   12.80
  -5   3  -8  156.08   12.60
  -5  -3   8  105.89   25.40
  -5  -3   8  136.69   12.80
   5  -3  -8  122.29   28.80
   5  -3  -8  133.99   15.10
  -5  -3  -9    7.50    4.60
   5   3  -9   16.30   13.40
  -5   3   9    8.90    4.60
   5   3  -9    6.20    5.80
  -5   3   9   -9.90   11.60
   5   3  -9   16.50    8.10
   5  -3  -9   22.40    6.80
  -5  -3   9  -21.00   12.40
   5  -3  -9   25.50   16.30
  -5   3  -9    4.10    4.70
   5  -3  -9   14.50    8.10
   6   3   0 1115.89   52.59
  -6  -3   0 1160.88   54.39
  -6  -3   0 1108.59   37.00
   6  -3   0 1092.19   52.79
  -6  -3   0 1128.29   37.20
  -6   3   0 1108.09   36.60
   6   3   0 1094.79   36.80
  -6   3   0 1265.17   53.49
  -6  -3  -1  847.72   29.00
   6   3  -1  780.02   45.50
  -6   3   1  815.72   45.20
   6   3  -1  813.32   30.10
  -6   3   1  791.42   29.80
  -6  -3  -1  869.11   28.80
  -6  -3  -1  807.02   43.00
   6   3   1  818.12   27.30
  -6   3  -1  832.22   27.40
   6  -3  -1  833.22   47.10
  -6  -3   1  777.32   29.20
  -6   3  -1  763.92   39.40
  -6  -3   1  830.72   29.70
  -6  -3   1  804.12   45.80
   6   3  -2    4.30    3.90
   6   3  -2    3.20    4.20
  -6  -3  -2    0.40    3.10
  -6  -3  -2   -8.10    7.90
  -6   3   2   -1.30    3.00
  -6   3   2    6.10    4.70
   6  -3   2    8.20    9.10
  -6   3  -2   12.00    8.00
  -6  -3   2   -7.50    9.70
  -6  -3   2   -0.50    3.10
  -6  -3   2    4.30    3.50
   6  -3  -2   -1.20    3.50
   6   3   2    1.30    6.60
   6   3  -3 1197.48   62.59
   6  -3   3 1351.16   51.29
   6   3  -3 1328.27   44.80
  -6   3   3 1341.07   43.20
  -6   3   3 1354.96   45.00
   6   3  -3 1326.37   45.30
  -6   3   3 1312.97   63.89
  -6  -3  -3 1314.87   51.39
  -6  -3   3 1324.77   66.89
   6  -3  -3 1367.46   66.39
   6   3   3 1279.47   47.50
  -6  -3   3 1345.17   44.20
  -6   3  -3 1408.66   46.70
   6  -3  -3 1383.76   45.00
  -6  -3   3 1304.97   43.40
   6  -3   4   31.00    7.90
  -6   3   4   20.00    4.70
  -6   3   4   28.90   13.80
   6   3  -4   21.50    4.70
   6   3  -4   33.90    7.10
   6  -3   4   38.90    5.60
  -6   3   4   30.80    5.80
   6   3  -4   21.30   12.00
  -6  -3  -4   41.70    7.90
  -6  -3  -4   27.20    4.00
  -6  -3   4   23.20    5.40
   6   3   4   31.70    6.20
  -6  -3   4   31.00    5.50
   6  -3  -4   35.20   12.00
  -6   3  -4   34.70    5.30
  -6  -3   4   24.10   12.70
   6  -3  -4   22.50    5.70
  -6  -3  -5  172.98    8.20
   6   3  -5  157.78   12.80
  -6  -3  -5  158.78    9.10
   6   3  -5  166.78   14.30
  -6   3   5  172.78   12.10
  -6   3   5  171.28   26.80
  -6   3   5  168.68   11.20
   6   3  -5  198.78   29.20
   6  -3  -5  111.39   25.00
  -6  -3   5  156.98   10.60
  -6  -3   5  155.68   11.90
   6  -3  -5  181.98   14.70
   6  -3  -5  170.28   12.40
  -6   3  -5  145.79   10.30
  -6  -3   5  158.38   28.30
  -6   3   6  209.48   13.10
   6   3  -6  219.48   16.30
  -6   3   6  206.68   11.40
  -6   3   6  186.98   29.00
  -6  -3  -6  235.28    9.30
  -6  -3  -6  213.58   11.30
   6   3  -6  219.58   17.30
  -6   3   6  218.08   13.30
   6   3  -6  226.08   31.80
   6  -3  -6  212.88   32.10
   6  -3  -6  219.58   16.80
  -6  -3   6  215.28   12.20
  -6  -3   6  222.38   33.10
  -6  -3   6  218.28   14.60
   6  -3  -6  217.58   14.50
  -6   3  -6  212.18   13.30
  -6   3   7  503.75   21.60
  -6   3   7  455.35   18.10
   6   3  -7  443.56   24.90
   6   3  -7  466.95   26.20
  -6  -3  -7  391.06   14.10
  -6   3   7  431.26   16.40
  -6  -3  -7  454.85   19.20
  -6   3   7  426.46   39.40
   6  -3  -7  435.66   22.30
   6  -3  -7  463.95   25.60
  -6   3  -7  452.95   22.30
  -6  -3   7  456.85   22.90
  -6  -3   7  445.66   16.80
  -6  -3   7  461.85   42.80
  -6   3   8  124.29   24.20
   6   3  -8  195.08   17.80
   6   3  -8  166.38   28.30
   6   3  -8  159.98   15.20
  -6  -3  -8  136.09    6.30
  -6  -3  -8  178.58   11.50
  -6   3   8  167.68   12.20
  -6  -3   8  108.99   24.70
   6  -3  -8  168.38   14.10
   6  -3  -8  153.78   30.20
  -6   3  -8  164.78   13.20
   6  -3  -8  162.78   16.70
  -6  -3   8  128.39   12.10
  -6   3   9   66.39    9.10
  -6   3   9   53.89   20.40
   6   3  -9   83.59   13.60
  -6  -3  -9   63.39    8.10
   6   3  -9   58.69   12.40
   6   3  -9   90.09   21.70
   6  -3  -9   73.39   11.40
  -6  -3   9   87.39   11.10
   6  -3  -9   57.69   11.50
  -6  -3   9   64.29   20.80
  -6   3  -9   80.09   10.50
   7  -3   0 1271.87   61.89
   7   3   0 1383.86   63.59
  -7  -3   0 1288.97   63.49
  -7   3   0 1498.45   63.89
  -7  -3   0 1455.45   46.20
   7   3   0 1499.65   46.10
  -7   3   0 1511.45   46.30
  -7  -3   0 1428.36   46.10
   7   3  -1 1892.91   58.79
  -7  -3  -1 1901.71   57.69
  -7   3   1 1854.01   78.39
  -7   3   1 1907.51   58.99
  -7  -3  -1 1921.81   57.29
   7   3  -1 1911.41   59.09
   7   3  -1 1948.51   80.89
  -7  -3  -1 1824.52   75.09
  -7   3  -1 1956.90   56.59
  -7  -3   1 1947.81   58.89
   7  -3  -1 1748.43   77.99
  -7  -3   1 1935.61   58.99
  -7   3  -1 1953.80   73.39
   7   3   1 1950.60   55.69
  -7  -3   1 1811.52   80.39
  -7  -3  -2 1005.10   48.90
  -7   3   2 1080.59   57.09
   7   3  -2 1045.30   37.30
  -7   3   2 1035.60   36.40
   7   3  -2 1033.30   37.70
   7   3  -2 1123.19   58.09
   7  -3   2 1009.70   48.70
  -7   3   2 1038.10   37.70
  -7  -3  -2 1057.09   34.50
  -7  -3   2 1004.40   56.69
  -7  -3   2  976.00   36.50
   7   3   2 1141.59   48.50
  -7   3  -2 1036.40   45.30
   7  -3  -2 1011.30   36.50
  -7  -3   2 1019.30   36.60
   7  -3  -2  945.91   55.99
   7   3  -3  300.67   31.50
  -7   3   3  252.37   14.90
  -7  -3  -3  265.07   13.00
   7   3  -3  256.57   16.40
  -7   3   3  273.17   30.50
   7   3  -3  284.57   16.50
  -7  -3  -3  245.98   21.90
   7  -3   3  279.97   22.10
  -7   3   3  264.67   16.30
  -7  -3   3  263.77   15.50
  -7  -3   3  242.18   30.10
   7  -3  -3  231.98   15.70
  -7   3  -3  260.07   18.40
  -7  -3   3  266.37   15.60
   7  -3  -3  215.88   26.90
   7   3   3  251.57   19.50
   7   3  -4  338.27   20.30
   7  -3   4  377.46   22.90
  -7   3   4  368.66   18.40
  -7   3   4  374.46   20.00
   7   3  -4  391.96   36.00
   7   3  -4  376.26   20.50
  -7  -3  -4  366.96   15.40
  -7  -3  -4  385.16   23.80
  -7   3   4  339.67   34.80
  -7  -3   4  412.66   38.80
   7  -3  -4  340.17   20.00
  -7  -3   4  337.47   18.80
  -7   3  -4  380.96   19.00
   7   3   4  372.06   20.20
   7  -3  -4  347.67   35.70
  -7  -3   4  392.86   19.10
   7   3  -5   95.49   10.70
   7  -3   5   70.39    5.70
  -7   3   5   77.79    9.40
  -7   3   5   80.39   20.80
  -7  -3  -5   69.39    5.90
  -7  -3  -5   72.19    7.90
   7   3  -5   77.39   21.20
  -7   3   5   68.19    8.10
   7   3  -5   51.69   10.10
   7  -3   5   80.29    5.40
  -7   3  -5   69.89    7.20
  -7  -3   5   64.29    8.10
   7  -3  -5   65.19   19.40
   7  -3  -5   94.29   12.20
  -7  -3   5  130.59   28.20
   7   3  -6  387.76   23.50
  -7  -3  -6  384.86   14.30
  -7   3   6  407.66   39.70
   7   3  -6  338.47   38.80
  -7   3   6  365.86   19.10
  -7  -3  -6  372.96   16.40
  -7   3   6  350.66   19.00
  -7  -3   6  380.86   18.30
  -7  -3   6  362.26   20.20
  -7  -3   6  365.16   40.70
  -7   3  -6  350.46   18.00
   7  -3  -6  345.97   22.70
   7  -3  -6  374.96   39.90
  -7   3   7   96.59    9.00
   7   3  -7   99.99   12.40
   7   3  -7   72.79   12.30
  -7   3   7   85.09   11.30
  -7   3   7   95.19   23.90
  -7  -3  -7   81.89    5.60
  -7  -3  -7   87.09    8.00
  -7   3   7  101.49    7.70
   7  -3  -7  123.49   14.30
  -7   3  -7  105.39    9.90
  -7  -3   7   69.09   23.40
  -7  -3   7   96.99    8.30
   7  -3  -7   96.89   11.20
  -7  -3   7  102.49   11.50
  -7  -3  -8  227.98   13.30
  -7  -3  -8  187.08    8.10
  -7   3   8  212.88   10.20
  -7   3   8  201.28    9.90
   7   3  -8  259.07   30.80
  -7   3   8  237.58   31.00
   7   3  -8  183.88   18.40
  -7   3   8  218.18   14.60
   7   3  -8  211.88   18.40
  -7  -3   8  183.18   33.20
  -7  -3   8  201.58    9.20
  -7  -3   8  187.38    9.00
  -7   3  -8  215.48   15.30
   7  -3  -8  189.98   31.30
   7  -3  -8  244.98   19.40
  -8  -3   0    1.10    8.50
  -8   3   0    5.40    4.60
  -8   3   0    7.10   10.10
  -8  -3   0   -1.10    3.00
   8  -3   0   -2.20   10.00
   8   3   0    4.40    4.30
  -8  -3   0   -5.00    3.10
   8   3   0   -5.90    9.40
  -8   3   1  678.23   28.20
  -8  -3  -1  656.23   26.50
   8   3  -1  594.44   43.60
  -8  -3  -1  651.53   42.20
  -8   3   1  709.33   45.40
   8   3  -1  622.14   27.20
  -8  -3  -1  685.13   27.20
  -8  -3   1  635.94   27.40
  -8   3  -1  631.64   25.70
  -8   3  -1  747.53   41.60
  -8  -3   1  724.73   48.00
   8  -3  -1  691.03   46.60
   8   3   1  647.24   24.80
  -8  -3   1  688.03   27.90
   8  -3   2   47.20   12.90
  -8  -3  -2   42.90   12.30
   8   3  -2   25.00   12.90
  -8  -3  -2   55.09    6.70
   8   3  -2   49.70    8.40
  -8   3   2   43.30    8.50
  -8   3   2   45.20    7.50
   8   3  -2   39.50    7.30
  -8   3   2   66.09   17.00
  -8   3  -2   46.40   10.60
  -8  -3   2   47.50   15.70
   8  -3  -2   45.30    7.10
   8  -3  -2   42.10   13.50
  -8  -3   2   43.80    7.80
  -8   3  -2   52.59    6.50
   8   3   2   48.60   12.60
  -8  -3   2   57.49    8.90
   8   3  -3  107.89   11.90
  -8   3   3  110.39   10.30
  -8  -3  -3   92.69   15.50
  -8   3   3   97.19   21.30
  -8   3   3  114.19   11.50
  -8  -3  -3  112.99    9.10
   8   3  -3   78.39   19.00
   8   3  -3  113.99   11.10
   8  -3   3   83.79   15.00
  -8  -3   3  124.29   11.10
   8  -3  -3  104.99   11.50
   8   3   3   95.39   14.80
  -8  -3   3   97.99   10.40
  -8  -3   3  126.79   25.50
   8  -3  -3   80.69   20.10
  -8   3  -3  123.89   14.90
  -8  -3  -4   78.99   13.70
   8   3  -4   76.29   10.00
   8   3  -4   57.19   18.50
   8  -3   4   65.29   13.80
  -8   3   4   78.39    9.10
  -8   3   4   87.19   10.50
   8   3  -4   59.29    9.70
  -8  -3  -4   74.89    7.60
  -8   3   4   66.49   19.90
  -8  -3   4   58.29   20.20
   8  -3  -4   81.69   11.20
  -8   3  -4   88.49   11.00
  -8  -3   4   81.09    9.70
   8  -3  -4   58.19   19.30
  -8  -3   4   69.99    9.20
   8   3   4  101.09   13.30
   8   3  -5   35.90    7.80
  -8   3   5   39.70    7.50
  -8   3   5   53.79   19.00
   8   3  -5   41.30   17.80
  -8   3   5   33.50    7.80
  -8  -3  -5   47.20    5.70
   8  -3   5   44.40    6.50
   8  -3   5   49.40    8.30
  -8  -3  -5   47.60    8.60
   8  -3  -5   51.99   20.50
   8   3   5   43.30    7.10
  -8   3  -5   37.20    6.10
  -8  -3   5   43.90   17.20
  -8  -3   5   44.00    8.10
  -8  -3   5   53.29    8.50
  -8  -3  -6   56.49    6.50
  -8   3   6   52.09   17.00
   8   3  -6   44.50    9.70
   8   3  -6   75.89   11.60
  -8  -3  -6   50.39    5.60
  -8   3   6   52.29    8.90
   8   3  -6   42.80   18.50
  -8  -3   6   27.10   16.30
   8  -3  -6   75.19   23.90
  -8  -3   6   41.80    8.10
   8  -3  -6   44.70   10.30
  -8  -3   6   50.99    8.30
  -8   3   7  195.88   14.50
  -8   3   7  172.18   32.00
   8   3  -7  225.78   36.10
  -8  -3  -7  208.68   12.30
   8   3  -7  205.28   17.70
  -8  -3  -7  178.58   13.40
  -8   3   7  207.68   11.80
  -8   3   7  201.48   14.20
   8   3  -7  194.68   19.00
   8  -3  -7  207.38   18.30
   8  -3  -7  135.49   31.20
  -8  -3   7  199.58   37.20
  -8   3  -7  201.38   14.10
  -8  -3   7  160.08   14.10
  -8  -3   7  210.68   13.20
   8   3  -8  -28.20   13.20
   8   3  -8   20.00    6.60
  -8   3   8   17.90    4.10
  -8   3   8    1.30   15.50
  -8  -3  -8   19.50    4.40
   8   3  -8    5.90    7.40
  -8   3   8   18.80    5.80
  -8   3  -8   22.00    5.50
   8  -3  -8  -23.40   17.50
  -8  -3   8   21.10    4.50
   8  -3  -8    8.90    8.40
  -8  -3   8   16.90   20.50
  -8  -3   8   14.30    5.80
   9   3   0   16.90    5.50
  -9  -3   0   24.30    6.20
   9  -3   0   -2.60   10.60
  -9   3   0   25.10   13.10
  -9  -3   0   15.50    9.60
  -9   3   0   16.70    5.50
   9   3   0   20.70   11.40
  -9  -3   0   20.90    5.50
  -9   3   1  542.75   41.60
  -9  -3  -1  513.35   24.10
  -9   3   1  510.75   24.40
  -9  -3  -1  564.14   40.30
  -9   3   1  522.65   25.20
   9   3  -1  559.74   42.50
   9   3  -1  519.75   24.70
  -9  -3  -1  539.55   24.00
  -9   3  -1  534.25   36.90
  -9  -3   1  530.55   24.90
  -9   3  -1  551.74   24.00
  -9  -3   1  491.95   41.70
   9  -3  -1  483.35   41.00
   9   3   1  545.95   22.20
  -9  -3   1  500.55   24.40
  -9   3   2   99.99   11.30
   9  -3   2   79.29   18.10
  -9   3   2   80.99   21.50
   9   3  -2   96.19   22.50
  -9  -3  -2  107.19   10.40
   9   3  -2   97.09   11.40
  -9  -3  -2   79.79   17.20
  -9  -3  -2   85.19    9.10
  -9   3   2  110.39   10.70
   9  -3  -2  104.19   23.50
  -9  -3   2   72.69   20.60
  -9   3  -2   78.19   16.10
  -9  -3   2  105.79   10.60
  -9  -3   2   79.69    9.90
  -9   3  -2   85.79    9.00
   9   3   2   68.49   14.90
   9  -3  -2   74.89    9.70
   9   3  -3   63.39   19.10
   9   3  -3   34.90    7.70
  -9   3   3   33.10    6.50
   9  -3   3   41.90   13.20
  -9  -3  -3   57.29   14.20
  -9  -3  -3   50.49    7.70
  -9   3   3   28.00   14.90
   9   3  -3   46.20    8.20
  -9   3   3   44.70    8.80
  -9  -3   3   45.90    8.10
  -9   3  -3   47.00   11.50
  -9   3  -3   42.40    6.80
   9  -3  -3   33.40    7.80
  -9  -3   3   52.69   18.50
   9  -3  -3   47.60   17.30
   9   3   3   43.70   10.50
  -9  -3   3   35.00    7.20
   9   3  -4   25.80   17.80
   9  -3   4    3.50    7.40
   9   3  -4   15.50    5.90
  -9   3   4    3.60   11.30
  -9  -3  -4   12.40    4.30
   9   3  -4   11.20    5.10
  -9   3   4   14.30    6.70
  -9  -3  -4   25.60   10.60
  -9   3   4    5.60    3.90
  -9  -3   4    5.10    4.70
  -9   3  -4    8.90    3.40
   9   3   4   12.50    7.50
   9  -3  -4   12.90   15.60
  -9  -3   4   11.20    5.20
  -9  -3   4   -1.70   10.80
   9  -3  -4   11.50    6.70
  -9   3  -4   19.80    8.90
  -9  -3  -5  374.36   17.30
   9  -3   5  362.96   21.80
   9   3  -5  369.96   41.70
   9   3  -5  387.06   23.30
  -9   3   5  452.15   44.60
  -9   3   5  376.96   22.20
   9   3  -5  397.06   24.70
  -9   3   5  362.46   21.00
  -9  -3  -5  378.86   23.10
  -9  -3   5  396.06   22.10
   9  -3  -5  389.06   23.70
  -9  -3   5  392.46   44.80
   9  -3  -5  346.47   41.50
   9   3   5  357.96   19.80
  -9  -3   5  333.37   20.20
  -9   3  -5  358.76   18.50
  -9  -3  -6   62.59    6.30
   9   3  -6   73.89   22.60
  -9  -3  -6   67.09    7.00
   9   3  -6   66.69   11.00
  -9   3   6   81.49   11.50
  -9   3   6   61.19   21.00
  -9   3   6   64.39    9.70
   9   3  -6   86.89   14.30
  -9   3  -6   78.49    8.40
  -9  -3   6   61.79    9.00
  -9  -3   6   88.29   24.60
  -9  -3   6   58.59   10.10
   9  -3  -6   49.40   11.00
   9  -3  -6   69.59   27.40
   9   3  -7   37.20    9.10
   9   3  -7   38.90    9.80
  -9   3   7   69.69   10.70
  -9  -3  -7   51.19    7.00
   9   3  -7   58.99   21.70
  -9   3   7   54.09    9.40
  -9   3   7   77.79   23.10
  -9  -3  -7   41.00    5.70
   9  -3  -7   92.59   25.30
  -9  -3   7   61.69    9.10
  -9   3  -7   61.69    9.10
   9  -3  -7   42.00   10.00
  -9  -3   7   40.20   19.50
  -9   3   8  186.78   14.80
   9   3  -8  190.08   34.40
  -9  -3  -8  178.58   14.00
   9   3  -8  141.69   16.70
  -9  -3  -8  162.98    9.20
   9   3  -8  160.28   19.10
  -9   3   8  196.48   34.70
  -9   3   8  157.58   11.00
  -9  -3   8  173.08   14.60
   9  -3  -8  159.98   36.30
   9  -3  -8  147.59   18.70
  -9  -3   8  110.89   29.50
  -9   3  -8  200.08   14.50
 -10  -3   0  339.47   19.60
  10   3   0  356.56   34.80
 -10  -3   0  352.36   20.00
 -10   3   0  353.56   33.80
 -10  -3   0  333.57   35.10
 -10   3   0  331.17   19.70
  10   3   0  311.37   18.10
  10  -3   0  278.67   32.70
 -10  -3  -1  156.98   25.50
  10   3  -1  203.88   31.10
 -10  -3  -1  176.18   13.40
 -10   3   1  166.88   14.50
 -10   3   1  194.18   30.90
  10   3  -1  184.28   14.60
 -10  -3  -1  179.48   14.00
 -10   3   1  174.38   14.40
 -10  -3   1  156.08   13.60
 -10  -3   1  174.08   14.20
 -10  -3   1  170.38   29.60
 -10   3  -1  187.48   13.90
  10   3   1  175.98   12.10
 -10   3  -1  162.58   24.10
  10  -3  -1  165.88   28.90
 -10   3   2  348.37   37.60
 -10   3   2  332.17   23.40
 -10  -3  -2  379.46   20.70
 -10  -3  -2  392.96   34.30
  10  -3   2  335.27   33.00
  10   3  -2  385.06   22.00
 -10  -3  -2  343.37   19.60
  10   3  -2  356.46   37.20
 -10   3   2  357.96   20.80
 -10  -3   2  388.96   23.10
 -10  -3   2  352.76   39.20
 -10   3  -2  344.27   19.30
 -10   3  -2  417.56   32.50
  10  -3  -2  359.06   20.30
  10  -3  -2  400.26   41.10
  10   3   2  332.37   31.10
  10   3  -3  582.44   29.30
 -10  -3  -3  570.74   39.70
  10   3  -3  547.65   28.10
 -10  -3  -3  571.74   25.30
  10   3  -3  517.75   47.80
 -10   3   3  631.74   51.19
 -10   3   3  618.34   29.50
  10  -3   3  569.84   39.50
  10  -3  -3  600.44   28.40
  10  -3  -3  509.15   48.20
 -10   3  -3  561.44   24.40
 -10   3  -3  565.04   35.50
 -10  -3   3  560.64   27.60
 -10  -3   3  562.64   27.90
  10   3   3  555.54   36.20
 -10  -3   3  517.75   49.80
 -10   3   4   14.50   19.30
 -10   3   4   40.80    8.90
  10   3  -4   40.00    9.60
  10   3  -4   32.60    8.80
 -10  -3  -4   40.20   13.80
 -10   3   4   50.19    9.30
  10   3  -4   58.19   20.90
  10  -3   4   37.90   12.10
 -10  -3   4   37.60    7.80
 -10   3  -4   46.00   11.10
  10  -3  -4   43.90   19.80
 -10   3  -4   50.39    7.20
 -10  -3   4   23.70    6.10
  10  -3  -4   43.50    9.90
 -10  -3   4   26.80   18.80
 -10  -3  -5  231.28   14.20
 -10   3   5  279.47   19.60
  10   3  -5  284.47   20.40
  10  -3   5  277.57   21.10
 -10  -3  -5  231.88   20.70
  10   3  -5  260.97   21.00
 -10   3   5  282.07   18.70
 -10   3   5  327.57   40.80
  10   3  -5  321.07   45.10
  10   3   5  304.17   19.90
  10  -3  -5  193.58   37.60
  10  -3  -5  298.37   21.50
 -10  -3   5  281.57   19.20
 -10  -3   5  252.57   17.90
 -10  -3   5  274.07   43.40
 -10  -3  -6  100.39    8.50
 -10   3   6   79.59   27.60
 -10   3   6  112.19   12.20
  10   3  -6   95.49   13.70
  10   3  -6   79.09   13.10
 -10   3   6   87.19   12.40
 -10  -3   6   92.49   30.40
 -10  -3   6   90.49   11.40
 -10   3  -6  115.99   10.40
  10  -3  -6   73.59   13.30
 -10   3  -6   91.19    8.30
 -10   3   7  219.48   17.20
  10   3  -7  194.08   35.40
 -10   3   7  160.48   14.60
 -10   3   7  200.38   38.30
  10   3  -7  158.38   18.90
 -10  -3  -7  173.38   11.20
  10   3  -7  190.78   17.90
  10  -3  -7  150.88   34.00
  10  -3  -7  184.78   18.80
 -10  -3   7  177.78   14.70
 -10  -3   7  159.58   15.50
 -10  -3   7  122.69   35.10
 -10   3  -7  196.08   14.30
 -10   3  -7  140.19   10.60
 -11   3   0  191.58   30.90
 -11   3   0  165.38   17.30
 -11  -3   0  174.28   14.50
 -11  -3   0  148.59   30.00
  11   3   0  183.48   14.40
  11  -3   0  146.39   26.20
  11   3   0  160.68   27.50
 -11  -3   0  180.28   17.70
  11   3  -1  683.83   30.80
 -11   3   1  682.43   32.00
 -11  -3  -1  676.63   30.70
 -11   3   1  713.93   31.90
 -11  -3  -1  719.63   50.69
 -11   3   1  765.82   54.79
  11   3  -1  637.64   50.69
 -11  -3  -1  666.73   35.20
  11  -3  -1  617.34   50.79
 -11   3  -1  662.73   46.60
 -11  -3   1  695.23   31.90
  11   3   1  593.34   53.49
  11   3   1  682.63   27.40
 -11   3  -1  711.73   31.30
 -11  -3   1  681.53   31.60
 -11  -3   1  760.02   56.69
 -11   3   2   48.20   19.90
 -11   3   2   51.99    9.30
  11   3  -2   50.39   10.30
 -11  -3  -2   54.29    9.00
 -11  -3  -2   40.00    9.80
 -11   3   2   52.49    9.80
  11  -3   2   57.69   17.80
 -11  -3  -2   54.39   17.20
  11   3  -2   66.39   22.50
 -11  -3   2   37.70    8.40
 -11   3  -2   75.79   19.00
 -11  -3   2   40.50   20.30
 -11   3  -2   54.69    9.00
  11  -3  -2   65.59   23.90
  11  -3  -2   39.70    8.40
  11   3   2   59.49   16.20
 -11  -3   2   67.39   11.00
  11   3  -3    6.70    5.90
  11   3  -3   17.20   12.70
 -11   3   3   13.10    4.90
 -11  -3  -3   14.90    5.80
  11  -3   3   -2.50   12.20
 -11  -3  -3   11.30   11.50
 -11   3   3   11.60    5.40
 -11   3   3   16.70   19.60
  11   3   3   13.20   12.00
 -11   3  -3   13.40    4.80
 -11  -3   3   10.50    4.40
 -11  -3   3    3.50   19.50
  11  -3  -3    7.90   14.60
  11  -3  -3    6.00    5.40
 -11   3  -3   15.00   10.10
 -11  -3   3   12.50    5.10
 -11   3   4   87.79   24.80
  11  -3   4   40.40   14.60
  11   3  -4   27.80    8.00
 -11  -3  -4   33.20   14.50
 -11   3   4   54.39   10.00
 -11  -3  -4   52.69    8.70
 -11   3   4   43.50    9.40
  11   3  -4   47.40   16.80
 -11  -3   4   42.50    8.60
 -11   3  -4   50.29    8.20
 -11  -3   4   46.20    9.60
  11  -3  -4   41.70    8.80
 -11   3  -4   70.29   14.70
 -11  -3   4   47.70   22.50
  11   3   4   60.49   13.80
  11  -3  -4   52.99   20.60
  11   3  -5  219.18   19.90
 -11   3   5  242.78   39.00
 -11   3   5  161.18   16.70
  11  -3   5  194.08   19.70
  11   3  -5  204.28   18.40
  11   3  -5  192.48   32.90
 -11   3   5  168.78   15.50
 -11  -3  -5  225.98   22.40
 -11  -3  -5  142.49   11.80
 -11   3  -5  159.18   12.50
 -11  -3   5  183.58   16.50
  11   3   5  173.18   17.10
 -11  -3   5  176.28   38.10
  11  -3  -5  179.08   35.80
 -11   3  -5  222.48   17.90
  11  -3  -5  184.38   17.80
 -11  -3  -6  172.28   11.80
  11   3  -6  169.08   17.40
  11   3  -6  146.79   18.50
 -11   3   6  178.18   35.50
 -11  -3  -6  135.29   11.70
 -11   3   6  135.19   14.50
  11  -3   6  163.98    9.50
 -11   3  -6  135.79   11.30
  11   3   6  154.68   10.50
 -11  -3   6  168.58   15.80
  11  -3  -6  157.58   18.00
 -11   3  -6  154.28   12.40
 -11  -3   6  155.18   34.80
 -11  -3  -7  110.79   10.60
 -11  -3  -7  112.89   10.60
 -11   3   7  170.98   40.30
  11   3  -7  126.69   17.10
  11   3  -7  181.28   36.20
 -11  -3   7  154.38   15.80
 -11   3  -7  121.09   11.80
  11  -3  -7  119.99   32.00
 -11   3  -7  124.39   10.80
 -11  -3   7  121.19   37.80
 -12   3   0    7.50   11.70
  12   3   0   31.40   17.10
 -12  -3   0   13.70    5.10
  12   3   0   16.90    5.80
 -12  -3   0   25.70    7.30
  12  -3   0   15.80   15.80
 -12  -3   0    3.10   14.40
 -12   3   0   19.90    7.20
  12  -3   1  594.54   48.10
  12   3  -1  596.94   29.70
 -12  -3  -1  660.03   52.19
 -12  -3  -1  562.54   29.40
 -12  -3  -1  670.53   30.90
 -12   3   1  556.74   49.50
 -12   3   1  647.24   31.10
 -12   3   1  649.14   31.70
  12   3  -1  681.23   54.49
  12   3   1  667.63   49.99
 -12   3  -1  600.64   30.00
 -12  -3   1  562.94   29.70
 -12  -3   1  599.54   30.40
 -12  -3   1  570.34   53.09
  12   3   1  591.24   26.10
  12  -3  -1  611.64   52.89
 -12   3  -1  681.53   49.10
  12   3  -2   14.40   17.10
 -12   3   2    3.20   11.70
 -12  -3  -2   -4.80   13.50
 -12  -3  -2    5.70    5.60
  12   3  -2   13.40    6.80
 -12  -3  -2    8.80    5.20
  12  -3   2   34.20   13.40
 -12   3   2   14.70    6.60
 -12   3   2    6.20    5.40
 -12  -3   2    8.90    5.50
  12   3   2    7.00   11.70
 -12  -3   2    7.80    4.70
  12  -3  -2    4.40   16.40
 -12  -3   2   27.30   16.00
 -12   3  -2   27.60   12.70
 -12   3  -2   14.30    6.00
  12   3  -3   23.40    8.00
 -12   3   3   21.90    7.30
  12   3  -3   35.20   20.20
 -12  -3  -3   13.80    5.80
  12  -3   3   48.80   16.40
 -12  -3  -3   18.00    7.00
 -12   3   3   33.90   21.10
 -12   3   3   33.30    8.70
 -12  -3  -3   16.40   14.70
 -12  -3   3   21.50    7.70
 -12   3  -3   32.00    7.10
 -12  -3   3   11.00   20.80
 -12  -3   3   19.10    5.90
  12  -3  -3    5.40    5.00
 -12   3  -3   39.80   14.00
  12  -3  -3   56.19   22.10
  12   3   3   23.70   12.40
 -12  -3  -4   65.49   16.80
  12   3  -4   32.40   20.50
  12  -3   4   42.70   15.20
 -12   3   4   33.30    8.10
 -12   3   4   49.00   22.20
 -12  -3  -4   50.69    8.80
  12   3  -4   34.60   10.10
 -12   3  -4   43.20    8.40
  12  -3  -4   52.69   23.00
  12  -3  -4   32.00    8.60
 -12  -3   4   37.60   22.10
  12   3   4   34.70   12.10
 -12   3  -4   76.29   16.00
 -12   3   5   65.49   24.90
 -12  -3  -5   71.29   10.00
 -12  -3  -5   71.69   16.00
  12   3  -5   78.29   13.20
  12  -3   5   95.59   17.40
  12   3  -5   82.29   25.00
 -12   3  -5   49.90    8.30
  12  -3  -5   57.59   11.20
 -12  -3   5   43.60   24.20
 -12  -3   5   43.80    8.80
 -12   3  -5   60.39   12.40
  12   3   5   74.19   13.70
  12  -3  -5  127.79   32.80
  12   3  -6   77.59   13.40
 -12   3   6   85.99   13.90
  12  -3   6   93.89   10.20
 -12  -3  -6   75.09   16.70
 -12   3   6   74.09   28.90
 -12  -3  -6   71.09   10.20
 -12  -3   6   67.49   31.20
  12   3   6   84.69   12.80
 -12   3  -6   89.79    9.60
  12  -3  -6   71.19   13.10
 -12  -3   6   99.79   12.90
 -12  -3   6   94.59   16.80
 -12   3  -6   59.69    9.60
 -13   3   0  344.87   23.50
 -13  -3   0  341.37   23.00
  13  -3   0  414.46   44.70
 -13   3   0  439.16   43.60
 -13  -3   0  372.26   42.80
  13   3   0  345.47   20.90
  13   3   0  324.67   39.20
 -13  -3   0  403.76   24.30
  13  -3   1  113.89   25.00
 -13  -3  -1  115.99   13.90
  13   3  -1  105.39   13.30
 -13   3   1  114.69   35.10
  13   3  -1   74.19   36.30
 -13  -3  -1  109.09   25.80
 -13  -3  -1  108.19   13.60
 -13   3   1  121.79   14.80
 -13   3   1  135.49   14.70
 -13  -3   1   87.29   32.10
 -13  -3   1   96.89   14.20
  13   3   1  123.59   25.60
 -13   3  -1  100.49   24.00
 -13   3  -1   85.99   12.80
 -13  -3   1   81.09   12.70
 -13  -3  -2   58.99   11.10
  13   3  -2   60.89   11.30
  13   3  -2   76.19   24.70
  13  -3   2   81.79   22.70
 -13  -3  -2   58.89    9.90
 -13   3   2   60.79   11.20
 -13  -3  -2   39.00   18.20
 -13   3   2   63.89   21.90
  13  -3  -2   62.29   22.70
  13   3   2   40.00   15.30
 -13   3  -2   62.59   10.60
 -13  -3   2   98.39   26.60
 -13   3  -2   59.29   20.10
 -13  -3  -3  108.39   24.10
  13  -3   3   99.89   23.10
 -13   3   3   53.69   10.60
  13   3  -3   88.09   26.50
 -13  -3  -3   94.29   12.10
 -13  -3  -3   70.19   11.40
  13   3  -3   77.09   12.80
 -13   3   3   52.99   23.00
 -13  -3   3  115.49   33.90
  13   3   3   59.99   17.30
  13  -3  -3   63.59   11.10
  13  -3  -3   84.29   27.60
 -13   3  -3   76.09   19.90
 -13   3  -3  101.59   13.90
  13  -3   4  174.98   27.90
  13   3  -4  193.48   35.40
 -13   3   4  152.38   36.00
 -13  -3  -4  175.48   16.60
 -13   3   4  172.38   17.30
  13   3  -4  193.38   19.50
 -13  -3  -4  205.28   30.00
  13  -3  -4  192.08   38.40
 -13  -3   4  130.99   33.70
  13   3   4  188.28   26.70
 -13  -3   4  162.88   16.20
 -13  -3   4  188.38   17.80
 -13   3  -4  150.78   22.80
  13  -3  -4  189.08   18.30
 -13  -3  -5    4.30   11.10
  13  -3   5   -6.90   10.70
  13   3  -5   15.80   40.00
 -13  -3  -5   15.20    5.30
 -13   3   5   16.30    6.40
  13   3  -5    5.80    7.40
 -13   3   5   12.80    8.10
 -13   3  -5    9.90    6.00
  13   3   5   -8.50    8.70
  13  -3  -5    4.50    7.20
 -13   3  -5    6.00    8.30
 -13  -3   5    3.50    6.10
 -13  -3   5   10.80    9.20
  13  -3   6  106.69   12.30
 -13   3   6  120.29   33.20
 -13   3   6  122.59   20.00
 -13  -3  -6   81.29   11.20
  13   3  -6   73.69   14.60
 -13   3   6  107.59   15.00
  13   3  -6  145.79   36.60
 -13   3  -6   93.19   11.10
  13  -3  -6   72.79   30.10
  13  -3  -6   91.69   15.70
 -13  -3   6   84.49   13.00
 -13  -3   6   86.79   12.90
 -13  -3   6   69.09   30.60
 -13   3  -6   69.99   10.50
 -14  -3   0   92.19   27.90
 -14   3   0   94.79   25.70
 -14   3   0   85.49   12.90
 -14  -3   0  100.19   13.00
  14   3   0   83.29   25.60
  14  -3   0  140.89   31.10
  14   3   0   89.89   11.70
 -14  -3   0   71.29   12.60
 -14  -3  -1  295.87   21.70
 -14  -3  -1  315.37   22.30
 -14   3   1  325.57   23.40
  14   3  -1  294.17   21.00
  14   3  -1  371.06   44.50
 -14  -3  -1  283.17   36.90
 -14   3   1  242.08   41.60
  14  -3   1  388.76   45.50
 -14  -3   1  286.17   21.60
  14  -3  -1  207.28   39.10
 -14  -3   1  281.87   46.70
  14   3   1  288.17   37.10
 -14   3  -1  302.17   35.60
 -14   3  -1  327.27   22.70
  14  -3   2  164.88   29.30
 -14   3   2  229.18   39.10
  14   3  -2  203.38   38.60
  14   3  -2  222.28   19.60
 -14  -3  -2  205.28   36.60
 -14  -3  -2  183.08   17.00
 -14  -3  -2  174.98   17.30
 -14   3  -2  206.88   18.00
 -14  -3   2  200.78   38.70
 -14   3  -2  281.77   33.40
  14  -3  -2  201.78   40.60
  14   3   2  180.58   30.00
  14  -3   3  381.66   40.70
 -14   3   3  374.16   25.60
  14   3  -3  322.87   47.80
 -14   3   3  363.96   25.40
 -14   3   3  423.86   47.80
  14   3  -3  375.36   26.10
 -14  -3  -3  366.46   24.40
 -14  -3  -3  361.66   39.30
 -14  -3  -3  318.27   22.50
 -14  -3   3  514.65   56.59
 -14  -3   3  379.06   25.30
 -14   3  -3  443.26   37.20
 -14  -3   3  362.26   24.20
  14   3   3  444.76   39.90
 -14   3  -3  343.87   23.50
  14  -3  -3  393.76   49.00
  14   3  -4   90.49   26.40
 -14   3   4  115.69   16.50
 -14  -3  -4   39.40   20.80
  14  -3   4   98.99   21.30
 -14   3   4   98.99   14.00
 -14  -3  -4   95.29   14.00
 -14  -3  -4   64.49   10.80
  14   3  -4   63.49   13.10
 -14   3   4  133.49   34.00
 -14  -3   4  102.59   34.40
  14  -3  -4   87.39   31.30
 -14  -3   4   97.19   14.90
  14  -3  -4   74.79   12.40
 -14   3  -4   74.99   19.40
 -14  -3   4  112.59   14.70
 -14   3  -4   67.59   11.30
  14   3   4   78.39   17.80
 -14   3   5  180.98   42.00
  14   3  -5   89.39   31.10
 -14  -3  -5  158.88   24.10
  14   3  -5  193.98   20.80
 -14  -3  -5  142.39   14.60
 -14  -3  -5  130.29   15.70
 -14   3   5  154.18   18.00
 -14   3   5  204.88   18.70
 -14   3  -5  133.39   14.60
  14   3   5  199.98   22.90
 -14  -3   5  181.38   18.80
 -14  -3   5  170.58   17.80
 -14  -3   5  169.18   43.00
  14  -3  -5  157.98   18.10
 -14   3  -5  141.59   20.40
  15   3   0  106.79   27.30
  15   3   0   72.09   11.30
 -15   3   0   87.99   14.00
 -15  -3   0   44.50   24.60
  15  -3   0   40.70   20.70
 -15  -3   0   72.59   12.20
 -15   3   0   71.89   26.20
 -15  -3   0   76.99   13.20
 -15  -3  -1   45.50    9.70
  15   3  -1   75.69   27.90
 -15   3   1   51.89   22.30
 -15   3   1   42.10    9.40
 -15   3   1   49.80   11.40
 -15  -3  -1   28.10   16.20
 -15  -3  -1   32.00    9.80
  15  -3   1   52.09   22.40
  15  -3  -1   51.29   22.30
 -15  -3   1   48.40   10.80
 -15  -3   1   28.10   19.20
 -15   3  -1   25.00    7.30
  15   3   1   77.79   25.10
 -15   3  -1   30.00   17.40
 -15   3  -1   45.00   10.50
 -15  -3   1   50.89   10.90
  15  -3   2  231.68   36.10
 -15   3   2  176.48   38.30
  15   3  -2  226.88   20.50
  15   3  -2  190.48   38.20
 -15   3   2  201.28   21.60
 -15  -3  -2  201.08   18.90
 -15  -3  -2  224.98   38.20
 -15  -3  -2  213.58   19.60
  15  -3  -2  191.58   39.00
 -15  -3   2  194.58   30.70
 -15   3  -2  241.28   20.90
 -15  -3   2  247.08   25.90
 -15  -3   2  258.87   45.80
  15   3   2  222.88   34.80
 -15   3  -2  268.07   38.20
 -15   3   3  114.59   33.00
 -15  -3  -3   74.69   11.90
  15   3  -3   86.09   14.10
  15  -3   3  107.89   25.10
 -15   3   3  113.19   14.40
 -15   3   3  105.39   15.90
 -15  -3  -3   69.99   22.30
 -15  -3  -3  119.09   15.30
  15   3  -3   89.99   31.70
 -15  -3   3  104.99   34.10
 -15   3  -3   77.99   22.70
  15   3   3  132.79   26.30
 -15   3  -3   70.39   12.90
  15  -3  -3   81.69   28.50
 -15  -3   3   96.39   14.90
 -15  -3   3  123.09   15.60
  15  -3   4  -10.70   15.10
 -15   3   4    3.50    6.60
 -15  -3  -4   10.20    7.00
 -15  -3  -4    6.40   14.40
  15   3  -4   20.60   22.90
 -15   3   4    9.70   22.50
 -15  -3  -4    8.50    6.90
 -15   3   4   12.70    8.60
 -15   3  -4    5.90    6.70
  15  -3  -4   23.70   26.00
 -15   3  -4    6.90   12.30
  15   3   4    4.80   14.10
 -15  -3   4    9.80    7.70
 -15  -3   4    7.30    5.90
 -15  -3   4  -11.60   21.00
  16  -3   0   15.90   22.60
 -16   3   0   25.20   10.40
 -16   3   0    9.50    7.50
 -16  -3   0   29.80   10.80
 -16  -3   0   -9.90   20.60
 -16   3   0   -0.80   16.90
 -16  -3   0   17.10    6.50
  16   3   0   26.60   21.40
 -16   3   1    8.80    5.90
 -16  -3  -1   21.80   16.80
  16   3  -1    9.80    6.60
 -16   3   1   23.20    9.80
 -16  -3  -1    3.70    7.00
 -16   3   1    3.40   17.50
  16  -3   1   -1.80   19.10
 -16  -3  -1   12.80    7.80
  16   3  -1   29.10   21.80
 -16  -3   1    8.30    6.90
 -16   3  -1    8.00   16.20
  16   3   1    6.90   15.90
 -16   3  -1   18.10    8.50
  16  -3  -1  -19.70   18.50
 -16  -3   1   34.60   10.00
 -16  -3   1  -22.90   19.00
 -16   3  -1    1.90    6.60
 -16   3   2   29.80    8.50
 -16   3   2   17.90    9.40
 -16  -3  -2   23.20   21.60
  16   3  -2   21.60    9.40
 -16  -3  -2   29.50   10.10
  16  -3   2   89.09   27.20
 -16  -3  -2   32.90    8.50
  16   3  -2   52.79   24.60
 -16   3   2   23.70   25.70
 -16   3  -2   45.40   11.40
 -16  -3   2   39.40   10.90
  16   3   2   48.60   21.30
 -16  -3   2   22.70   24.10
 -16   3  -2   11.20   16.30
  16  -3  -2   24.80   24.50
 -16  -3   2   30.00    8.80
 -16  -3  -3   49.60   23.50
 -16   3   3   91.39   33.40
 -16  -3  -3  106.29   16.30
 -16  -3  -3   88.19   14.80
  16   3  -3  109.09   16.70
  16  -3   3   93.79   26.70
  16   3  -3  143.59   38.50
 -16   3   3  114.29   17.60
 -16   3  -3   67.69   12.90
  16  -3  -3   88.49   34.90
  16   3   3  143.59   29.90
 -16  -3   3   84.69   20.20
 -16  -3   3   45.80   30.60
  17   3   0  137.59   33.90
 -17  -3   0  103.89   18.30
 -17  -3   0  117.79   17.30
 -17   3   0  114.49   32.50
 -17   3   0  160.98   19.70
 -17  -3   0   80.19   31.40
  17  -3   0  133.89   35.20
  17   3  -1  -28.40   19.70
 -17  -3  -1    9.80   19.20
  17  -3   1   21.50   18.90
 -17   3   1   -3.60   19.00
  17   3  -1    1.00    6.80
 -17  -3  -1    0.10    6.50
 -17   3  -1   21.00    9.30
  17   3   1   14.80   18.50
  17  -3  -1  -22.00   24.70
 -17   3  -1   -6.00   16.40
 -17  -3   1   -2.20   19.50
  17   3  -2  116.09   36.20
 -17  -3  -2   68.49   11.40
 -17  -3  -2   32.40   21.80
 -17  -3  -2   45.00   14.10
 -17   3   2   84.19   33.00
  17   3  -2   66.09   13.40
 -17   3  -2   69.39   13.20
 -17   3  -2   61.59   21.80
 -17  -3   2   74.19   33.50
  17  -3  -2  106.29   36.80
   0   4   0 7582.94  212.68
   0  -4   0 7319.57  212.18
   0  -4   1    1.30    1.10
   0  -4   1    1.00    1.20
   0  -4  -1   -1.50    3.10
   0   4   1   -0.50    1.00
   0  -4  -1    0.70    3.30
   0  -4  -1   -0.30    0.90
   0   4  -1    1.00    1.20
   0   4  -1    2.70    1.30
   0  -4   1    6.00    4.20
   0   4   1    0.20    0.50
   0   4  -1    3.70    4.10
   0  -4  -2 2778.92   69.59
   0   4  -2 2678.53   69.49
   0   4  -2 2699.63   71.89
   0   4   2 2660.33   69.09
   0   4  -2 2715.73   77.99
   0   4   2 2624.34   69.89
   0  -4   2 2639.94   79.29
   0  -4  -2 2646.84   77.99
   0  -4   2 2643.34   68.69
   0  -4   2 2595.94   71.29
   0   4   3   -0.20    1.60
   0   4  -3    3.30    2.20
   0  -4   3   -0.80    1.50
   0   4   3   -4.20    3.30
   0  -4   3   -0.50    4.90
   0  -4  -3   -1.60    5.20
   0   4  -3   -3.30    4.20
   0  -4  -3    1.30    1.50
   0   4   3    1.00    1.00
   0   4  -3    1.30    1.50
   0   4  -4  670.43   24.60
   0  -4   4  674.63   23.90
   0  -4  -4  640.64   31.70
   0  -4  -4  682.43   20.40
   0   4  -4  699.33   29.70
   0   4  -4  669.93   21.30
   0  -4   4  621.94   31.80
   0   4   4  704.53   29.20
   0  -4  -4  711.03   22.70
   0  -4  -4  704.03   22.60
   0   4   4  674.93   19.50
   0   4  -5    3.10    1.60
   0   4  -5    7.00    4.60
   0  -4   5    0.20    1.70
   0  -4  -5    0.50    5.80
   0  -4   5   -1.70    6.30
   0  -4  -5    0.00    2.30
   0   4   5   -3.00    4.00
   0  -4  -5    1.20    1.50
   0   4  -5    1.20    1.80
   0  -4   6  302.17   22.60
   0  -4   6  309.87   15.70
   0  -4  -6  317.17   14.90
   0   4  -6  297.57   16.40
   0  -4  -6  287.57   23.40
   0   4  -6  331.57   20.10
   0   4  -6  305.87   14.00
   0   4  -7    7.30    3.60
   0  -4  -7    5.90    5.30
   0  -4   7    5.80    7.90
   0   4  -7   -1.90    4.90
   0  -4  -7    1.00    3.40
   0  -4   7   -0.70    2.80
   0  -4  -7   -4.10    2.10
   0  -4  -7   11.00    7.10
   0   4  -7   -4.50    2.10
   0  -4  -8   49.70   11.10
   0  -4  -8   29.40    5.70
   0   4  -8   29.40    6.10
   0   4  -8   27.20    6.80
   0  -4  -8   28.30    6.40
   0  -4   8   36.40    9.20
   0  -4  -8   35.80    8.70
   0  -4   8   30.30    6.10
   0   4  -8   23.80    6.10
   0   4  -9   -0.20    4.30
   0  -4  -9    3.40    5.30
   0  -4   9   -9.00    3.70
   0   4  -9   -3.00    3.40
   0  -4  -9   -2.00    5.00
   0  -4   9   -4.10    3.40
   0   4  -9   -0.40    4.50
   0  -4  -9   -3.40    3.30
   1   4   0   11.80    4.90
  -1   4   0    3.90    1.10
   1  -4   0    5.70    1.70
   1  -4   0    6.50    4.30
  -1  -4   0    3.70    1.50
  -1  -4   0    4.10    1.20
   1   4   0    3.50    1.60
  -1  -4   0    4.20    4.20
  -1   4   0    4.10    1.40
   1   4   0    5.80    1.40
   1  -4   0    4.70    3.40
   1  -4   1 2888.31   79.69
   1   4  -1 3080.29   80.89
  -1  -4  -1 3198.18   77.79
  -1   4   1 3090.69   79.49
  -1  -4  -1 3098.39   79.49
   1   4  -1 2993.30   88.69
   1   4  -1 3039.70   80.19
  -1  -4  -1 3027.70   86.59
   1  -4   1 3030.70   86.19
  -1   4   1 3243.38   88.49
   1   4   1 3113.49   77.99
   1  -4  -1 3098.09   79.69
  -1  -4   1 3031.80   80.49
  -1  -4   1 3062.09   89.89
  -1   4  -1 3091.09   79.09
  -1   4  -1 3035.10   86.09
   1   4   1 3149.08   79.59
  -1   4  -1 3121.99   80.19
   1  -4  -1 2987.30   88.09
  -1  -4   1 3025.90   79.79
   1   4  -2  462.15   22.80
  -1  -4  -2  450.55   19.70
   1  -4   2  478.05   20.50
  -1  -4  -2  442.06   19.70
   1   4  -2  457.05   15.50
  -1  -4  -2  481.15   14.40
  -1   4   2  466.45   14.60
  -1   4   2  460.35   16.00
   1   4  -2  484.85   17.30
  -1   4   2  462.65   13.50
   1  -4   2  475.05   16.10
  -1   4   2  473.25   22.20
  -1  -4   2  468.85   16.60
  -1  -4   2  469.85   24.20
  -1   4  -2  477.05   16.60
   1  -4  -2  462.85   15.30
  -1   4  -2  452.35   19.60
  -1  -4   2  457.75   14.60
   1   4   2  464.45   14.00
   1   4   2  470.15   14.10
   1  -4  -2  424.16   22.40
  -1   4  -2  470.65   14.10
  -1  -4  -3  393.66   12.30
  -1   4   3  374.06   11.70
   1   4  -3  368.16   13.90
   1   4  -3  400.46   22.30
   1   4  -3  357.86   15.50
  -1   4   3  415.76   22.10
  -1   4   3  365.16   12.10
   1  -4   3  355.56   14.40
  -1   4   3  372.36   13.90
  -1  -4  -3  376.46   19.10
  -1  -4  -3  376.66   18.20
   1  -4   3  395.46   20.10
  -1  -4   3  381.26   12.10
   1  -4  -3  367.56   14.50
  -1  -4   3  327.87   23.80
   1  -4  -3  352.26   22.80
  -1   4  -3  379.56   18.00
  -1   4  -3  376.76   12.00
  -1  -4   3  351.46   14.90
   1  -4  -3  378.96   12.30
  -1   4  -3  358.46   14.90
  -1   4   4   22.90    2.70
  -1  -4  -4   23.20    2.80
   1  -4   4   18.20    7.50
   1  -4   4   21.90    3.90
   1   4  -4   25.40    6.80
  -1   4   4   19.60    2.20
   1   4  -4   28.00    5.00
   1   4  -4   18.20    3.50
  -1  -4  -4   25.10    2.70
  -1   4   4   18.00    7.40
  -1  -4  -4   26.70    7.00
  -1  -4  -4   21.40    5.80
  -1   4   4   23.70    2.90
   1  -4  -4   26.00    3.50
  -1  -4   4   12.40    8.30
  -1   4  -4   25.40    2.80
  -1  -4   4   21.90    1.70
   1  -4  -4   22.30    9.40
  -1  -4   4   18.30    3.60
   1  -4  -4   20.20    4.10
  -1   4  -4   25.90    6.30
   1  -4   5  247.18   12.80
   1  -4   5  270.27   18.50
  -1  -4  -5  237.78   15.00
   1   4  -5  234.28   18.40
  -1  -4  -5  231.18   17.70
   1   4  -5  251.77   13.90
   1   4  -5  247.48   12.10
  -1   4   5  253.77   10.10
  -1  -4  -5  253.97   10.30
  -1  -4  -5  270.57   11.40
  -1   4   5  237.38   18.30
  -1   4  -5  275.17   14.00
  -1  -4   5  285.47   23.90
  -1  -4   5  243.18   13.10
   1  -4  -5  265.27   11.30
   1  -4  -5  236.88   22.00
  -1   4  -5  247.98   14.90
   1  -4  -5  259.57   13.20
  -1   4  -5  246.68   10.00
   1   4  -6  640.64   24.30
  -1  -4  -6  657.83   27.10
   1  -4   6  652.13   25.00
  -1   4   6  648.94   21.10
  -1  -4  -6  668.83   22.80
   1   4  -6  648.04   33.00
  -1  -4  -6  584.54   30.10
  -1  -4  -6  686.23   28.30
  -1   4   6  612.94   31.30
   1   4  -6  633.34   26.70
   1  -4   6  641.34   29.90
  -1   4  -6  644.24   26.10
  -1  -4   6  607.74   24.90
   1  -4  -6  685.63   38.00
   1  -4  -6  655.73   25.20
   1  -4  -6  629.44   22.60
  -1   4  -6  660.43   21.60
  -1   4  -6  639.54   26.30
  -1  -4   6  619.64   36.60
   1   4  -7  193.88   12.90
   1  -4   7  184.98   14.50
   1  -4   7  160.38   14.20
   1   4  -7  189.78   18.10
  -1   4   7  191.88    9.60
  -1  -4  -7  189.68   10.50
   1   4  -7  195.68   14.10
  -1  -4  -7  186.08   13.10
  -1  -4  -7  185.58   11.10
  -1  -4  -7  189.18   16.50
  -1   4   7  188.98   17.00
  -1   4  -7  199.88   10.60
   1  -4  -7  203.38   13.50
  -1  -4   7  164.08   20.10
  -1   4  -7  191.58   13.50
   1  -4  -7  172.88   21.00
  -1   4  -7  197.48   12.80
   1  -4  -7  183.18   10.90
  -1  -4   7  175.78   12.10
   1   4  -8   11.00    5.30
  -1  -4  -8    7.80    3.00
  -1  -4  -8    5.00    3.80
  -1  -4  -8    9.90    4.50
   1   4  -8   17.50    8.10
  -1  -4  -8    0.60    4.00
   1   4  -8   14.40    5.00
   1  -4  -8    7.00    3.50
   1  -4  -8   26.30   10.50
  -1   4  -8    8.20    4.80
  -1  -4   8    6.40    3.80
  -1  -4   8    3.00    8.70
  -1   4  -8    6.70    3.10
   1  -4  -8    1.20    4.10
   1   4  -9  172.68   14.20
   1   4  -9  159.68   15.00
   1   4  -9  144.39   15.10
  -1  -4  -9  154.58   11.20
  -1   4  -9  177.88   15.30
   1  -4  -9  154.18   11.60
  -1   4  -9  152.08   12.40
   1  -4  -9  147.39   17.50
  -1  -4   9  152.08   17.30
   1  -4  -9  145.19   16.40
   1  -4  -9  172.98   13.50
  -2   4   0   71.99    8.90
   2   4   0   69.49    5.00
  -2  -4   0   74.89    4.90
   2   4   0   66.99    4.60
   2   4   0   62.79    9.40
  -2  -4   0   67.29    4.50
  -2  -4   0   60.19    9.30
   2  -4   0   63.79    8.30
  -2   4   1 2435.96   64.29
   2   4  -1 2374.16   75.59
  -2   4   1 2444.96   74.39
  -2  -4  -1 2426.96   72.19
   2  -4   1 2324.37   70.29
  -2  -4  -1 2511.75   63.19
  -2  -4  -1 2413.36   63.99
   2   4  -1 2475.55   65.79
   2   4  -1 2467.45   65.49
   2   4   1 2365.56   63.19
   2  -4  -1 2472.35   75.79
  -2  -4   1 2385.76   65.09
  -2  -4   1 2404.86   76.79
  -2  -4   1 2383.06   65.29
  -2   4  -1 2425.06   64.29
   2   4   1 2465.25   64.19
   2   4  -2  596.04   20.00
   2   4  -2  611.74   29.80
  -2   4   2  608.34   18.70
  -2  -4  -2  593.34   24.00
   2  -4   2  595.04   23.10
  -2  -4  -2  617.04   18.00
  -2   4   2  576.64   27.90
   2   4  -2  581.34   20.60
  -2   4   2  601.74   18.20
  -2   4   2  587.84   20.30
   2  -4   2  537.85   25.60
  -2  -4   2  614.34   31.00
   2   4   2  580.64   16.90
  -2  -4   2  560.24   20.10
   2   4   2  620.44   23.90
  -2   4  -2  588.84   19.50
   2  -4  -2  585.44   29.50
  -2  -4   2  572.84   18.90
   2  -4   3 1516.25   47.70
  -2  -4  -3 1499.05   39.20
  -2  -4  -3 1566.34   47.70
  -2   4   3 1488.55   41.30
  -2   4   3 1504.55   43.70
   2   4  -3 1445.16   55.99
  -2   4   3 1493.65   55.49
   2  -4   3 1472.65   43.30
   2   4  -3 1472.25   43.70
  -2  -4  -3 1578.34   40.40
  -2   4   3 1483.75   41.10
   2   4  -3 1480.05   45.10
  -2  -4  -3 1576.04   47.30
   2  -4  -3 1450.45   43.90
  -2  -4   3 1479.55   41.60
  -2   4  -3 1478.55   39.60
  -2   4  -3 1502.65   43.80
  -2  -4   3 1491.95   44.60
  -2  -4   3 1431.36   58.99
   2  -4  -3 1398.66   57.49
   2  -4   4  406.46   20.40
  -2   4   4  414.56   14.00
  -2  -4  -4  423.86   13.40
   2  -4   4  433.46   17.10
  -2  -4  -4  421.46   19.10
  -2  -4  -4  428.26   13.60
   2   4  -4  433.96   17.50
  -2   4   4  409.66   15.70
  -2   4   4  406.66   25.60
   2   4  -4  449.95   19.00
  -2  -4  -4  411.46   20.00
   2   4  -4  477.85   28.20
  -2  -4   4  418.86   29.80
   2  -4  -4  432.26   15.70
   2  -4  -4  423.16   17.80
  -2   4  -4  431.76   13.10
   2  -4  -4  434.56   30.20
  -2  -4   4  416.86   14.40
  -2  -4   4  410.16   17.70
  -2   4  -4  411.66   18.10
  -2   4  -4  433.46   17.70
  -2   4   5  142.09   16.20
  -2  -4  -5  161.48    7.70
   2  -4   5  171.28   10.20
   2   4  -5  124.99   16.40
  -2  -4  -5  154.78   10.60
  -2   4   5  156.88    6.20
  -2  -4  -5  160.18   12.90
   2   4  -5  157.38   10.30
   2   4  -5  148.99   11.00
  -2   4   5  150.18    5.70
   2  -4   5  166.58   12.50
  -2  -4  -5  152.68    6.70
  -2   4   5  164.78    8.10
   2  -4  -5  156.98   20.30
  -2   4  -5  165.48    6.70
  -2   4  -5  161.38   10.40
   2  -4  -5  155.48    9.20
  -2  -4   5  143.19   10.10
   2  -4  -5  163.38   10.90
  -2  -4   5  123.89   18.70
   2   4  -6  105.39    9.90
  -2  -4  -6  105.59   11.20
   2   4  -6  115.29   10.00
   2   4  -6  124.49   17.80
  -2  -4  -6  115.89    9.30
   2  -4   6  119.39    9.70
  -2  -4  -6  111.29    8.60
  -2   4   6  108.39    7.10
  -2   4   6  110.59   16.00
   2  -4  -6   82.29   16.20
   2  -4  -6   96.89    7.80
  -2  -4   6  116.79    9.60
  -2  -4   6   79.29   17.60
  -2   4  -6   97.29    9.00
  -2   4  -6  112.09    6.10
   2  -4  -6  101.79   10.10
   2   4  -7  205.48   14.90
  -2  -4  -7  206.28   10.80
  -2   4   7  198.88   10.30
   2   4  -7  190.38   14.10
  -2   4  -7  204.48   13.70
   2  -4  -7  191.28   11.40
  -2  -4   7  191.18   12.90
   2  -4  -7  188.58   14.10
  -2   4  -7  206.18   10.20
  -2  -4  -8  190.68   11.10
   2   4  -8  164.28   14.30
   2   4  -8  166.18   13.90
  -2   4   8  162.48   18.70
  -2   4   8  169.98    9.90
   2   4  -8  194.68   20.60
   2  -4  -8  179.18   12.10
  -2  -4   8  128.79   20.30
  -2  -4   8  159.98   12.70
   2  -4  -8  178.08   25.10
   2  -4  -8  159.88   13.60
  -2   4  -8  174.78   14.10
  -2   4  -8  185.28   10.70
   2   4  -9   16.10    6.10
   2   4  -9   26.80    7.80
  -2  -4  -9   22.00    4.90
   2   4  -9   18.40   10.30
   2  -4  -9   11.90   12.10
   2  -4  -9   15.90    5.30
  -2   4  -9    8.30    4.70
  -2  -4   9   15.50   11.90
  -2   4  -9    7.60    5.00
   2  -4  -9   14.40    6.00
  -3  -4   0 2590.74   72.79
  -3   4   0 2639.14   80.39
   3   4   0 2693.73   71.09
   3   4   0 2702.73   71.49
  -3  -4   0 2679.73   83.39
  -3  -4   0 2669.83   71.09
   3  -4   0 2623.04   81.69
   3   4   0 2482.35   81.19
  -3  -4  -1  588.04   18.80
  -3   4   1  578.44   19.80
   3   4  -1  573.44   29.40
   3   4  -1  583.64   20.10
  -3  -4  -1  568.74   26.40
   3   4  -1  558.14   19.90
  -3  -4  -1  602.14   18.50
  -3   4   1  582.64   28.40
   3   4   1  567.14   18.60
  -3   4  -1  602.74   24.90
  -3  -4   1  546.15   19.40
  -3  -4   1  566.34   19.70
   3  -4  -1  516.25   27.90
  -3  -4   1  527.55   29.10
   3   4  -2 2319.07   80.69
   3  -4   2 2429.56   70.19
  -3   4   2 2370.36   64.79
   3   4  -2 2473.55   66.99
  -3  -4  -2 2514.15   63.89
  -3   4   2 2347.86   66.79
   3   4  -2 2384.66   67.29
  -3   4   2 2348.76   79.39
  -3  -4  -2 2475.25   72.89
   3  -4   2 2351.96   70.89
  -3  -4   2 2392.86   65.59
   3   4   2 2377.16   61.89
  -3  -4   2 2427.16   66.79
  -3  -4   2 2368.86   83.09
  -3   4  -2 2452.35   65.19
   3  -4  -2 2156.68   79.59
   3   4   2 2433.26   71.29
  -3  -4  -3 1978.80   59.89
   3   4  -3 1917.21   57.19
  -3   4   3 1895.51   69.99
   3   4  -3 1943.01   56.39
   3  -4   3 1920.11   58.09
   3  -4   3 1860.41   57.39
  -3   4   3 1857.31   53.69
   3   4  -3 1905.91   71.69
  -3  -4  -3 2031.00   51.79
  -3   4   3 1889.31   55.99
   3  -4  -3 2025.80   74.39
  -3  -4   3 1817.12   73.39
   3   4   3 1897.91   57.79
  -3  -4   3 1976.00   56.59
  -3  -4   3 1931.91   54.19
  -3   4  -3 2000.50   55.09
   3  -4  -3 1957.40   56.39
   3   4  -4   35.30   11.10
  -3  -4  -4   37.10    6.30
  -3   4   4   57.89    4.80
   3  -4   4   58.49    7.10
   3   4  -4   57.39    7.00
  -3   4   4   58.19    5.00
   3  -4   4   53.89    7.60
   3   4  -4   56.89    6.60
  -3  -4  -4   53.49    3.90
  -3   4   4   52.49    6.10
  -3  -4  -4   46.50    7.30
  -3  -4  -4   52.79    3.80
  -3   4   4   41.70   10.80
  -3  -4   4   44.40    6.40
  -3  -4   4   43.40   12.60
  -3  -4   4   52.49    5.00
  -3   4  -4   43.40    5.30
   3  -4  -4   61.09    5.60
   3  -4  -4   42.70   13.00
   3  -4  -4   46.80    6.60
   3  -4   5  362.66   14.70
   3   4  -5  374.16   18.90
   3  -4   5  351.66   15.90
  -3  -4  -5  382.06   17.70
  -3  -4  -5  379.06   12.40
  -3   4   5  417.56   28.60
  -3   4   5  370.26   14.60
  -3   4   5  368.06   13.20
  -3  -4  -5  373.56   16.50
  -3  -4  -5  390.86   13.80
   3   4  -5  338.47   27.00
  -3   4   5  373.56   14.90
   3   4  -5  382.16   18.30
  -3  -4   5  367.86   17.70
  -3  -4   5  389.96   32.20
   3  -4  -5  333.87   29.40
  -3   4  -5  398.46   11.90
   3  -4  -5  391.36   18.60
  -3   4  -5  390.16   17.50
  -3  -4   5  370.06   13.10
   3  -4  -5  398.66   16.30
   3   4  -6  162.98   12.50
  -3  -4  -6  163.18    8.80
  -3   4   6  152.98   19.90
  -3  -4  -6  150.38    6.60
   3   4  -6  168.38   12.70
   3   4  -6  126.79   20.20
  -3   4   6  161.88    9.00
  -3  -4   6  155.58   11.40
  -3   4  -6  168.78   11.60
   3  -4  -6  149.39   12.30
   3  -4  -6  190.58   24.70
   3  -4  -6  148.19   10.20
  -3   4  -6  156.78    6.70
  -3  -4   6  135.69   22.60
   3   4  -7   54.39    9.00
   3   4  -7   66.69    9.70
  -3  -4  -7   54.89    5.60
  -3   4   7   67.99   15.30
  -3  -4  -7   70.69    6.50
  -3   4   7   61.29    6.10
   3  -4  -7   50.49    6.90
  -3   4  -7   58.89    7.00
  -3  -4   7   52.99    7.90
  -3  -4   7   41.30   14.70
  -3   4  -7   53.59    7.90
   3  -4  -7   57.79    9.50
   3   4  -8  115.79   12.80
  -3  -4  -8  133.09    9.00
  -3   4   8  118.99    8.60
   3   4  -8  115.99   12.60
  -3   4   8   83.79   16.50
   3   4  -8  145.39   21.00
   3  -4  -8  122.99   23.60
   3  -4  -8  103.49   10.10
  -3   4  -8  134.09    8.20
  -3   4  -8  134.79   12.20
  -3  -4   8  115.79   11.20
   3  -4  -8  130.79   13.30
  -3  -4   8  100.09   22.30
  -3   4   9  -11.20    7.10
   3   4  -9    3.30    9.40
   3   4  -9  -12.50    5.80
   3   4  -9    0.40    4.50
  -3  -4  -9   -5.70    2.80
  -3   4   9    4.20    3.00
   3  -4  -9   -0.50    4.00
  -3  -4   9   -5.90    9.40
   3  -4  -9    7.00   12.70
  -3   4  -9    1.80    4.50
   3  -4  -9   -3.60    5.40
  -3   4  -9   -0.70    2.90
  -4  -4   0 5151.58  152.38
   4   4   0 5156.58  136.69
  -4  -4   0 5159.48  136.69
   4   4   0 5371.86  151.78
   4   4   0 5277.67  137.09
   4  -4   0 4931.31  150.08
  -4  -4   0 5419.86  136.89
  -4   4   0 5366.46  149.59
  -4   4   1  591.14   21.30
   4   4  -1  556.84   21.30
  -4   4   1  568.84   30.40
  -4  -4  -1  590.34   20.00
   4   4  -1  576.84   32.10
  -4  -4  -1  588.34   20.10
  -4  -4  -1  602.94   29.90
   4   4  -1  596.44   21.50
  -4  -4   1  556.84   32.80
   4   4   1  557.64   19.60
  -4  -4   1  596.84   21.10
  -4  -4   1  585.84   21.10
  -4   4  -1  602.54   27.10
   4  -4  -1  592.34   32.80
  -4   4   2  133.69   19.40
   4   4  -2  123.69    9.30
  -4  -4  -2  123.59    7.20
   4  -4   2  134.39   13.50
   4   4  -2  132.99   19.40
  -4  -4  -2  106.59   12.90
  -4   4   2  130.39    8.40
   4   4  -2  142.19    9.50
  -4   4   2  104.59    9.20
   4   4   2  114.99    5.90
   4   4   2   93.19   11.00
  -4  -4   2  118.89    8.30
  -4   4  -2  147.89   12.10
  -4  -4   2  118.69    8.60
   4  -4  -2  123.59    9.10
  -4  -4   2  168.28   21.30
   4  -4  -2   82.99   16.70
  -4  -4  -3 1284.67   35.30
  -4  -4  -3 1324.77   45.10
   4   4  -3 1213.78   40.30
   4  -4   3 1202.18   42.80
   4   4  -3 1206.48   40.00
  -4   4   3 1231.78   55.09
   4  -4   3 1252.77   40.90
  -4   4   3 1246.68   37.70
  -4   4   3 1185.98   39.60
   4   4  -3 1220.48   56.09
  -4  -4   3 1190.08   39.40
  -4   4  -3 1261.27   37.80
  -4  -4   3 1204.08   37.90
   4   4   3 1243.88   41.80
   4  -4  -3 1218.88   39.80
  -4  -4   3 1275.87   59.69
   4  -4  -3 1143.19   56.09
  -4  -4  -4  161.08    7.40
  -4   4   4  164.18   10.80
   4  -4   4  159.38   11.50
  -4  -4  -4  167.88    7.20
  -4   4   4  171.78    9.50
   4  -4   4  156.68   10.40
  -4   4   4  152.78   19.60
  -4   4   4  161.28    8.80
   4   4  -4  131.39   19.60
   4   4  -4  172.38   11.70
   4   4  -4  153.08   11.00
  -4  -4  -4  157.18   12.10
  -4  -4  -4  154.78   10.40
  -4   4  -4  151.38    9.60
   4  -4  -4  145.49   11.30
   4  -4  -4  194.58   22.80
  -4  -4   4  163.58    9.20
  -4  -4   4  150.28   24.20
  -4  -4   4  141.69   10.30
  -4  -4  -5  181.48    8.90
  -4  -4  -5  166.18    9.80
  -4   4   5  172.68   10.70
   4   4  -5  180.28   12.80
  -4   4   5  183.28   10.20
  -4   4   5  166.98    8.80
  -4  -4  -5  175.08   10.10
   4   4  -5  215.48   23.90
  -4  -4  -5  189.38    7.70
  -4   4   5  179.28   21.00
   4   4  -5  190.88   13.10
  -4  -4   5  186.28    9.40
   4  -4  -5  194.08   11.40
  -4  -4   5  172.48   11.80
   4  -4  -5  155.78   24.50
   4  -4  -5  170.98   12.70
  -4  -4   5  207.88   25.20
  -4   4  -5  182.48   11.30
  -4   4   6  559.14   19.70
  -4  -4  -6  597.24   17.70
  -4   4   6  540.95   21.40
   4   4  -6  575.54   26.40
  -4  -4  -6  600.54   20.40
  -4   4   6  579.14   38.20
  -4   4   6  562.44   18.40
   4   4  -6  563.44   26.20
   4   4  -6  620.34   41.40
  -4   4  -6  574.14   16.90
  -4  -4   6  551.74   24.60
  -4   4  -6  576.24   24.30
  -4  -4   6  556.84   18.30
   4  -4  -6  588.84   43.60
   4  -4  -6  576.74   26.20
   4  -4  -6  556.64   23.10
  -4  -4   6  563.44   41.90
   4   4  -7   54.09    9.40
  -4   4   7   32.50   13.80
  -4  -4  -7   40.10    3.60
  -4   4   7   43.50    6.20
  -4  -4  -7   47.10    5.80
  -4  -4   7   39.30   14.20
   4  -4  -7   40.80    8.10
  -4   4  -7   50.49    3.80
   4  -4  -7   45.10    7.40
  -4  -4   7   49.30    7.90
  -4   4  -7   44.40    7.30
   4   4  -8  163.58   15.00
  -4   4   8  190.28   24.20
  -4  -4  -8  169.48   10.50
  -4   4   8  164.88   10.80
   4   4  -8  157.88   15.30
  -4   4  -8  138.19    7.80
   4  -4  -8  171.28   12.60
  -4  -4   8  169.78   13.50
  -4   4  -8  181.58   14.10
  -4  -4   8  157.98   27.30
   4  -4  -8  166.38   15.10
  -4   4   9   -0.10    2.90
   4   4  -9    1.50    3.90
   4   4  -9   -6.00    6.70
   4   4  -9    9.40   12.40
  -4   4   9  -16.60    9.90
  -4  -4  -9   -0.10    3.10
  -4   4  -9    5.90    3.20
  -4  -4   9    1.60   12.10
  -4   4  -9    4.40    4.40
   4  -4  -9   13.40   12.90
   4  -4  -9    3.40    5.20
  -5   4   0  227.58   19.90
   5   4   0  244.98   12.30
   5  -4   0  220.18   21.20
  -5  -4   0  230.08   12.10
  -5   4   0  253.67   12.10
   5   4   0  248.08   12.70
  -5  -4   0  214.28   21.70
   5   4   0  209.28   20.30
  -5  -4   0  223.58   11.80
   5   4  -1  522.45   20.90
   5   4  -1  525.25   33.80
   5   4  -1  507.25   21.00
  -5   4   1  542.55   21.20
  -5  -4  -1  554.34   19.90
  -5   4   1  565.44   33.70
  -5  -4  -1  525.45   19.50
  -5  -4  -1  480.95   29.60
  -5  -4   1  479.85   32.80
  -5  -4   1  542.95   20.80
   5   4   1  504.75   19.10
  -5   4  -1  528.65   27.70
  -5  -4   1  515.55   20.50
   5  -4  -1  435.16   32.40
   5   4  -2  748.23   28.10
  -5   4   2  753.12   28.10
   5   4  -2  717.63   60.99
   5  -4   2  729.63   35.30
  -5  -4  -2  757.92   24.90
  -5  -4  -2  726.83   35.90
   5   4  -2  741.23   27.80
  -5   4   2  791.22   63.19
  -5   4   2  731.73   26.30
   5   4   2  726.53   33.60
   5  -4  -2  724.33   27.00
   5   4   2  749.92   22.40
  -5  -4   2  707.43   26.90
   5  -4  -2  657.33   49.20
  -5  -4   2  737.53   26.80
  -5   4  -2  799.82   32.50
   5  -4   3  812.32   34.40
  -5   4   3  818.72   44.90
  -5  -4  -3  778.22   24.60
  -5   4   3  784.72   29.20
   5   4  -3  785.32   44.90
  -5   4   3  727.13   26.60
   5   4  -3  725.93   28.90
  -5  -4  -3  780.72   34.80
   5   4  -3  759.52   29.10
  -5  -4   3  761.52   27.40
   5   4   3  784.12   31.60
  -5  -4   3  700.03   45.20
  -5  -4   3  744.43   28.20
  -5   4  -3  784.62   26.30
   5  -4  -3  744.03   28.50
   5  -4  -3  684.63   44.10
  -5   4   4   98.59   18.10
   5  -4   4  134.19   12.00
   5   4  -4  125.79   10.50
  -5   4   4  150.88   11.20
   5   4  -4  132.69   11.10
  -5   4   4  133.99    9.10
  -5  -4  -4  139.79   12.40
   5   4  -4  134.19   23.30
  -5  -4  -4  129.89    7.30
   5  -4   4  125.59    9.60
  -5  -4   4  115.39   21.20
  -5  -4   4  136.09    9.40
  -5  -4   4  132.29   10.20
   5  -4  -4  138.79   23.20
   5  -4  -4  145.09   11.60
   5   4   4  129.49    9.80
  -5   4  -4  149.39    9.50
  -5  -4  -5  214.08   11.70
  -5   4   5  194.58   11.40
   5   4  -5  195.68   13.90
  -5   4   5  215.58   25.50
  -5   4   5  197.08   12.50
   5   4  -5  151.18   25.80
   5   4  -5  205.48   14.90
  -5   4   5  184.78   10.30
  -5  -4  -5  201.88    8.70
  -5  -4  -5  195.48    9.60
  -5  -4  -5  197.68   10.00
   5  -4  -5  202.88   14.50
  -5  -4   5  218.78   13.50
   5  -4  -5  208.58   30.20
  -5  -4   5  202.48   11.10
  -5   4  -5  203.68   12.10
  -5  -4   5  172.18   28.10
  -5   4   6   89.69    8.00
  -5  -4  -6   88.59    6.60
  -5   4   6   85.39    7.80
   5   4  -6  100.39   22.10
   5   4  -6   83.59   11.60
  -5  -4  -6   90.29    5.30
  -5   4   6   78.19    6.50
   5   4  -6   77.69   10.10
  -5   4   6   95.89   20.60
  -5  -4   6  107.19   23.40
   5  -4  -6   85.89    9.30
  -5  -4   6   91.29    9.50
  -5   4  -6   77.59    8.30
   5  -4  -6   86.69   23.20
   5  -4  -6   81.19   11.30
  -5  -4   6   81.79    6.60
  -5   4   7   71.89    7.50
  -5  -4  -7   63.29    4.30
  -5   4   7   75.49    5.50
  -5   4   7   76.69   17.50
  -5   4   7   69.39    4.70
   5   4  -7   73.09   11.30
   5   4  -7  110.99   19.60
  -5  -4   7   88.09   21.20
  -5  -4   7   68.19    4.60
  -5  -4   7   80.39    9.60
   5  -4  -7   85.19    9.50
  -5   4  -7   57.59    8.50
  -5   4  -7   69.39    4.30
  -5   4   8   91.09    8.80
   5   4  -8   54.99    9.20
   5   4  -8  103.79   14.10
  -5   4   8   68.29   18.80
   5   4  -8  114.99   21.90
  -5  -4  -8   90.59    8.10
  -5  -4  -8   63.49    5.30
  -5   4  -8   90.99   10.20
   5  -4  -8   88.09   13.10
   5  -4  -8   80.59   10.00
   5  -4  -8   60.69   18.80
  -5  -4   8   70.89   20.10
  -5  -4   8   83.19   10.30
  -5  -4  -9   58.49    7.40
   5   4  -9   66.09   11.30
  -5   4   9   32.30   15.50
   5   4  -9   59.09   12.30
   5   4  -9   44.90   16.30
  -5  -4   9   70.29    9.90
   5  -4  -9   74.09   13.00
  -5   4  -9   50.89    5.80
  -5  -4   9   49.70   19.20
   5  -4  -9   34.30   17.10
  -5   4  -9   65.99   10.60
   5  -4  -9   60.09    9.60
  -6  -4   0  274.57   14.50
   6   4   0  274.57   26.20
   6  -4   0  246.88   24.20
  -6   4   0  279.07   24.50
  -6   4   0  280.47   14.50
   6   4   0  266.37   14.70
  -6  -4   0  280.27   14.70
  -6  -4   0  257.17   26.30
   6   4  -1  220.68   14.10
  -6  -4  -1  240.28   13.10
  -6  -4  -1  230.88   13.00
   6   4  -1  224.98   13.60
  -6   4   1  215.28   14.00
  -6   4   1  228.88   23.20
  -6  -4  -1  222.28   23.40
   6   4  -1  237.58   26.80
  -6  -4   1  220.28   13.50
  -6  -4   1  230.68   13.40
   6  -4  -1  225.58   27.30
   6   4   1  233.58   13.90
  -6   4  -1  238.78   22.50
  -6  -4   1  224.58   26.80
   6   4  -2  133.09   10.80
  -6  -4  -2  106.19   16.50
  -6  -4  -2  138.89    9.30
   6   4  -2  120.69   20.40
  -6   4   2  138.89   11.60
  -6   4   2  104.69    9.40
   6   4  -2  111.49   10.80
  -6   4   2  132.99   20.50
   6  -4   2  111.59   16.90
  -6  -4  -2  126.99    9.30
  -6   4  -2  122.49   14.80
   6  -4  -2  114.09   22.70
  -6  -4   2  113.59   22.10
  -6  -4   2  117.69   10.00
  -6  -4   2  140.79   10.40
   6   4   2  124.09   15.80
   6  -4  -2  144.59   10.90
   6   4   2  133.79    7.40
   6   4  -3  418.96   20.50
  -6   4   3  409.46   20.40
   6  -4   3  393.36   25.60
   6   4  -3  424.86   20.90
  -6  -4  -3  430.36   26.60
  -6   4   3  446.26   34.70
  -6   4   3  411.16   18.70
   6   4  -3  440.26   34.80
  -6  -4  -3  430.26   16.70
   6  -4  -3  403.26   19.90
  -6  -4   3  408.06   19.00
  -6  -4   3  425.66   36.60
  -6  -4   3  376.86   19.10
   6   4   3  412.66   23.20
   6  -4  -3  458.75   36.00
  -6   4  -3  439.96   22.10
   6   4  -4 1136.09   42.40
   6   4  -4 1225.18   62.69
   6  -4   4 1186.28   44.70
   6  -4   4 1198.88   40.20
  -6   4   4 1301.97   63.29
  -6  -4  -4 1186.78   45.70
  -6   4   4 1143.29   41.10
  -6   4   4 1202.58   39.50
   6   4  -4 1161.08   42.30
  -6  -4   4 1153.28   39.40
  -6  -4   4 1095.29   63.39
   6  -4  -4 1285.67   43.00
  -6  -4   4 1148.09   40.80
  -6   4  -4 1204.18   38.40
   6  -4  -4 1155.48   63.09
   6   4   4 1181.18   41.10
   6   4  -5  125.49   12.00
  -6  -4  -5  125.09    8.60
  -6   4   5  139.99   10.30
   6   4  -5  115.99   12.20
  -6   4   5  154.68   11.60
   6  -4   5  148.99    8.00
   6   4  -5  163.78   26.00
  -6   4   5  104.99   22.50
  -6  -4  -5  135.39   10.60
  -6  -4  -5  139.79    7.80
   6  -4   5  125.19    8.80
  -6  -4  -5  142.49    8.20
  -6  -4   5  129.89    9.70
   6  -4  -5  151.18   25.70
  -6  -4   5  141.79   11.80
  -6   4  -5  151.08   10.50
   6  -4  -5  151.48   13.30
  -6  -4   5  112.39   23.50
  -6  -4  -6  631.94   19.90
  -6   4   6  564.24   24.10
  -6   4   6  664.03   46.40
   6   4  -6  741.93   50.49
   6   4  -6  589.04   29.40
  -6   4   6  573.74   24.50
  -6   4   6  591.94   22.10
   6   4  -6  588.04   28.80
  -6  -4  -6  607.14   21.70
  -6  -4   6  612.94   23.10
   6  -4  -6  644.14   29.90
  -6  -4   6  570.64   26.60
  -6  -4   6  580.84   49.20
   6  -4  -6  658.73   49.70
  -6   4  -6  596.84   25.30
  -6   4   7   13.30    4.00
  -6   4   7   19.10    4.90
   6   4  -7    8.90    5.20
  -6  -4  -7   15.90    3.90
   6   4  -7   18.40    6.10
  -6   4   7   21.60    3.70
  -6   4   7   16.40   13.00
  -6  -4  -7   11.50    2.20
  -6  -4   7    9.30    4.50
  -6   4  -7   15.90    2.40
  -6  -4   7   13.90   16.10
   6  -4  -7   10.90    5.80
  -6   4  -7    8.70    3.90
  -6  -4   7   16.60    3.50
  -6  -4  -8   97.09    8.30
   6   4  -8   95.49   14.40
   6   4  -8   78.99   21.10
  -6   4   8   82.49    9.30
  -6  -4  -8   71.09    4.70
  -6   4   8   55.19   17.90
   6   4  -8   77.79   11.70
  -6   4  -8   96.89   10.20
  -6  -4   8   66.29   21.10
  -6   4  -8   62.19    6.30
   6  -4  -8   95.49   13.50
   6  -4  -8   95.09   25.30
  -7  -4   0   16.00    9.40
  -7  -4   0    3.20    3.80
   7  -4   0   -8.40   10.90
  -7   4   0    3.20    4.20
  -7  -4   0    5.40    3.10
  -7   4   0   11.50    9.20
   7   4   0   -2.00   10.00
   7   4   0    4.40    4.40
   7   4  -1  193.08   13.40
  -7   4   1  211.28   14.20
  -7   4   1  156.48   23.30
  -7  -4  -1  198.68   12.60
   7   4  -1  203.98   13.20
  -7  -4  -1  160.88   11.60
   7   4  -1  169.78   21.80
  -7  -4  -1  193.88   22.80
  -7  -4   1  191.48   12.90
  -7   4  -1  185.18   11.80
   7   4   1  185.78   11.60
   7  -4  -1  139.89   24.60
  -7   4  -1  139.99   19.20
  -7  -4   1  184.78   13.10
  -7  -4   1  194.08   24.00
  -7   4   2   25.90    6.30
  -7   4   2   33.20    6.30
   7  -4   2   29.00   10.20
  -7  -4  -2   39.50    6.00
  -7  -4  -2   40.70   12.90
   7   4  -2   19.30   11.20
  -7   4   2   42.40   15.00
   7   4  -2   53.39    8.00
   7   4  -2   37.80    7.00
  -7  -4  -2   28.70    5.20
  -7  -4   2   32.60    6.30
   7   4   2   37.20   10.20
  -7  -4   2   53.69   17.40
  -7  -4   2   28.50    6.10
   7  -4  -2   23.50   12.40
   7   4   2   41.60    5.10
  -7   4  -2   16.70    8.30
   7  -4  -2   27.50    5.90
   7   4  -3  152.78   24.30
  -7   4   3  201.18   12.90
  -7   4   3  195.88   14.30
  -7  -4  -3  174.08   19.30
   7  -4   3  180.28   18.60
   7   4  -3  177.18   13.90
  -7  -4  -3  191.48   11.10
  -7   4   3  217.88   26.90
   7   4  -3  192.88   13.70
   7  -4  -3  143.59   24.20
   7  -4  -3  201.48   14.10
  -7   4  -3  192.78   15.80
  -7  -4   3  203.48   13.30
  -7  -4   3  201.48   13.60
  -7  -4   3  176.68   27.80
   7   4   3  207.58   17.50
  -7   4   4   42.30    6.70
  -7   4   4   42.80    7.80
   7   4  -4   50.19    9.00
  -7  -4  -4   44.20    5.30
  -7   4   4   49.80   17.50
   7   4  -4   37.50    6.90
   7  -4   4   48.20   10.80
  -7  -4  -4   49.30   10.70
   7   4  -4   73.29   20.30
  -7  -4   4   49.60   16.80
  -7  -4   4   46.10    7.00
   7   4   4   46.70    8.60
  -7   4  -4   47.50    6.10
   7  -4  -4   61.39    9.60
   7  -4  -4   43.20   17.80
  -7  -4   4   40.50    7.20
   7   4  -5  272.57   33.60
  -7  -4  -5  251.67   17.00
   7   4  -5  236.08   17.30
   7  -4   5  243.38   15.10
  -7  -4  -5  265.57   12.30
  -7   4   5  269.97   15.60
  -7   4   5  270.97   32.50
   7  -4   5  275.17   13.50
  -7   4   5  264.27   16.50
   7   4  -5  244.58   18.20
   7  -4  -5  263.57   18.10
   7  -4  -5  252.97   32.20
   7   4   5  260.07   13.80
  -7  -4   5  273.27   35.60
  -7  -4   5  250.67   16.30
  -7   4  -5  252.87   14.40
  -7  -4   5  276.27   15.40
  -7  -4  -6  156.58    9.50
   7   4  -6  158.68   15.60
  -7   4   6  152.28   11.70
   7   4  -6  135.89   13.60
  -7   4   6  184.18   30.80
  -7   4   6  138.29   10.10
   7   4  -6  153.68   26.90
  -7   4   6  155.18   12.80
  -7  -4   6  166.88   13.20
  -7  -4   6  137.99   30.40
  -7   4  -6  141.59   11.30
   7  -4  -6  142.69   15.80
   7  -4  -6  131.39   27.10
  -7  -4   6  152.48   11.20
  -7   4   7  234.38   12.50
  -7   4   7  303.97   33.60
   7   4  -7  295.57   20.90
  -7   4   7  250.57   15.40
  -7  -4  -7  269.77   13.90
  -7   4   7  263.17   15.00
   7   4  -7  261.27   19.40
  -7  -4   7  303.37   37.80
  -7   4  -7  266.07   16.30
  -7  -4   7  267.57   13.60
  -7  -4   7  239.78   16.70
   7  -4  -7  285.47   20.20
  -7  -4  -8   31.40    5.80
   7   4  -8   18.40   13.80
  -7   4   8   26.90    4.30
  -7  -4  -8   34.50    3.80
  -7   4   8   28.60   13.90
   7   4  -8   21.90    7.30
   7   4  -8   37.80   10.40
  -7   4   8   33.10    6.30
  -7   4  -8   25.80    3.60
   7  -4  -8   48.20   10.60
  -7   4  -8   40.50    7.60
  -7  -4   8   20.80   19.60
  -7  -4   8   29.20    4.30
   7  -4  -8   37.90   15.40
  -7  -4   8   27.30    4.00
  -8   4   0  132.79   11.40
   8  -4   0  146.69   24.00
   8   4   0  108.29   21.40
  -8  -4   0  147.39   11.60
   8   4   0  151.28   11.70
  -8  -4   0  137.19   24.50
  -8   4   0  138.49   23.30
   8   4  -1 1084.19   59.09
  -8  -4  -1 1068.69   37.70
  -8   4   1 1184.88   59.49
  -8   4   1 1081.59   39.20
   8   4  -1 1009.10   38.50
  -8  -4  -1 1108.39   56.99
   8   4  -1 1084.09   39.20
  -8  -4  -1 1044.10   37.70
  -8  -4   1 1074.89   60.59
   8  -4  -1  967.10   56.79
   8   4   1 1096.69   36.40
  -8  -4   1 1140.99   39.50
  -8  -4   1 1118.59   39.30
  -8   4  -1 1131.89   53.29
  -8   4  -1 1045.00   36.80
  -8  -4  -2  103.39   19.10
   8   4  -2  105.79   11.10
   8  -4   2  120.79   20.20
  -8  -4  -2   94.39    8.70
  -8   4   2  103.69    9.80
   8   4  -2  119.79   23.80
  -8  -4  -2   97.19    9.50
  -8   4   2   78.69   10.10
   8   4  -2  112.89   10.80
  -8   4   2  120.39   22.30
  -8  -4   2   86.09    9.90
  -8   4  -2   96.39   15.60
  -8   4  -2  101.59    8.50
   8   4   2   92.89   15.20
  -8  -4   2  117.59   22.70
   8  -4  -2   96.79   21.20
   8   4   2  106.09    7.30
  -8  -4   2  105.09    9.90
   8   4  -3  310.87   33.70
  -8  -4  -3  365.96   17.20
  -8   4   3  359.36   20.40
  -8   4   3  357.76   19.10
  -8   4   3  402.26   35.90
   8   4  -3  330.57   19.70
  -8  -4  -3  338.47   27.90
   8  -4   3  363.36   28.30
   8   4  -3  370.66   21.20
   8  -4  -3  355.96   20.10
  -8  -4   3  340.87   35.80
   8   4   3  389.06   26.00
  -8   4  -3  433.46   25.80
  -8  -4   3  365.86   19.50
   8  -4  -3  389.86   38.00
  -8  -4   3  367.56   19.70
  -8   4   4  705.63   29.70
  -8  -4  -4  808.62   40.10
  -8   4   4  793.92   52.89
   8   4  -4  758.32   32.70
   8   4  -4  719.63   32.80
   8   4  -4  695.93   51.09
   8  -4   4  715.13   37.60
  -8  -4  -4  743.33   26.90
  -8   4   4  773.22   32.50
   8  -4  -4  714.73   31.60
   8   4   4  749.73   34.50
  -8  -4   4  734.03   33.00
  -8   4  -4  729.13   32.00
  -8  -4   4  692.43   53.39
  -8  -4   4  731.33   30.40
   8  -4  -4  709.33   53.39
   8  -4   5 1081.69   37.00
   8  -4   5 1053.99   41.10
  -8   4   5 1209.98   67.79
   8   4  -5 1009.30   44.00
   8   4  -5 1014.20   64.89
  -8  -4  -5 1088.89   34.90
  -8  -4  -5 1157.58   43.60
   8   4  -5 1040.70   50.19
  -8   4   5 1052.79   39.20
  -8   4   5 1032.60   41.80
  -8  -4   5 1070.59   68.79
   8   4   5 1087.49   38.30
  -8   4  -5 1062.49   37.50
   8  -4  -5 1114.89   44.00
  -8  -4   5 1064.19   40.90
  -8  -4   5 1070.49   39.30
   8  -4  -5  939.71   64.69
  -8   4   6  325.17   49.40
  -8  -4  -6  308.57   14.40
   8   4  -6  341.87   21.80
  -8   4   6  319.37   18.60
   8   4  -6  337.57   23.10
   8   4  -6  378.46   47.70
  -8  -4  -6  351.26   15.90
  -8   4  -6  342.07   18.30
  -8  -4   6  365.46   22.40
  -8  -4   6  373.76   21.40
   8  -4  -6  339.57   22.80
  -8  -4   6  305.07   50.49
   8  -4  -6  430.46   53.19
   8   4  -7   67.19   23.40
   8   4  -7   61.39   11.30
  -8   4   7   58.39   21.80
  -8   4   7   68.09    9.00
  -8   4   7   77.09    7.70
  -8   4   7   60.09    9.20
  -8  -4  -7   57.79    5.90
  -8  -4  -7   81.79    7.60
   8   4  -7   64.89   12.30
  -8  -4   7   49.90   26.60
   8  -4  -7   88.59   13.60
   8  -4  -7   64.29   23.40
  -8  -4   7   64.29    8.30
  -8   4  -7   67.79    8.50
  -8   4   8   64.49    8.30
  -8   4   8   52.29    6.40
  -8  -4  -8   61.49    7.90
   8   4  -8   68.19   13.70
   8   4  -8   37.90    9.50
   8   4  -8   65.59   22.60
  -8   4   8   53.79    8.40
  -8  -4  -8   56.79    5.20
  -8   4   8   43.10   21.90
  -8  -4   8   53.39    6.90
   8  -4  -8   26.70   10.50
  -8   4  -8   59.19    9.70
  -8  -4   8   64.69    9.60
  -8  -4   8   25.90   21.70
   8  -4  -8   47.20   21.90
  -9  -4   0  110.09   11.00
   9   4   0  122.09   11.10
  -9   4   0   96.69   19.30
   9  -4   0  112.99   21.90
   9   4   0   98.99   19.90
  -9  -4   0  102.39   21.70
  -9   4   0  127.89   11.70
  -9   4   1  227.08   27.80
  -9   4   1  259.07   16.70
  -9  -4  -1  235.68   15.30
  -9  -4  -1  250.17   28.10
   9   4  -1  253.37   29.60
  -9  -4  -1  253.87   15.80
   9   4  -1  247.88   16.20
  -9   4  -1  240.48   15.00
   9   4   1  230.18   13.90
   9  -4  -1  233.78   30.10
  -9  -4   1  245.68   15.80
  -9   4  -1  218.58   24.90
  -9  -4   1  243.78   15.80
  -9  -4   1  233.98   29.80
  -9  -4  -2   39.80    6.60
  -9  -4  -2   36.00    6.50
   9   4  -2   34.40   14.80
   9   4  -2   44.50    7.80
   9   4  -2   51.39    9.10
  -9   4   2   61.59   17.90
   9  -4   2   52.69   16.40
  -9   4   2   46.50    7.80
  -9  -4  -2   56.19   15.50
  -9   4   2   41.00    8.30
   9   4   2   38.50   13.30
  -9  -4   2   78.79   22.90
   9  -4  -2   67.79   20.00
  -9  -4   2   39.90    6.70
  -9   4  -2   52.49   13.30
  -9   4  -2   43.40    7.10
  -9  -4   2   35.70    7.20
  -9  -4  -3   72.59    8.30
   9  -4   3   98.49   17.40
  -9   4   3   78.99   17.10
   9   4  -3   80.99   11.40
  -9   4   3   79.79    9.70
  -9   4   3   64.59   17.20
   9   4  -3   53.49   18.10
   9   4  -3   77.99   10.20
  -9  -4  -3   82.59   18.70
   9  -4  -3   76.69   10.90
  -9  -4   3   74.39   21.50
  -9  -4   3   81.29   13.20
  -9   4  -3   78.79   13.90
   9   4   3   48.40   12.60
  -9   4  -3   69.89    7.80
  -9  -4   3   61.69   11.00
   9  -4  -3   47.80   18.80
  -9   4   4  184.28   15.70
  -9  -4  -4  198.48   12.50
   9  -4   4  183.28   21.30
  -9   4   4  169.38   13.80
   9   4  -4  173.88   15.40
   9   4  -4  230.78   35.30
  -9  -4  -4  201.58   22.60
  -9   4   4  152.88   29.30
  -9  -4   4  181.28   14.20
  -9  -4   4  168.48   13.90
  -9  -4   4  148.59   30.50
  -9   4  -4  181.68   16.90
   9   4   4  179.58   17.40
   9  -4  -4  190.78   34.10
  -9  -4  -5   30.10    9.80
   9   4  -5    7.90   15.30
   9   4  -5   27.30    7.00
   9  -4   5   16.50    8.10
   9   4  -5   25.90    8.70
  -9   4   5    8.10    5.50
   9  -4   5   14.90    6.00
  -9  -4  -5   26.00    5.60
  -9   4   5   42.20   17.10
   9  -4  -5   22.70   16.80
   9  -4  -5   16.90    7.60
  -9  -4   5   22.50    5.80
   9   4   5   23.90    7.00
  -9  -4   5   15.00    5.70
  -9   4  -5   19.90    4.90
  -9  -4   5   18.30   17.40
  -9   4   6    7.00    3.60
   9   4  -6    8.80    6.90
  -9   4   6    9.80    5.70
   9   4  -6    0.10    4.70
  -9  -4  -6    2.80    3.00
  -9   4   6    4.70   12.40
   9   4  -6   12.80   16.60
   9  -4  -6   26.10   18.20
  -9  -4   6    9.00   13.20
  -9   4  -6    7.00    4.00
  -9  -4   6   10.10    4.60
  -9  -4   6   10.70    4.20
   9  -4  -6    7.20    6.60
   9   4  -7   11.40    7.40
  -9  -4  -7   19.50    4.40
  -9   4   7   11.70    4.10
  -9   4   7   18.10    6.50
   9   4  -7   23.70   18.10
   9   4  -7   11.80    5.50
  -9  -4  -7   12.80    3.80
  -9   4   7   17.40    6.40
  -9   4   7   20.50   16.50
   9  -4  -7   62.69   24.20
  -9  -4   7   28.90   20.00
  -9  -4   7    6.50    4.90
  -9  -4   7   17.50    7.60
  -9   4  -7   10.50    4.30
   9  -4  -7   18.80    8.30
  -9   4   8   38.00    6.00
   9   4  -8   23.00    9.70
  -9   4   8   44.50   19.20
   9   4  -8   26.50    8.70
   9   4  -8   34.30   22.70
  -9  -4  -8   28.10    4.60
  -9   4   8   29.30    6.90
  -9  -4  -8   36.40    6.40
   9  -4  -8   -4.10   20.00
  -9  -4   8   24.70   22.00
  -9  -4   8   43.40    8.80
  -9   4  -8   22.60    5.50
   9  -4  -8   32.30   10.10
 -10   4   0  163.68   27.50
 -10   4   0  117.39   12.20
  10  -4   0  106.89   23.70
 -10  -4   0  107.89   23.50
 -10  -4   0  119.69   11.90
 -10  -4   0  107.39   11.00
  10   4   0   98.89   11.00
  10   4   0   96.59   21.50
 -10  -4  -1   46.40   17.40
  10   4  -1   80.19   21.60
 -10   4   1   74.19   10.60
  10   4  -1   74.59   10.90
 -10   4   1  111.19   24.70
 -10  -4  -1   78.99    9.60
 -10   4   1   66.89   10.00
 -10  -4  -1   72.49    9.50
 -10  -4   1   72.79   10.90
  10  -4  -1   71.09   21.00
  10   4   1   85.09    9.20
 -10   4  -1   55.89   16.50
 -10  -4   1   66.79   10.30
 -10  -4   1   89.99   23.90
 -10   4  -1   95.09   10.50
  10   4   1   88.49   23.20
  10   4  -2  355.66   21.50
 -10   4   2  407.76   39.50
  10  -4   2  305.07   31.90
 -10  -4  -2  356.66   20.10
 -10   4   2  381.56   21.50
 -10  -4  -2  344.47   34.10
  10   4  -2  289.27   35.10
 -10   4   2  368.26   22.20
 -10  -4  -2  371.96   19.90
 -10  -4   2  364.36   39.50
 -10   4  -2  390.06   31.40
  10   4   2  376.86   16.10
 -10   4  -2  382.36   19.90
 -10  -4   2  393.26   21.90
 -10  -4   2  330.17   20.40
  10  -4  -2  372.86   40.10
  10   4   2  314.87   29.60
  10   4  -3   40.40    7.50
 -10   4   3   79.49   22.10
 -10  -4  -3   75.49   18.10
 -10  -4  -3   63.99    8.40
  10   4  -3   41.40   17.60
  10   4  -3   41.60    9.30
  10  -4   3   63.49   15.40
 -10  -4  -3   66.79   10.00
 -10   4   3   48.90    9.30
 -10  -4   3   52.09    9.30
  10  -4  -3   37.50   19.20
 -10  -4   3   99.29   27.00
  10   4   3   41.10   12.20
 -10  -4   3   48.20    8.60
 -10   4  -3   63.99   12.80
 -10   4  -3   51.89    8.10
  10   4  -4  277.87   21.30
 -10   4   4  265.87   34.60
  10   4  -4  324.17   21.70
 -10   4   4  332.67   20.00
 -10  -4  -4  331.67   17.50
 -10  -4  -4  329.07   28.60
  10  -4   4  334.67   28.90
 -10   4   4  295.57   20.40
  10   4  -4  241.78   38.50
 -10   4  -4  309.67   23.10
 -10  -4   4  328.67   39.60
 -10  -4   4  302.77   19.60
 -10   4  -4  326.27   16.80
 -10  -4   4  307.87   19.90
  10  -4  -4  294.27   20.40
  10   4   4  314.87   25.00
  10  -4  -4  289.57   43.30
  10  -4   5  216.08   21.00
  10   4  -5  260.47   20.60
  10   4  -5  297.67   41.50
  10   4  -5  225.18   18.60
 -10  -4  -5  231.68   22.00
 -10   4   5  233.88   17.00
 -10  -4  -5  216.68   13.70
 -10   4   5  249.38   18.50
 -10   4   5  327.87   40.80
 -10  -4   5  258.37   17.90
  10  -4  -5  259.87   40.80
 -10   4  -5  199.08   12.70
  10   4   5  226.28   18.40
 -10   4  -5  246.58   15.40
  10  -4  -5  257.87   19.40
 -10  -4   5  255.47   43.10
 -10  -4   5  230.88   17.50
  10   4  -6   46.60   10.70
 -10   4   6    7.50   17.20
 -10   4   6   33.30    8.20
 -10  -4  -6   37.30    6.50
 -10   4   6   35.70    8.80
 -10  -4  -6   27.90    5.00
  10   4  -6   48.90   11.30
 -10   4  -6   27.30    4.90
 -10   4  -6   39.80    6.90
  10  -4  -6   34.60    9.90
 -10  -4   6   32.40    7.70
  10  -4  -6   19.10   14.30
 -10   4   7   11.30   20.20
  10   4  -7   52.29   22.90
 -10  -4  -7   44.30    6.20
 -10  -4  -7   47.70    6.60
  10   4  -7   46.60   10.90
 -10   4   7   52.09    9.00
  10   4  -7   41.10    9.70
 -10   4   7   51.29   10.20
  10  -4  -7   77.89   26.80
 -10   4  -7   38.50    7.30
 -10   4  -7   42.00    6.00
  10  -4  -7   47.20   11.00
 -10  -4   7   54.99   10.70
 -10  -4   7   41.50    8.60
 -10  -4   7   47.00   25.20
  11   4   0   33.30    7.30
 -11   4   0   55.69   18.50
  11  -4   0   33.30   16.60
 -11  -4   0   30.80    7.70
  11   4   0   49.00   18.60
 -11  -4   0   53.69   13.70
 -11  -4   0   32.80   16.10
 -11  -4  -1   61.39    9.10
 -11  -4  -1   68.49   10.10
  11   4  -1   54.69   19.60
  11  -4   1   81.49   22.50
 -11  -4  -1   90.09   21.40
  11   4  -1   86.79   11.30
 -11   4   1   54.19    9.60
 -11   4   1   59.69    9.80
 -11   4   1   63.49   19.90
 -11   4  -1   76.69   18.50
 -11  -4   1   56.49    9.30
  11   4   1   61.49   18.50
  11  -4  -1   46.30   16.80
 -11  -4   1   52.19    7.60
  11   4   1   56.89    8.30
 -11   4  -1   71.39   10.50
 -11  -4   1   96.89   26.10
 -11   4   2   59.49   10.10
 -11  -4  -2   81.89   10.50
  11  -4   2   39.20   15.30
 -11   4   2   59.09   21.80
 -11   4   2   83.79   11.00
 -11  -4  -2   81.89   18.90
  11   4  -2   60.99   22.90
  11   4  -2   70.29   11.80
 -11  -4   2   77.19   26.00
 -11   4  -2   70.89   10.40
  11   4   2   63.59   16.20
 -11   4  -2   47.40   15.20
 -11  -4   2   73.59   11.20
 -11  -4   2   66.99   10.60
  11  -4  -2   68.79   23.60
  11   4  -3   41.70    9.10
 -11   4   3   39.60    9.50
  11  -4   3   48.00   16.00
 -11  -4  -3   73.29    9.50
 -11   4   3   56.69    9.90
  11   4  -3   67.39   22.50
 -11   4   3   38.60   20.60
 -11  -4  -3   47.70    9.60
 -11  -4  -3   44.20   17.90
 -11  -4   3   36.30   22.80
  11  -4  -3   81.19   25.10
 -11   4  -3   57.39    8.90
 -11  -4   3   42.00    8.20
 -11  -4   3   45.00    9.30
 -11   4  -3   48.30   14.90
  11   4   3   46.70   13.00
  11  -4  -3   56.09   10.50
  11   4  -4  175.08   32.00
 -11  -4  -4  139.19   12.30
 -11   4   4  132.69   13.80
 -11  -4  -4  138.49   22.70
  11  -4   4  119.09   21.80
  11   4  -4  140.19   15.00
  11   4  -4  135.39   15.30
 -11   4   4  119.89   15.00
 -11   4   4  128.39   27.70
  11   4   4  149.49   18.70
  11  -4  -4  132.99   29.40
 -11  -4   4  120.09   13.60
 -11  -4   4  133.99   30.00
  11  -4  -4  126.49   14.10
 -11   4  -4  139.99   11.80
 -11   4  -4  134.19   18.80
 -11  -4   4  154.18   14.40
 -11  -4  -5  246.78   24.30
  11   4  -5  180.78   18.40
 -11   4   5  208.98   18.20
  11  -4   5  200.68   21.60
  11   4  -5  203.78   17.90
 -11   4   5  200.48   38.00
 -11  -4  -5  186.88   13.60
 -11   4   5  191.08   16.20
  11   4  -5  208.58   36.60
 -11  -4   5  191.58   40.50
 -11   4  -5  221.98   18.10
 -11   4  -5  186.58   13.30
 -11  -4   5  193.58   16.70
  11  -4  -5  200.48   17.90
  11  -4  -5  159.08   31.90
  11   4   5  186.78   18.60
 -11  -4  -6   84.99   11.30
  11  -4   6   90.69    8.90
  11   4  -6   88.69   15.60
 -11   4   6   81.39   29.00
  11   4  -6  115.89   15.10
  11  -4   6   94.49   10.20
 -11   4   6   93.69   12.20
 -11  -4  -6  105.39    9.80
 -11  -4   6  147.69   35.50
 -11   4  -6   82.39    9.30
 -11   4  -6   94.39   10.40
  11  -4  -6  126.09   16.40
  11   4   6  102.09   10.30
 -11  -4   6   70.99   10.80
 -11  -4  -7   19.50    5.90
  11   4  -7   13.20   19.70
  11   4  -7   16.60   14.50
  11   4  -7   22.60    8.40
 -11  -4  -7   12.60    4.40
 -11   4   7   10.70   22.20
 -11  -4   7   18.30    6.60
  11  -4  -7    9.80   22.80
 -11  -4   7  -13.50   19.80
  11  -4  -7   29.30   16.50
 -11   4  -7   15.30    5.10
 -11   4  -7   21.70    6.10
 -12   4   0   56.99   11.00
 -12  -4   0   37.80   18.20
  12   4   0   60.09    9.70
 -12   4   0   35.90   15.20
 -12  -4   0   54.59   10.40
  12   4   0   57.19   19.00
 -12  -4   0   45.00    9.10
  12  -4   0   71.59   21.90
 -12   4   1  643.64   32.60
  12   4  -1  669.33   31.60
 -12  -4  -1  644.84   31.10
  12  -4   1  623.84   50.09
  12   4  -1  623.64   61.69
 -12  -4  -1  627.64   51.09
 -12   4   1  600.94   31.10
 -12  -4  -1  652.63   31.50
 -12   4   1  675.33   54.99
  12   4   1  711.63   28.80
  12   4   1  681.03   50.09
 -12  -4   1  640.24   31.90
 -12   4  -1  653.43   31.60
 -12   4  -1  696.73   49.40
  12  -4  -1  726.83   58.09
 -12  -4   1  649.34   64.09
 -12  -4   1  719.63   33.10
  12   4  -2  207.78   36.80
 -12   4   2  247.18   18.90
  12   4  -2  233.38   18.50
 -12  -4  -2  214.58   17.10
  12  -4   2  204.08   30.60
 -12   4   2  241.78   39.00
 -12  -4  -2  223.98   33.70
 -12   4  -2  283.87   30.10
 -12  -4   2  197.58   35.80
  12  -4  -2  213.48   37.20
  12   4   2  224.28   32.00
 -12  -4  -3  441.66   24.70
 -12  -4  -3  402.56   37.80
  12   4  -3  401.16   25.60
 -12   4   3  434.66   25.40
  12   4  -3  475.85   46.30
  12  -4   3  419.26   38.90
 -12  -4  -3  439.06   23.70
 -12   4   3  427.86   47.10
 -12   4   3  408.16   25.50
  12  -4  -3  381.16   43.60
 -12  -4   3  396.66   48.30
 -12  -4   3  409.86   24.60
 -12   4  -3  423.26   23.30
  12   4   3  410.26   35.00
 -12   4  -3  435.26   34.40
 -12   4   4  237.58   41.40
 -12  -4  -4  285.57   29.50
  12  -4   4  269.07   30.40
  12   4  -4  245.68   21.00
 -12  -4  -4  210.18   16.40
  12   4  -4  243.98   39.70
 -12  -4  -4  250.07   17.90
 -12   4   4  218.68   18.10
  12  -4  -4  221.18   18.60
 -12  -4   4  259.07   43.70
 -12   4  -4  264.47   24.90
  12  -4  -4  201.28   36.40
  12   4   4  282.67   27.50
 -12   4  -4  224.08   16.30
  12   4  -5   37.80    9.20
 -12   4   5   59.89   19.60
 -12   4   5   22.70    6.50
 -12  -4  -5   26.50    6.10
  12  -4   5   51.59   13.40
 -12  -4  -5   21.80   12.40
  12   4  -5   50.59   22.10
  12   4  -5   31.90    9.80
 -12  -4   5   44.60   10.60
  12   4   5   40.80   11.50
 -12   4  -5   32.40    7.10
  12  -4  -5   31.60    8.80
 -12   4  -5   40.10    9.70
  12  -4  -5   29.30   22.30
 -12  -4   5   47.90   20.50
 -12   4   6   18.60   22.70
  12   4  -6   69.79   13.20
 -12   4   6   66.69   12.00
 -12  -4  -6   51.09   10.30
  12   4  -6   59.99   31.00
  12  -4   6   47.70   15.00
  12   4  -6   28.10    8.80
  12  -4   6   37.50    7.90
 -12  -4  -6   53.79    8.80
  12  -4  -6   50.79   11.70
  12  -4  -6   88.79   33.40
 -12  -4   6   48.80    9.80
  12   4   6   55.49    9.60
 -12   4  -6   41.00    7.40
 -12  -4   6   40.00    9.30
 -12   4  -6   46.70    8.60
 -12  -4   6   -4.70   24.40
 -13   4   0   25.30    8.30
 -13  -4   0   42.70   19.60
 -13   4   0   32.20   17.70
  13   4   0   26.10    7.80
 -13  -4   0   39.10    9.30
 -13  -4   0   15.20    5.90
  13  -4   0   31.90   18.60
  13   4   0   43.60   16.80
  13   4  -1  319.77   41.60
  13   4  -1  340.37   22.40
 -13   4   1  369.56   43.70
 -13   4   1  321.87   22.50
 -13   4   1  385.86   24.80
 -13  -4  -1  348.77   23.00
 -13  -4  -1  375.86   41.00
 -13  -4  -1  317.37   22.00
  13  -4   1  341.77   38.70
  13   4   1  348.27   37.30
 -13  -4   1  341.77   23.00
 -13   4  -1  373.46   37.40
  13   4   1  351.56   19.50
 -13  -4   1  273.07   41.70
  13  -4  -1  337.47   55.89
 -13  -4   1  338.17   22.50
 -13   4  -1  357.26   23.60
 -13  -4  -2   33.10    8.50
  13   4  -2   53.99   21.90
 -13  -4  -2    9.40   14.80
 -13  -4  -2   16.40    6.30
 -13   4   2   16.20   17.70
  13  -4   2   40.50   15.20
  13   4  -2   15.60    6.80
 -13   4   2   14.90    6.10
  13   4   2   28.80   15.40
 -13   4  -2   18.20   13.00
  13  -4  -2   22.90   17.70
 -13   4  -2   32.20    8.80
 -13  -4   2   23.80   20.30
  13  -4   3    7.80   13.40
 -13  -4  -3   11.00    6.40
  13   4  -3    3.10    6.00
 -13  -4  -3    2.90    5.30
 -13  -4  -3    2.60   13.70
  13   4  -3   11.80   16.50
 -13   4   3    3.20   11.60
 -13   4   3   -3.40    3.90
 -13   4  -3   11.00    5.80
  13  -4  -3   24.20   17.70
 -13  -4   3  -11.70   15.10
 -13   4  -3   13.80   12.60
  13   4   3    6.00    9.90
  13   4  -4   10.80    7.40
 -13  -4  -4    9.70    6.30
 -13  -4  -4   14.80   14.10
 -13   4   4   23.50    8.10
  13   4  -4   10.60   16.50
  13  -4   4   11.10   15.40
 -13   4   4  -11.60   17.20
 -13  -4  -4    6.30    4.80
 -13  -4   4   16.40    5.10
 -13  -4   4   14.90   23.20
 -13   4  -4    4.30   10.40
  13   4   4   18.50   12.00
 -13   4  -4    9.40    5.60
 -13  -4   4   12.90    5.90
  13  -4  -4   11.10   20.20
 -13   4   5   -3.60   20.00
  13   4  -5   -2.70    6.50
 -13  -4  -5   -1.80    5.30
  13  -4   5   -3.80   11.50
 -13   4   5    2.00    6.60
 -13   4   5    8.40    7.80
  13   4  -5    1.60   23.30
 -13  -4  -5    0.40   10.80
 -13   4  -5    2.20    7.50
 -13  -4   5    3.20    5.00
  13  -4  -5    6.70    6.20
 -13   4  -5    3.50    6.00
  13   4   5    5.60    9.00
 -13  -4   5    5.90   15.00
 -13  -4   5   10.50    6.80
 -13   4   6   29.40    8.20
  13   4  -6   10.60    9.80
 -13   4   6   20.70   23.70
  13  -4   6   31.20    8.40
 -13  -4  -6   29.00    7.60
 -13   4   6   20.80    9.20
  13   4  -6   84.89   30.70
  13  -4  -6   31.70   10.60
 -13  -4   6   37.30   27.80
 -13   4  -6   31.10    8.00
 -13   4  -6   25.60    7.60
 -13  -4   6   36.90    9.20
 -13  -4   6   33.30    8.40
  13  -4  -6   28.20   23.00
  14   4   0   29.10    9.20
 -14  -4   0   35.40   20.70
  14  -4   0   42.70   21.10
  14   4   0   20.80   18.20
 -14   4   0   44.50   18.90
 -14  -4   0   30.60    9.10
 -14  -4   0   32.30    8.70
 -14   4   0   32.30    9.50
 -14  -4  -1    1.10    4.80
  14   4  -1   14.30   18.50
 -14  -4  -1   22.90   14.80
 -14   4   1    5.60    6.50
  14   4  -1    8.90    6.60
  14  -4   1   47.20   21.00
 -14  -4  -1    9.20    6.30
 -14   4   1   15.40   18.80
 -14  -4   1    1.10   17.90
  14   4   1    3.20    4.80
  14   4   1   -4.00   11.90
 -14  -4   1   10.60    6.20
 -14   4  -1   16.10   13.40
 -14   4  -1   14.90    6.50
  14  -4  -1   -0.90   16.10
 -14  -4   1   -0.80    5.30
  14  -4   2  160.28   30.70
 -14   4   2  174.38   34.10
 -14  -4  -2  164.38   31.10
 -14  -4  -2  145.59   15.50
 -14  -4  -2  137.29   15.00
  14   4  -2  165.28   34.90
  14  -4  -2  122.09   33.50
  14   4   2  114.69   25.20
 -14  -4   2  122.39   32.30
 -14   4  -2  131.89   14.90
 -14   4  -2  194.78   31.20
 -14  -4  -3   11.50   17.30
 -14  -4  -3   52.19   10.70
  14   4  -3   35.70   10.10
 -14   4   3   95.09   29.60
 -14   4   3   53.79   11.30
  14  -4   3   47.30   17.50
 -14   4   3   39.10   10.20
 -14  -4  -3   35.00    8.40
  14   4  -3   38.90   19.20
  14  -4  -3   33.20   21.70
 -14   4  -3   30.10    8.60
 -14  -4   3   32.70    7.90
 -14  -4   3   58.29   27.90
 -14   4  -3   30.50   14.10
  14   4   3   51.69   16.80
 -14  -4   3   59.89   12.30
 -14  -4  -4  228.88   18.30
  14   4  -4  272.37   22.90
 -14   4   4  356.06   53.29
  14  -4   4  284.47   32.90
 -14   4   4  286.77   22.80
 -14  -4  -4  288.87   21.30
 -14  -4  -4  186.98   30.30
 -14   4   4  246.28   20.80
  14   4  -4  313.17   48.90
 -14  -4   4  283.57   22.00
  14  -4  -4  223.48   43.30
 -14  -4   4  287.87   50.39
 -14   4  -4  210.88   18.20
  14   4   4  254.77   29.20
 -14  -4   4  259.17   20.70
 -14   4  -4  207.18   26.50
 -14   4   5   28.20   25.20
  14   4  -5   16.50   21.60
 -14  -4  -5   -6.30    5.90
  14   4  -5   11.70    7.50
 -14   4   5    1.90    7.80
 -14   4   5    5.80    7.10
 -14  -4  -5    1.00   12.50
  14  -4   5   35.00   15.40
  14   4   5   13.50   10.50
 -14   4  -5    0.20    9.80
 -14   4  -5   15.70    6.70
 -14  -4   5  -46.10   21.00
 -14  -4   5   13.70    7.60
 -14  -4   5   18.70    9.00
  14  -4  -5   12.70   21.50
 -15  -4   0  230.28   20.30
 -15   4   0  209.38   36.30
  15   4   0  197.48   37.40
 -15  -4   0  213.68   19.00
 -15  -4   0  232.08   39.40
  15   4   0  212.08   17.70
  15  -4   0  163.98   36.50
 -15   4   0  254.57   20.70
 -15  -4  -1   30.90    8.70
 -15  -4  -1   -3.90   14.70
 -15  -4  -1   21.00    7.10
  15   4  -1   13.30    8.10
 -15   4   1   51.09   19.50
 -15   4   1   15.20    8.20
  15  -4   1   36.80   20.70
 -15   4   1   48.80   11.90
  15   4  -1   11.20   20.70
  15   4   1   60.49   22.00
 -15  -4   1   21.10    9.10
 -15  -4   1   15.20    7.00
 -15  -4   1   13.10   18.80
 -15   4  -1    9.00   14.70
 -15   4  -1   25.60    8.30
  15  -4  -1   40.30   23.10
 -15  -4  -2   36.30    9.10
 -15   4   2   32.10   10.00
 -15  -4  -2   23.10   18.00
  15   4  -2   37.90   10.80
 -15   4   2   39.40   23.10
 -15  -4  -2   26.40    8.40
  15  -4   2   15.20   16.70
  15   4  -2   28.20   21.70
 -15   4   2   27.80   10.20
 -15  -4   2   31.50    7.90
 -15  -4   2   66.59   27.80
 -15   4  -2   36.50    9.80
 -15  -4   2   20.60    9.00
  15   4   2   42.10   20.80
 -15   4  -2    4.30   13.20
  15  -4  -2   34.50   23.80
 -15   4   3   14.10    8.70
 -15  -4  -3   12.30    6.70
  15   4  -3    7.30    6.70
 -15  -4  -3   -7.80   14.50
 -15  -4  -3   14.60    6.70
  15  -4   3   30.80   17.80
 -15   4   3   -5.20   19.60
  15   4  -3   26.30   22.10
 -15   4   3    5.70    6.00
 -15  -4   3   17.50    8.40
 -15   4  -3   19.60    7.80
 -15   4  -3   -4.20   12.00
 -15  -4   3    8.10   23.30
 -15  -4   3   10.90    6.50
  15  -4  -3   33.20   19.10
  15   4   3   18.90   16.60
 -15  -4  -4   50.29   10.20
  15  -4   4   52.49   19.80
  15   4  -4   56.29   25.60
 -15  -4  -4   41.40    8.90
 -15   4   4   74.59   30.10
 -15   4   4   48.90   12.40
 -15   4   4   71.59   13.10
 -15  -4  -4   10.40   18.00
  15  -4  -4   31.40   27.10
 -15  -4   4   44.30   11.80
  15   4   4   42.00   15.00
 -15   4  -4   48.30   16.60
 -15   4  -4   41.80    9.50
 -15  -4   4   64.79   35.00
 -15  -4   4   45.30   10.60
 -16   4   0   86.59   25.60
  16   4   0  115.99   30.60
 -16  -4   0   69.29   12.50
 -16  -4   0   83.79   13.70
 -16   4   0   49.50   11.40
 -16   4   0   66.09   12.90
  16   4   0   67.59   10.80
 -16  -4   0   43.10   26.00
  16  -4   0   62.49   25.50
 -16  -4  -1   67.49   25.30
  16   4  -1   67.09   12.50
 -16  -4  -1   32.30   12.20
  16   4  -1  110.59   27.10
 -16  -4  -1   46.50    9.80
 -16   4   1   72.69   27.60
 -16   4   1   72.29   13.10
 -16   4   1   75.09   14.40
  16  -4   1   68.99   24.60
 -16  -4   1   63.89   12.10
 -16   4  -1   61.09   11.50
 -16   4  -1   65.79   25.40
 -16  -4   1   53.39   28.10
 -16  -4   1   56.79   11.50
  16  -4  -1   68.79   23.60
  16   4   1  105.39   25.80
 -16   4  -1   62.19   13.80
 -16   4   2  103.99   31.00
  16  -4   2  157.68   37.90
 -16  -4  -2  116.09   15.00
 -16  -4  -2   76.29   26.10
 -16   4   2  118.29   17.30
 -16  -4  -2  101.49   15.50
  16   4  -2   98.89   26.80
 -16   4   2  120.59   17.20
  16   4  -2   74.09   13.50
 -16  -4   2   79.49   31.30
  16  -4  -2   87.69   31.40
 -16   4  -2  134.89   18.30
 -16   4  -2  104.89   27.40
 -16  -4   2   86.59   14.20
 -16  -4   2   82.99   14.00
  16   4   2   68.59   23.00
  16   4  -3   48.90   27.70
 -16  -4  -3   45.40   11.70
 -16  -4  -3   26.90    9.10
 -16   4   3   40.80   10.20
  16   4  -3   64.09   20.10
 -16  -4  -3   30.00   20.00
  16  -4   3   65.59   22.90
 -16   4   3   71.79   28.00
  16   4   3   92.19   25.80
  16  -4  -3   61.09   30.50
 -16   4  -3   24.20   19.00
 -16   4  -3   34.40   10.20
 -16  -4   3   74.89   34.00
 -17  -4   0    7.00    8.90
  17   4   0   18.50   24.20
  17  -4   0   51.59   24.60
 -17  -4   0    1.80    9.50
 -17  -4   0    0.20   19.60
 -17   4   0   10.80   16.80
 -17   4   0   15.50    9.10
 -17  -4  -1   51.89   11.60
  17  -4   1    8.50   19.10
 -17  -4  -1   48.60   13.00
  17   4  -1   22.90   10.20
  17   4  -1   83.19   30.20
 -17   4   1   23.20   21.30
 -17  -4  -1   29.60   24.00
  17  -4  -1   27.40   28.90
 -17   4  -1   28.50   19.60
  17   4   1   32.80   18.40
 -17  -4   1   -7.10   22.30
 -17   4  -1   45.90   12.90
 -17  -4  -2    0.10    7.80
  17   4  -2   -4.80    8.00
  17   4  -2   26.60   24.10
 -17  -4  -2    7.40    9.70
 -17   4   2    3.20   22.10
  17  -4   2  -17.50   15.30
 -17  -4  -2  -17.50   18.60
  17   4   2   -8.80   14.30
 -17   4  -2   -9.80    7.00
 -17   4  -2   18.00   17.80
 -17  -4   2   13.20   25.10
  17  -4  -2    6.70   22.70
   0   5   0    8.20    1.80
   0  -5   0    7.00    1.80
   0   5   0    4.20    4.40
   0  -5   0   11.40    4.90
   0   5  -1 4430.76  121.69
   0   5   1 4385.06  112.29
   0  -5   1 4270.07  112.79
   0   5  -1 4416.86  112.39
   0  -5   1 4325.87  121.99
   0  -5  -1 4417.76  121.59
   0   5  -1 4343.97  113.09
   0   5  -2   -1.20    2.80
   0  -5   2   -0.40    0.90
   0  -5  -2    5.20    4.10
   0  -5   2   -0.20    3.80
   0  -5  -2    1.30    3.30
   0   5   2    0.70    0.80
   0   5  -2    1.20    1.10
   0  -5   2    0.00    0.80
   0   5  -2   -0.60    1.10
   0  -5  -3 3223.38   82.99
   0  -5  -3 3153.18   95.29
   0  -5   3 3157.38   85.89
   0   5  -3 3238.28   83.29
   0   5  -3 3190.68   93.89
   0   5  -3 3177.88   86.49
   0   5   3 3153.48   82.89
   0  -5   3 3087.29   96.79
   0  -5   3 3165.48   81.09
   0   5   3 3116.29   81.69
   0   5  -4   -0.30    4.30
   0  -5   4    1.80    2.00
   0  -5  -4    1.20    6.60
   0  -5   4   -3.20    6.20
   0   5  -4   -0.50    1.50
   0  -5  -4    0.70    1.60
   0   5  -4   -1.20    1.70
   0  -5  -5 1182.68   50.09
   0  -5  -5 1197.78   33.90
   0  -5   5 1147.49   38.60
   0  -5   5 1224.08   50.89
   0   5  -5 1205.78   36.00
   0   5  -5 1174.48   39.80
   0   5  -5 1246.38   45.80
   0  -5   6    3.40    2.50
   0   5  -6    2.90    5.20
   0  -5  -6   -4.30    7.40
   0  -5  -6   -1.70    4.50
   0  -5  -6    2.50    2.00
   0   5  -6   -1.00    2.40
   0  -5   6  -13.20    6.20
   0   5  -6    0.70    2.30
   0   5  -7   96.29   10.30
   0  -5  -7  103.79    7.60
   0  -5  -7   96.69   16.40
   0  -5   7   93.09    8.90
   0   5  -7  100.99    8.70
   0   5  -7   82.89   12.50
   0  -5  -7  104.29   12.90
   0  -5   7   88.59   15.70
   0  -5   8   -2.60    2.60
   0  -5  -8   -5.00    2.20
   0   5  -8   -4.40    3.10
   0  -5   8   -4.30    6.70
   0   5  -8    0.80    3.70
   0  -5  -8    7.90    9.30
   0   5  -8    0.30    5.60
   0  -5  -8    4.20    6.10
   0   5  -9   26.40    7.10
   0  -5  -9   18.20    4.90
   0   5  -9   32.10    7.10
   0   5  -9   22.60    6.30
   0  -5  -9   31.60    8.80
   0  -5   9   22.00    6.50
  -1  -5   0  185.88   13.90
   1   5   0  196.18    7.90
  -1  -5   0  194.78    7.70
   1   5   0  184.68   13.00
  -1   5   0  195.08    7.50
   1  -5   0  178.18   13.00
  -1  -5  -1 2480.25   64.69
   1   5  -1 2495.65   75.39
   1   5  -1 2416.46   65.89
   1  -5   1 2428.66   64.19
  -1  -5  -1 2493.15   73.59
  -1   5   1 2488.85   64.79
   1  -5   1 2436.26   65.09
  -1  -5  -1 2495.85   62.79
   1   5  -1 2454.65   65.39
   1  -5   1 2454.35   73.09
  -1  -5   1 2347.67   75.49
   1   5   1 2440.56   64.79
  -1  -5   1 2452.45   65.69
   1  -5  -1 2400.86   64.79
   1  -5  -1 2458.45   74.59
  -1   5  -1 2376.56   72.49
   1   5   1 2489.45   63.09
  -1   5  -1 2453.05   65.29
  -1   5  -1 2450.45   64.39
  -1  -5   1 2464.05   64.99
  -1  -5  -2 1179.58   41.30
   1   5  -2 1196.68   44.40
  -1   5   2 1226.08   43.60
  -1   5   2 1200.58   33.70
   1  -5   2 1138.19   34.90
  -1   5   2 1173.08   34.90
  -1   5   2 1191.38   31.90
   1   5  -2 1193.88   36.10
  -1  -5  -2 1237.08   33.60
   1   5  -2 1204.58   34.70
  -1  -5   2 1198.18   35.70
   1  -5  -2 1238.28   45.20
  -1  -5   2 1261.87   47.00
   1  -5  -2 1201.78   34.10
   1   5   2 1193.08   33.30
  -1   5  -2 1220.08   33.30
  -1  -5   2 1156.78   33.70
  -1   5  -2 1205.98   35.50
   1  -5   3  195.08   10.00
  -1   5   3  191.28    9.90
  -1  -5  -3  175.18   14.20
   1   5  -3  190.98   10.80
   1   5  -3  189.08    9.60
  -1  -5  -3  202.68    8.20
  -1  -5  -3  173.48   13.50
   1   5  -3  221.58   18.00
   1  -5   3  174.88   15.20
  -1   5   3  174.88    7.80
  -1   5   3  196.98   16.00
  -1   5  -3  178.58   13.80
   1  -5  -3  191.88    8.90
   1   5   3  185.28    6.60
  -1   5  -3  186.88    7.80
   1   5   3  188.28    7.10
  -1  -5   3  188.58   10.40
  -1  -5   3  163.18   17.90
  -1   5  -3  177.48   10.10
  -1   5   4  364.66   11.90
   1   5  -4  347.37   16.60
  -1  -5  -4  392.86   20.20
  -1   5   4  365.66   13.10
   1  -5   4  350.56   21.90
   1   5  -4  361.86   14.80
  -1  -5  -4  377.06   21.90
  -1   5   4  364.66   11.70
  -1   5   4  379.96   22.90
  -1  -5  -4  352.06   13.90
   1  -5   4  394.26   16.20
   1   5  -4  364.16   23.10
  -1   5  -4  383.56   19.90
   1  -5  -4  370.46   12.60
  -1   5  -4  354.96   12.70
  -1  -5   4  333.17   25.50
  -1  -5   4  365.36   11.40
  -1  -5   4  370.96   16.40
  -1   5  -4  352.96   16.10
   1  -5  -4  357.36   25.20
  -1   5   5  151.98   15.20
   1   5  -5  144.69    9.20
  -1  -5  -5  148.39   12.70
   1   5  -5  162.88   15.80
  -1  -5  -5  153.98   15.30
   1   5  -5  144.09   10.70
   1  -5   5  143.29   15.40
  -1  -5  -5  140.39    7.10
   1  -5   5  136.49    9.50
  -1   5   5  140.39    6.50
  -1  -5  -5  141.69    6.60
   1  -5  -5  127.89    9.40
  -1  -5   5  136.99   19.70
  -1   5  -5  141.59   10.20
  -1   5  -5  142.19    7.60
   1  -5  -5  156.78    7.70
  -1   5  -5  146.09   12.10
  -1  -5   5  138.39    9.90
   1  -5  -5  119.69   17.80
   1  -5   6   87.19   12.60
  -1   5   6   91.99    5.60
  -1   5   6  107.19   15.50
   1   5  -6  109.69   13.40
  -1  -5  -6   75.69   13.90
   1   5  -6   86.19    8.20
   1  -5   6   82.89    8.20
   1   5  -6   80.49    9.00
  -1  -5  -6   97.69   11.20
  -1  -5  -6   87.99    5.90
  -1  -5  -6   96.69    6.20
   1  -5  -6   93.39    6.90
  -1  -5   6   85.69    8.40
  -1   5  -6   91.69    6.50
  -1  -5   6  102.59   16.40
   1  -5  -6   86.89   17.00
   1  -5  -6   89.09    8.60
  -1   5  -6   88.49    8.90
  -1   5  -6   92.59   10.30
  -1  -5  -7    6.00    5.20
   1   5  -7    7.00    4.10
   1   5  -7    0.70    3.20
  -1   5   7    6.40    2.20
   1   5  -7   45.20   17.80
   1  -5   7    3.90    3.00
   1  -5   7    8.20    6.80
  -1  -5  -7    1.00    7.40
  -1  -5   7    3.80    3.60
   1  -5  -7    5.60    3.90
  -1   5  -7    0.20    2.70
  -1   5  -7    5.40    3.70
   1  -5  -7    1.40    2.60
  -1   5  -7   -0.30    4.40
  -1  -5   7   21.60   13.20
   1  -5  -7   -8.80   16.20
   1  -5   8  153.38   11.90
   1   5  -8  167.98   13.20
  -1  -5  -8  155.98   11.80
   1   5  -8  164.58   14.20
   1  -5   8  141.39   11.90
   1   5  -8  155.38   17.30
  -1  -5  -8  153.48    9.70
  -1  -5  -8  168.48   14.90
  -1  -5   8  135.59   19.00
   1  -5  -8  156.88   10.50
  -1   5  -8  164.08   14.00
  -1   5  -8  185.08   11.80
   1  -5  -8  166.78   17.70
   1  -5  -8  163.98   22.50
  -1  -5   8  171.48   13.20
   1   5  -9   79.39   12.10
   1   5  -9   97.69   10.70
  -1  -5  -9   55.69    7.10
   1   5  -9   99.69   12.40
   1  -5  -9   62.79    8.00
   1  -5  -9   49.70   11.60
   1  -5  -9   79.39   14.80
  -1  -5   9   79.49   14.40
  -1   5  -9   91.39   10.00
   2  -5   0 5246.58  145.19
  -2  -5   0 5300.07  147.09
  -2   5   0 5446.85  145.09
   2   5   0 5269.87  146.09
  -2  -5   0 5360.96  134.79
  -2  -5   0 4986.50  134.99
   2   5   0 5142.09  134.89
  -2   5   1 1214.78   44.30
   2   5  -1 1113.19   44.50
  -2  -5  -1 1254.27   43.40
  -2  -5  -1 1271.67   36.60
   2  -5   1 1242.48   42.10
   2   5  -1 1205.08   35.60
   2   5  -1 1217.98   35.90
  -2  -5  -1 1236.08   33.30
  -2   5   1 1218.58   34.50
  -2   5  -1 1168.08   34.50
   2   5   1 1181.88   34.50
  -2   5  -1 1228.48   33.90
  -2  -5   1 1202.08   35.00
  -2  -5   1 1213.38   35.50
  -2  -5   1 1173.88   46.20
   2   5   1 1246.18   33.50
   2  -5  -1 1185.38   44.90
  -2   5   2  434.96   14.90
  -2   5   2  434.96   16.50
   2  -5   2  427.56   20.50
  -2  -5  -2  453.45   14.70
  -2   5   2  416.76   14.20
   2   5  -2  412.46   24.50
   2   5  -2  442.36   17.10
  -2   5   2  438.96   24.00
  -2  -5  -2  470.45   13.00
   2   5  -2  421.96   16.20
  -2  -5  -2  421.76   20.80
  -2  -5   2  413.36   15.10
   2   5   2  411.46   14.00
  -2  -5   2  427.76   16.60
  -2   5  -2  434.36   14.00
   2   5   2  444.26   20.80
  -2   5  -2  441.36   16.00
   2  -5  -2  442.36   25.50
  -2  -5   2  367.16   25.00
   2   5  -3  443.56   27.40
  -2  -5  -3  428.56   14.40
  -2   5   3  413.76   25.40
  -2  -5  -3  434.16   21.20
   2   5  -3  412.86   18.00
  -2   5   3  410.56   14.10
   2   5  -3  419.86   17.00
  -2   5   3  410.16   17.10
   2  -5   3  432.76   16.70
  -2  -5  -3  411.26   21.00
   2  -5   3  458.65   22.10
  -2   5   3  421.96   14.90
  -2  -5   3  425.66   15.20
  -2   5  -3  427.06   17.00
  -2   5  -3  438.26   13.90
  -2  -5   3  479.85   31.40
  -2   5  -3  482.15   21.40
   2  -5  -3  416.86   29.10
  -2  -5   3  419.86   17.50
   2  -5   4 1801.32   58.19
  -2   5   4 1719.63   47.40
  -2  -5  -4 1727.83   56.39
  -2   5   4 1714.53   47.60
  -2   5   4 1761.02   63.99
   2   5  -4 1716.03   53.39
  -2  -5  -4 1756.92   47.30
  -2   5   4 1717.33   49.90
  -2  -5  -4 1799.12   56.09
   2   5  -4 1743.53   51.49
   2   5  -4 1762.22   65.69
   2  -5   4 1770.52   51.39
  -2   5  -4 1741.23   46.80
  -2   5  -4 1808.62   54.89
   2  -5  -4 1731.93   51.59
  -2  -5   4 1754.02   52.59
  -2  -5   4 1724.13   47.40
   2  -5  -4 1707.23   68.19
  -2  -5   4 1729.53   69.89
  -2   5  -4 1707.23   52.09
  -2  -5  -5  438.06   20.70
   2  -5   5  429.56   22.90
  -2  -5  -5  441.46   14.20
  -2   5   5  437.16   14.90
   2   5  -5  424.96   18.60
   2   5  -5  431.86   28.60
  -2   5   5  423.66   14.30
   2   5  -5  414.76   20.00
   2  -5   5  424.96   18.30
  -2  -5  -5  400.06   22.30
  -2   5   5  420.86   13.30
  -2   5   5  431.26   27.60
   2  -5  -5  404.76   31.00
   2  -5  -5  442.36   16.10
  -2  -5   5  450.55   32.60
  -2  -5   5  406.06   12.70
  -2   5  -5  388.66   19.10
   2  -5  -5  440.36   18.90
  -2  -5   5  419.96   19.20
  -2   5  -5  412.06   14.20
  -2   5  -5  401.56   18.70
   2  -5   6   73.99   10.90
   2   5  -6   46.10    7.00
  -2  -5  -6   62.99    5.10
  -2  -5  -6   88.99    9.30
   2   5  -6   58.79    8.80
   2   5  -6   43.50   12.50
  -2  -5  -6   52.89   10.40
  -2   5   6   63.79   12.70
  -2   5   6   66.19    5.20
   2  -5   6   62.59    7.10
  -2  -5  -6   65.49    4.60
  -2   5  -6   59.89    4.90
  -2   5  -6   53.39    7.00
  -2  -5   6   49.40   14.50
  -2  -5   6   74.59    8.20
   2  -5  -6   75.19    7.00
   2  -5  -6   51.39    7.50
   2  -5  -6   44.00   14.30
   2  -5   7   29.50    5.30
   2   5  -7   30.90    6.60
   2  -5   7   40.10    5.00
  -2  -5  -7   41.70    5.70
  -2   5   7   35.80    4.40
   2   5  -7   25.50    6.20
  -2  -5  -7   42.60    6.30
  -2   5   7   27.50   11.90
   2   5  -7   39.80   10.90
  -2  -5  -7   42.20    7.60
   2  -5  -7   31.50    5.20
  -2  -5   7   45.30   18.50
   2  -5  -7   37.40    6.50
  -2   5  -7   31.70    4.50
  -2  -5   7   47.00    7.70
  -2   5  -7   31.40    6.30
   2   5  -8   67.39   10.00
  -2   5   8   77.69   13.60
   2   5  -8   73.09   10.50
  -2   5   8   82.69    6.40
  -2  -5  -8   70.69    6.80
   2   5  -8   65.19   13.80
   2  -5  -8   92.09   10.60
  -2  -5   8   62.49    9.10
   2  -5  -8  136.19   22.70
  -2   5  -8   86.69   10.50
  -2   5  -8   64.89    7.00
  -2  -5   8   41.40   15.00
   2  -5  -8   80.29    8.10
   2   5  -9   34.00    8.10
   2   5  -9   18.90   10.20
  -2  -5  -9   22.80    4.30
   2   5  -9   43.50    9.20
  -2   5  -9   36.70    8.40
   2  -5  -9   17.30    5.30
  -2  -5   9   14.00   12.40
   2  -5  -9   54.49   16.00
  -2   5  -9   30.00    6.00
  -3  -5   0 3696.63  112.89
   3   5   0 3741.63   99.89
  -3  -5   0 3937.91   99.79
   3   5   0 3766.32   99.49
  -3   5   0 3851.61  110.19
  -3  -5   0 3845.62   99.29
   3  -5   0 3611.44  110.79
   3   5   0 3672.63  111.49
   3   5  -1  665.03   32.70
  -3  -5  -1  697.43   20.80
  -3  -5  -1  648.84   21.20
   3   5  -1  695.63   25.20
  -3  -5  -1  689.93   30.70
  -3   5   1  607.94   30.30
   3   5  -1  630.14   22.40
  -3  -5   1  655.93   22.00
   3   5   1  663.73   21.50
  -3  -5   1  671.33   22.40
   3  -5  -1  609.34   31.80
  -3   5  -1  636.74   27.60
   3   5   1  653.23   20.70
  -3  -5   1  608.44   32.50
   3   5  -2 2512.75   71.99
  -3  -5  -2 2709.93   68.59
  -3  -5  -2 2744.33   70.59
  -3   5   2 2572.84   72.19
   3  -5   2 2535.55   77.09
  -3   5   2 2578.34   70.09
  -3   5   2 2520.15   86.39
   3  -5   2 2679.83   78.39
  -3  -5  -2 2417.36   78.69
   3   5  -2 2636.94   89.49
   3   5  -2 2630.24   72.99
  -3   5  -2 2588.24   70.69
  -3  -5   2 2660.73  100.09
   3  -5  -2 2461.95   86.99
  -3  -5   2 2630.54   70.99
   3   5   2 2536.45   68.39
   3   5   2 2654.53   78.59
   3   5  -3  190.28   11.80
  -3  -5  -3  194.08    8.60
   3   5  -3  185.58   11.20
   3  -5   3  184.48   13.40
   3   5  -3  205.28   21.10
  -3   5   3  169.78   11.40
  -3   5   3  210.48   20.10
   3  -5   3  205.58   13.90
  -3  -5  -3  209.78   15.80
  -3   5   3  182.68    9.30
  -3  -5   3  191.78   11.30
  -3  -5   3  187.48    9.80
   3   5   3  189.68   13.80
  -3   5  -3  193.28   10.40
  -3  -5   3  195.78   22.60
  -3   5   4  143.99    7.80
   3   5  -4  156.78   10.90
   3   5  -4  141.69   19.60
   3   5  -4  145.69   10.20
  -3  -5  -4  149.88    6.30
  -3  -5  -4  132.29   11.90
  -3   5   4  147.89   17.60
  -3  -5  -4  148.89   11.60
  -3   5   4  156.28    8.00
  -3  -5  -4  146.09    6.90
   3  -5   4  157.18   12.40
  -3   5   4  139.19    9.60
  -3  -5   4  147.49   10.20
  -3  -5   4  127.69   21.10
   3  -5  -4  162.48   22.80
  -3   5  -4  145.99    6.50
  -3   5  -4  146.09    9.50
   3  -5  -4  123.09   10.00
  -3  -5   4  141.29    7.90
  -3   5   5   78.79    5.20
   3  -5   5   79.29    9.50
  -3  -5  -5   86.49    5.10
  -3  -5  -5   71.29    8.70
  -3  -5  -5   85.09    4.90
  -3   5   5   84.19    5.90
   3   5  -5   78.79    8.20
   3  -5   5   96.59    8.60
  -3   5   5   69.29    6.20
  -3  -5  -5  100.69   10.80
  -3   5   5   74.99   14.80
   3   5  -5   91.69    9.10
   3   5  -5   80.89   15.30
  -3   5  -5   81.29    7.70
  -3  -5   5   78.89   18.40
   3  -5  -5   84.69   15.90
   3  -5  -5   88.49    8.80
  -3   5  -5   81.19    4.60
   3  -5  -5   93.19    7.30
  -3  -5   5   80.99    5.40
  -3  -5   5   83.59    8.20
  -3  -5  -6  281.57   10.90
  -3  -5  -6  281.37   11.40
   3   5  -6  254.07   25.00
   3   5  -6  275.47   16.30
   3  -5   6  255.47   13.20
  -3  -5  -6  243.98   15.90
  -3   5   6  265.37    9.50
   3   5  -6  257.57   16.70
  -3   5   6  292.77   25.20
  -3   5   6  258.97    9.00
  -3  -5  -6  285.97   14.70
   3  -5   6  274.27   12.10
  -3   5   6  283.87   12.30
  -3   5  -6  279.37   15.70
   3  -5  -6  286.97   13.90
   3  -5  -6  285.37   16.70
  -3  -5   6  284.47   18.10
  -3  -5   6  265.47   29.30
   3  -5  -6  236.58   28.70
  -3   5   7   35.10   10.90
   3   5  -7   31.40    7.10
  -3  -5  -7   22.30    3.30
  -3  -5  -7   28.30    4.40
  -3   5   7   34.60    4.70
   3   5  -7   26.90    8.10
  -3   5  -7   26.10    3.60
  -3  -5   7   22.70    5.40
  -3  -5   7   35.00   15.20
   3  -5  -7   20.60    5.90
  -3   5  -7   27.20    6.10
   3  -5  -7   35.80    6.10
   3   5  -8  159.38   15.00
   3   5  -8  159.58   23.00
   3   5  -8  148.79   14.20
  -3   5   8  171.18   10.00
  -3  -5  -8  158.48    9.70
  -3   5   8  179.28   20.90
  -3  -5   8  159.78   25.20
   3  -5  -8  175.38   11.80
  -3   5  -8  170.78   14.20
  -3  -5   8  160.68   13.10
   3  -5  -8  157.28   18.80
   3  -5  -8  178.98   32.20
  -3   5  -8  195.78   10.30
   3   5  -9    1.80    6.20
  -3   5   9    2.30    3.00
   3   5  -9   11.00   10.90
  -3   5   9  -14.10    8.10
   3   5  -9    7.90    5.40
  -3  -5  -9    0.40    3.00
   3  -5  -9   18.80   15.10
   3  -5  -9    5.40    4.20
  -3   5  -9    6.10    4.20
  -3  -5   9    2.90    4.50
  -3  -5   9  -24.40    9.80
  -3   5  -9    6.80    3.70
  -4   5   0 1410.56   53.39
  -4  -5   0 1396.66   56.59
   4   5   0 1484.45   43.70
  -4  -5   0 1526.05   43.40
   4  -5   0 1441.06   55.59
  -4  -5   0 1506.95   43.00
   4   5   0 1436.56   46.50
   4   5   0 1402.56   54.89
  -4  -5  -1  241.58   19.70
   4   5  -1  230.08   20.60
  -4  -5  -1  273.97   12.20
  -4  -5  -1  270.37   11.80
   4   5  -1  275.27   13.40
  -4   5   1  288.47   22.00
  -4   5   1  297.37   13.40
   4   5  -1  262.07   12.90
  -4  -5   1  284.47   13.00
  -4  -5   1  265.97   12.70
   4   5   1  268.77   12.00
  -4  -5   1  275.37   23.80
   4  -5  -1  259.97   21.20
  -4  -5  -2  432.66   16.20
  -4  -5  -2  479.45   18.30
   4  -5   2  441.96   24.50
   4   5  -2  454.15   19.00
   4   5  -2  418.56   18.60
  -4  -5  -2  429.36   25.30
  -4   5   2  427.66   18.90
  -4   5   2  409.56   16.90
  -4  -5   2  440.26   17.70
   4   5   2  460.15   24.30
   4   5   2  420.06   15.10
  -4  -5   2  430.76   51.99
  -4  -5   2  407.06   17.90
  -4  -5  -3 1914.11   55.89
   4  -5   3 1934.11   63.09
  -4   5   3 1849.61   58.19
   4   5  -3 1953.30   59.29
   4   5  -3 1952.50   76.19
   4  -5   3 2048.79   61.79
  -4   5   3 2008.00   75.39
   4   5  -3 2037.10   59.39
  -4  -5  -3 2048.70   65.39
  -4   5   3 1951.40   55.79
  -4  -5   3 1976.40   58.49
  -4  -5   3 1893.01   56.19
   4  -5  -3 1923.91   77.39
  -4   5  -3 1996.60   56.59
  -4  -5   3 1945.61   79.79
   4   5   3 1918.21   61.99
  -4   5   4  204.18   10.40
   4  -5   4  193.58   12.90
  -4  -5  -4  199.48    8.90
  -4   5   4  198.88   10.10
  -4  -5  -4  206.28    8.30
  -4   5   4  212.88   12.70
   4   5  -4  179.48   21.60
   4   5  -4  197.58   13.00
   4   5  -4  184.78   12.70
  -4  -5  -4  201.78   15.20
   4  -5   4  206.98   14.40
  -4   5   4  212.08   21.60
  -4  -5   4  189.78   23.50
  -4  -5   4  204.68   12.40
   4  -5  -4  205.38   13.00
   4  -5  -4  204.68   24.00
  -4  -5   4  181.08   10.20
  -4   5  -4  192.78   11.30
   4   5  -5  128.29   11.10
  -4   5   5  117.49    7.70
  -4  -5  -5  123.29   10.80
  -4  -5  -5  118.69    6.40
  -4   5   5  121.99    7.40
  -4   5   5  122.09    9.30
  -4  -5  -5  113.79    6.30
   4  -5   5  116.79    9.70
  -4   5   5  105.69   17.70
   4   5  -5  111.99   10.60
   4   5  -5  109.09   18.90
   4  -5   5  113.89    9.70
  -4  -5  -5  117.79   10.50
  -4  -5   5  112.59    7.30
  -4  -5   5  131.89   23.30
   4  -5  -5   85.99   19.80
  -4   5  -5  138.29    9.80
   4  -5  -5  104.89   10.10
  -4  -5   5  105.39    9.60
  -4   5  -5  129.59    5.90
  -4   5   6  228.48    9.90
  -4  -5  -6  234.28   12.90
  -4   5   6  226.48   24.80
  -4   5   6  231.18   11.80
   4   5  -6  231.88   15.90
   4   5  -6  236.48   16.10
  -4  -5  -6  238.48   10.50
  -4   5   6  205.08   10.90
   4   5  -6  223.58   26.80
  -4   5  -6  219.48    8.80
  -4   5  -6  237.98   14.50
   4  -5  -6  188.88   28.10
   4  -5  -6  226.18   15.80
  -4  -5   6  231.78   14.40
  -4  -5   6  199.58   29.90
  -4  -5   6  230.48    9.80
  -4  -5  -7  129.49    7.00
   4   5  -7  132.99   13.00
   4   5  -7  159.98   13.90
  -4  -5  -7  153.38    8.80
  -4   5   7  125.59   19.70
  -4   5   7  162.18    9.70
  -4  -5   7  142.79   26.60
   4  -5  -7  150.68   10.90
  -4   5  -7  156.78    7.40
   4  -5  -7  128.19   12.70
  -4  -5   7  150.08   12.10
   4   5  -8   64.79   11.00
  -4   5   8   71.69   16.10
  -4  -5  -8   45.60    5.70
   4   5  -8   72.89   11.20
  -4  -5  -8   38.20    4.40
  -4   5   8   56.09    6.60
  -4   5  -8   47.50    8.40
  -4  -5   8   38.40    7.20
   4  -5  -8   56.79    9.90
  -4  -5   8   59.79   18.80
  -4   5  -8   44.70    4.90
   4  -5  -8   53.69    8.20
   4   5  -9  159.18   15.90
  -4   5   9  140.49   22.60
   4   5  -9  159.08   16.60
  -4  -5  -9  140.99   10.10
  -4   5   9  151.88   10.40
   4   5  -9  188.78   24.60
   4  -5  -9  131.19   15.30
  -4   5  -9  146.19    9.80
  -4  -5   9  146.59   13.40
  -4   5  -9  156.28   14.00
  -4  -5   9  142.29   27.50
   4  -5  -9  186.18   30.00
   5  -5   0    7.70    9.20
   5   5   0    4.60    2.90
   5   5   0    3.90    6.50
  -5   5   0    4.90    7.20
  -5  -5   0    6.80    2.90
  -5  -5   0    1.30    2.40
   5   5   0    4.30    2.20
  -5  -5   0    1.70    7.10
  -5  -5  -1  401.26   16.50
   5   5  -1  402.56   18.30
  -5  -5  -1  422.66   28.00
  -5   5   1  383.96   28.40
  -5   5   1  408.66   18.00
   5   5  -1  400.06   17.90
   5   5  -1  372.76   28.90
  -5  -5  -1  380.16   16.40
  -5  -5   1  373.56   17.10
  -5  -5   1  394.36   17.30
  -5  -5   1  408.66   30.50
  -5   5  -1  363.86   23.60
   5   5   1  405.26   16.70
   5  -5  -1  377.66   30.40
  -5   5   2  673.83   25.00
   5   5  -2  676.53   26.70
  -5  -5  -2  739.33   36.70
  -5   5   2  722.23   27.20
   5  -5   2  706.13   35.10
  -5  -5  -2  678.33   23.70
  -5   5   2  731.73   42.10
   5   5  -2  684.83   42.50
  -5  -5  -2  653.73   23.60
   5   5   2  694.53   33.30
  -5   5  -2  763.52   32.30
   5  -5  -2  663.03   50.09
  -5  -5   2  698.73   26.10
  -5  -5   2  593.44   41.70
  -5  -5   2  683.53   25.60
   5   5   2  700.73   22.40
  -5   5   3   11.50    4.80
   5   5  -3   12.40   10.20
   5   5  -3   13.00    4.70
   5  -5   3   11.60    7.10
  -5  -5  -3    8.50    2.90
  -5   5   3   24.00   10.50
   5   5  -3   10.00    3.90
  -5  -5  -3    3.20    6.00
  -5   5   3   12.40    3.60
   5  -5   3   17.80    5.90
  -5   5  -3   13.50    3.30
   5   5   3   11.40    5.40
  -5  -5   3    6.70    2.70
   5  -5  -3   10.50    4.70
  -5  -5   3   15.70    4.00
  -5  -5   3    3.50    9.70
   5  -5  -3   19.50   11.50
  -5   5   4  140.19    9.10
  -5   5   4  126.39   10.70
   5  -5   4  132.49   13.20
   5  -5   4  129.19   10.60
  -5  -5  -4  144.89   14.00
   5   5  -4  123.69   21.10
  -5   5   4  145.69   21.40
   5   5  -4  152.68   11.80
   5   5  -4  141.09   11.70
   5   5   4  120.29   11.00
  -5  -5   4  127.49   10.50
   5  -5  -4  147.49   23.60
  -5   5  -4  128.99    9.40
  -5  -5   4  114.89   22.20
  -5  -5   4  144.79    9.80
   5  -5  -4  152.08   11.90
  -5   5   5   98.89    9.40
  -5   5   5   79.79   17.40
  -5  -5  -5   89.09    5.80
   5   5  -5   90.39   10.20
   5  -5   5   93.39    8.70
  -5  -5  -5   89.79   10.90
   5  -5   5   71.09    9.40
   5   5  -5   65.49   16.60
  -5   5   5   74.39    7.10
  -5  -5  -5   89.19    6.50
   5   5  -5   74.59    9.40
  -5  -5  -5   85.29    8.70
  -5   5   5   92.19    6.90
   5  -5  -5   74.49   20.40
  -5  -5   5   91.79    7.50
  -5  -5   5  105.89   24.40
  -5   5  -5   88.49    7.90
   5  -5  -5   95.79   10.20
  -5  -5   5   73.59    8.40
  -5   5   6  922.61   32.20
  -5   5   6  935.81   32.70
   5   5  -6 1075.89   57.89
   5   5  -6  985.60   38.80
  -5   5   6  992.70   54.69
   5   5  -6  933.61   38.10
  -5   5   6  891.91   29.70
  -5  -5  -6  976.10   30.00
  -5  -5   6  952.30   59.59
  -5   5  -6  971.40   27.50
   5  -5  -6  918.81   57.89
  -5  -5   6  922.21   35.90
   5  -5  -6  960.20   37.70
  -5   5  -6  957.80   35.20
  -5  -5   6  953.80   30.30
  -5   5   7  292.37   11.10
  -5   5   7  270.77   11.80
  -5   5   7  260.97   26.80
   5   5  -7  320.37   20.50
  -5   5   7  304.67   14.70
  -5  -5  -7  299.07   13.30
   5   5  -7  247.78   22.30
   5  -5  -7  322.17   20.60
  -5  -5   7  245.38   30.10
  -5   5  -7  278.27   10.80
  -5  -5   7  258.97   16.80
  -5  -5   7  284.57   10.60
  -5   5  -7  312.87   17.80
   5   5  -8  327.57   21.90
   5   5  -8  383.76   23.70
  -5   5   8  351.26   33.20
  -5   5   8  336.87   16.40
   5   5  -8  381.76   34.80
  -5  -5  -8  296.77   12.10
  -5  -5  -8  311.67   14.70
  -5   5  -8  333.87   19.70
  -5   5  -8  286.17   11.90
   5  -5  -8  306.97   36.50
   5  -5  -8  364.56   22.20
  -5  -5   8  331.47   36.60
  -5   5   9   40.90    6.40
  -5  -5  -9   41.30    5.90
  -5   5   9   49.99   16.30
   5   5  -9   23.90   15.20
   5   5  -9   54.49   10.90
   5   5  -9   48.90   11.00
  -5   5  -9   41.30    8.10
  -5  -5   9   37.50   17.40
   5  -5  -9   89.59   26.90
  -5   5  -9   41.30    5.30
   5  -5  -9   52.19   11.20
  -5  -5   9   47.70    9.40
  -6  -5   0   -0.20    2.90
   6   5   0    9.20    3.30
  -6   5   0    6.90    4.10
   6   5   0    6.60    4.70
   6  -5   0   -0.70   10.20
   6   5   0    1.30    8.60
  -6  -5   0    5.40    3.20
  -6  -5   0    7.90   10.30
  -6   5   0    2.60    9.40
  -6  -5  -1  966.10   48.20
  -6   5   1 1034.30   50.59
   6   5  -1  952.70   34.30
  -6   5   1  999.30   34.70
   6   5  -1 1025.30   35.40
  -6  -5  -1 1016.00   33.40
  -6  -5  -1 1030.50   33.50
   6   5  -1  927.91   49.40
   6  -5  -1  869.31   50.39
  -6  -5   1 1038.60   34.60
  -6   5  -1  949.40   43.60
  -6  -5   1 1003.60   34.30
  -6  -5   1  995.70   53.89
   6   5   1  936.51   32.40
  -6  -5  -2  198.28   11.30
  -6   5   2  178.38   11.80
  -6  -5  -2  196.08   20.70
   6   5  -2  183.68   13.10
   6   5  -2  200.98   24.90
   6   5  -2  182.58   12.50
  -6   5   2  198.58   24.30
  -6   5   2  201.28   13.90
   6  -5   2  178.48   20.30
  -6  -5  -2  201.48   11.30
  -6   5  -2  207.08   17.30
  -6  -5   2  205.98   24.70
   6   5   2  183.08   17.50
   6   5   2  188.88    9.80
  -6  -5   2  192.88   12.30
   6  -5  -2  168.38   25.10
  -6  -5   2  171.48   11.80
  -6  -5  -3  367.36   25.30
  -6   5   3  361.86   31.80
   6   5  -3  350.66   31.60
   6  -5   3  309.27   23.50
  -6   5   3  346.97   17.10
  -6   5   3  359.56   19.20
   6   5  -3  358.36   19.00
   6   5  -3  386.56   19.60
  -6  -5  -3  384.96   15.70
  -6  -5   3  375.26   18.00
  -6  -5   3  379.06   18.60
  -6  -5   3  389.66   36.10
   6   5   3  354.76   21.90
  -6   5  -3  407.86   21.80
   6  -5  -3  355.26   18.30
   6   5  -4   25.70    5.70
  -6   5   4   18.50    4.10
  -6  -5  -4   18.10    3.40
  -6  -5  -4   26.80    8.00
   6  -5   4   20.00    5.10
  -6   5   4   19.80   12.60
   6   5  -4   17.20    5.60
  -6   5   4   15.50    5.40
   6  -5   4   26.80    8.50
   6   5  -4   16.40   12.40
  -6   5  -4   16.70    4.10
  -6  -5   4   31.20   13.60
  -6  -5   4   21.20    4.70
   6  -5  -4   15.50   13.50
   6  -5  -4    7.10    5.00
   6   5   4   30.60    6.50
  -6  -5   4   14.00    3.60
  -6   5   5  169.48   26.40
  -6  -5  -5  187.98    9.60
   6  -5   5  167.38   14.20
   6   5  -5  173.68   14.40
   6  -5   5  194.38   12.20
  -6  -5  -5  182.88    9.20
  -6   5   5  179.28   12.80
   6   5  -5  218.88   31.50
  -6  -5  -5  173.38   12.00
  -6  -5  -5  183.38   15.20
  -6   5   5  174.38   11.30
   6   5  -5  204.18   15.00
  -6   5   5  161.68   10.50
   6  -5  -5  170.68   13.80
  -6  -5   5  171.48   14.70
   6  -5  -5  184.08   29.50
  -6   5  -5  200.18   12.50
  -6  -5   5  177.38   29.70
  -6  -5   5  198.78   11.90
  -6  -5  -6   88.49    6.50
  -6   5   6   87.69    9.20
  -6   5   6   86.39    8.30
  -6  -5  -6   82.09    6.10
   6   5  -6  109.09   23.40
   6   5  -6   91.59   13.00
  -6   5   6  105.09   22.20
   6   5  -6   70.89   11.10
  -6   5   6   95.89    7.70
   6  -5  -6   81.79   11.90
  -6   5  -6   67.29    8.40
   6  -5  -6   48.80   18.10
  -6  -5   6  101.49   21.80
  -6  -5   6   73.49   10.50
  -6  -5   6   90.69    7.80
  -6   5   7   11.40    4.10
  -6   5   7   22.00    5.10
  -6  -5  -7   20.50    4.20
   6   5  -7   26.30    7.60
  -6  -5  -7   23.20    3.20
   6   5  -7   12.20    4.80
  -6   5   7   25.10   15.70
  -6   5   7   20.90    3.70
  -6   5  -7   21.30    5.20
  -6  -5   7   17.90    4.80
   6  -5  -7    9.70    6.10
  -6   5  -7   21.60    2.80
  -6  -5   7   20.40    4.00
  -6  -5   7    4.90   14.30
   6   5  -8   21.30   14.70
  -6   5   8   35.50   13.40
  -6  -5  -8   24.40    4.90
   6   5  -8   36.80    9.40
  -6  -5  -8   27.20    3.80
   6   5  -8   25.60    7.60
  -6   5   8   28.60    5.50
  -6  -5   8   49.80   19.00
  -6   5  -8   27.80    6.40
   6  -5  -8   37.00   18.70
   6  -5  -8   27.10    9.00
  -6   5  -8   31.20    3.60
  -7   5   0 1342.97   43.50
   7   5   0 1328.27   60.89
   7   5   0 1346.67   44.00
  -7  -5   0 1313.57   43.80
  -7  -5   0 1335.27   43.80
   7  -5   0 1258.97   61.79
  -7   5   0 1335.37   59.49
  -7  -5   0 1397.56   64.79
  -7   5   1  138.69   11.70
  -7   5   1  121.69   20.20
  -7  -5  -1  102.79    9.30
   7   5  -1  138.79   11.40
   7   5  -1  122.49   10.90
   7   5  -1  106.29   19.40
  -7  -5  -1  128.89   10.10
  -7  -5  -1  127.69   20.70
  -7  -5   1   92.79   21.90
  -7   5  -1  143.69   17.30
   7  -5  -1  128.89   23.10
  -7  -5   1  123.59   10.00
   7   5   1  117.29    9.70
  -7  -5   1  125.29   10.50
  -7   5   2  815.62   48.60
  -7   5   2  791.32   32.40
   7   5  -2  811.12   49.99
   7   5  -2  833.52   33.10
   7  -5   2  807.32   43.90
  -7  -5  -2  862.31   30.40
  -7  -5  -2  849.81   30.10
  -7  -5  -2  871.91   45.80
   7   5  -2  824.82   32.60
  -7   5   2  840.62   31.40
   7   5   2  880.51   27.70
  -7  -5   2  860.71   32.30
  -7  -5   2  958.60   55.49
  -7   5  -2  888.51   40.60
  -7  -5   2  810.02   31.70
   7   5   2  906.01   43.20
   7  -5  -2  842.82   51.89
  -7   5   3  262.57   15.20
   7   5  -3  266.47   29.80
  -7  -5  -3  258.17   23.10
  -7   5   3  248.28   16.40
  -7  -5  -3  276.27   13.80
  -7   5   3  285.87   29.00
  -7  -5  -3  269.37   14.30
   7   5  -3  259.17   17.00
   7  -5   3  253.27   23.00
  -7   5  -3  307.07   20.40
  -7  -5   3  283.57   15.80
   7  -5  -3  248.28   30.30
  -7  -5   3  267.17   30.90
  -7  -5   3  262.07   15.90
   7   5   3  262.47   20.00
   7  -5  -3  252.27   15.90
   7   5  -4  423.66   37.50
  -7  -5  -4  414.86   17.10
   7  -5   4  360.66   25.60
  -7   5   4  410.16   19.60
   7   5  -4  394.26   21.70
   7   5  -4  375.56   21.60
   7  -5   4  393.56   21.60
  -7   5   4  396.66   21.60
  -7   5   4  431.16   37.50
  -7  -5  -4  432.46   27.70
   7   5   4  392.26   22.90
   7  -5  -4  413.46   21.70
   7  -5  -4  383.26   37.90
  -7  -5   4  366.66   20.00
  -7  -5   4  372.96   19.40
  -7   5  -4  406.56   18.50
  -7  -5   4  457.05   42.00
   7  -5   5   53.29    9.60
   7   5  -5   36.40    7.50
  -7   5   5   54.69   17.50
  -7   5   5   56.19    8.90
  -7  -5  -5   45.70   10.30
   7   5  -5   64.89   10.80
  -7  -5  -5   56.09    5.60
   7  -5   5   70.59    8.30
   7   5  -5   52.89   16.60
  -7   5   5   63.59    7.50
   7  -5  -5   60.49    9.80
   7  -5  -5   37.80   17.10
  -7  -5   5   52.49    7.30
  -7  -5   5   65.59   22.10
  -7  -5   5   39.80    6.90
   7   5   5   55.69    8.00
  -7   5  -5   55.49    6.90
   7   5  -6 1422.66   53.49
  -7  -5  -6 1435.16   43.60
  -7   5   6 1450.95   49.50
  -7   5   6 1509.95   76.49
  -7   5   6 1454.35   47.90
   7   5  -6 1464.25   54.59
   7   5  -6 1394.56   75.99
  -7  -5  -6 1419.36   42.80
  -7   5   6 1411.46   45.20
  -7   5  -6 1496.65   49.00
  -7  -5   6 1500.85   46.90
  -7  -5   6 1437.76   51.09
   7  -5  -6 1463.35   81.79
  -7  -5   6 1462.35   82.39
   7  -5  -6 1473.25   53.09
  -7   5   7   43.60   16.80
  -7   5   7   51.39    6.30
  -7  -5  -7   53.09    6.20
  -7   5   7   52.19    7.90
   7   5  -7   48.40   10.00
   7   5  -7   56.89   11.00
   7   5  -7   38.00   16.50
  -7  -5  -7   47.20    5.00
  -7  -5   7   49.30   20.70
   7  -5  -7  106.29   41.00
   7  -5  -7   53.69   10.80
  -7   5  -7   67.99    8.60
  -7  -5   7   65.39    7.20
   7   5  -8   26.90    8.50
   7   5  -8   28.10   16.20
  -7  -5  -8   31.70    5.40
   7   5  -8   39.20   11.10
  -7   5   8   30.40    4.90
  -7  -5  -8   30.60    3.80
  -7   5   8   14.80   15.40
  -7   5   8   38.20    7.10
  -7  -5   8   24.70    3.60
  -7   5  -8   25.70    6.30
  -7  -5   8   43.10   21.20
  -7  -5   8   27.60    6.90
   7  -5  -8   24.00   19.10
  -7   5  -8   26.30    3.30
   7  -5  -8   32.00    9.60
   8   5   0 1014.60   36.30
  -8   5   0 1051.09   53.49
  -8   5   0 1028.50   36.40
   8   5   0 1029.90   54.49
  -8  -5   0  975.10   36.10
  -8  -5   0  964.80   36.00
  -8  -5   0 1004.10   56.39
   8  -5   0  888.11   52.99
  -8   5   1  291.37   17.20
  -8  -5  -1  328.27   17.00
  -8  -5  -1  322.67   30.20
   8   5  -1  284.57   30.10
  -8   5   1  310.87   29.90
   8   5  -1  324.97   18.10
  -8  -5  -1  293.07   16.60
  -8  -5   1  329.07   32.90
  -8   5  -1  372.96   28.40
  -8   5  -1  299.37   16.10
   8   5   1  322.87   16.20
  -8  -5   1  281.67   16.80
   8  -5  -1  309.37   30.80
  -8  -5   1  322.57   17.50
  -8   5   2 1363.26   47.00
   8   5  -2 1443.76   48.70
  -8  -5  -2 1398.46   45.40
  -8   5   2 1424.36   49.00
  -8   5   2 1296.17   67.29
  -8  -5  -2 1308.17   62.49
   8   5  -2 1379.46   69.99
  -8  -5  -2 1436.16   46.10
   8   5  -2 1394.76   48.80
   8  -5   2 1285.57   61.59
  -8  -5   2 1412.96   47.70
   8   5   2 1426.06   43.40
  -8  -5   2 1397.96   72.69
  -8  -5   2 1388.86   47.70
  -8   5  -2 1500.25   59.19
   8  -5  -2 1314.37   70.09
   8   5   2 1405.66   60.69
   8  -5   3  109.49   18.70
  -8   5   3  103.89   11.70
  -8  -5  -3  116.39   10.30
  -8   5   3  124.99   23.20
  -8  -5  -3  124.79    9.70
  -8  -5  -3  111.69   17.90
  -8   5   3  113.69   10.60
   8   5  -3  135.49   12.10
   8   5  -3  128.49   12.70
   8   5  -3   99.19   22.60
   8   5   3   90.59   15.20
  -8  -5   3  100.79    9.60
  -8   5  -3  118.79   14.90
  -8  -5   3  121.69   25.60
   8  -5  -3  123.49   26.50
  -8  -5   3  106.69   10.60
  -8   5   4  138.29   24.90
   8  -5   4  148.99   19.10
  -8  -5  -4  138.89   20.10
  -8   5   4  128.79   11.40
  -8   5   4  140.49   13.80
   8   5  -4  127.09   13.50
   8   5  -4  134.39   13.00
   8   5  -4  164.88   26.20
  -8  -5  -4  155.68   10.60
  -8  -5   4  133.59   12.20
  -8  -5   4  150.28   29.60
  -8  -5   4  129.99   11.80
   8  -5  -4  126.89   25.00
   8  -5  -4  128.59   13.00
   8   5   4  157.58   15.20
   8  -5   5   51.89    8.40
   8   5  -5   60.09   10.20
   8  -5   5   49.10    9.70
  -8  -5  -5   54.99    6.80
  -8  -5  -5   67.89   13.00
  -8   5   5   55.79   18.00
   8   5  -5   44.20    7.60
   8   5  -5   75.69   21.50
  -8   5   5   79.89    9.10
   8  -5  -5   39.50   17.50
  -8  -5   5   47.40   20.30
  -8   5  -5   68.49    8.10
  -8  -5   5   74.99    9.60
   8  -5  -5   42.00    9.00
   8   5   5   60.39    9.50
  -8   5   6  222.78   16.50
  -8   5   6  238.18   15.40
   8   5  -6  226.48   19.00
  -8  -5  -6  194.58   11.20
  -8  -5  -6  233.18   12.10
   8   5  -6  248.78   18.60
  -8   5   6  214.68   13.20
  -8   5  -6  210.48   14.30
   8  -5  -6  204.88   17.20
  -8  -5   6  232.88   16.60
  -8  -5   6  222.08   20.70
   8   5  -7   42.00    8.50
  -8   5   7   36.20    6.20
  -8   5   7   37.90   11.40
  -8  -5  -7   40.80    5.10
  -8   5   7   44.40    8.20
  -8   5   7   30.40   16.90
  -8  -5  -7   46.50    5.80
   8   5  -7   48.60   20.30
   8   5  -7   49.10   10.70
  -8   5  -7   28.90    5.80
   8  -5  -7   22.20    8.50
  -8  -5   7   50.79    7.40
   8  -5  -7   31.70   20.30
  -8  -5   7   38.90   23.60
  -8   5   8   66.89    9.20
   8   5  -8   86.39   15.20
  -8   5   8   79.49    9.40
  -8   5   8   77.09    7.50
   8   5  -8   74.29   21.80
  -8  -5  -8   68.29    5.90
   8   5  -8   67.19   12.10
  -8   5   8   61.39   26.40
  -8  -5  -8   58.19    7.50
  -8  -5   8   62.09   26.10
  -8   5  -8   74.79    9.70
  -8  -5   8   85.69    7.90
   8  -5  -8   77.89   13.10
  -8  -5   8   56.99   13.70
   8  -5  -8   47.00   23.30
  -8   5  -8   68.59    5.10
  -9  -5   0  368.76   35.30
  -9  -5   0  397.36   20.50
  -9  -5   0  419.16   20.90
   9  -5   0  384.26   36.40
   9   5   0  385.26   34.50
  -9   5   0  389.76   33.50
  -9   5   0  400.36   21.00
   9   5   0  404.06   20.60
  -9  -5  -1  306.97   17.50
  -9   5   1  303.07   31.40
  -9  -5  -1  291.07   30.90
   9   5  -1  328.37   18.80
  -9  -5  -1  292.37   17.30
  -9   5   1  295.17   18.20
   9   5  -1  272.07   29.70
   9   5   1  297.57   16.30
  -9  -5   1  297.27   18.00
   9   5   1  325.07   35.20
  -9   5  -1  379.76   31.50
   9  -5  -1  288.57   33.90
  -9  -5   1  262.87   31.40
  -9   5  -1  308.77   17.30
  -9  -5   1  299.07   17.90
   9   5  -2  793.92   34.30
  -9   5   2  904.61   55.59
   9   5  -2  808.02   34.00
  -9  -5  -2  743.23   47.10
   9  -5   2  813.42   49.00
  -9   5   2  845.52   34.90
  -9  -5  -2  807.22   31.80
  -9  -5  -2  810.92   32.00
   9   5  -2  807.72   54.09
  -9   5   2  811.92   33.20
  -9  -5   2  841.72   33.90
  -9  -5   2  808.22   33.40
  -9   5  -2  867.81   44.60
   9   5   2  870.71   28.50
  -9   5  -2  799.72   30.60
   9   5   2  760.42   44.20
  -9  -5   2  851.61   57.69
   9  -5  -2  838.32   56.59
  -9   5   3  353.06   20.10
  -9  -5  -3  395.06   19.70
   9   5  -3  346.27   21.30
   9  -5   3  338.27   30.40
  -9  -5  -3  363.86   18.30
  -9   5   3  380.86   22.90
  -9  -5  -3  340.67   30.70
   9   5  -3  315.97   20.30
   9   5  -3  363.66   38.90
  -9   5   3  390.96   37.90
  -9  -5   3  361.86   39.60
  -9  -5   3  362.26   20.70
   9  -5  -3  364.06   40.40
  -9   5  -3  337.37   25.30
  -9  -5   3  322.47   21.80
   9  -5   4  104.89   18.70
  -9  -5  -4  121.59   10.30
   9   5  -4  123.29   25.90
  -9   5   4   92.59   10.70
  -9   5   4  127.49   27.00
  -9   5   4  115.79   13.30
   9   5  -4  146.59   29.70
   9   5  -4  125.49   13.90
  -9  -5  -4  105.89   18.10
   9  -5  -4  125.29   13.00
  -9   5  -4  107.09   13.30
  -9  -5   4   95.19   10.90
   9   5   4   98.99   14.70
  -9  -5   4   91.29   24.40
   9  -5  -4   83.59   23.50
  -9  -5   4   96.29   10.70
  -9  -5  -5  213.28   12.60
   9  -5   5  178.08   15.10
   9   5  -5  218.38   35.50
   9  -5   5  170.08   19.30
   9   5  -5  223.38   18.00
  -9  -5  -5  226.08   20.60
   9   5  -5  213.78   18.60
  -9   5   5  192.28   16.30
  -9   5   5  209.28   34.90
  -9   5   5  198.28   15.60
  -9  -5   5  134.39   30.40
  -9  -5   5  204.98   14.90
   9   5   5  194.08   16.30
   9  -5  -5  217.08   37.60
  -9   5  -5  201.88   13.40
   9  -5  -5  211.78   17.60
  -9  -5   5  194.98   15.80
   9   5  -6  121.79   14.50
  -9   5   6  116.09   13.40
  -9   5   6  142.99   13.00
  -9   5   6   79.99   24.00
   9   5  -6  117.19   26.50
  -9  -5  -6  145.59    9.90
  -9  -5  -6  139.29   10.70
  -9  -5  -6  126.09    9.10
   9   5  -6  136.99   15.20
   9  -5  -6  138.79   14.80
  -9   5  -6  131.29   11.30
   9  -5  -6   69.59   21.70
  -9  -5   6  102.09   11.50
  -9  -5   6  135.99   32.50
  -9   5   7   52.19    9.00
  -9   5   7   77.29   23.80
  -9   5   7   55.09    9.80
   9   5  -7   12.60   18.50
   9   5  -7   62.39   12.10
  -9  -5  -7   49.30    6.40
  -9  -5  -7   44.90    6.10
   9   5  -7   46.10   10.40
  -9   5   7   43.20    6.70
  -9  -5   7   59.29    8.70
  -9   5  -7   59.19    9.20
   9  -5  -7   42.50   10.20
   9  -5  -7   38.30   21.80
  -9  -5   7   48.90    9.30
  -9  -5   7   51.29   23.40
  -9  -5  -8  196.78   12.50
  -9   5   8  182.58   33.70
  -9  -5  -8  187.08   10.60
  -9   5   8  194.18   15.50
  -9   5   8  215.58   12.90
   9   5  -8  242.68   40.50
   9   5  -8  204.68   19.30
  -9   5   8  216.58   16.80
   9   5  -8  260.47   28.60
  -9   5  -8  222.38   16.10
  -9  -5   8  216.88   16.80
  -9  -5   8  244.88   41.90
   9  -5  -8  192.08   38.90
 -10  -5   0  130.39   12.00
  10   5   0  116.09   11.40
  10  -5   0   94.79   22.90
 -10   5   0  115.69   12.30
  10   5   0  120.69   23.40
 -10   5   0  102.19   20.40
 -10  -5   0  147.79   26.00
 -10  -5   0  108.89   11.40
 -10   5   1   67.59   12.90
 -10   5   1  129.79   24.10
 -10  -5  -1   79.99    9.90
  10  -5   1   88.59   20.00
  10   5  -1   72.39   21.50
 -10  -5  -1   56.29    8.70
  10   5  -1   85.19   11.00
 -10  -5  -1   68.79   20.30
  10   5   1   70.09    9.20
 -10   5  -1   84.49   10.50
 -10  -5   1   63.29   11.30
 -10  -5   1   68.79   22.10
 -10  -5   1   73.69   12.40
  10  -5  -1   85.19   23.00
  10   5   1   73.29   18.10
 -10   5  -1   75.99   17.80
 -10   5   2  131.29   27.20
 -10  -5  -2  124.49   11.70
  10   5  -2  106.69   25.10
 -10  -5  -2  105.39   11.50
 -10  -5  -2  105.89   21.30
 -10   5   2  120.69   11.90
  10   5  -2  101.79   12.10
  10   5  -2  120.59   12.80
 -10   5   2  124.09   13.20
  10  -5   2   96.99   21.30
  10   5   2  104.29   20.10
 -10  -5   2   99.29   11.20
  10   5   2  113.99    9.20
 -10  -5   2   61.49   19.70
  10  -5  -2  104.09   24.60
 -10  -5   2  114.89   11.90
 -10   5  -2  122.99   19.80
 -10   5  -2  121.29   11.40
 -10  -5  -3   63.69   17.20
  10  -5   3   63.29   17.60
  10   5  -3   60.39   14.10
 -10   5   3   58.89   10.30
 -10  -5  -3   83.79   10.00
 -10   5   3   78.39   23.70
 -10  -5  -3   61.69    8.80
  10   5  -3   65.49   21.50
 -10   5  -3   95.99   17.00
  10  -5  -3   72.19   24.00
 -10   5  -3   83.49    9.20
  10   5   3   78.29   15.70
 -10  -5   3   59.39    9.70
 -10  -5   3   86.19   23.90
 -10  -5   3   63.09    9.50
 -10   5   4   22.10    6.90
 -10  -5  -4   29.10    6.20
  10   5  -4   30.50    8.60
  10   5  -4   20.10   15.20
 -10  -5  -4   31.40    6.60
 -10  -5  -4    6.00   10.40
 -10   5   4   27.00   14.80
  10  -5   4   23.50   11.40
  10   5  -4   18.30    7.00
 -10   5   4   10.90    5.40
  10  -5  -4   10.80   15.10
 -10   5  -4   20.30    8.20
 -10  -5   4   31.80    7.50
  10   5   4   27.00   10.70
  10  -5  -4   14.80    6.60
 -10   5  -4   14.40    4.20
 -10  -5   4   14.40   18.30
 -10  -5   4   24.90    6.50
 -10  -5  -5   36.20   12.60
 -10   5   5   38.60    8.50
  10  -5   5   27.10   11.80
 -10  -5  -5   19.30    5.20
 -10   5   5   26.00    7.00
  10   5  -5   49.50   10.80
  10   5  -5   24.20   18.40
  10  -5   5   29.00    7.30
 -10   5   5   24.30   18.10
  10   5  -5   29.10    8.10
  10   5   5   36.00    9.30
 -10  -5   5   35.30    8.20
 -10  -5   5   34.10    7.90
 -10  -5   5    2.80   16.90
  10  -5  -5   36.00    8.90
  10  -5  -5   86.49   26.60
 -10   5  -5   26.90    6.10
 -10   5   6   11.70    5.10
  10  -5   6   18.00    4.80
 -10  -5  -6   12.80    4.00
  10   5  -6   12.20    7.50
  10  -5   6   11.40    5.30
  10   5  -6   12.60    6.40
 -10   5   6   18.10   17.20
 -10   5   6   13.90    7.10
 -10  -5  -6   10.70    7.30
  10  -5  -6    0.40   15.70
 -10  -5   6   21.10   21.50
  10  -5  -6    5.10    6.50
 -10  -5   6   14.10    6.20
 -10   5  -6   12.60    5.10
 -10   5   7   44.50   23.20
 -10  -5  -7   54.09    7.00
  10   5  -7   52.59   22.80
 -10  -5  -7   52.59    7.30
  10   5  -7   53.49   13.40
 -10   5   7   45.20    9.40
 -10   5   7   56.29    9.40
 -10   5   7   39.90    8.30
  10   5  -7   55.99   11.40
 -10  -5   7   36.90   22.20
  10  -5  -7   53.29   11.90
 -10   5  -7   44.80    7.80
  10  -5  -7   80.79   26.40
 -10  -5   7   54.99    9.80
 -10  -5   7   45.90    9.70
 -11   5   0 1224.08   66.09
  11   5   0 1049.49   41.10
  11  -5   0 1100.59   67.59
 -11   5   0 1045.70   42.60
  11   5   0 1137.69   66.19
 -11  -5   0 1081.99   42.70
 -11  -5   0 1104.09   67.89
 -11  -5   0 1114.49   43.10
  11   5  -1   60.29   20.50
  11  -5   1   99.39   24.70
  11   5  -1   92.09   12.20
 -11   5   1   82.29   12.00
 -11  -5  -1   64.79    9.70
 -11   5   1   84.39   22.40
 -11  -5  -1   77.69   21.10
 -11  -5  -1  112.69   11.80
  11  -5  -1   83.19   25.00
 -11   5  -1   81.69   18.40
  11   5   1  107.69   23.50
 -11   5  -1  115.79   12.60
 -11  -5   1  106.59   12.50
 -11  -5   1   82.59   10.90
  11   5   1   94.79   10.20
 -11  -5   1  142.29   28.90
 -11   5   2  235.08   17.70
 -11   5   2  281.37   20.00
  11   5  -2  265.47   22.60
 -11  -5  -2  232.18   29.50
  11  -5   2  191.98   30.10
 -11  -5  -2  247.88   16.90
  11   5  -2  241.08   38.40
 -11   5   2  253.47   33.00
 -11   5  -2  213.78   26.10
 -11  -5   2  227.58   17.50
 -11  -5   2  276.97   36.10
  11  -5  -2  273.47   36.10
 -11   5  -2  256.97   17.40
 -11  -5   2  224.58   17.40
  11   5   2  260.17   27.90
  11   5   2  230.58   13.40
 -11  -5  -3    1.20   12.40
 -11  -5  -3    7.10    4.70
  11   5  -3   -4.80   12.90
  11   5  -3   11.60    7.20
 -11   5   3    4.20    6.00
 -11   5   3    8.70    5.60
  11   5  -3    0.30    4.80
  11  -5   3   -4.00    9.50
 -11   5   3  -14.50   12.60
 -11  -5   3    2.90   16.10
 -11  -5   3    3.00    4.10
  11   5   3   11.00    8.90
  11  -5  -3  -17.40   15.40
 -11   5  -3   -0.80    8.30
 -11  -5   3    4.80    4.80
 -11   5  -3    3.80    4.30
  11  -5   4  292.27   29.80
 -11  -5  -4  285.87   18.80
  11   5  -4  316.77   22.20
 -11  -5  -4  285.77   29.60
 -11   5   4  279.17   19.40
 -11   5   4  256.57   20.20
 -11   5   4  355.36   41.50
  11   5  -4  303.47   22.40
  11   5  -4  251.47   41.40
 -11  -5  -4  245.88   16.40
 -11   5  -4  309.67   24.80
 -11  -5   4  253.07   41.60
 -11  -5   4  270.97   19.10
  11   5   4  264.27   24.20
  11  -5  -4  309.87   46.60
 -11  -5   4  307.27   20.60
 -11   5   5  168.08   35.30
 -11  -5  -5   94.79   10.20
  11   5  -5  131.89   29.00
 -11  -5  -5  112.39   18.30
 -11  -5  -5  105.09   11.60
 -11   5   5  127.39   13.60
 -11   5   5  106.49   14.90
  11  -5   5  122.09   18.60
  11   5  -5  150.38   16.70
 -11  -5   5  152.98   34.40
 -11  -5   5  107.49   12.70
 -11   5  -5  115.59   11.00
  11  -5  -5  125.49   28.60
 -11   5  -5  102.09   10.00
  11  -5  -5  136.19   15.00
  11   5   5  121.59   17.10
 -11   5   6  274.47   19.30
 -11   5   6  280.87   43.50
  11  -5   6  248.58   17.70
 -11  -5  -6  282.97   20.80
 -11  -5  -6  218.88   15.20
  11  -5   6  291.87   16.70
  11   5  -6  278.17   23.80
  11   5  -6  256.97   21.40
 -11   5  -6  279.17   17.80
  11  -5  -6  290.57   22.00
 -11  -5   6  311.67   49.30
 -11  -5   6  296.27   20.90
  11   5   6  274.97   17.40
 -11   5  -6  234.18   15.00
  11   5  -7  164.78   40.90
 -11   5   7  143.19   12.30
 -11   5   7  175.68   37.40
  11   5  -7  150.98   17.40
 -11  -5  -7  147.79   11.50
 -11  -5  -7  149.79   11.80
  11   5  -7  134.19   19.80
 -11  -5   7  110.89   35.60
  11  -5  -7  102.19   36.60
 -11   5  -7  159.08   13.80
 -11   5  -7  112.79   10.80
 -11  -5   7  128.89   15.10
  11  -5  -7  118.89   17.10
  12   5   0 1076.09   67.49
  12   5   0 1065.99   41.10
 -12  -5   0 1058.69   70.09
 -12   5   0 1041.80   43.40
 -12   5   0 1161.78   67.59
 -12  -5   0 1042.10   42.80
  12  -5   0 1018.10   68.49
 -12  -5   0  964.60   41.80
  12  -5   1   38.30   15.80
 -12  -5  -1   36.10   16.90
 -12   5   1   36.00    8.50
 -12  -5  -1   36.60    7.70
  12   5  -1   31.30    8.10
 -12   5   1   21.20    5.90
 -12  -5  -1   49.10    9.40
 -12  -5   1   34.70    8.40
 -12  -5   1   40.80    9.80
 -12  -5   1  106.89   30.80
 -12   5  -1   62.89   16.60
  12   5   1   76.29   19.20
  12   5   1   29.50    7.20
  12  -5  -1   25.90   24.80
 -12   5  -1   32.70    9.00
 -12  -5  -2   80.79   22.10
 -12  -5  -2   75.39   11.90
 -12  -5  -2   70.69   10.70
  12   5  -2   73.59   11.50
 -12   5   2  108.79   27.30
  12  -5   2  109.19   25.60
 -12   5   2   81.49   12.50
  12   5  -2  104.89   25.50
 -12   5  -2   74.19   10.80
  12  -5  -2   70.49   24.10
  12   5   2   43.40   14.40
 -12  -5   2   82.99   25.30
 -12   5  -2   86.89   19.10
 -12  -5  -3  157.88   15.10
 -12   5   3  139.89   30.40
 -12  -5  -3  119.89   23.20
  12   5  -3  182.78   33.30
 -12   5   3  119.39   14.00
  12   5  -3  146.79   15.80
  12  -5   3   99.59   23.30
 -12  -5  -3  131.49   13.60
  12  -5  -3  114.89   27.10
 -12  -5   3  126.99   31.30
 -12   5  -3  154.18   23.20
  12   5   3  135.29   22.30
 -12   5  -3  133.99   13.40
  12  -5   4  118.39   21.90
 -12  -5  -4  117.69   12.80
 -12   5   4  137.09   14.40
 -12   5   4  138.79   30.00
  12   5  -4  137.79   16.00
 -12  -5  -4  155.38   25.70
 -12  -5  -4  113.79   12.50
  12   5  -4  140.99   29.90
  12   5  -4  173.28   17.80
 -12  -5   4  162.58   36.20
 -12   5  -4   85.69   16.50
 -12   5  -4  107.89   12.20
  12  -5  -4  117.79   29.70
  12   5   4  154.08   22.60
  12   5  -5   -4.90    7.90
 -12  -5  -5   -8.50    4.60
  12   5  -5    8.60   16.60
 -12   5   5    2.60    4.40
 -12   5   5    3.70   17.00
  12  -5   5   -1.10    9.90
 -12  -5  -5   -0.10    4.30
 -12  -5  -5    4.10   11.40
  12   5  -5    2.80    5.00
 -12  -5   5    6.00    4.90
 -12   5  -5    4.10    4.60
 -12  -5   5    4.90   17.60
  12   5   5    3.30    7.60
 -12   5  -5    3.90    6.40
  12  -5  -5   11.00   17.80
 -12  -5  -6  149.79   14.00
  12   5  -6  193.98   23.80
 -12  -5  -6  135.29   13.10
 -12  -5  -6  134.79   17.60
  12   5  -6  165.48   18.90
 -12   5   6  209.68   18.10
  12  -5   6  175.28   14.70
  12  -5   6  174.78   18.50
 -12   5   6  173.28   36.80
  12   5  -6  171.38   35.00
 -12   5  -6  149.69   13.20
  12   5   6  177.38   16.40
 -12  -5   6  174.48   16.10
 -12   5  -6  172.58   14.20
  12  -5  -6  130.69   30.10
 -12  -5   6  200.68   17.60
 -12  -5   6  197.58   41.20
 -13  -5   0  139.49   31.20
 -13   5   0   44.40   10.30
 -13  -5   0   61.69   10.90
  13   5   0   71.49   21.40
  13   5   0   62.19   10.10
 -13  -5   0   65.49   11.30
  13  -5   0   63.29   26.20
  13  -5   1   69.89   22.00
  13   5  -1   89.89   25.40
 -13  -5  -1  110.39   13.40
 -13   5   1   90.09   13.90
 -13  -5  -1   96.49   12.10
 -13  -5  -1  110.49   26.70
  13   5  -1  121.29   13.60
 -13   5   1  112.09   13.60
 -13   5   1   76.59   23.80
 -13  -5   1   89.99   12.80
 -13   5  -1   93.99   13.50
  13   5   1   55.99   18.20
  13  -5  -1  106.09   27.30
 -13   5  -1  112.59   24.00
  13   5   1  113.19   11.70
 -13  -5   1  110.19   30.20
 -13  -5   1   77.79   12.00
 -13   5   2   78.59   12.20
 -13   5   2   54.19   22.10
 -13  -5  -2   69.69   11.40
  13   5  -2   89.59   13.50
 -13  -5  -2  102.79   24.00
  13  -5   2   64.09   22.10
  13   5  -2  116.99   27.10
  13   5   2   54.89   17.10
 -13   5  -2   88.59   21.90
 -13   5  -2  100.39   13.00
  13  -5  -2   89.99   26.80
 -13  -5   2   79.69   27.70
 -13   5   3  111.29   28.20
 -13  -5  -3  107.39   13.10
  13   5  -3  119.19   14.70
  13  -5   3   89.49   24.10
  13   5  -3   88.49   27.90
 -13  -5  -3  142.59   14.00
 -13  -5  -3  100.89   23.40
 -13   5  -3   93.19   20.90
 -13   5  -3   95.49   13.20
 -13  -5   3  111.39   32.70
  13   5   3  114.69   23.70
  13  -5  -3   74.99   28.30
 -13   5   4  366.86   25.70
  13  -5   4  312.47   35.60
  13   5  -4  293.47   46.50
 -13   5   4  359.56   47.20
 -13  -5  -4  354.46   36.30
 -13  -5  -4  321.67   21.60
 -13  -5  -4  307.57   20.40
  13   5  -4  394.46   26.60
 -13   5  -4  374.76   30.90
 -13  -5   4  337.57   52.19
 -13  -5   4  348.07   23.20
 -13  -5   4  342.37   23.70
  13   5   4  330.57   31.10
 -13   5  -4  274.37   19.80
  13  -5  -4  294.37   49.50
 -13   5   5   78.29   16.70
  13  -5   5   52.09   15.70
 -13  -5  -5   43.40   16.40
  13   5  -5   42.40   24.50
  13   5  -5   61.59   13.10
 -13  -5  -5   55.99    9.60
 -13   5   5   22.00   19.00
 -13  -5  -5   42.30    9.70
 -13   5  -5   49.70   11.00
  13  -5  -5   61.19   30.20
  13   5   5   65.49   15.90
 -13  -5   5   54.39   28.00
 -13  -5   5   60.49   11.40
 -13   5  -5   77.99   14.90
  13   5  -6   16.00   26.50
  13  -5   6   22.40    8.40
  13   5  -6   21.40    8.10
  13   5  -6   19.70   10.70
 -13   5   6   16.80    8.20
 -13   5   6   31.10   10.80
 -13  -5  -6   15.80    6.30
 -13   5   6   36.20   23.70
 -13  -5  -6   10.20   17.20
 -13  -5   6   16.30    8.70
 -13  -5   6   34.10   26.00
  13  -5  -6   15.20   21.90
 -13   5  -6   13.40    8.70
  13   5   6    7.00    9.70
 -13   5  -6   19.10    5.90
 -13  -5   6   16.60    7.00
  14  -5   0  -21.80   14.50
 -14  -5   0  -32.50   12.90
 -14  -5   0   10.20    6.50
  14   5   0    2.40   15.80
 -14  -5   0   -0.70    5.90
 -14   5   0    6.80    6.30
 -14   5   0    4.90   15.40
 -14   5   1   45.00   19.50
  14  -5   1   24.60   20.50
 -14  -5  -1   43.70    9.40
  14   5  -1   44.10    9.40
 -14   5   1   23.20    9.20
  14   5  -1   34.90   20.10
 -14  -5  -1   66.69   22.00
 -14  -5  -1   45.60   10.50
  14   5   1   27.70    6.80
 -14  -5   1   39.90    9.60
 -14  -5   1   52.89   11.60
 -14   5  -1   37.60    9.20
 -14  -5   1   24.60   15.40
 -14   5  -1   60.89   21.50
  14  -5  -1   19.20   19.20
  14   5   1   23.80   14.40
  14   5  -2   14.90    7.20
 -14  -5  -2   12.60   16.90
  14  -5   2   25.50   17.70
 -14   5   2   13.60   20.50
 -14  -5  -2   22.10    7.10
  14   5  -2   36.80   21.90
 -14  -5  -2   17.10    6.70
 -14   5  -2   -6.00   10.30
  14  -5  -2   15.50   20.90
 -14  -5   2    6.40   16.00
 -14   5  -2   20.50    7.40
  14   5   2   32.00   16.10
 -14   5   3   19.80    8.40
 -14  -5  -3   35.90   18.40
 -14   5   3   50.99   25.50
 -14  -5  -3   22.60    8.00
  14   5  -3   46.50   25.90
  14  -5   3   36.40   18.30
 -14  -5  -3   31.50    8.90
 -14   5   3   52.89   13.10
  14   5  -3   39.10    9.50
  14   5   3   20.10   14.40
 -14  -5   3   46.50   26.70
 -14  -5   3   34.70   10.10
  14  -5  -3   22.30   24.20
 -14   5  -3   28.60   15.50
 -14   5  -3   31.70    9.10
  14  -5   4   19.00   16.30
 -14  -5  -4   15.30    6.20
 -14   5   4    3.50    7.20
  14   5  -4   23.60   21.20
 -14  -5  -4   -1.30    5.40
 -14  -5  -4    6.00   13.40
 -14   5   4    1.70    5.20
  14   5  -4   24.10    8.30
 -14   5   4   -0.40   15.80
 -14   5  -4    6.50    6.00
 -14  -5   4   16.00   21.20
 -14  -5   4    1.00    5.40
  14   5   4   30.20   13.30
 -14  -5   4    6.30    6.00
  14  -5  -4   19.60   23.50
 -14   5  -4   -5.70   11.00
 -14   5   5   69.09   14.80
  14  -5   5   97.29   17.90
 -14  -5  -5   57.69   10.90
 -14   5   5   66.69   29.10
 -14   5   5   63.49   12.50
 -14  -5  -5   56.59   11.80
  14   5  -5   69.29   13.20
 -14  -5  -5   42.50   17.20
 -14   5  -5   60.79   10.80
 -14  -5   5   48.30   10.90
 -14  -5   5   64.49   11.60
  14  -5  -5    4.80   24.50
 -14   5  -5   28.80   11.50
  14   5   5   72.79   15.30
 -15   5   0  -14.80   12.80
  15  -5   0   25.50   19.70
 -15  -5   0   -3.30    4.10
 -15  -5   0    2.10    5.80
  15   5   0    1.10   17.10
 -15   5   0    6.60    6.50
  15   5   0    4.30    6.00
 -15   5   0   -3.30    5.40
 -15   5   1   44.30   11.60
 -15   5   1   64.19   23.20
  15   5  -1   20.30   22.30
  15   5  -1   24.20    9.00
 -15  -5  -1   34.50    9.70
 -15  -5  -1   75.49   25.10
  15  -5   1   38.50   19.80
 -15   5   1   37.00    9.60
 -15  -5  -1   57.59   11.90
  15   5   1   26.40    6.80
  15  -5  -1   16.70   19.90
  15   5   1   45.70   17.80
 -15  -5   1   26.50    8.70
 -15  -5   1   -1.40   18.70
 -15  -5   1   20.10    9.20
 -15   5  -1   26.80    9.00
 -15   5  -1   32.70   18.60
 -15   5   2  381.76   40.10
 -15   5   2  412.36   28.40
 -15  -5  -2  461.45   27.80
 -15  -5  -2  415.16   26.50
  15   5  -2  470.25   53.39
  15   5  -2  415.56   27.80
  15  -5   2  401.16   45.80
 -15  -5  -2  397.66   43.70
 -15   5   2  413.66   49.90
  15   5   2  445.16   45.60
 -15  -5   2  278.17   48.00
  15  -5  -2  378.26   57.29
 -15  -5   2  385.86   26.50
 -15   5  -2  461.95   28.50
 -15  -5   2  390.66   26.60
 -15   5  -2  390.56   41.00
 -15   5   3   52.99   11.90
  15  -5   3   44.50   21.30
 -15  -5  -3   48.10   17.90
 -15  -5  -3   41.30   10.10
 -15   5   3   53.19   26.90
 -15   5   3   57.89   12.90
  15   5  -3   32.00   10.40
  15   5  -3   55.59   28.40
 -15  -5  -3   49.60   10.10
 -15  -5   3   62.09   12.70
 -15  -5   3   49.90   10.80
  15  -5  -3   30.00   25.10
  15   5   3   35.10   18.20
 -15   5  -3   72.69   18.90
 -15  -5   3   36.80   27.90
 -15   5  -3   52.79   10.90
  15  -5   4   30.60   17.00
  15   5  -4   53.29   11.10
 -15  -5  -4   32.30   16.40
 -15   5   4   48.20   12.70
 -15  -5  -4   37.90    9.10
 -15   5   4   44.30    9.30
 -15  -5  -4   41.40   10.10
 -15   5   4   40.90   28.40
  15   5  -4   47.10   29.00
 -15  -5   4   35.10   10.90
 -15  -5   4   58.29   29.30
 -15   5  -4   45.10    9.10
 -15   5  -4   39.60   16.10
  15   5   4   28.10   17.30
  15  -5  -4    5.20   25.90
 -16  -5   0   15.80    8.40
  16   5   0   14.60   17.60
 -16   5   0   13.10    8.70
  16  -5   0   33.00   24.00
  16   5   0   27.00    7.80
 -16   5   0    6.00   18.00
 -16  -5   0    4.60    6.80
 -16  -5   0  -14.70   19.50
 -16   5   0   13.90    8.20
  16   5  -1  117.99   15.70
 -16   5   1  121.59   31.80
  16  -5   1  113.79   30.00
 -16   5   1  152.68   18.80
 -16  -5  -1  149.59   36.20
 -16   5   1  113.79   16.80
 -16  -5  -1  131.39   16.50
  16   5  -1  169.78   34.00
 -16   5  -1   88.49   26.30
 -16  -5   1  191.08   41.30
 -16   5  -1  138.09   17.90
  16   5   1  180.98   35.90
  16  -5  -1  112.09   32.20
 -16  -5   1  157.58   17.90
 -16  -5   1  128.09   17.00
 -16  -5  -2   10.20    8.20
  16   5  -2   44.60   23.50
  16  -5   2   19.00   19.40
 -16   5   2    2.80   20.80
 -16   5   2   15.80    9.20
 -16  -5  -2   22.90    9.50
  16   5  -2   -7.50    7.60
 -16   5   2    4.60    7.60
 -16  -5  -2    4.00   19.60
  16  -5  -2   21.30   20.10
  16   5   2   24.70   18.10
 -16  -5   2    5.00    6.10
 -16   5  -2   -2.70   14.80
 -16  -5   2   10.30    7.40
 -16  -5   2    2.30   22.30
 -16   5  -2    9.30    7.90
  16   5  -3   20.00   25.20
 -16  -5  -3   25.40    8.10
  16  -5   3   54.49   21.50
 -16   5   3   27.50   25.90
 -16  -5  -3   37.00   23.70
 -16  -5  -3   17.20    8.10
 -16   5   3   21.10    9.40
 -16   5  -3   25.40    8.10
 -16  -5   3  -30.80   26.60
 -16   5  -3  -10.20   15.30
  16   5   3   66.49   23.30
  16  -5  -3   42.40   25.20
  17   5   0  280.77   43.80
 -17   5   0  241.28   27.10
 -17   5   0  222.28   39.60
  17   5   0  264.67   20.30
 -17  -5   0  252.57   28.10
  17  -5   0  247.98   41.70
 -17  -5  -1   40.70   11.60
 -17  -5  -1    2.50   18.40
 -17   5   1   37.50   25.10
 -17  -5  -1   26.40   10.70
  17   5  -1   14.40    9.80
  17   5  -1   41.20   24.70
  17  -5   1   -7.50   16.70
 -17   5  -1   20.60   20.50
 -17  -5   1    7.60   24.60
  17  -5  -1   32.60   26.20
  17   5   1   -8.30   17.90
 -17   5  -1   15.70    9.00
   0   6   0  704.93   29.70
   0  -6   0  690.13   21.50
   0  -6   0  724.43   20.80
   0   6   0  713.23   21.80
   0   6   0  717.23   21.00
   0  -6   0  642.64   29.10
   0   6  -1    0.60    2.40
   0  -6  -1    0.90    1.10
   0  -6   1    1.30    0.80
   0  -6   1    2.00    3.20
   0   6   1    0.40    1.10
   0   6  -1    1.90    1.30
   0  -6   1    0.10    0.90
   0  -6  -1   -4.30    2.50
   0   6  -1    0.10    1.00
   0   6   1    0.10    0.70
   0   6   1    1.60    2.70
   0  -6  -1   -0.50    0.60
   0   6  -2  388.76   14.00
   0  -6  -2  380.46   21.90
   0  -6  -2  424.86   21.90
   0   6  -2  406.66   21.80
   0  -6  -2  386.56   13.80
   0  -6   2  398.36   22.60
   0  -6   2  381.56   13.20
   0   6  -2  410.56   15.70
   0  -6   2  386.06   15.00
   0   6   2  380.26   13.60
   0   6   3    1.40    4.10
   0  -6   3   -1.20    6.40
   0  -6   3    1.10    1.70
   0  -6   3    0.20    2.20
   0   6  -3    8.50    6.10
   0   6  -3   -1.60    1.80
   0   6   3    4.10    1.90
   0  -6  -3    0.60    6.10
   0  -6  -3    0.50    6.50
   0  -6  -3    1.40    1.60
   0   6  -3   -0.70    1.90
   0   6  -4  431.46   16.10
   0  -6   4  446.16   18.30
   0   6  -4  436.56   19.10
   0  -6  -4  422.86   15.60
   0  -6   4  503.05   29.20
   0  -6  -4  451.75   24.40
   0   6   4  434.86   13.90
   0  -6  -4  417.26   26.20
   0   6  -4  423.16   24.20
   0   6   4  439.16   13.30
   0  -6  -5    1.10    5.80
   0  -6   5   -0.50    5.90
   0  -6  -5    4.50    5.40
   0   6  -5    1.70    2.00
   0   6  -5   -0.80    5.20
   0  -6   5    3.40    2.30
   0   6  -5   -0.40    2.10
   0  -6  -5    1.00    1.90
   0  -6   6 1583.54   51.79
   0   6  -6 1668.33   54.19
   0  -6  -6 1710.63   59.99
   0  -6  -6 1545.45   64.49
   0   6  -6 1692.63   59.49
   0  -6   6 1586.84   64.49
   0   6  -6 1674.53   49.40
   0  -6   7    3.00    3.20
   0   6  -7   -0.50    2.90
   0  -6  -7    7.50    6.20
   0  -6  -7    0.60    2.10
   0  -6  -8  100.89   14.00
   0   6  -8  101.29   11.80
   0  -6  -8  110.49   17.00
   0  -6   8  105.59   10.50
   0   6  -8  106.49   10.20
   0   6  -8  106.19   13.40
   0  -6   8   90.99   14.50
   0   6  -9   -2.10    3.70
   0  -6  -9  -10.90    8.90
   0  -6   9  -14.50    7.00
   0   6  -9   -5.50    4.00
   0   6  -9   -9.50    5.20
   0  -6   9   -3.30    3.70
  -1  -6   0 5053.89  139.29
   1   6   0 5018.10  126.89
   1   6   0 5010.70  127.59
   1  -6   0 4986.00  126.99
  -1  -6   0 4811.62  127.09
   1   6   0 4976.60  138.49
  -1  -6   0 5002.80  126.49
   1  -6   0 4594.54  136.89
   1   6  -1  568.14   27.20
   1   6  -1  585.44   19.90
   1  -6   1  620.14   27.20
   1   6  -1  569.64   19.40
  -1  -6  -1  601.74   19.10
  -1  -6  -1  603.74   17.10
   1  -6   1  568.04   19.00
  -1   6   1  605.74   17.30
  -1  -6  -1  590.74   26.90
  -1   6   1  586.14   19.00
   1  -6   1  578.84   18.50
   1  -6  -1  609.04   19.20
   1   6   1  605.44   26.90
   1  -6  -1  635.44   28.00
  -1  -6   1  579.24   19.10
   1   6   1  572.64   19.10
   1  -6  -1  590.44   27.30
  -1   6  -1  614.04   18.90
   1   6   1  614.04   17.60
  -1   6  -1  590.34   19.40
  -1  -6   1  627.64   29.10
  -1   6  -1  591.04   26.50
  -1  -6   1  603.24   19.70
  -1   6   2  286.67   11.20
  -1  -6  -2  289.77   11.20
  -1   6   2  294.07   22.20
   1  -6   2  289.57   18.30
   1   6  -2  301.97   12.10
   1  -6   2  286.97   12.20
  -1  -6  -2  288.17   18.20
   1   6  -2  324.17   24.20
   1   6  -2  305.47   13.10
   1  -6  -2  289.87   11.60
   1   6   2  290.37   11.10
  -1  -6   2  299.47   11.40
  -1   6  -2  301.37   12.70
  -1  -6   2  277.97   20.90
  -1  -6   2  280.37   12.60
  -1   6  -2  286.47   17.50
  -1   6  -2  299.37   11.10
  -1  -6  -3  494.25   16.90
  -1  -6  -3  504.35   25.60
  -1   6   3  507.85   18.90
   1   6  -3  527.75   20.40
   1  -6   3  479.65   26.40
   1   6  -3  512.55   18.40
  -1   6   3  492.05   16.70
  -1  -6  -3  525.45   25.80
  -1   6   3  524.05   27.30
   1   6  -3  546.95   28.40
   1  -6   3  537.25   19.40
  -1   6  -3  512.05   17.00
  -1  -6   3  492.25   16.60
   1   6   3  495.05   16.60
  -1  -6   3  437.16   28.70
  -1   6  -3  490.95   24.70
   1  -6  -3  550.44   18.10
  -1   6  -3  514.55   19.70
   1   6   3  506.45   16.00
   1  -6  -3  519.25   29.40
  -1  -6   3  508.75   19.90
  -1   6   4   97.69   12.80
  -1   6   4   91.09    5.30
   1   6  -4   85.99    6.60
  -1   6   4   88.29    6.50
  -1  -6  -4  110.19    6.20
   1   6  -4   89.99    8.10
   1   6  -4   91.49   13.80
  -1  -6  -4   78.49   12.10
  -1  -6  -4   98.39   11.40
   1  -6   4   78.09   12.60
   1  -6   4   80.79    7.10
  -1   6  -4   83.19   10.00
  -1   6  -4   97.89    5.80
  -1  -6   4  100.69    8.00
  -1  -6   4   92.29   16.00
   1  -6  -4  133.69   17.30
  -1   6  -4   91.39    7.70
   1  -6   5  345.67   23.70
  -1  -6  -5  354.06   13.30
   1  -6   5  370.36   16.80
   1   6  -5  365.46   15.90
  -1   6   5  347.17   22.70
   1   6  -5  355.06   23.60
   1   6  -5  318.47   17.20
  -1   6   5  351.86   11.30
  -1  -6  -5  331.67   23.10
  -1   6  -5  349.87   13.70
  -1  -6   5  349.96   26.80
  -1   6  -5  350.96   17.30
   1  -6  -5  287.17   25.30
  -1   6  -5  356.66   20.20
  -1  -6   5  332.47   16.60
   1   6  -6  411.56   26.90
   1   6  -6  394.36   18.10
   1   6  -6  358.16   19.70
  -1  -6  -6  387.36   26.10
  -1   6   6  393.76   25.70
  -1  -6  -6  396.66   15.30
   1  -6   6  422.36   26.80
  -1  -6  -6  385.56   22.20
  -1   6   6  419.56   14.90
   1  -6   6  379.96   18.80
  -1   6  -6  360.06   21.30
   1  -6  -6  365.26   29.80
  -1  -6   6  363.86   29.90
   1  -6  -6  405.46   14.70
  -1   6  -6  413.86   20.40
  -1  -6   6  424.96   22.40
  -1   6  -6  379.16   15.80
   1  -6   7   66.29   12.60
   1   6  -7   68.79   13.90
   1   6  -7   62.39   10.80
  -1  -6  -7   66.19   16.00
  -1  -6  -7   84.49   11.60
   1   6  -7   97.79    9.30
   1  -6   7   86.69    8.90
   1  -6  -7   82.69    6.80
  -1   6  -7   84.39    7.40
  -1   6  -7  107.29   11.80
   1  -6  -7   85.29   16.70
  -1  -6   7   53.79   17.20
  -1  -6   7   87.59    9.40
  -1  -6  -8  103.49   11.50
   1  -6   8   64.59   10.90
   1   6  -8   92.89   11.10
   1   6  -8  102.59   10.50
  -1  -6  -8   94.39   14.00
   1  -6   8   93.79    9.90
   1   6  -8   99.19   15.00
  -1  -6   8   87.09   16.10
  -1  -6   8   80.29    9.90
   1  -6  -8   88.29    7.40
   1  -6  -8   69.69   17.00
   1  -6  -8  110.39   15.60
  -1   6  -8   74.29   10.30
   1   6  -9   25.70    9.00
   1   6  -9    7.50    5.70
  -1  -6   9   19.90    5.70
  -1  -6   9   -9.80   10.90
   1  -6  -9   -0.20    9.10
   1  -6  -9   15.60   11.10
  -1   6  -9    9.20    5.90
  -1   6  -9   18.40    6.30
   2   6   0 5145.39  130.29
   2   6   0 5193.98  143.09
   2   6   0 5001.30  130.79
  -2  -6   0 5184.98  130.49
   2  -6   0 4767.02  140.69
  -2  -6   0 4866.81  142.99
  -2  -6  -1 1889.91   47.20
  -2   6   1 1767.62   59.79
   2  -6   1 1572.94   61.49
   2  -6   1 1763.12   57.99
   2   6  -1 1779.22   61.29
  -2  -6  -1 1779.02   59.29
  -2  -6  -1 1801.22   48.70
  -2   6  -1 1780.12   48.10
  -2  -6   1 1684.83   61.89
   2  -6  -1 1651.13   59.79
  -2  -6   1 1791.22   49.70
  -2   6  -1 1738.43   50.99
   2   6   1 1703.63   58.29
  -2  -6   1 1717.03   48.90
   2   6   1 1795.72   49.00
   2   6   1 1762.62   47.30
   2  -6   2  399.46   21.70
  -2   6   2  419.16   15.80
   2   6  -2  424.36   30.20
  -2   6   2  494.25   30.90
   2   6  -2  414.16   17.10
  -2   6   2  444.16   16.90
   2   6  -2  436.36   16.60
   2  -6   2  429.26   16.00
  -2  -6  -2  404.76   14.80
  -2  -6  -2  442.16   12.70
  -2  -6  -2  398.16   22.10
   2   6   2  424.26   14.80
  -2  -6   2  404.46   16.60
   2  -6  -2  405.36   40.30
  -2   6  -2  413.26   15.90
  -2  -6   2  424.36   15.40
  -2   6  -2  420.96   14.40
   2   6   2  397.06   21.50
  -2  -6   2  428.46   28.40
  -2  -6  -3  542.25   17.60
   2   6  -3  530.65   20.00
   2  -6   3  529.25   26.10
   2  -6   3  518.55   19.50
  -2   6   3  516.85   20.30
  -2   6   3  516.45   29.10
  -2  -6  -3  519.55   25.70
   2   6  -3  499.05   29.90
   2   6  -3  531.15   21.30
  -2   6   3  506.95   16.40
  -2  -6  -3  549.95   25.50
  -2  -6   3  511.85   17.90
  -2  -6   3  554.04   21.00
  -2   6  -3  517.85   20.00
   2  -6  -3  494.45   31.30
  -2  -6   3  486.65   33.20
  -2   6  -3  559.54   25.40
   2   6   3  520.55   15.80
   2   6   3  503.75   15.70
  -2   6  -3  539.45   17.10
  -2  -6  -4   10.20    4.40
   2   6  -4    3.20    2.30
  -2   6   4    9.00    2.20
   2   6  -4   -1.20    5.10
   2   6  -4    6.00    2.60
  -2  -6  -4    3.30    5.20
  -2   6   4    7.00    1.70
   2  -6   4    2.20    2.00
  -2   6   4    8.50    6.20
   2  -6   4    9.40    5.00
  -2  -6  -4    5.80    1.90
  -2   6   4    6.60    2.80
  -2   6  -4    9.30    3.90
  -2  -6   4    6.50    1.70
  -2  -6   4   -2.30    7.50
  -2  -6   4    4.70    2.20
  -2   6  -4    6.20    3.00
  -2   6  -4    6.10    2.40
   2  -6  -4    9.30    9.30
  -2  -6  -5   14.90    2.80
  -2   6   5   15.10    2.40
   2   6  -5   12.70    4.00
  -2   6   5   17.40    2.50
   2  -6   5   16.40    4.00
  -2  -6  -5   18.10    6.00
  -2   6   5   12.90    2.80
   2   6  -5   21.60    4.70
   2  -6   5   14.00    6.90
  -2  -6  -5    5.80    6.10
  -2   6   5    7.30    7.30
   2   6  -5   12.90    7.30
  -2   6  -5   20.20    4.70
  -2   6  -5   14.90    5.50
  -2  -6   5    7.10    9.80
   2  -6  -5   10.90   10.70
  -2   6  -5   24.40    3.30
  -2  -6   5   14.40    4.40
  -2  -6  -6   57.29   11.40
   2  -6   6   62.29    9.40
  -2  -6  -6   68.39   10.20
   2   6  -6   71.99    8.80
  -2   6   6   70.99   13.40
  -2   6   6   72.29    5.00
  -2  -6  -6   71.69    5.40
   2   6  -6   72.49    8.40
   2  -6   6   57.69   10.30
   2   6  -6   89.79   15.90
   2  -6  -6   97.49   20.10
  -2   6  -6   69.89    5.60
  -2  -6   6   81.39   10.50
  -2   6  -6   70.29    8.20
  -2  -6   6   56.99   14.50
  -2   6   7   48.20    4.40
   2   6  -7   46.80    8.40
  -2  -6  -7   42.20   10.20
   2  -6   7   31.10    8.50
  -2  -6  -7   55.59    8.60
   2   6  -7   51.39    8.70
  -2   6   7   62.59   12.90
   2  -6   7   41.00    6.10
  -2  -6   7   37.00   14.30
  -2   6  -7   42.70    9.60
   2  -6  -7   58.89    6.50
  -2  -6   7   45.30    7.70
  -2   6  -7   49.40    5.40
  -2  -6  -8  126.29    9.00
   2   6  -8  121.49   12.70
   2   6  -8  127.09   12.80
   2   6  -8  111.59   16.90
  -2  -6  -8  104.69   12.20
  -2   6  -8  130.29   12.60
   2  -6  -8  137.99   23.50
  -2  -6   8  123.09   11.70
  -2  -6   8   87.69   19.20
  -2   6  -8  137.89    9.50
   2   6  -9   14.20    9.50
   2   6  -9    5.20    5.80
   2   6  -9   18.30    6.90
   2  -6  -9  -14.80    8.80
   2  -6  -9  -13.70   10.80
  -2   6  -9    3.30    4.20
  -2  -6   9    4.10    4.30
  -2   6  -9    8.30    4.50
  -2  -6   9  -10.90   10.90
  -3  -6   0   73.69    5.50
   3   6   0   75.69    5.70
   3  -6   0   73.19   11.80
  -3  -6   0   97.69   12.30
   3   6   0   78.99    6.50
  -3  -6   0   70.09    5.50
   3   6   0   73.19   11.30
  -3   6   0   76.99   11.30
  -3  -6  -1 2812.92   88.79
  -3   6   1 2840.32   75.99
   3   6  -1 2853.71   77.69
  -3  -6  -1 2771.42   75.79
   3   6  -1 2848.42   91.69
  -3   6   1 2844.12   89.69
  -3  -6  -1 3019.30   75.09
   3   6  -1 2824.02   77.59
  -3   6  -1 2793.82   75.69
   3   6   1 2868.71   76.39
  -3  -6   1 2922.71   77.29
  -3  -6   1 2699.63   76.49
  -3  -6   1 2777.12   93.39
   3   6   1 2793.42   75.09
   3  -6  -1 2590.24   89.89
   3  -6   2  132.49   13.00
  -3  -6  -2  146.79   14.20
   3   6  -2  128.89   16.80
   3   6  -2  132.79    9.30
  -3  -6  -2  142.59    7.80
   3   6  -2  115.69    8.90
  -3  -6  -2  133.99    6.60
  -3   6   2  129.99    7.80
  -3   6   2  126.39    9.30
   3  -6   2  133.59   13.40
  -3   6   2  109.59   14.30
   3   6   2  122.79    7.40
   3   6   2  127.99   12.90
  -3   6  -2  126.79    7.10
  -3   6  -2  139.79    8.30
   3  -6  -2  117.89   20.60
  -3  -6   2  139.09    9.10
  -3  -6   2  135.69    8.30
  -3  -6   2  104.09   16.90
   3   6  -3  467.25   19.70
  -3  -6  -3  492.05   15.10
  -3  -6  -3  517.55   25.60
  -3   6   3  519.15   31.10
   3  -6   3  445.26   23.30
   3   6  -3  467.45   20.30
   3  -6   3  504.05   24.40
  -3   6   3  451.05   19.60
   3   6  -3  478.55   30.80
  -3   6   3  469.45   17.20
  -3   6   3  474.85   17.00
  -3  -6  -3  463.05   16.40
  -3  -6   3  456.85   17.50
  -3   6  -3  472.15   18.70
  -3   6  -3  470.25   15.70
  -3  -6   3  465.85   33.80
   3   6   3  454.35   23.70
   3  -6  -3  451.25   32.70
  -3  -6   3  443.56   19.40
   3   6  -4  610.24   24.10
   3   6  -4  598.64   25.00
  -3   6   4  608.94   20.00
  -3  -6  -4  613.64   27.00
  -3  -6  -4  605.84   28.00
   3  -6   4  625.54   26.60
  -3   6   4  587.54   20.30
  -3  -6  -4  622.14   19.90
  -3   6   4  571.44   23.00
   3  -6   4  574.04   27.40
   3   6  -4  638.14   36.60
  -3   6   4  592.94   34.20
  -3  -6   4  613.14   24.20
  -3  -6   4  569.04   38.50
   3  -6  -4  573.64   37.10
  -3   6  -4  619.74   19.30
  -3   6  -4  618.24   23.50
  -3  -6   4  612.94   20.80
  -3  -6  -5  378.16   13.70
  -3   6   5  382.26   14.10
  -3   6   5  362.46   15.80
  -3  -6  -5  375.26   20.80
  -3   6   5  377.66   27.90
   3  -6   5  386.96   19.50
  -3  -6  -5  357.46   20.80
   3   6  -5  348.77   18.00
   3  -6   5  343.77   20.70
   3   6  -5  363.46   19.40
   3   6  -5  366.26   29.10
  -3  -6   5  386.46   33.50
  -3   6  -5  397.76   18.50
  -3  -6   5  385.46   13.90
  -3  -6   5  380.16   18.40
   3  -6  -5  340.17   31.70
  -3   6  -5  374.16   13.60
  -3  -6  -6   71.19    4.90
  -3   6   6   71.99    5.60
   3   6  -6   47.10    7.60
  -3   6   6   65.89    4.30
  -3  -6  -6   62.19   10.60
  -3  -6  -6   57.29    8.80
  -3   6   6   58.39   13.10
   3   6  -6   84.79    9.60
  -3  -6  -6   69.29    4.80
   3   6  -6   73.79   15.10
   3  -6   6   84.39    9.00
   3  -6   6   63.59    9.40
  -3   6  -6   64.89    7.80
  -3  -6   6   57.99    4.10
  -3  -6   6   68.59   17.50
   3  -6  -6   71.99   19.80
  -3  -6   6   64.29    8.20
  -3   6  -6   63.79    4.80
  -3   6   7  227.18   10.60
   3   6  -7  230.58   16.80
   3   6  -7  227.28   16.10
  -3  -6  -7  194.78    9.90
  -3   6   7  295.87   25.50
  -3  -6  -7  201.78   12.30
  -3  -6  -7  227.78   10.10
  -3  -6  -7  219.18   13.70
  -3   6  -7  239.08   10.70
  -3   6  -7  224.38   15.30
  -3  -6   7  220.18   26.10
  -3  -6   7  222.78   15.20
   3   6  -8   29.40    8.00
  -3   6   8   29.30    4.30
   3   6  -8   37.10   12.00
   3   6  -8   12.10   10.10
  -3   6   8   23.10   11.60
   3  -6  -8   21.00   14.60
  -3   6  -8   32.90    7.30
  -3  -6   8    9.60   14.00
  -3   6  -8   34.70    5.10
   3   6  -9  237.38   24.60
   3   6  -9  243.48   18.70
   3   6  -9  252.77   18.90
  -3   6   9  201.28   10.70
  -3   6  -9  172.98   11.80
  -3  -6   9  219.68   16.30
  -3  -6   9  166.28   25.70
  -3   6  -9  214.88   17.10
   3  -6  -9  161.58   26.80
  -4   6   0  207.98   17.90
   4   6   0  190.28   11.00
  -4  -6   0  205.58   10.80
  -4  -6   0  237.08   20.30
  -4  -6   0  202.08   10.40
   4   6   0  208.28   10.80
   4   6   0  204.58   19.00
   4  -6   0  233.78   20.30
  -4  -6  -1 1617.34   45.20
   4   6  -1 1614.24   47.90
  -4   6   1 1636.84   60.89
   4   6  -1 1588.74   47.60
   4   6  -1 1560.24   61.99
  -4  -6  -1 1618.44   46.10
  -4  -6  -1 1571.44   59.69
  -4  -6   1 1555.84   46.60
   4   6   1 1578.64   46.10
   4  -6  -1 1515.25   61.99
  -4  -6   1 1448.46   62.89
  -4   6  -1 1567.14   55.59
   4   6   1 1527.75   45.30
  -4  -6   1 1551.94   46.80
  -4   6   2  732.13   38.60
   4  -6   2  721.73   31.50
  -4  -6  -2  716.33   23.70
  -4   6   2  689.63   26.20
  -4  -6  -2  701.63   34.80
   4   6  -2  691.83   39.40
   4   6  -2  680.43   26.00
   4   6  -2  727.83   26.60
   4  -6   2  671.13   32.40
  -4  -6   2  683.03   25.60
   4   6   2  711.23   32.70
   4  -6  -2  640.74   38.40
   4   6   2  700.53   22.90
  -4  -6   2  667.73   41.20
  -4  -6   2  713.33   24.90
  -4   6  -2  726.93   24.30
   4   6  -3  763.12   29.10
   4   6  -3  762.92   42.10
  -4  -6  -3  720.23   33.90
   4   6  -3  765.12   28.60
   4  -6   3  784.82   33.50
  -4  -6  -3  781.52   24.80
  -4   6   3  831.02   42.40
  -4   6   3  740.13   25.50
   4  -6   3  723.13   31.60
  -4   6   3  783.82   28.60
  -4  -6  -3  778.22   24.00
  -4   6   3  789.52   25.90
  -4  -6   3  723.93   44.70
   4   6   3  749.53   32.60
  -4  -6   3  750.02   28.20
  -4   6  -3  765.32   26.70
  -4  -6   3  774.42   26.50
   4  -6   4  420.06   21.80
  -4  -6  -4  438.26   23.60
  -4   6   4  461.15   31.80
  -4  -6  -4  445.26   15.80
   4   6  -4  416.26   30.80
  -4   6   4  423.56   16.50
   4   6  -4  407.86   19.80
  -4   6   4  418.96   16.60
  -4   6   4  402.06   19.20
   4   6  -4  468.15   21.30
  -4   6  -4  417.86   18.30
  -4  -6   4  423.76   19.70
  -4  -6   4  423.46   17.10
   4  -6  -4  392.36   31.80
  -4  -6   4  435.26   35.90
   4  -6   5  271.47   16.80
  -4  -6  -5  267.17   11.10
   4  -6   5  289.57   17.20
   4   6  -5  263.27   15.90
   4   6  -5  280.27   16.90
  -4  -6  -5  279.47   10.40
  -4   6   5  277.27   12.10
  -4   6   5  232.18   13.60
   4   6  -5  288.87   28.20
  -4  -6  -5  243.78   16.00
  -4   6   5  258.87   12.10
  -4  -6  -5  263.77   17.60
  -4   6   5  298.57   26.90
  -4  -6   5  269.57   15.60
  -4  -6   5  271.77   12.20
  -4   6  -5  266.97   11.00
  -4   6  -5  262.87   14.80
  -4  -6   5  272.17   31.60
   4  -6  -5  236.68   29.40
  -4  -6  -6  622.14   27.20
   4   6  -6  661.83   29.80
  -4   6   6  657.83   23.50
   4  -6   6  634.64   24.90
  -4   6   6  655.93   23.00
   4   6  -6  614.94   28.40
  -4  -6  -6  643.04   21.10
   4   6  -6  667.53   42.40
  -4  -6  -6  706.23   21.30
   4  -6   6  652.33   24.40
  -4  -6  -6  663.33   27.10
  -4   6   6  746.53   43.40
  -4   6  -6  667.83   20.70
  -4  -6   6  634.04   21.00
  -4  -6   6  573.64   44.80
  -4   6  -6  674.73   27.80
  -4  -6   6  645.64   27.70
   4  -6  -6  594.54   44.60
   4  -6  -6  687.43   28.90
  -4   6   7  123.39    8.40
  -4  -6  -7  109.29    6.80
   4   6  -7  121.09   12.70
   4   6  -7  138.69   13.40
  -4   6   7  129.29   21.00
  -4   6  -7  142.49    7.50
  -4  -6   7  146.89   12.20
  -4   6  -7  132.09   11.50
  -4  -6   7  111.09   23.90
   4   6  -8  220.78   27.90
  -4   6   8  246.78   25.60
   4   6  -8  212.08   17.40
  -4   6   8  218.68   11.50
  -4  -6  -8  213.28   10.90
   4   6  -8  237.98   18.00
  -4   6  -8  225.88   16.40
  -4   6  -8  205.58   10.60
  -4  -6   8  254.77   30.10
   4  -6  -8  267.97   33.10
   4   6  -9   68.49   17.70
   4   6  -9   76.29   11.60
  -4   6   9  103.59   18.20
  -4   6   9   79.89    7.60
  -4  -6   9   74.89   21.80
  -4   6  -9   83.49   11.20
  -4  -6   9   95.69   14.80
  -4   6  -9   70.69    7.40
   4  -6  -9   79.19   22.40
   5   6   0  145.29   10.00
  -5  -6   0  156.98    9.90
  -5   6   0  137.39   16.20
   5   6   0  122.09    9.60
  -5  -6   0  122.89   20.70
  -5  -6   0  133.19    9.60
   5  -6   0  113.99   18.70
   5   6   0  102.99   17.10
  -5   6   1  432.16   29.20
  -5  -6  -1  464.05   18.10
   5   6  -1  441.56   19.50
  -5   6   1  458.25   19.70
  -5  -6  -1  459.05   30.30
  -5  -6  -1  464.35   18.70
   5   6  -1  492.45   33.50
   5   6  -1  477.85   20.40
   5   6   1  444.26   18.50
  -5  -6   1  422.76   18.70
  -5   6  -1  431.16   26.30
   5  -6  -1  395.96   30.50
  -5  -6   1  462.85   19.40
  -5  -6   1  460.55   34.70
   5   6  -2   50.59   12.80
  -5  -6  -2   50.49    6.10
  -5   6   2   55.19    8.20
   5  -6   2   45.80   10.90
   5   6  -2   51.89    7.60
  -5   6   2   53.59   14.20
  -5  -6  -2   33.70   11.50
  -5  -6  -2   51.79    5.80
   5   6   2   47.30   10.00
  -5  -6   2   51.29    6.60
  -5   6  -2   53.89   10.60
  -5  -6   2   61.99   18.00
   5   6   2   59.79    6.20
  -5  -6   2   56.59    7.50
   5  -6  -2   35.80   13.70
   5   6  -3   28.50   12.10
   5   6  -3   54.29    7.10
  -5  -6  -3   62.49   12.40
  -5   6   3   48.00    7.70
  -5  -6  -3   50.99    5.50
  -5  -6  -3   54.29    5.60
   5  -6   3   56.59    9.40
  -5   6   3   58.49   14.50
   5   6  -3   50.69    8.00
   5  -6   3   33.40    9.40
   5   6   3   52.49    9.60
  -5  -6   3   47.00   16.50
  -5   6  -3   56.09    6.00
   5  -6  -3   35.20   14.50
  -5  -6   3   60.89    6.70
  -5  -6   3   54.59    6.80
   5   6  -4  159.28   12.70
  -5  -6  -4  177.08    9.30
   5   6  -4  169.08   12.90
  -5   6   4  161.88   12.40
  -5   6   4  177.38   10.40
   5  -6   4  175.78   15.60
   5   6  -4  195.88   22.80
  -5   6   4  176.88   10.30
  -5   6   4  135.49   20.70
   5  -6   4  172.48   13.90
  -5  -6   4  180.38   12.30
  -5   6  -4  176.08   11.10
  -5  -6   4  179.98   11.10
   5  -6  -4  155.38   24.30
  -5  -6   4  169.68   27.80
   5   6  -5  298.97   29.20
  -5  -6  -5  319.57   12.80
  -5   6   5  293.27   13.60
  -5   6   5  265.47   15.80
  -5  -6  -5  279.47   19.20
   5  -6   5  316.77   17.20
  -5  -6  -5  262.77   16.10
   5  -6   5  282.87   18.50
  -5   6   5  284.37   14.00
  -5  -6  -5  319.47   14.10
  -5   6   5  331.47   30.00
   5   6  -5  267.97   17.50
   5   6  -5  278.57   17.70
  -5  -6   5  278.87   13.80
  -5  -6   5  288.47   32.00
  -5   6  -5  327.87   16.50
   5  -6  -5  304.57   17.50
   5  -6  -5  245.08   29.40
  -5  -6  -6  248.98   14.80
   5  -6   6  209.28   10.10
  -5   6   6  210.88   11.00
  -5   6   6  206.18   27.00
   5   6  -6  206.48   16.00
  -5  -6  -6  220.08   13.60
   5   6  -6  274.57   29.60
  -5  -6  -6  230.68   10.20
  -5  -6  -6  231.28   10.30
   5  -6   6  201.28    9.70
  -5   6   6  221.78   13.20
  -5   6   6  233.68   12.40
   5  -6  -6  227.58   16.20
  -5  -6   6  224.48   33.70
  -5  -6   6  223.98   11.10
  -5  -6   6  210.98   15.00
   5  -6  -6  202.68   32.20
  -5   6  -6  236.28   14.90
  -5   6  -6  248.28    9.70
  -5  -6  -7  141.89    8.20
  -5   6   7  148.69    8.60
  -5   6   7  137.19    7.30
  -5   6   7  128.59    9.20
  -5   6   7  152.58   24.90
   5   6  -7  147.49   14.70
   5   6  -7  154.88   14.50
  -5   6  -7  135.69    7.30
  -5  -6   7  105.79   24.60
  -5  -6   7  143.59    7.00
  -5   6  -7  141.69   12.00
   5  -6  -7  122.79   13.50
  -5  -6   7  147.19   12.80
  -5   6   8  157.68   10.20
  -5  -6  -8  122.39    7.50
   5   6  -8  167.68   16.50
  -5  -6  -8  130.09    8.40
  -5   6   8  190.98   25.10
   5   6  -8  159.08   26.30
   5   6  -8  144.99   13.90
  -5  -6   8   94.39   24.30
  -5   6  -8  159.88   13.90
   5  -6  -8  140.29   29.50
  -5   6  -8  120.39    7.40
   6  -6   0  134.29   21.00
  -6  -6   0  162.28   10.90
   6   6   0  173.48   21.10
  -6  -6   0  166.78   24.10
   6   6   0  153.18   11.40
   6   6   0  154.58   11.20
  -6  -6   0  146.99   10.60
  -6   6   0  152.68   19.00
  -6  -6  -1  451.15   18.70
  -6  -6  -1  433.06   18.70
  -6  -6  -1  449.56   31.90
  -6   6   1  461.55   32.40
   6   6  -1  425.46   20.20
  -6   6   1  408.76   19.70
   6   6  -1  418.46   32.70
  -6  -6   1  406.86   33.00
   6  -6  -1  339.07   32.10
  -6  -6   1  449.36   19.60
   6   6   1  430.66   18.70
  -6   6  -1  431.66   27.70
  -6  -6   1  422.86   19.30
  -6  -6  -2  133.09    9.30
   6   6  -2  141.99   23.10
  -6  -6  -2  146.49    9.70
  -6   6   2  160.38   12.60
   6  -6   2  156.48   19.20
  -6  -6  -2  179.88   20.50
   6   6  -2  158.68   11.80
  -6   6   2  134.19   20.00
   6   6  -2  158.18   12.10
   6  -6  -2  143.89   22.40
  -6  -6   2  140.49   10.70
   6   6   2  148.99    9.20
  -6   6  -2  182.08   16.40
  -6  -6   2  135.19   22.90
   6   6   2  153.78   16.20
  -6  -6   2  142.69   10.70
   6  -6   3  267.27   21.60
  -6   6   3  242.68   15.20
  -6   6   3  232.08   13.30
  -6  -6  -3  234.88   12.20
  -6  -6  -3  227.18   21.50
   6   6  -3  213.88   14.50
  -6  -6  -3  246.68   12.40
   6   6  -3  241.68   15.30
   6   6  -3  254.57   26.70
  -6   6   3  306.07   28.60
   6  -6  -3  228.58   27.60
   6   6   3  229.58   18.50
  -6  -6   3  252.67   14.80
  -6  -6   3  228.58   13.50
  -6  -6   3  221.38   27.70
  -6   6  -3  222.38   12.40
  -6  -6  -4 1323.87   39.10
   6   6  -4 1233.58   45.20
   6   6  -4 1161.08   63.09
  -6   6   4 1263.07   41.30
  -6  -6  -4 1320.87   52.69
  -6   6   4 1259.37   44.40
  -6   6   4 1366.76   65.19
   6  -6   4 1179.28   45.00
   6  -6   4 1220.68   49.99
  -6  -6   4 1261.77   44.00
  -6  -6   4 1261.67   69.09
  -6  -6   4 1300.17   42.10
  -6   6  -4 1280.57   41.70
   6   6   4 1354.76   48.00
   6  -6  -4 1229.98   66.89
   6  -6   5   65.99    8.20
  -6   6   5   46.20    8.20
   6   6  -5   45.50    7.80
   6   6  -5   64.89   17.80
  -6   6   5   53.29    6.30
  -6  -6  -5   45.90    4.50
  -6   6   5   52.09   16.60
  -6   6   5   40.20    6.20
   6  -6   5   36.30    8.40
  -6  -6  -5   59.49   11.60
   6   6  -5   41.80    8.30
  -6  -6  -5   54.09    5.20
   6  -6  -5   44.00    8.60
  -6   6  -5   36.20    5.90
  -6  -6   5   31.30   16.30
  -6  -6   5   40.30    7.30
  -6  -6   5   48.70    6.30
   6  -6  -5   32.40   16.90
  -6  -6  -6   19.00    3.70
  -6  -6  -6   29.60    6.50
  -6  -6  -6   26.20    5.60
   6   6  -6   16.20   10.10
  -6   6   6   15.00    5.20
  -6   6   6   24.00    4.70
  -6   6   6   24.40    4.80
  -6   6   6   28.20   14.20
  -6  -6  -6   22.00    3.60
   6   6  -6   18.40    6.00
  -6  -6   6   19.60    6.10
   6  -6  -6   17.80   15.90
  -6   6  -6   28.50    6.60
  -6  -6   6   26.90    5.20
  -6  -6   6    1.60   14.50
  -6   6  -6   22.20    3.50
   6  -6  -6   23.80    7.90
   6   6  -7    2.20    3.50
  -6   6   7   -0.30    3.00
   6   6  -7    1.00    5.90
  -6  -6  -7   -2.30    2.10
  -6   6   7  -17.10    8.60
  -6  -6  -7   -5.00    1.80
  -6   6   7    1.60    2.40
  -6   6   7    4.30    2.80
  -6  -6   7   12.10   15.60
  -6   6  -7    1.90    2.90
   6  -6  -7   -0.80    5.10
  -6  -6   7   -0.80    2.40
  -6  -6   7   -1.80    3.30
  -6   6  -7    0.00    1.90
  -6  -6  -8  110.29    8.10
  -6  -6  -8  106.49    7.00
   6   6  -8  130.59   14.00
   6   6  -8  140.19   25.00
  -6   6   8  156.28   26.10
   6   6  -8  108.39   15.60
  -6   6   8  122.69   10.10
  -6  -6   8  126.99   12.80
  -6   6  -8  104.59    6.70
  -6  -6   8  134.69   28.60
   6  -6  -8   86.69   23.60
  -6   6  -8  143.79   13.20
   7   6   0  242.58   14.20
  -7   6   0  242.98   24.20
  -7  -6   0  207.68   13.20
  -7   6   0  204.08   13.30
  -7  -6   0  203.28   25.10
   7   6   0  203.78   13.70
   7  -6   0  200.58   23.20
   7   6   0  198.78   22.20
  -7  -6   0  208.68   13.50
  -7  -6  -1 1142.99   38.30
  -7   6   1 1124.69   55.99
   7   6  -1 1106.09   40.00
   7   6  -1 1189.58   59.29
  -7   6   1 1150.38   39.90
   7   6  -1 1167.68   40.10
  -7  -6  -1 1139.29   38.40
  -7  -6  -1 1083.29   55.79
   7   6   1 1113.59   54.89
   7   6   1 1119.39   37.80
  -7  -6   1 1148.29   39.40
   7  -6  -1 1100.99   59.19
  -7   6  -1 1211.88   52.59
  -7  -6   1 1117.89   39.20
  -7  -6   1 1137.99   59.89
   7   6  -2  182.08   13.60
  -7  -6  -2  193.08   11.90
   7   6  -2  226.38   26.40
   7  -6   2  179.88   22.10
  -7  -6  -2  206.48   23.20
   7   6  -2  183.08   13.20
  -7   6   2  201.68   22.60
  -7   6   2  179.08   13.70
  -7  -6  -2  217.08   12.30
   7   6   2  192.08   10.90
   7  -6  -2  184.48   28.20
  -7   6  -2  183.58   18.70
  -7  -6   2  200.38   25.00
  -7  -6   2  178.18   12.80
  -7  -6   2  203.98   13.20
   7   6   2  207.88   20.60
  -7   6   3 1656.13   52.99
  -7  -6  -3 1640.94   67.49
   7   6  -3 1678.63   78.39
   7  -6   3 1612.54   65.99
  -7  -6  -3 1662.43   50.79
  -7  -6  -3 1677.43   51.29
   7   6  -3 1748.13   56.79
  -7   6   3 1666.43   55.79
  -7   6   3 1807.72   78.39
   7   6  -3 1657.23   55.99
  -7   6  -3 1751.62   60.89
  -7  -6   3 1521.45   78.99
   7   6   3 1689.73   62.89
  -7  -6   3 1732.63   54.09
   7  -6  -3 1587.04   78.89
  -7  -6   3 1660.33   54.59
   7  -6   4  461.75   30.20
  -7  -6  -4  508.35   20.20
   7  -6   4  532.25   26.70
  -7  -6  -4  517.05   32.00
  -7   6   4  572.44   43.00
   7   6  -4  461.75   40.20
  -7   6   4  503.85   22.50
  -7  -6  -4  528.45   21.30
   7   6  -4  535.15   26.30
  -7   6   4  486.75   24.70
   7  -6  -4  458.65   42.70
   7   6   4  465.35   26.40
  -7  -6   4  537.55   23.40
  -7   6  -4  494.05   21.50
  -7  -6   4  479.65   44.30
  -7  -6   4  495.75   33.00
   7   6  -5  193.98   30.60
   7  -6   5  216.08   18.80
  -7   6   5  205.18   12.30
   7   6  -5  183.78   16.00
  -7  -6  -5  204.68   11.10
  -7  -6  -5  221.78   20.10
   7   6  -5  178.68   29.10
  -7   6   5  198.08   14.90
   7  -6   5  192.18   14.30
  -7   6   5  214.08   13.50
  -7   6   5  215.98   32.40
   7  -6  -5  194.78   15.90
   7   6   5  220.78   15.50
  -7  -6   5  211.28   13.10
  -7  -6   5  170.38   31.20
  -7  -6   5  208.48   15.10
   7  -6  -5  155.08   30.80
  -7   6  -5  209.78   13.50
  -7  -6  -6    7.20    2.80
  -7  -6  -6   11.00    4.50
  -7   6   6    3.40    4.30
   7   6  -6   -1.20    3.90
   7   6  -6    7.80    5.90
  -7  -6  -6    9.30    5.20
   7   6  -6   17.20   16.60
  -7   6   6    9.90    3.80
  -7   6   6   14.90   13.50
  -7  -6  -6    3.60    2.30
  -7   6   6    5.00    3.30
   7  -6  -6    3.10    6.20
  -7  -6   6    1.30    3.10
  -7  -6   6    5.90    3.60
  -7  -6   6   63.79   21.40
   7  -6  -6   -5.40   18.50
  -7   6  -6   11.30    4.40
  -7   6   7   62.79    8.30
  -7   6   7   72.99    7.10
  -7   6   7   57.89    8.00
  -7  -6  -7   58.99    5.60
   7   6  -7   67.49   21.10
   7   6  -7   82.89   13.40
  -7   6   7   79.89   19.80
   7   6  -7   66.09   10.70
  -7  -6  -7   68.39    6.30
  -7  -6   7   29.10   19.50
  -7   6  -7   70.49    8.90
  -7   6  -7   76.69    5.60
  -7  -6   7   84.99    7.80
   7  -6  -7   64.29   10.90
   7  -6  -7   76.09   26.00
  -7   6   8   69.29   20.50
   7   6  -8   17.40    7.30
   7   6  -8   22.80    8.40
  -7   6   8   33.00    5.10
  -7   6   8   28.90    5.90
  -7  -6  -8   23.80    4.40
  -7   6   8   26.80    5.90
  -7  -6  -8   21.00    3.80
   7   6  -8   39.40   16.70
  -7  -6   8   27.50    7.50
  -7  -6   8   24.50    3.90
  -7   6  -8   21.50    3.50
   7  -6  -8   31.70   19.80
  -7   6  -8   23.50    5.60
  -7  -6   8    6.50   15.60
  -8  -6   0  324.67   17.40
  -8   6   0  333.17   29.40
   8   6   0  334.47   29.30
  -8  -6   0  307.27   17.20
  -8   6   0  322.77   17.70
   8   6   0  297.57   17.30
   8  -6   0  352.06   32.70
  -8  -6   0  314.37   32.10
  -8   6   1  384.06   32.90
  -8  -6  -1  375.46   19.00
  -8   6   1  377.46   20.00
   8   6  -1  393.86   34.10
   8  -6   1  409.96   40.70
  -8  -6  -1  398.46   34.50
   8   6  -1  372.46   20.00
   8   6  -1  391.36   20.60
  -8  -6  -1  401.56   19.50
   8   6   1  396.06   18.80
  -8  -6   1  334.67   33.00
   8  -6  -1  379.86   35.60
  -8   6  -1  415.76   30.00
  -8   6  -1  397.06   18.80
   8   6   1  407.56   31.40
  -8  -6   1  382.66   19.70
  -8  -6   1  396.26   19.90
   8  -6   2  181.68   22.50
  -8   6   2  208.98   15.50
  -8  -6  -2  188.78   23.60
  -8  -6  -2  189.38   12.80
   8   6  -2  178.78   14.60
  -8   6   2  251.77   28.50
   8   6  -2  190.98   14.20
  -8  -6  -2  219.28   13.40
  -8   6   2  196.78   13.70
   8   6  -2  247.48   28.50
  -8  -6   2  200.08   13.90
  -8  -6   2  176.38   29.70
   8  -6  -2  226.28   29.30
  -8   6  -2  203.28   19.50
  -8  -6   2  190.88   14.00
   8   6   2  209.58   21.80
   8   6   2  186.68   11.10
  -8  -6  -3  587.24   37.60
  -8   6   3  573.94   25.40
   8   6  -3  583.54   27.70
  -8   6   3  533.45   42.60
  -8   6   3  617.24   28.40
   8   6  -3  596.14   28.30
  -8  -6  -3  568.54   23.80
   8   6  -3  586.24   45.80
   8  -6   3  596.74   37.40
  -8  -6  -3  572.94   24.20
   8  -6  -3  555.14   46.70
  -8  -6   3  635.14   27.50
  -8   6  -3  595.24   31.90
  -8  -6   3  601.24   48.70
   8   6   3  581.84   33.30
  -8  -6   3  544.25   25.30
   8   6  -4  867.31   37.20
  -8   6   4  837.42   50.79
   8  -6   4  847.72   44.20
   8   6  -4  883.41   57.89
  -8  -6  -4  833.22   44.80
  -8  -6  -4  868.51   31.00
  -8   6   4  914.81   57.09
  -8   6   4  849.61   33.50
   8   6  -4  885.21   37.00
  -8  -6  -4  888.11   32.00
  -8   6  -4  866.71   32.30
  -8  -6   4  916.41   62.39
  -8  -6   4  823.22   34.70
   8   6   4  845.82   39.30
   8  -6  -4  854.11   60.09
  -8  -6   4  903.11   39.20
  -8   6   5  281.17   16.80
   8   6  -5  263.87   19.70
  -8   6   5  262.97   18.30
  -8  -6  -5  318.27   15.00
   8   6  -5  284.87   35.00
   8  -6   5  275.07   22.70
   8  -6   5  301.47   18.70
  -8   6   5  302.07   35.40
   8   6  -5  268.67   19.40
  -8  -6  -5  316.47   24.50
  -8   6  -5  283.87   16.50
  -8  -6   5  239.28   17.10
  -8  -6   5  277.67   41.90
  -8  -6   5  270.77   16.60
   8   6   5  281.57   19.10
   8  -6  -5  257.77   37.20
  -8   6   6   81.19   26.20
   8   6  -6  105.69   12.90
   8  -6   6  108.09    7.60
  -8  -6  -6  104.69    7.80
   8  -6   6  103.29    8.00
  -8  -6  -6   93.59    8.10
   8   6  -6  112.49   14.60
  -8   6   6  107.19    9.50
  -8   6   6  115.99   12.50
  -8   6   6  108.89   10.50
  -8  -6  -6  101.99   12.10
   8   6  -6  111.79   25.60
   8  -6  -6   91.99   12.90
  -8   6  -6  107.29   10.30
   8  -6  -6  105.79   29.60
  -8  -6   6   87.09   10.90
  -8  -6   6  135.69   30.30
  -8  -6   6  119.89   10.80
  -8   6   7   16.60   14.30
   8   6  -7   13.40    6.00
   8   6  -7   43.50   21.20
  -8   6   7   13.30    4.10
  -8  -6  -7   19.70    4.10
   8   6  -7   36.80   10.40
  -8  -6  -7   23.20    4.60
  -8  -6   7   17.20    6.50
   8  -6  -7   27.30   19.70
  -8   6  -7   24.10    6.60
  -8  -6   7   30.30   18.20
   8   6  -8  129.39   15.30
   8   6  -8   81.79   23.30
  -8  -6  -8   99.29    8.40
  -8   6   8  100.49    8.70
  -8   6   8   88.09   26.90
  -8  -6  -8   88.89    7.30
  -8   6   8   97.49   10.20
  -8   6   8  115.79   10.70
   8   6  -8  117.59   16.60
  -8  -6   8  115.59   13.20
  -8  -6   8   99.39    8.50
   8  -6  -8  114.59   30.60
  -8  -6   8   64.79   28.10
  -8   6  -8  100.49   11.40
  -8   6  -8   88.69    6.50
   9   6   0  253.07   16.20
  -9  -6   0  251.97   16.20
  -9   6   0  294.27   28.80
   9  -6   0  242.08   29.40
  -9   6   0  269.17   17.00
  -9  -6   0  267.37   30.60
  -9  -6   0  230.78   15.70
   9   6   0  303.27   30.20
  -9  -6  -1  249.58   15.70
  -9   6   1  274.57   17.20
  -9  -6  -1  245.58   15.50
   9   6  -1  265.77   17.20
  -9  -6  -1  183.18   26.70
   9  -6   1  222.98   27.70
  -9   6   1  297.37   30.50
   9   6  -1  239.18   16.10
   9   6  -1  253.87   29.30
   9   6   1  239.98   14.80
  -9   6  -1  232.68   14.90
  -9  -6   1  271.77   31.90
  -9  -6   1  227.28   15.40
  -9  -6   1  259.47   16.50
   9  -6  -1  196.48   31.50
   9   6   1  257.87   26.20
  -9   6  -1  237.08   24.80
  -9   6   2  528.45   41.30
  -9   6   2  445.76   23.20
   9   6  -2  510.05   42.00
  -9  -6  -2  513.05   39.30
   9   6  -2  448.16   24.10
   9  -6   2  444.96   36.00
  -9   6   2  473.25   25.40
  -9  -6  -2  487.75   22.70
  -9  -6  -2  459.25   22.00
   9   6  -2  467.75   24.40
   9  -6  -2  443.16   41.70
   9   6   2  479.85   34.00
   9   6   2  477.05   19.80
  -9   6  -2  545.05   34.80
  -9  -6   2  527.35   43.90
  -9  -6   2  429.06   23.40
  -9  -6   2  464.95   24.10
  -9   6   3  491.35   42.10
   9   6  -3  484.55   43.00
  -9  -6  -3  447.16   36.00
   9  -6   3  449.36   35.20
  -9   6   3  418.66   22.50
  -9  -6  -3  468.95   21.40
   9   6  -3  463.15   25.00
  -9   6   3  417.16   24.00
  -9  -6  -3  434.06   21.40
   9   6  -3  449.16   24.50
   9   6   3  466.85   31.80
  -9  -6   3  441.56   23.10
  -9  -6   3  471.75   46.00
  -9  -6   3  451.65   23.70
   9  -6  -3  371.46   40.90
  -9   6  -3  455.55   29.50
   9  -6   4   89.99   18.40
  -9  -6  -4  112.49   19.90
  -9   6   4   99.59   10.50
   9   6  -4   71.49   22.10
   9   6  -4   71.49   10.90
  -9  -6  -4   87.89    9.50
   9   6  -4   98.39   12.10
  -9  -6  -4   97.19    9.50
  -9   6   4  112.59   25.80
  -9   6   4   72.69   11.10
  -9   6  -4  103.29   14.70
   9  -6  -4  116.39   29.00
   9   6   4   88.99   15.20
  -9  -6   4  114.29   11.50
  -9  -6   4   84.59   10.80
  -9  -6   4  103.69   27.70
   9   6  -5   81.39   12.40
  -9  -6  -5   52.99    8.40
  -9   6   5   75.19   11.60
  -9  -6  -5   59.89   13.70
   9   6  -5   89.49   13.40
  -9   6   5   84.69   21.90
  -9  -6  -5   50.49    7.40
   9  -6   5   83.99   15.30
  -9   6   5   59.39    9.20
   9  -6   5   71.89   12.90
   9   6  -5   84.89   23.70
  -9  -6   5   83.09   24.90
   9  -6  -5   67.89   25.10
  -9  -6   5   93.19   10.90
  -9  -6   5   73.39   11.10
   9   6   5   72.39   11.40
  -9   6  -5   77.79    8.80
   9  -6   6  272.87   15.80
  -9   6   6  246.28   38.20
  -9  -6  -6  249.78   13.00
  -9  -6  -6  255.07   18.00
   9   6  -6  239.48   19.90
  -9   6   6  262.77   17.10
   9   6  -6  238.08   19.70
  -9   6   6  251.87   15.10
   9  -6   6  218.78   12.90
  -9  -6  -6  240.38   13.50
  -9   6   6  227.58   18.10
  -9   6  -6  236.68   15.90
  -9  -6   6  257.57   16.80
  -9  -6   6  218.18   42.80
  -9   6   7   86.29    8.90
  -9  -6  -7   86.29    7.80
  -9   6   7   84.89   10.10
   9   6  -7  104.79   16.00
   9   6  -7  117.29   29.90
  -9  -6  -7   78.09    7.60
  -9   6   7   74.69   11.20
  -9   6   7   60.09   22.80
  -9   6  -7   97.59   10.50
  -9  -6   7   55.69    9.30
   9  -6  -7  150.18   33.10
  -9  -6   7   81.49    9.80
  -9  -6   7   94.59   28.70
 -10   6   0 1567.24   73.99
 -10   6   0 1564.54   53.99
 -10  -6   0 1521.85   53.29
 -10  -6   0 1623.64   81.09
  10  -6   0 1502.25   77.59
  10   6   0 1508.95   75.69
 -10  -6   0 1547.05   53.39
  10   6   0 1557.24   52.99
 -10  -6  -1  125.69   11.60
 -10   6   1  122.79   23.50
  10  -6   1   82.49   20.40
 -10   6   1  121.19   13.60
 -10  -6  -1  125.99   11.60
 -10  -6  -1  121.29   23.20
  10   6  -1  134.29   13.30
  10   6  -1  113.09   23.00
  10  -6  -1  117.69   27.10
 -10  -6   1  132.79   12.70
 -10  -6   1  105.79   13.50
 -10   6  -1   96.29   18.00
 -10  -6   1  117.09   26.20
  10   6   1   97.09   10.80
 -10   6  -1  121.19   11.90
  10   6   1  113.79   20.90
 -10  -6  -2  503.95   24.50
  10  -6   2  510.45   42.30
 -10   6   2  546.45   43.70
 -10   6   2  511.25   27.20
 -10  -6  -2  495.25   24.50
 -10  -6  -2  522.05   40.50
 -10   6   2  480.65   25.90
  10   6  -2  524.25   27.00
  10   6  -2  524.65   26.60
  10   6  -2  509.15   44.90
 -10  -6   2  518.85   46.10
  10  -6  -2  427.96   44.30
  10   6   2  530.35   38.30
 -10  -6   2  533.15   26.30
 -10   6  -2  520.95   36.00
 -10  -6   2  491.95   25.60
  10   6   2  515.95   21.50
 -10   6  -2  519.55   24.00
 -10   6   3   -0.80    5.20
 -10  -6  -3    5.20    4.10
 -10  -6  -3   15.00    5.00
  10   6  -3    6.20   12.10
  10   6  -3    0.00    3.90
 -10  -6  -3    5.00   11.40
  10  -6   3    4.10   12.20
 -10   6   3    4.30   10.40
  10   6  -3    8.00    4.20
  10  -6  -3   -1.70   16.00
 -10   6  -3    0.60    3.50
 -10  -6   3   11.30   13.90
  10   6   3  -10.60    7.00
 -10  -6   3    3.60    3.70
 -10   6  -3    6.30    6.90
 -10  -6   3    5.70    4.50
  10   6  -4   63.09   23.20
 -10   6   4   39.70    8.30
  10   6  -4   66.79   12.20
 -10   6   4   72.29   20.50
 -10   6   4   46.40   10.30
  10   6  -4   56.19   10.40
 -10  -6  -4   66.89    8.60
  10  -6   4   42.00   14.80
 -10  -6  -4   49.20   14.90
 -10  -6  -4   55.19    9.10
 -10   6  -4   57.79   13.00
  10   6   4   47.20   12.60
 -10  -6   4   48.20    9.30
 -10  -6   4   41.00    7.60
  10  -6  -4   57.49   24.20
 -10  -6   4   47.20   23.00
 -10  -6  -5   73.29    9.30
  10  -6   5  111.19   13.40
  10   6  -5  105.19   13.80
 -10   6   5  110.99   27.40
  10  -6   5  107.49   17.80
  10   6  -5  135.39   15.90
 -10   6   5  104.49   13.00
 -10   6   5  105.29   11.70
 -10  -6  -5  117.79   20.30
  10   6  -5   85.89   24.80
 -10  -6  -5   96.49    9.60
  10  -6  -5  143.49   31.80
 -10  -6   5   66.99   26.10
 -10   6  -5  100.99   10.10
 -10  -6   5  133.19   12.70
  10   6   5   87.59   13.50
 -10   6   6  109.99   11.90
 -10   6   6  113.29   13.90
  10  -6   6   89.59   12.10
  10  -6   6  108.49   10.30
 -10   6   6  116.19   26.50
 -10  -6  -6   90.79   13.80
  10   6  -6   81.79   12.60
 -10  -6  -6   93.69    9.50
  10   6  -6   89.59   13.50
 -10  -6  -6   83.59    9.70
  10   6   6   78.09   10.30
 -10  -6   6  116.89   12.40
 -10   6  -6   92.19   10.30
 -10  -6   6  115.39   13.00
 -10  -6   6  124.49   32.00
 -10   6   7   60.99   10.40
 -10   6   7   40.20    8.10
  10   6  -7   60.09   12.30
  10   6  -7   63.99   12.40
  10   6  -7   44.60   22.70
 -10  -6  -7   54.69    6.80
 -10   6   7   49.70    7.60
 -10   6   7   41.40   20.50
 -10  -6  -7   41.20    6.20
 -10   6  -7   55.39    8.90
 -10  -6   7   48.10   26.80
 -10  -6   7   59.19    9.30
 -10  -6   7   36.70    8.20
  10  -6  -7   48.40   26.80
  11  -6   0 1096.99   69.99
 -11  -6   0 1352.66   75.99
 -11  -6   0 1278.17   47.70
  11   6   0 1256.97   70.39
 -11   6   0 1389.56   71.19
 -11   6   0 1279.97   48.20
 -11  -6   0 1251.47   47.40
  11   6   0 1260.47   46.60
 -11  -6  -1  627.34   29.40
  11  -6   1  662.43   51.09
 -11   6   1  633.14   31.20
  11   6  -1  582.84   29.60
 -11   6   1  653.63   51.49
  11   6  -1  691.63   62.39
 -11  -6  -1  547.35   47.20
 -11  -6   1  596.44   29.70
 -11  -6   1  640.14   30.30
 -11   6  -1  625.64   44.40
  11  -6  -1  631.04   52.89
 -11  -6   1  603.54   93.99
  11   6   1  632.44   46.60
  11   6   1  661.63   27.80
 -11   6   2  297.27   35.80
  11  -6   2  202.08   29.50
 -11   6   2  189.78   17.30
 -11  -6  -2  192.08   15.80
  11   6  -2  234.28   30.90
 -11  -6  -2  227.68   29.70
 -11   6   2  216.78   17.10
  11   6  -2  234.78   19.60
  11   6   2  204.78   25.80
  11   6   2  222.58   13.60
 -11  -6   2  198.18   16.40
 -11  -6   2  305.47   44.30
 -11  -6   2  227.18   17.20
  11  -6  -2  198.68   35.00
 -11   6  -2  276.77   28.50
 -11   6  -2  212.78   16.20
 -11   6   3   14.30    5.20
 -11   6   3    5.70    5.90
 -11  -6  -3   21.50    6.20
  11   6  -3   28.70   14.50
 -11   6   3   16.60   16.70
  11   6  -3   21.40    6.40
  11   6  -3   18.30    6.90
 -11  -6  -3   21.00   14.50
  11  -6   3    4.60   13.80
  11  -6  -3   -3.50   14.50
 -11  -6   3   17.30    6.30
 -11   6  -3   11.00    6.50
 -11   6  -3   20.30    6.30
  11   6   3   16.50   10.90
 -11  -6   3   44.80   18.30
 -11   6   4   17.20    6.20
 -11   6   4    3.50   13.50
 -11  -6  -4    9.10    4.80
 -11   6   4   14.80    6.80
 -11  -6  -4   15.50    7.80
  11   6  -4   30.50   17.50
  11   6  -4   12.50    5.40
  11  -6   4    5.20   11.90
 -11  -6  -4   39.10   14.70
 -11  -6   4   18.90   16.40
 -11   6  -4   22.20    9.50
  11   6   4   15.20    8.60
  11  -6  -4   42.60   18.50
 -11  -6   4   19.10    7.00
  11   6  -5   17.00   22.90
 -11  -6  -5   26.60    6.70
 -11  -6  -5   31.50   15.40
  11  -6   5   38.60    8.00
 -11  -6  -5   36.30    6.10
 -11   6   5   42.40    8.40
  11   6  -5   39.20   10.20
 -11   6   5   45.30   19.50
  11   6  -5   47.20   10.50
  11  -6   5   38.30   15.30
  11  -6  -5   19.20   21.50
  11   6   5   31.10   10.50
 -11   6  -5   25.40    6.20
 -11  -6   5   24.30    9.30
 -11   6  -5   20.40    5.10
 -11  -6   5   37.70   22.70
 -11  -6  -6  159.48   12.60
 -11  -6  -6  169.58   18.90
  11  -6   6  171.18   17.60
 -11   6   6  212.78   16.60
 -11  -6  -6  157.68   14.10
 -11   6   6  167.78   35.60
  11   6  -6  179.88   18.20
  11   6  -6  188.48   19.50
  11  -6   6  183.28   14.70
 -11   6  -6  148.09   12.00
 -11   6  -6  200.88   15.20
 -11  -6   6  184.28   21.00
  11   6   6  173.08   15.90
 -11  -6   6  180.58   40.90
 -11   6   7  120.69   11.50
  11   6  -7   99.79   15.70
 -11  -6  -7   90.69   11.90
 -11   6   7  146.69   36.20
 -11  -6  -7   90.39   10.40
 -11  -6  -7  105.69    9.70
  11   6  -7   36.40   25.90
  11  -6  -7  108.69   35.40
 -11   6  -7  124.49   12.50
 -11  -6   7   80.99   31.50
 -11  -6   7  128.69   14.60
 -11   6  -7   85.69    9.70
 -12  -6   0  483.65   27.10
 -12   6   0  464.85   27.20
 -12  -6   0  553.54   49.90
  12  -6   0  488.05   48.60
  12   6   0  517.55   26.50
 -12   6   0  565.04   45.90
  12   6   0  567.54   47.50
 -12  -6   0  500.15   27.20
 -12  -6  -1  369.26   40.80
 -12  -6  -1  383.66   22.70
  12   6  -1  362.56   26.60
 -12   6   1  425.76   50.19
  12  -6   1  380.86   41.20
 -12  -6  -1  342.07   21.50
 -12   6   1  343.67   23.40
  12   6  -1  255.87   39.60
 -12   6  -1  357.56   34.70
 -12  -6   1  337.27   21.90
  12   6   1  340.37   19.90
  12  -6  -1  288.77   70.89
 -12  -6   1  391.16   43.80
  12   6   1  352.46   37.70
 -12  -6   1  322.47   21.90
 -12   6  -1  341.37   22.30
  12   6  -2  220.38   19.00
  12   6  -2  279.87   35.40
 -12  -6  -2  236.28   17.70
 -12  -6  -2  243.58   35.50
 -12   6   2  277.37   19.90
 -12   6   2  284.67   36.70
 -12  -6  -2  239.08   17.50
  12  -6   2  217.58   33.40
 -12  -6   2  239.58   40.40
  12   6   2  232.18   14.10
 -12   6  -2  231.28   18.20
 -12   6  -2  222.18   26.80
  12   6   2  258.17   30.10
 -12  -6   2  257.37   19.80
  12  -6  -2  269.17   42.30
 -12  -6  -3   45.30   18.50
 -12   6   3   47.50   17.80
  12   6  -3   20.40    6.30
  12   6  -3   22.80   16.80
 -12   6   3   50.49   10.90
 -12  -6  -3   37.70    7.80
 -12  -6  -3   28.30    7.70
  12  -6   3   13.60   13.60
 -12  -6   3   35.90   20.70
 -12   6  -3   46.70   13.30
  12  -6  -3   13.70   19.10
  12   6   3   35.20   12.00
 -12  -6  -4  172.38   28.00
 -12   6   4  211.48   17.30
 -12   6   4  169.18   35.20
 -12  -6  -4  183.98   15.60
  12  -6   4  148.09   25.60
  12   6  -4  182.38   36.30
  12   6  -4  184.38   18.50
  12   6  -4  148.09   16.30
 -12  -6  -4  165.98   14.80
 -12   6  -4  155.68   13.90
  12  -6  -4  168.38   38.10
  12   6   4  132.79   21.00
 -12   6  -4  199.98   21.90
 -12  -6   4  162.18   38.20
  12  -6   5   16.80   13.40
 -12  -6  -5   43.90   15.60
 -12  -6  -5   21.70    5.70
 -12   6   5   28.10    8.30
  12   6  -5   24.40    9.40
 -12  -6  -5   14.00    6.10
 -12   6   5  -25.60   20.50
  12   6  -5   33.50   10.40
 -12   6   5   23.50    7.30
 -12  -6   5   19.60    7.60
  12  -6  -5   13.50   26.40
 -12   6  -5   17.30    6.30
 -12   6  -5   18.50    5.30
  12   6   5   25.00   11.00
 -12  -6   5   21.90    8.70
  12  -6   6  294.37   19.60
 -12   6   6  300.47   22.50
 -12   6   6  396.26   48.10
 -12  -6  -6  269.77   18.30
 -12  -6  -6  232.38   18.10
  12   6  -6  288.67   23.30
 -12  -6  -6  228.38   23.50
  12   6  -6  380.56   46.40
  12  -6   6  301.67   23.50
  12  -6  -6  287.47   49.50
 -12   6  -6  261.57   17.80
 -12  -6   6  296.67   19.90
 -12   6  -6  296.47   19.00
  12   6   6  284.97   21.50
 -12  -6   6  281.07   21.70
 -12  -6   6  243.58   45.90
 -13   6   0  227.38   34.60
  13   6   0  227.48   35.50
 -13  -6   0  196.78   17.10
  13   6   0  206.58   16.60
 -13   6   0  207.78   18.80
 -13  -6   0  208.58   17.80
  13  -6   0  154.98   33.60
 -13  -6   0  212.48   36.50
 -13   6   1   15.30    7.90
 -13  -6  -1   12.20    6.90
 -13   6   1   26.50    7.90
 -13  -6  -1   43.50    9.90
  13   6  -1   20.10    7.30
  13   6  -1   15.90   15.50
  13  -6   1   43.30   20.10
 -13   6   1   32.00   18.10
 -13  -6  -1    8.50   17.40
 -13   6  -1   18.20    7.80
 -13   6  -1   15.40   13.40
  13  -6  -1   26.30   14.90
  13   6   1   34.20    7.90
 -13  -6   1    7.80    5.50
 -13  -6   1   39.20   21.40
  13   6   1    9.20   14.00
 -13  -6   1   16.90    6.40
 -13  -6  -2  278.07   33.60
  13   6  -2  236.48   40.30
 -13  -6  -2  271.47   19.90
 -13   6   2  243.88   39.90
  13   6  -2  260.57   21.20
  13  -6   2  224.08   35.30
 -13   6   2  229.38   19.00
 -13  -6  -2  266.77   19.60
  13   6   2  251.87   31.40
  13   6   2  250.57   15.00
 -13   6  -2  235.58   19.20
  13  -6  -2  241.18   40.00
 -13   6  -2  269.77   31.10
 -13  -6   2  243.38   43.40
 -13  -6  -3  216.38   33.80
  13   6  -3  182.58   18.50
 -13  -6  -3  185.28   15.90
 -13  -6  -3  182.18   16.20
 -13   6   3  227.98   39.20
 -13   6   3  146.39   18.80
  13  -6   3  111.99   25.80
  13   6  -3  182.88   37.60
 -13  -6   3  113.79   33.60
 -13   6  -3  143.19   23.20
 -13  -6   3  199.08   21.00
  13   6   3  164.58   26.40
 -13   6  -3  200.78   17.10
 -13   6   4   44.50   24.10
 -13  -6  -4   39.70    8.00
  13   6  -4   76.19   26.30
  13  -6   4   66.09   21.00
 -13  -6  -4   56.49   11.10
 -13   6   4   64.99   12.30
 -13  -6  -4   52.19   17.60
  13   6  -4   30.90   10.00
 -13   6  -4   30.10    7.90
  13   6   4   55.49   15.70
 -13  -6   4   75.69   11.80
 -13  -6   4   51.49   11.70
 -13  -6   4   52.89   27.20
 -13   6  -4   59.69   15.00
  13  -6  -4   71.09   25.50
 -13   6   5  242.68   21.70
  13   6  -5  172.98   36.40
  13   6  -5  214.48   21.20
  13  -6   5  221.78   28.10
 -13  -6  -5  178.58   16.00
 -13  -6  -5  134.89   23.00
 -13  -6  -5  164.88   16.40
  13   6  -5  237.08   21.10
 -13   6   5  223.58   41.00
  13  -6  -5  196.18   39.70
 -13   6  -5  154.68   15.20
  13   6   5  217.98   23.70
 -13  -6   5  228.28   18.80
 -13  -6   5  216.08   45.30
 -13  -6   5  188.58   21.20
 -13   6   6   28.90    9.00
 -13   6   6   25.40   23.60
 -13  -6  -6   35.50    8.40
  13   6  -6   43.60   23.30
  13  -6   6   11.80    7.90
 -13   6   6   28.50    9.90
  13   6  -6   27.40    9.60
  13   6  -6   26.50    9.60
 -13  -6  -6   12.60    7.00
 -13  -6  -6   15.20   14.00
  13   6   6   20.60   10.40
 -13  -6   6   -0.60   26.00
 -13  -6   6   17.30    8.20
 -13   6  -6   10.20    6.80
  13  -6  -6   36.00   26.60
 -14  -6   0   76.99   12.30
  14   6   0   84.69   12.30
 -14   6   0   95.09   23.80
  14  -6   0   72.29   28.10
 -14  -6   0   79.99   12.70
  14   6   0  110.69   28.70
 -14  -6   0   81.39   26.90
 -14   6   0   84.59   13.80
  14   6  -1   56.29   10.50
 -14  -6  -1   58.39   11.00
  14   6  -1   77.19   26.20
 -14   6   1   70.89   13.30
 -14  -6  -1   66.39   10.40
  14  -6   1   63.39   23.20
 -14  -6  -1   60.39   22.30
 -14   6   1   72.99   23.60
  14   6   1   58.79   23.00
  14  -6  -1   88.19   27.60
 -14  -6   1   56.79   10.90
  14   6   1   88.29   11.10
 -14  -6   1   74.89   11.90
 -14  -6   1   50.19   20.90
 -14   6  -1   61.39   11.30
 -14   6  -1   68.79   21.20
 -14   6   2  140.59   32.60
 -14  -6  -2  110.09   14.20
  14  -6   2  139.29   25.60
  14   6  -2  123.39   15.30
  14   6  -2  214.98   39.20
 -14  -6  -2  147.49   15.90
 -14  -6  -2   85.59   25.70
 -14   6  -2  120.19   25.60
 -14  -6   2  136.89   22.60
  14   6   2  146.29   28.70
 -14  -6   2  155.48   35.30
  14  -6  -2  168.28   38.30
 -14   6  -2  134.69   15.90
  14   6  -3    4.80    6.50
 -14  -6  -3    2.00    5.30
  14  -6   3   19.70   17.30
 -14  -6  -3    1.80    5.60
 -14   6   3    6.80    6.80
  14   6  -3   37.60   21.70
 -14   6   3  -11.70   17.40
 -14  -6  -3  -25.00   13.50
  14   6   3   -6.70   11.70
 -14   6  -3   -9.40    5.40
 -14  -6   3    8.10    6.90
  14  -6  -3    4.70   19.90
 -14   6  -3   -8.50   10.00
 -14  -6   3    3.90   21.50
 -14   6   4  235.48   20.10
 -14   6   4  249.88   44.10
  14  -6   4  163.38   29.70
  14   6  -4  232.88   45.00
 -14   6   4  197.48   19.80
 -14  -6  -4  180.08   16.40
  14   6  -4  176.38   19.20
 -14  -6  -4  193.48   17.60
 -14  -6  -4  174.88   29.90
 -14  -6   4  200.78   42.50
  14  -6  -4  155.08   41.00
 -14  -6   4  221.18   20.30
 -14  -6   4  225.28   20.00
 -14   6  -4  186.98   23.50
  14   6   4  181.68   27.70
 -14   6   5   67.99   13.10
 -14  -6  -5   80.09   20.30
 -14  -6  -5   61.49   10.70
 -14   6   5  104.39   31.90
 -14   6   5   67.49   14.50
  14   6  -5   60.39   13.60
 -14  -6  -5   58.79   10.80
  14  -6   5   65.89   17.90
  14   6   5   86.09   17.30
 -14   6  -5   40.10   11.90
 -14   6  -5   68.69   11.80
 -14  -6   5   73.29   34.00
 -14  -6   5   73.29   11.60
  15   6   0   42.30   22.30
 -15  -6   0   15.70    6.80
 -15   6   0    7.10   16.20
  15  -6   0   21.10   20.30
 -15  -6   0   26.90    7.10
 -15   6   0   22.00    8.70
  15   6   0   13.90    7.40
 -15  -6   0  -13.30   18.50
  15  -6   1  309.27   48.20
 -15  -6  -1  333.17   50.19
 -15  -6  -1  330.17   24.10
  15   6  -1  289.07   44.40
 -15   6   1  315.57   36.30
 -15   6   1  290.87   44.40
 -15  -6  -1  291.37   22.50
  15   6  -1  295.37   23.20
  15  -6  -1  428.96   51.89
  15   6   1  263.07   39.80
 -15  -6   1  277.77   48.60
  15   6   1  325.77   20.20
 -15   6  -1  346.97   24.90
 -15   6  -1  394.86   42.80
 -15   6   2  155.88   20.20
 -15  -6  -2  135.99   30.40
  15   6  -2   97.19   15.60
 -15  -6  -2  117.59   15.50
 -15   6   2  184.78   38.40
  15   6  -2  158.78   35.30
 -15  -6  -2  137.39   15.70
 -15   6   2  142.19   18.10
  15  -6   2  121.89   29.60
 -15   6  -2  152.68   17.50
 -15  -6   2  145.09   16.80
  15  -6  -2   83.79   30.70
 -15  -6   2  142.79   16.40
  15   6   2  156.18   30.30
 -15   6  -2  133.49   26.90
 -15  -6   2  138.09   35.70
 -15  -6  -3  163.38   17.30
 -15   6   3  126.49   17.50
 -15  -6  -3   99.69   29.60
  15   6  -3  143.19   17.30
 -15   6   3  149.69   36.40
  15  -6   3  165.28   31.50
  15   6  -3   80.39   26.90
 -15  -6  -3  142.49   15.50
 -15   6   3  105.29   16.80
  15   6   3  121.39   27.80
 -15  -6   3  131.89   16.70
[truncated: 689,262 more chars]
