# Supplementary material for: Sulfur‐Directed Construction of Vinyl Cyclopropanes from 1,3‐Dienes
Source: Angew Chem Int Ed Engl. 2026 Apr 20;65(25):e4468205. doi: 10.1002/anie.4468205 (PMC13266940; doi:10.1002/anie.4468205)
Supplement: Supplementary file 1 — The authors have cited additional references within the Supporting Information [51, 52, 53, 54, 55, 56, 57, 58, 59]. [file ANIE-65-e4468205-s002.zip › CCDC-2496555_5b.cif]

data_p212121
_audit_creation_date               2025-10-20
_audit_creation_method
;
Olex2 1.5
(compiled 2025.07.13 svn.rb7424aed for OlexSys, GUI svn.r7314)
;
_shelx_SHELXL_version_number       2019/1
_audit_contact_author_address      ?
_audit_contact_author_email        ?
_audit_contact_author_name         ''
_audit_contact_author_phone        ?
_publ_contact_author_id_orcid      ?
_publ_section_references
;
Dolomanov, O.V., Bourhis, L.J., Gildea, R.J, Howard, J.A.K. & Puschmann, H.
 (2009), J. Appl. Cryst. 42, 339-341.

Sheldrick, G.M. (2008). Acta Cryst. A64, 112-122.

Sheldrick, G.M. (2015). Acta Cryst. A71, 3-8.
;
_chemical_name_common              ?
_chemical_name_systematic          ?
_chemical_formula_moiety           'C22 H22 O4 S'
_chemical_formula_sum              'C22 H22 O4 S'
_chemical_formula_weight           382.45
_chemical_absolute_configuration   syn
_chemical_melting_point            ?
loop_
  _atom_type_symbol
  _atom_type_description
  _atom_type_scat_dispersion_real
  _atom_type_scat_dispersion_imag
  _atom_type_scat_source
 C C 0.0033 0.0016 'International Tables Vol C Tables 4.2.6.8 and 6.1.1.4'
 H H 0.0000 0.0000 'International Tables Vol C Tables 4.2.6.8 and 6.1.1.4'
 O O 0.0106 0.0060 'International Tables Vol C Tables 4.2.6.8 and 6.1.1.4'
 S S 0.1246 0.1234 'International Tables Vol C Tables 4.2.6.8 and 6.1.1.4'

_shelx_space_group_comment
;
The symmetry employed for this shelxl refinement is uniquely defined
by the following loop, which should always be used as a source of
symmetry information in preference to the above space-group names.
They are only intended as comments.
;
_space_group_crystal_system        'orthorhombic'
_space_group_IT_number             19
_space_group_name_H-M_alt          'P 21 21 21'
_space_group_name_Hall             'P 2ac 2ab'
loop_
  _space_group_symop_operation_xyz
 'x, y, z'
 '-x+1/2, -y, z+1/2'
 '-x, y+1/2, -z+1/2'
 'x+1/2, -y+1/2, -z'

_cell_length_a                     9.8277(8)
_cell_length_b                     10.4363(7)
_cell_length_c                     18.6790(13)
_cell_angle_alpha                  90
_cell_angle_beta                   90
_cell_angle_gamma                  90
_cell_volume                       1915.8(2)
_cell_formula_units_Z              4
_cell_measurement_reflns_used      5384
_cell_measurement_temperature      150.00
_cell_measurement_theta_max        26.04
_cell_measurement_theta_min        2.85
_shelx_estimated_absorpt_T_max     0.934
_shelx_estimated_absorpt_T_min     0.900
_exptl_absorpt_coefficient_mu      0.194
_exptl_absorpt_correction_T_max    0.7454
_exptl_absorpt_correction_T_min    0.5708
_exptl_absorpt_correction_type     multi-scan
_exptl_absorpt_process_details
;
SADABS-2016/2 (Bruker,2016/2) was used for absorption correction.
wR2(int) was 0.1225 before and 0.0628 after correction.
The Ratio of minimum to maximum transmission is 0.7658.
The \l/2 correction factor is Not present.
;
_exptl_absorpt_special_details     ?
_exptl_crystal_colour              'clear light colourless'
_exptl_crystal_colour_lustre       clear
_exptl_crystal_colour_modifier     light
_exptl_crystal_colour_primary      colourless
_exptl_crystal_density_diffrn      1.326
_exptl_crystal_density_meas        ?
_exptl_crystal_density_method      ?
_exptl_crystal_description         block
_exptl_crystal_F_000               808
_exptl_crystal_preparation         ???
_exptl_crystal_recrystallization_method  'slow evaporation of solvent'
_exptl_crystal_size_max            0.555
_exptl_crystal_size_mid            0.488
_exptl_crystal_size_min            0.356
_exptl_transmission_factor_max     ?
_exptl_transmission_factor_min     ?
_diffrn_reflns_av_R_equivalents    0.0497
_diffrn_reflns_av_unetI/netI       0.0474
_diffrn_reflns_Laue_measured_fraction_full  0.993
_diffrn_reflns_Laue_measured_fraction_max  0.992
_diffrn_reflns_limit_h_max         12
_diffrn_reflns_limit_h_min         -10
_diffrn_reflns_limit_k_max         13
_diffrn_reflns_limit_k_min         -13
_diffrn_reflns_limit_l_max         23
_diffrn_reflns_limit_l_min         -23
_diffrn_reflns_number              13183
_diffrn_reflns_point_group_measured_fraction_full  0.994
_diffrn_reflns_point_group_measured_fraction_max  0.993
_diffrn_reflns_theta_full          25.242
_diffrn_reflns_theta_max           26.378
_diffrn_reflns_theta_min           2.235
_diffrn_ambient_temperature        150.00
_diffrn_detector_area_resol_mean   ?
_diffrn_measured_fraction_theta_full  0.993
_diffrn_measured_fraction_theta_max  0.992
_diffrn_measurement_device_type    'Bruker APEX-II CCD'
_diffrn_measurement_method         '\f and \w scans'
_diffrn_radiation_type             MoK\a
_diffrn_radiation_wavelength       0.71073
_diffrn_source                     ?
_diffrn_source_current             1.0
_diffrn_source_power               0.05
_diffrn_source_voltage             50.0
_diffrn_standards_number           0
_reflns_Friedel_coverage           0.750
_reflns_Friedel_fraction_full      0.997
_reflns_Friedel_fraction_max       0.995
_reflns_number_gt                  3510
_reflns_number_total               3884
_reflns_special_details
;
 Reflections were merged by SHELXL according to the crystal
 class for the calculation of statistics and refinement.
 
 _reflns_Friedel_fraction is defined as the number of unique
 Friedel pairs measured divided by the number that would be
 possible theoretically, ignoring centric projections and
 systematic absences.
;
_reflns_threshold_expression       'I > 2\s(I)'
_computing_cell_refinement         'SAINT V8.40B (?, 2016)'
_computing_data_collection         ?
_computing_data_reduction          'SAINT V8.40B (?, 2016)'
_computing_molecular_graphics      'Olex2 1.5 (Dolomanov et al., 2009)'
_computing_publication_material    'Olex2 1.5 (Dolomanov et al., 2009)'
_computing_structure_refinement    'XL  (Sheldrick, 2008)'
_computing_structure_solution      'SHELXT 2018/2 (Sheldrick, 2018)'
_refine_diff_density_max           0.185
_refine_diff_density_min           -0.191
_refine_diff_density_rms           0.035
_refine_ls_abs_structure_details
;
 Flack x determined using 1367 quotients [(I+)-(I-)]/[(I+)+(I-)]
 (Parsons, Flack and Wagner, Acta Cryst. B69 (2013) 249-259).
;
_refine_ls_abs_structure_Flack     -0.06(4)
_refine_ls_extinction_coef         0.020(3)
_refine_ls_extinction_expression   Fc^*^=kFc[1+0.001xFc^2^\l^3^/sin(2\q)]^-1/4^
_refine_ls_extinction_method       'SHELXL-2019/1 (Sheldrick 2019)'
_refine_ls_goodness_of_fit_ref     1.038
_refine_ls_hydrogen_treatment      constr
_refine_ls_matrix_type             full
_refine_ls_number_parameters       247
_refine_ls_number_reflns           3884
_refine_ls_number_restraints       0
_refine_ls_R_factor_all            0.0399
_refine_ls_R_factor_gt             0.0331
_refine_ls_restrained_S_all        1.038
_refine_ls_shift/su_max            0.001
_refine_ls_shift/su_mean           0.000
_refine_ls_structure_factor_coef   Fsqd
_refine_ls_weighting_details      
 'w=1/[\s^2^(Fo^2^)+(0.0303P)^2^+0.2434P] where P=(Fo^2^+2Fc^2^)/3'
_refine_ls_weighting_scheme        calc
_refine_ls_wR_factor_gt            0.0715
_refine_ls_wR_factor_ref           0.0746
_refine_special_details            ?
_olex2_refinement_description
;
1.a Secondary CH2 refined with riding coordinates:
 C4(H4A,H4B), C6(H6A,H6B)
1.b Aromatic/amide H refined with riding coordinates:
 C16(H16), C20(H20), C12(H12), C18(H18), C17(H17), C19(H19), C8(H8), C11(H11),
 C10(H10), C9(H9)
1.c X=CH2 refined with riding coordinates:
 C14(H14A,H14B)
1.d Idealised Me refined as rotating group:
 C1(H1A,H1B,H1C), C22(H22A,H22B,H22C)
;
_atom_sites_solution_hydrogens     geom
_atom_sites_solution_primary       dual
_atom_sites_solution_secondary     ?
loop_
  _atom_site_label
  _atom_site_type_symbol
  _atom_site_fract_x
  _atom_site_fract_y
  _atom_site_fract_z
  _atom_site_U_iso_or_equiv
  _atom_site_adp_type
  _atom_site_occupancy
  _atom_site_site_symmetry_order
  _atom_site_calc_flag
  _atom_site_refinement_flags_posn
  _atom_site_refinement_flags_adp
  _atom_site_refinement_flags_occupancy
  _atom_site_disorder_assembly
  _atom_site_disorder_group
 S1 S 0.38260(6) 0.40582(6) 0.51523(3) 0.02402(17) Uani 1 1 d . . . . .
 O1 O 0.54580(16) 0.38946(16) 0.36712(8) 0.0239(4) Uani 1 1 d . . . . .
 O4 O 0.64145(19) 0.78160(17) 0.40845(8) 0.0308(5) Uani 1 1 d . . . . .
 O2 O 0.33349(18) 0.42539(18) 0.32603(9) 0.0323(4) Uani 1 1 d . . . . .
 O3 O 0.5332(2) 0.65765(17) 0.32897(9) 0.0364(5) Uani 1 1 d . . . . .
 C13 C 0.5341(2) 0.6641(2) 0.52710(12) 0.0209(5) Uani 1 1 d . . . . .
 C5 C 0.4209(3) 0.4408(2) 0.37073(13) 0.0227(5) Uani 1 1 d . . . . .
 C3 C 0.4786(3) 0.6375(2) 0.45366(12) 0.0209(5) Uani 1 1 d . . . . .
 C15 C 0.6462(2) 0.5802(2) 0.55247(11) 0.0198(5) Uani 1 1 d . . . . .
 C4 C 0.3249(3) 0.6347(2) 0.44081(14) 0.0257(6) Uani 1 1 d . . . . .
 H4A H 0.264722 0.651909 0.482189 0.031 Uiso 1 1 calc R U . . .
 H4B H 0.290921 0.667458 0.394406 0.031 Uiso 1 1 calc R U . . .
 C14 C 0.4872(3) 0.7623(2) 0.56522(14) 0.0291(6) Uani 1 1 d . . . . .
 H14A H 0.525582 0.781092 0.610685 0.035 Uiso 1 1 calc R U . . .
 H14B H 0.415229 0.813581 0.546971 0.035 Uiso 1 1 calc R U . . .
 C16 C 0.6754(3) 0.5648(2) 0.62540(13) 0.0258(6) Uani 1 1 d . . . . .
 H16 H 0.623246 0.609489 0.660181 0.031 Uiso 1 1 calc R U . . .
 C6 C 0.5828(3) 0.3314(2) 0.29946(12) 0.0272(6) Uani 1 1 d . . . . .
 H6A H 0.561829 0.390532 0.259512 0.033 Uiso 1 1 calc R U . . .
 H6B H 0.530878 0.251138 0.292179 0.033 Uiso 1 1 calc R U . . .
 C20 C 0.7257(2) 0.5116(2) 0.50352(13) 0.0229(5) Uani 1 1 d . . . . .
 H20 H 0.705948 0.518029 0.453866 0.027 Uiso 1 1 calc R U . . .
 C21 C 0.5533(3) 0.6902(2) 0.39019(13) 0.0246(5) Uani 1 1 d . . . . .
 C12 C 0.8249(3) 0.3969(3) 0.32298(13) 0.0278(6) Uani 1 1 d . . . . .
 H12 H 0.792626 0.479658 0.335718 0.033 Uiso 1 1 calc R U . . .
 C18 C 0.8597(3) 0.4209(2) 0.59777(14) 0.0328(6) Uani 1 1 d . . . . .
 H18 H 0.932576 0.367996 0.613371 0.039 Uiso 1 1 calc R U . . .
 C2 C 0.4018(3) 0.5115(2) 0.44035(12) 0.0211(5) Uani 1 1 d . . . . .
 C7 C 0.7321(3) 0.3036(2) 0.30158(12) 0.0263(6) Uani 1 1 d . . . . .
 C17 C 0.7798(3) 0.4850(3) 0.64695(14) 0.0319(6) Uani 1 1 d . . . . .
 H17 H 0.797033 0.473908 0.696618 0.038 Uiso 1 1 calc R U . . .
 C19 C 0.8324(3) 0.4345(2) 0.52563(14) 0.0277(6) Uani 1 1 d . . . . .
 H19 H 0.886792 0.391186 0.491257 0.033 Uiso 1 1 calc R U . . .
 C1 C 0.2040(3) 0.3681(3) 0.50516(16) 0.0379(7) Uani 1 1 d . . . . .
 H1A H 0.189156 0.326355 0.458801 0.057 Uiso 1 1 calc R U . . .
 H1B H 0.150427 0.447129 0.507502 0.057 Uiso 1 1 calc R U . . .
 H1C H 0.175702 0.310202 0.543705 0.057 Uiso 1 1 calc R U . . .
 C8 C 0.7823(3) 0.1845(3) 0.28173(14) 0.0377(7) Uani 1 1 d . . . . .
 H8 H 0.721590 0.119246 0.266305 0.045 Uiso 1 1 calc R U . . .
 C22 C 0.7080(3) 0.8465(3) 0.34915(14) 0.0424(8) Uani 1 1 d . . . . .
 H22A H 0.753283 0.783126 0.318627 0.064 Uiso 1 1 calc R U . . .
 H22B H 0.775593 0.906885 0.367833 0.064 Uiso 1 1 calc R U . . .
 H22C H 0.639988 0.893187 0.321021 0.064 Uiso 1 1 calc R U . . .
 C11 C 0.9627(3) 0.3719(3) 0.32608(15) 0.0382(7) Uani 1 1 d . . . . .
 H11 H 1.023984 0.436594 0.341556 0.046 Uiso 1 1 calc R U . . .
 C10 C 1.0112(4) 0.2529(4) 0.30670(16) 0.0484(9) Uani 1 1 d . . . . .
 H10 H 1.105960 0.235100 0.308779 0.058 Uiso 1 1 calc R U . . .
 C9 C 0.9215(4) 0.1605(3) 0.28441(17) 0.0498(9) Uani 1 1 d . . . . .
 H9 H 0.954966 0.078816 0.270549 0.060 Uiso 1 1 calc R U . . .

loop_
  _atom_site_aniso_label
  _atom_site_aniso_U_11
  _atom_site_aniso_U_22
  _atom_site_aniso_U_33
  _atom_site_aniso_U_23
  _atom_site_aniso_U_13
  _atom_site_aniso_U_12
 S1 0.0239(3) 0.0240(3) 0.0241(3) 0.0029(2) 0.0011(3) -0.0019(3)
 O1 0.0251(9) 0.0295(9) 0.0172(8) -0.0046(7) -0.0003(7) 0.0006(8)
 O4 0.0330(11) 0.0346(10) 0.0247(9) 0.0073(7) -0.0039(8) -0.0133(8)
 O2 0.0270(10) 0.0411(11) 0.0287(9) -0.0056(9) -0.0090(8) -0.0019(8)
 O3 0.0523(12) 0.0360(10) 0.0209(9) 0.0042(8) -0.0057(9) -0.0138(9)
 C13 0.0194(12) 0.0209(11) 0.0223(11) 0.0006(10) -0.0001(10) -0.0025(9)
 C5 0.0240(13) 0.0197(11) 0.0243(12) 0.0023(10) -0.0014(10) -0.0043(9)
 C3 0.0221(12) 0.0171(11) 0.0236(12) 0.0010(9) -0.0017(10) 0.0002(10)
 C15 0.0223(13) 0.0173(11) 0.0198(11) -0.0006(9) -0.0015(9) -0.0053(10)
 C4 0.0213(13) 0.0274(13) 0.0284(13) 0.0007(10) -0.0046(10) 0.0036(11)
 C14 0.0286(15) 0.0267(13) 0.0319(13) -0.0032(11) -0.0014(11) 0.0031(11)
 C16 0.0317(14) 0.0243(12) 0.0212(12) -0.0026(10) -0.0020(10) -0.0027(11)
 C6 0.0320(15) 0.0316(13) 0.0180(11) -0.0049(10) 0.0034(10) -0.0056(11)
 C20 0.0241(13) 0.0209(11) 0.0236(13) -0.0012(10) -0.0020(10) -0.0010(10)
 C21 0.0280(14) 0.0205(11) 0.0254(12) 0.0047(10) -0.0055(11) -0.0006(11)
 C12 0.0313(14) 0.0314(13) 0.0208(11) 0.0008(11) 0.0036(10) 0.0012(12)
 C18 0.0297(15) 0.0282(13) 0.0405(15) 0.0051(12) -0.0103(12) 0.0033(12)
 C2 0.0209(13) 0.0221(11) 0.0204(11) 0.0018(9) -0.0004(10) -0.0004(10)
 C7 0.0340(15) 0.0295(13) 0.0155(11) 0.0006(10) 0.0021(10) 0.0001(12)
 C17 0.0373(16) 0.0327(14) 0.0257(14) 0.0025(11) -0.0097(12) -0.0035(13)
 C19 0.0258(13) 0.0250(12) 0.0322(14) 0.0005(11) 0.0000(11) 0.0009(10)
 C1 0.0247(14) 0.0403(15) 0.0487(18) 0.0070(13) 0.0062(13) -0.0057(12)
 C8 0.054(2) 0.0308(14) 0.0280(14) -0.0002(12) 0.0045(14) 0.0015(14)
 C22 0.0467(18) 0.0503(17) 0.0304(15) 0.0175(13) -0.0064(13) -0.0217(15)
 C11 0.0302(15) 0.0556(19) 0.0290(14) 0.0074(14) 0.0007(12) -0.0017(14)
 C10 0.0388(19) 0.068(2) 0.0384(17) 0.0123(16) 0.0053(14) 0.0231(17)
 C9 0.065(2) 0.0407(18) 0.0437(17) 0.0039(14) 0.0121(16) 0.0284(18)

_geom_special_details
;
 All esds (except the esd in the dihedral angle between two l.s. planes)
 are estimated using the full covariance matrix.  The cell esds are taken
 into account individually in the estimation of esds in distances, angles
 and torsion angles; correlations between esds in cell parameters are only
 used when they are defined by crystal symmetry.  An approximate (isotropic)
 treatment of cell esds is used for estimating esds involving l.s. planes.
;
loop_
  _geom_bond_atom_site_label_1
  _geom_bond_atom_site_label_2
  _geom_bond_distance
  _geom_bond_site_symmetry_2
  _geom_bond_publ_flag
 S1 C2 1.791(2) . ?
 S1 C1 1.809(3) . ?
 O1 C5 1.341(3) . ?
 O1 C6 1.448(3) . ?
 O4 C21 1.333(3) . ?
 O4 C22 1.454(3) . ?
 O2 C5 1.208(3) . ?
 O3 C21 1.209(3) . ?
 C13 C3 1.502(3) . ?
 C13 C15 1.485(3) . ?
 C13 C14 1.330(3) . ?
 C5 C2 1.507(3) . ?
 C3 C4 1.529(3) . ?
 C3 C21 1.499(3) . ?
 C3 C2 1.536(3) . ?
 C15 C16 1.401(3) . ?
 C15 C20 1.400(3) . ?
 C4 H4A 0.9900 . ?
 C4 H4B 0.9900 . ?
 C4 C2 1.491(3) . ?
 C14 H14A 0.9500 . ?
 C14 H14B 0.9500 . ?
 C16 H16 0.9500 . ?
 C16 C17 1.382(4) . ?
 C6 H6A 0.9900 . ?
 C6 H6B 0.9900 . ?
 C6 C7 1.497(4) . ?
 C20 H20 0.9500 . ?
 C20 C19 1.384(3) . ?
 C12 H12 0.9500 . ?
 C12 C7 1.393(4) . ?
 C12 C11 1.380(4) . ?
 C18 H18 0.9500 . ?
 C18 C17 1.381(4) . ?
 C18 C19 1.381(4) . ?
 C7 C8 1.388(4) . ?
 C17 H17 0.9500 . ?
 C19 H19 0.9500 . ?
 C1 H1A 0.9800 . ?
 C1 H1B 0.9800 . ?
 C1 H1C 0.9800 . ?
 C8 H8 0.9500 . ?
 C8 C9 1.392(5) . ?
 C22 H22A 0.9800 . ?
 C22 H22B 0.9800 . ?
 C22 H22C 0.9800 . ?
 C11 H11 0.9500 . ?
 C11 C10 1.379(4) . ?
 C10 H10 0.9500 . ?
 C10 C9 1.371(5) . ?
 C9 H9 0.9500 . ?

loop_
  _geom_angle_atom_site_label_1
  _geom_angle_atom_site_label_2
  _geom_angle_atom_site_label_3
  _geom_angle
  _geom_angle_site_symmetry_1
  _geom_angle_site_symmetry_3
  _geom_angle_publ_flag
 C2 S1 C1 98.94(13) . . ?
 C5 O1 C6 116.16(18) . . ?
 C21 O4 C22 115.5(2) . . ?
 C15 C13 C3 116.87(19) . . ?
 C14 C13 C3 120.4(2) . . ?
 C14 C13 C15 122.7(2) . . ?
 O1 C5 C2 110.7(2) . . ?
 O2 C5 O1 124.2(2) . . ?
 O2 C5 C2 125.0(2) . . ?
 C13 C3 C4 120.4(2) . . ?
 C13 C3 C2 118.95(19) . . ?
 C4 C3 C2 58.20(16) . . ?
 C21 C3 C13 118.5(2) . . ?
 C21 C3 C4 111.5(2) . . ?
 C21 C3 C2 115.25(19) . . ?
 C16 C15 C13 122.0(2) . . ?
 C20 C15 C13 120.5(2) . . ?
 C20 C15 C16 117.5(2) . . ?
 C3 C4 H4A 117.7 . . ?
 C3 C4 H4B 117.7 . . ?
 H4A C4 H4B 114.8 . . ?
 C2 C4 C3 61.13(16) . . ?
 C2 C4 H4A 117.7 . . ?
 C2 C4 H4B 117.7 . . ?
 C13 C14 H14A 120.0 . . ?
 C13 C14 H14B 120.0 . . ?
 H14A C14 H14B 120.0 . . ?
 C15 C16 H16 119.8 . . ?
 C17 C16 C15 120.3(2) . . ?
 C17 C16 H16 119.8 . . ?
 O1 C6 H6A 110.2 . . ?
 O1 C6 H6B 110.2 . . ?
 O1 C6 C7 107.71(19) . . ?
 H6A C6 H6B 108.5 . . ?
 C7 C6 H6A 110.2 . . ?
 C7 C6 H6B 110.2 . . ?
 C15 C20 H20 119.2 . . ?
 C19 C20 C15 121.7(2) . . ?
 C19 C20 H20 119.2 . . ?
 O4 C21 C3 112.2(2) . . ?
 O3 C21 O4 123.3(2) . . ?
 O3 C21 C3 124.4(2) . . ?
 C7 C12 H12 119.3 . . ?
 C11 C12 H12 119.3 . . ?
 C11 C12 C7 121.5(3) . . ?
 C17 C18 H18 120.4 . . ?
 C17 C18 C19 119.3(2) . . ?
 C19 C18 H18 120.4 . . ?
 C5 C2 S1 112.66(16) . . ?
 C5 C2 C3 119.9(2) . . ?
 C3 C2 S1 116.91(16) . . ?
 C4 C2 S1 118.22(17) . . ?
 C4 C2 C5 119.3(2) . . ?
 C4 C2 C3 60.67(15) . . ?
 C12 C7 C6 120.9(2) . . ?
 C8 C7 C6 121.0(3) . . ?
 C8 C7 C12 118.1(3) . . ?
 C16 C17 H17 119.3 . . ?
 C18 C17 C16 121.3(2) . . ?
 C18 C17 H17 119.3 . . ?
 C20 C19 H19 120.1 . . ?
 C18 C19 C20 119.9(2) . . ?
 C18 C19 H19 120.1 . . ?
 S1 C1 H1A 109.5 . . ?
 S1 C1 H1B 109.5 . . ?
 S1 C1 H1C 109.5 . . ?
 H1A C1 H1B 109.5 . . ?
 H1A C1 H1C 109.5 . . ?
 H1B C1 H1C 109.5 . . ?
 C7 C8 H8 120.0 . . ?
 C7 C8 C9 120.0(3) . . ?
 C9 C8 H8 120.0 . . ?
 O4 C22 H22A 109.5 . . ?
 O4 C22 H22B 109.5 . . ?
 O4 C22 H22C 109.5 . . ?
 H22A C22 H22B 109.5 . . ?
 H22A C22 H22C 109.5 . . ?
 H22B C22 H22C 109.5 . . ?
 C12 C11 H11 120.0 . . ?
 C10 C11 C12 119.9(3) . . ?
 C10 C11 H11 120.0 . . ?
 C11 C10 H10 120.3 . . ?
 C9 C10 C11 119.4(3) . . ?
 C9 C10 H10 120.3 . . ?
 C8 C9 H9 119.4 . . ?
 C10 C9 C8 121.1(3) . . ?
 C10 C9 H9 119.4 . . ?

loop_
  _geom_torsion_atom_site_label_1
  _geom_torsion_atom_site_label_2
  _geom_torsion_atom_site_label_3
  _geom_torsion_atom_site_label_4
  _geom_torsion
  _geom_torsion_site_symmetry_1
  _geom_torsion_site_symmetry_2
  _geom_torsion_site_symmetry_3
  _geom_torsion_site_symmetry_4
  _geom_torsion_publ_flag
 O1 C5 C2 S1 -73.4(2) . . . . ?
 O1 C5 C2 C3 70.2(3) . . . . ?
 O1 C5 C2 C4 141.2(2) . . . . ?
 O1 C6 C7 C12 -49.1(3) . . . . ?
 O1 C6 C7 C8 131.5(2) . . . . ?
 O2 C5 C2 S1 102.3(2) . . . . ?
 O2 C5 C2 C3 -114.0(3) . . . . ?
 O2 C5 C2 C4 -43.0(3) . . . . ?
 C13 C3 C4 C2 -107.3(2) . . . . ?
 C13 C3 C21 O4 -16.0(3) . . . . ?
 C13 C3 C21 O3 166.6(2) . . . . ?
 C13 C3 C2 S1 0.8(3) . . . . ?
 C13 C3 C2 C5 -141.3(2) . . . . ?
 C13 C3 C2 C4 109.7(2) . . . . ?
 C13 C15 C16 C17 179.4(2) . . . . ?
 C13 C15 C20 C19 178.8(2) . . . . ?
 C5 O1 C6 C7 169.1(2) . . . . ?
 C3 C13 C15 C16 -158.0(2) . . . . ?
 C3 C13 C15 C20 21.0(3) . . . . ?
 C3 C4 C2 S1 106.7(2) . . . . ?
 C3 C4 C2 C5 -109.8(2) . . . . ?
 C15 C13 C3 C4 134.8(2) . . . . ?
 C15 C13 C3 C21 -81.9(3) . . . . ?
 C15 C13 C3 C2 66.8(3) . . . . ?
 C15 C16 C17 C18 1.5(4) . . . . ?
 C15 C20 C19 C18 2.1(4) . . . . ?
 C4 C3 C21 O4 130.3(2) . . . . ?
 C4 C3 C21 O3 -47.1(3) . . . . ?
 C4 C3 C2 S1 -108.8(2) . . . . ?
 C4 C3 C2 C5 109.0(2) . . . . ?
 C14 C13 C3 C4 -48.0(3) . . . . ?
 C14 C13 C3 C21 95.3(3) . . . . ?
 C14 C13 C3 C2 -116.0(3) . . . . ?
 C14 C13 C15 C16 24.8(4) . . . . ?
 C14 C13 C15 C20 -156.1(2) . . . . ?
 C16 C15 C20 C19 -2.1(3) . . . . ?
 C6 O1 C5 O2 11.0(3) . . . . ?
 C6 O1 C5 C2 -173.14(19) . . . . ?
 C6 C7 C8 C9 -179.7(3) . . . . ?
 C20 C15 C16 C17 0.3(3) . . . . ?
 C21 C3 C4 C2 107.2(2) . . . . ?
 C21 C3 C2 S1 150.51(18) . . . . ?
 C21 C3 C2 C5 8.3(3) . . . . ?
 C21 C3 C2 C4 -100.6(2) . . . . ?
 C12 C7 C8 C9 0.8(4) . . . . ?
 C12 C11 C10 C9 0.1(4) . . . . ?
 C2 C3 C21 O4 -165.8(2) . . . . ?
 C2 C3 C21 O3 16.8(4) . . . . ?
 C7 C12 C11 C10 1.0(4) . . . . ?
 C7 C8 C9 C10 0.2(5) . . . . ?
 C17 C18 C19 C20 -0.2(4) . . . . ?
 C19 C18 C17 C16 -1.6(4) . . . . ?
 C1 S1 C2 C5 -81.4(2) . . . . ?
 C1 S1 C2 C3 133.79(19) . . . . ?
 C1 S1 C2 C4 64.3(2) . . . . ?
 C22 O4 C21 O3 3.4(4) . . . . ?
 C22 O4 C21 C3 -174.1(2) . . . . ?
 C11 C12 C7 C6 179.1(2) . . . . ?
 C11 C12 C7 C8 -1.4(4) . . . . ?
 C11 C10 C9 C8 -0.7(5) . . . . ?

_shelx_res_file
;
TITL p212121_a.res in P2(1)2(1)2(1)
    p212121.res
    created by SHELXL-2019/1 at 10:55:16 on 20-Oct-2025
REM Old TITL P212121 in P2(1)2(1)2(1)
REM SHELXT solution in P2(1)2(1)2(1): R1 0.095, Rweak 0.026, Alpha 0.003
REM <I/s> 0.962 for 24 systematic absences, Orientation as input
REM Flack x = -0.030 ( 0.041 ) from 1421 Parsons' quotients
REM Formula found by SHELXT: C21 O5 S
CELL 0.71073 9.8277 10.4363 18.679 90 90 90
ZERR 4 0.0008 0.0007 0.0013 0 0 0
LATT -1
SYMM 0.5-X,-Y,0.5+Z
SYMM -X,0.5+Y,0.5-Z
SYMM 0.5+X,0.5-Y,-Z
SFAC C H O S
UNIT 88 88 16 4

L.S. 4
PLAN  1
SIZE 0.356 0.488 0.555
TEMP -123.15
CONF
list 4
MORE -1
BOND $H
fmap 2
acta
REM <olex2.extras>
REM <HklSrc "%.\\P212121.hkl">
REM </olex2.extras>

WGHT    0.030300    0.243400
EXTI    0.019943
FVAR       1.08945
S1    4    0.382604    0.405818    0.515233    11.00000    0.02395    0.02399 =
         0.02413    0.00295    0.00113   -0.00193
O1    3    0.545795    0.389464    0.367116    11.00000    0.02506    0.02947 =
         0.01717   -0.00457   -0.00027    0.00059
O4    3    0.641446    0.781601    0.408446    11.00000    0.03302    0.03458 =
         0.02466    0.00728   -0.00395   -0.01335
O2    3    0.333488    0.425389    0.326033    11.00000    0.02702    0.04112 =
         0.02872   -0.00555   -0.00904   -0.00189
O3    3    0.533171    0.657645    0.328971    11.00000    0.05226    0.03599 =
         0.02088    0.00423   -0.00568   -0.01384
C13   1    0.534061    0.664089    0.527097    11.00000    0.01942    0.02090 =
         0.02225    0.00063   -0.00005   -0.00250
C5    1    0.420871    0.440804    0.370730    11.00000    0.02397    0.01974 =
         0.02426    0.00228   -0.00137   -0.00429
C3    1    0.478597    0.637521    0.453659    11.00000    0.02215    0.01705 =
         0.02361    0.00104   -0.00170    0.00020
C15   1    0.646155    0.580174    0.552473    11.00000    0.02233    0.01727 =
         0.01984   -0.00064   -0.00148   -0.00530
C4    1    0.324939    0.634667    0.440807    11.00000    0.02127    0.02742 =
         0.02844    0.00069   -0.00460    0.00357
AFIX  23
H4A   2    0.264722    0.651909    0.482189    11.00000   -1.20000
H4B   2    0.290921    0.667458    0.394406    11.00000   -1.20000
AFIX   0
C14   1    0.487155    0.762276    0.565216    11.00000    0.02857    0.02670 =
         0.03193   -0.00324   -0.00142    0.00305
AFIX  93
H14A  2    0.525582    0.781092    0.610685    11.00000   -1.20000
H14B  2    0.415229    0.813581    0.546971    11.00000   -1.20000
AFIX   0
C16   1    0.675427    0.564804    0.625402    11.00000    0.03168    0.02433 =
         0.02125   -0.00262   -0.00204   -0.00274
AFIX  43
H16   2    0.623246    0.609489    0.660181    11.00000   -1.20000
AFIX   0
C6    1    0.582772    0.331393    0.299460    11.00000    0.03196    0.03163 =
         0.01800   -0.00489    0.00344   -0.00561
AFIX  23
H6A   2    0.561829    0.390532    0.259512    11.00000   -1.20000
H6B   2    0.530878    0.251138    0.292179    11.00000   -1.20000
AFIX   0
C20   1    0.725703    0.511569    0.503521    11.00000    0.02410    0.02090 =
         0.02362   -0.00121   -0.00202   -0.00098
AFIX  43
H20   2    0.705948    0.518029    0.453866    11.00000   -1.20000
AFIX   0
C21   1    0.553329    0.690214    0.390194    11.00000    0.02796    0.02054 =
         0.02538    0.00475   -0.00551   -0.00060
C12   1    0.824894    0.396935    0.322979    11.00000    0.03131    0.03136 =
         0.02076    0.00083    0.00360    0.00115
AFIX  43
H12   2    0.792626    0.479658    0.335718    11.00000   -1.20000
AFIX   0
C18   1    0.859701    0.420879    0.597766    11.00000    0.02966    0.02819 =
         0.04049    0.00513   -0.01033    0.00330
AFIX  43
H18   2    0.932576    0.367996    0.613371    11.00000   -1.20000
AFIX   0
C2    1    0.401842    0.511520    0.440351    11.00000    0.02086    0.02207 =
         0.02045    0.00177   -0.00042   -0.00040
C7    1    0.732117    0.303579    0.301581    11.00000    0.03396    0.02954 =
         0.01553    0.00065    0.00212    0.00005
C17   1    0.779836    0.484955    0.646952    11.00000    0.03732    0.03272 =
         0.02568    0.00249   -0.00969   -0.00346
AFIX  43
H17   2    0.797033    0.473908    0.696618    11.00000   -1.20000
AFIX   0
C19   1    0.832428    0.434547    0.525631    11.00000    0.02579    0.02499 =
         0.03222    0.00052    0.00003    0.00087
AFIX  43
H19   2    0.886792    0.391186    0.491257    11.00000   -1.20000
AFIX   0
C1    1    0.204017    0.368050    0.505156    11.00000    0.02475    0.04032 =
         0.04871    0.00700    0.00621   -0.00568
AFIX 137
H1A   2    0.189156    0.326355    0.458801    11.00000   -1.50000
H1B   2    0.150427    0.447129    0.507502    11.00000   -1.50000
H1C   2    0.175702    0.310202    0.543705    11.00000   -1.50000
AFIX   0
C8    1    0.782302    0.184479    0.281730    11.00000    0.05416    0.03083 =
         0.02800   -0.00022    0.00450    0.00146
AFIX  43
H8    2    0.721590    0.119246    0.266305    11.00000   -1.20000
AFIX   0
C22   1    0.707999    0.846485    0.349152    11.00000    0.04667    0.05029 =
         0.03039    0.01748   -0.00642   -0.02169
AFIX 137
H22A  2    0.753283    0.783126    0.318627    11.00000   -1.50000
H22B  2    0.775593    0.906885    0.367833    11.00000   -1.50000
H22C  2    0.639988    0.893187    0.321021    11.00000   -1.50000
AFIX   0
C11   1    0.962675    0.371897    0.326081    11.00000    0.03015    0.05556 =
         0.02897    0.00741    0.00066   -0.00173
AFIX  43
H11   2    1.023984    0.436594    0.341556    11.00000   -1.20000
AFIX   0
C10   1    1.011246    0.252917    0.306704    11.00000    0.03882    0.06790 =
         0.03844    0.01234    0.00529    0.02305
AFIX  43
H10   2    1.105960    0.235100    0.308779    11.00000   -1.20000
AFIX   0
C9    1    0.921523    0.160543    0.284406    11.00000    0.06503    0.04075 =
         0.04373    0.00393    0.01215    0.02840
AFIX  43
H9    2    0.954966    0.078816    0.270549    11.00000   -1.20000
AFIX   0
HKLF 4


REM  p212121_a.res in P2(1)2(1)2(1)
REM wR2 = 0.0746, GooF = S = 1.038, Restrained GooF = 1.038 for all data
REM R1 = 0.0331 for 3510 Fo > 4sig(Fo) and 0.0399 for all 3884 data
REM 247 parameters refined using 0 restraints

END

WGHT      0.0302      0.2423

REM Highest difference peak  0.185,  deepest hole -0.191,  1-sigma level  0.035
Q1    1   0.3926  0.4885  0.4059  11.00000  0.05    0.18
;
_shelx_res_checksum                67277
_shelx_hkl_file
;
   1   0   0    1.20    1.00
   2   0   0  111.49    8.40
   2   0   0  108.49    8.30
   3   0   0    3.90    2.90
   3   0   0   -1.00    2.30
   4   0   0   24.70    7.00
   4   0   0   35.80    7.90
   5   0   0    3.40    4.40
   5   0   0    1.40    3.80
   6   0   0 1048.10   53.59
   6   0   0 1062.79   52.49
   7   0   0    4.20    9.00
   7   0   0   -1.60    8.30
   8   0   0    6.50   11.20
   8   0   0    6.60    9.50
   9   0   0    2.10   12.50
   9   0   0   -3.20   12.50
  10   0   0   22.70   16.50
  10   0   0   11.40   19.00
  11   0   0    1.90   14.70
  12   0   0  128.69   32.00
  12   0   0  104.09   28.60
   0  -1   0    1.20    0.60
   1   1   0  215.78   10.70
  -1  -1   0  237.18   11.10
   1  -1   0  221.88   10.00
   3  -1   0 1130.29   44.90
  -3  -1   0 1031.10   45.10
   3   1   0 1058.69   45.10
  -3   1   0 1114.19   44.80
   4  -1   0   54.19    9.20
   4  -1   0   33.10    7.30
   4   1   0   37.70    7.90
   5   1   0 1323.47   60.59
   5  -1   0 1312.07   58.69
   5   1   0 1357.36   59.39
   5  -1   0 1303.67   58.59
   6  -1   0  643.44   36.80
   6   1   0  512.05   34.00
   6   1   0  610.04   37.90
   6  -1   0  584.84   35.10
   7  -1   0 2026.20   86.89
   7   1   0 1994.20   88.89
   7   1   0 1800.52   84.19
   7  -1   0 1921.91   86.09
   8   1   0  212.98   24.60
   8   1   0  216.58   26.70
   8  -1   0  227.08   25.70
   8  -1   0  245.28   26.10
   9   1   0  415.26   37.20
   9  -1   0  372.56   33.60
   9  -1   0  370.26   33.40
   9   1   0  385.56   35.40
  10   1   0   52.39   17.60
  10   1   0   85.09   25.20
  10  -1   0   51.59   19.20
  10  -1   0   91.99   21.70
  11   1   0  351.86   39.70
  11  -1   0  328.37   40.40
  11  -1   0  360.56   38.00
  12   1   0   30.90   21.20
  12   1   0   51.89   27.60
  12  -1   0   21.10   24.90
  12  -1   0   56.59   25.50
   0   2   0   61.29    4.40
   0  -2   0   51.49    3.90
  -1  -2   0  551.24   23.10
   1  -2   0  564.14   21.70
   1   2   0  550.64   22.80
  -1   2   0  555.44   21.90
  -2   2   0 7469.35  250.97
   3   2   0   87.89    9.50
  -3  -2   0   74.59    8.80
   4  -2   0 4840.02  165.58
   4   2   0 4774.62  167.18
  -4   2   0 4637.54  165.48
  -4  -2   0 4388.46  167.38
   5   2   0 6400.96  226.28
  -5  -2   0 6191.38  227.38
   5  -2   0 6516.05  225.08
   6  -2   0   66.49   12.40
   6   2   0   37.20    9.90
   6  -2   0   61.19   12.40
   7  -2   0  293.17   25.40
   7   2   0  308.97   27.10
   7   2   0  297.57   27.30
   7  -2   0  305.37   26.80
   8  -2   0   39.00   12.60
   8   2   0   21.30   12.80
   8   2   0   22.70   12.40
   8  -2   0   35.20   12.40
   9   2   0  991.60   58.49
   9   2   0  892.41   59.99
   9  -2   0  979.20   57.89
   9  -2   0  930.31   57.29
  10  -2   0   -8.30   14.50
  10   2   0   19.60   17.30
  10   2   0   11.60   16.50
  11   2   0   12.30   22.40
  11   2   0  -15.30   18.20
  11  -2   0    6.30   19.30
  12  -2   0    8.30   23.80
  12   2   0  -10.80   24.50
  12  -2   0   -4.20   21.70
  12   2   0  -10.80   20.40
   0   3   0   -1.60    1.60
   0  -3   0    5.90    1.90
  -1  -3   0 6067.19  201.38
  -1   3   0 5808.72  199.38
  -3   3   0 9999.00  328.07
  -3  -3   0 9416.96  331.17
  -4  -3   0 1137.39   57.39
  -4   3   0 1148.09   48.50
   4   3   0 1021.00   53.99
   4  -3   0 1136.19   47.60
   5  -3   0 1928.31   77.89
  -5  -3   0 1929.31   82.69
   5   3   0 2022.10   80.99
  -5   3   0 1887.71   78.49
   6   3   0 1285.37   58.39
   6  -3   0 1184.08   55.29
  -6  -3   0 1065.89   57.69
   7  -3   0  107.49   17.20
   7  -3   0   95.49   17.20
   7   3   0   92.99   16.90
   8  -3   0    6.30   10.10
   8  -3   0   19.50    8.50
   8   3   0   37.10   13.40
   8   3   0   29.60   13.20
   9  -3   0   46.70   14.70
   9   3   0   55.29   17.30
   9   3   0   43.40   15.10
   9  -3   0   70.89   20.80
  10  -3   0   57.59   18.20
  10  -3   0   33.90   19.50
  10   3   0   62.89   18.50
  10   3   0   -2.10   19.40
  11   3   0   51.99   29.70
  11  -3   0   47.90   21.90
  11  -3   0   74.29   23.60
  11   3   0   76.79   23.70
   1  -4   0  404.76   18.90
  -1  -4   0  400.16   20.60
  -1   4   0  401.76   19.30
   1   4   0  445.86   20.40
   2   4   0  879.71   38.00
   2  -4   0  974.10   36.50
  -2   4   0  832.02   36.30
  -2  -4   0  895.31   39.80
  -3   4   0 4817.12  166.48
  -3  -4   0 4711.63  170.78
   3   4   0 4898.21  168.58
   3  -4   0 4625.34  164.88
   4  -4   0  779.32   34.80
  -4   4   0  739.03   35.60
  -4  -4   0  685.43   38.70
   4   4   0  733.43   37.00
   5   4   0  470.45   29.40
   5  -4   0  449.86   26.20
  -5  -4   0  453.75   30.70
  -5   4   0  406.86   26.70
  -6  -4   0  123.69   20.60
   6  -4   0  169.98   16.60
  -6   4   0  143.29   17.70
   6   4   0  139.59   19.60
   7  -4   0    4.40    7.50
  -7  -4   0    8.80   11.10
   7   4   0    7.50    8.80
   8  -4   0  397.66   31.90
   8   4   0  270.67   27.10
   8   4   0  314.17   34.10
   8  -4   0  294.77   26.60
   9  -4   0   -6.80   11.90
   9   4   0    0.30   15.70
   9   4   0  -10.80   13.10
  10   4   0   54.59   20.20
  10  -4   0   37.20   16.90
  10  -4   0   25.30   15.70
  10   4   0   11.20   21.50
  11   4   0    9.80   31.20
  11  -4   0  -13.70   20.50
  11  -4   0   12.90   17.20
  11   4   0   23.10   21.10
   0   5   0    0.80    3.30
   0  -5   0    3.00    2.80
  -1  -5   0  342.67   20.00
  -1   5   0  361.26   18.80
   1   5   0  360.16   19.20
   1  -5   0  354.96   18.20
  -2   5   0 2823.82  103.39
   2   5   0 3089.89  105.69
  -2  -5   0 2859.01  107.19
   2  -5   0 2763.62  102.19
   3   5   0  176.88   15.20
   3  -5   0  186.58   13.50
  -3  -5   0  190.28   17.20
  -3   5   0  169.48   13.70
  -4   5   0 3113.79  114.89
   4   5   0 3154.88  116.99
  -4  -5   0 3009.40  120.39
   4  -5   0 3079.39  112.99
   5  -5   0  309.97   20.40
   5   5   0  256.57   21.20
  -5  -5   0  258.37   24.90
  -5   5   0  245.28   20.30
  -6  -5   0  304.77   29.30
   6  -5   0  398.86   25.60
  -6   5   0  345.27   26.60
   6   5   0  360.56   28.20
  -7   5   0  613.14   38.20
   7  -5   0  645.34   36.90
  -7  -5   0  494.45   40.30
   7   5   0  612.24   40.20
   8   5   0   -1.80    8.30
   8  -5   0  -21.70   11.80
   8  -5   0   -4.00    8.10
   9  -5   0   -4.20   10.50
   9   5   0   -1.70   13.90
   9   5   0   -0.60   12.90
   9  -5   0   10.70   14.00
  10  -5   0  315.47   34.30
  10   5   0  276.97   44.20
  10   5   0  248.18   34.40
  10  -5   0  237.28   36.30
  11  -5   0  227.78   39.20
  11   5   0  331.87   48.40
  11  -5   0  278.67   34.90
  11   5   0  229.68   35.30
   0  -6   0  288.87   17.50
   0   6   0  316.67   18.30
  -1   6   0  167.88   12.80
   1   6   0  147.89   12.10
  -1  -6   0  130.69   12.70
   1  -6   0  147.99   11.40
  -2   6   0    1.00    3.50
  -2  -6   0   -0.70    4.70
   2  -6   0    1.50    3.50
   2   6   0    2.20    4.30
  -3  -6   0    8.30    5.50
   3   6   0   -0.60    4.90
  -3   6   0    3.40    4.60
   3  -6   0   -1.10    4.00
  -4  -6   0 4308.67  168.28
  -4   6   0 4368.36  161.38
   4   6   0 4739.63  164.68
   4  -6   0 4548.15  159.58
   5  -6   0  452.65   27.00
  -5  -6   0  466.35   34.30
   5   6   0  462.15   30.80
  -5   6   0  413.86   27.50
   6   6   0 1804.52   81.19
   6  -6   0 1867.01   77.59
  -6  -6   0 1822.82   87.09
  -6   6   0 1955.20   80.79
  -7  -6   0   13.00   11.80
   7   6   0    8.20   11.50
   8   6   0  439.86   37.00
  -8  -6   0  459.95   41.80
   9   6   0   -7.20   19.30
   9  -6   0   -0.20   12.40
   9   6   0   -4.60   11.10
   9  -6   0   11.10   17.40
  10   6   0   39.50   27.00
  10   6   0   43.40   21.30
  10  -6   0   40.60   18.40
  10  -6   0   38.50   17.70
   0  -7   0    1.80    3.80
   0   7   0    0.20    4.40
  -1   7   0    2.80    5.50
  -1  -7   0   10.90    5.20
   1   7   0   -1.80    5.10
   1  -7   0    8.00    4.00
  -2  -7   0  191.88   17.40
  -2   7   0  198.68   15.60
   2   7   0  183.68   16.00
   2  -7   0  179.78   13.90
  -3   7   0  339.17   22.10
  -3  -7   0  350.76   26.70
   3  -7   0  354.26   21.10
   3   7   0  359.86   23.70
  -4  -7   0  160.48   20.30
   4   7   0  148.29   17.20
   4  -7   0  178.08   15.20
  -4   7   0  193.08   17.40
  -5  -7   0  230.08   24.70
   5  -7   0  212.68   18.80
  -5   7   0  294.47   22.20
   5   7   0  235.38   22.40
   6   7   0 3221.88  124.99
  -6  -7   0 2964.70  130.39
   7   7   0  188.98   25.40
  -7  -7   0  187.68   28.40
  -7   7   0  167.78   23.40
  -8  -7   0  108.19   25.70
   8   7   0  110.99   21.90
   9  -7   0  136.99   22.40
   9   7   0   82.29   20.20
   9  -7   0  109.59   23.50
  10  -7   0   15.00   21.50
  10   7   0   -0.50   26.90
  10  -7   0  -16.50   17.20
  10   7   0   16.30   17.10
   0   8   0   22.80    7.60
   0  -8   0   16.00    6.70
   1  -8   0 1914.31   72.69
   1   8   0 1814.92   73.59
  -1  -8   0 1761.22   75.09
  -1   8   0 1828.02   72.99
  -2   8   0  219.08   17.80
  -2  -8   0  190.78   19.50
   2   8   0  206.08   18.10
   2  -8   0  220.18   16.30
  -3  -8   0   12.00    8.20
  -3   8   0   15.90    7.30
   3  -8   0    9.30    6.00
   3   8   0   16.00    9.30
  -4  -8   0  549.25   37.90
  -4   8   0  480.95   30.00
   4  -8   0  460.65   27.90
   4   8   0  580.54   33.70
  -5   8   0    6.10    8.10
  -5  -8   0   -5.10   11.10
   5   8   0   25.30   11.30
  -6  -8   0   18.90   14.90
  -6   8   0   14.80    9.60
   6   8   0    1.90   11.30
   7   8   0  148.09   23.50
  -7   8   0   85.89   17.50
  -7  -8   0  131.89   26.80
   8   8   0    6.00   14.70
   8  -8   0   18.20   13.10
   9  -8   0  370.66   33.70
   9   8   0  390.56   40.10
   9  -8   0  299.97   37.20
   0  -9   0   14.90    7.40
   0   9   0   16.20    7.80
   1   9   0   31.00    9.30
  -1   9   0   34.20    9.90
  -1  -9   0   27.30    9.50
  -2  -9   0 2276.17   96.19
   2   9   0 2348.86   92.59
  -2   9   0 2261.67   90.39
  -3  -9   0  514.25   37.40
   3   9   0  576.04   34.60
  -4  -9   0   69.89   17.30
   4   9   0   39.90   15.00
  -4   9   0   55.29   11.80
   5   9   0  440.96   33.40
  -5   9   0  476.15   31.40
   6   9   0  340.97   28.70
   6  -9   0  332.57   26.20
  -6   9   0  311.47   27.50
   7  -9   0   28.50   13.30
  -7  -9   0    7.90   20.30
   7   9   0   17.90   12.90
  -7   9   0    3.80   13.60
  -8  -9   0  245.78   40.80
   8   9   0  311.17   34.30
   8  -9   0  281.47   30.10
   0  10   0  277.27   22.70
  -1  10   0  -15.60    7.50
   1  10   0    4.80    7.80
  -2  10   0  320.27   24.80
   2  10   0  271.07   23.70
  -3  10   0   66.69   13.20
   3  10   0   60.29   14.00
   4 -10   0  427.86   28.80
  -4 -10   0  490.95   41.70
  -4  10   0  439.76   31.00
   4  10   0  547.95   36.00
   5  10   0   11.40   12.70
  -5  10   0   11.60   11.10
  -5 -10   0    5.70   16.50
   5 -10   0   -8.30   10.20
   6  10   0  261.67   29.70
  -6  10   0  270.57   27.60
  -6 -10   0  323.27   40.60
   6 -10   0  270.27   26.20
   7  10   0  553.54   42.60
  -7  10   0  451.25   37.70
  -7 -10   0  534.15   51.89
   7 -10   0  489.55   36.00
   0  11   0   -0.80   10.50
  -1 -11   0   59.79   15.90
  -1  11   0   62.69   14.90
   1  11   0   53.79   12.70
   2  11   0  202.38   24.60
  -2 -11   0  288.07   28.70
  -2  11   0  246.48   23.40
   2 -11   0  226.38   23.20
   3 -11   0  100.99   15.90
   3  11   0   95.39   19.70
  -3 -11   0   85.09   21.10
  -3  11   0   80.99   17.00
  -4 -11   0    0.00   17.60
   4  11   0   -2.70   13.50
  -4  11   0   -4.80   10.60
   4 -11   0   -7.30   10.20
  -5 -11   0   36.10   22.00
   5 -11   0   51.09   14.20
   5  11   0   63.39   21.00
  -5  11   0   73.59   15.30
  -6  11   0   31.40   15.20
  -6 -11   0   57.29   29.90
   6  11   0   -9.50   16.40
   6 -11   0   19.20   14.80
   0 -12   0  798.52   48.50
   0  12   0  725.93   43.10
  -1 -12   0   40.30   18.50
   1 -12   0   42.00   15.60
   1  12   0   40.50   13.90
  -1  12   0   46.60   15.00
   2 -12   0  -15.50   12.10
  -2 -12   0   -0.10   18.30
   2  12   0   33.80   14.40
  -2  12   0    9.20   12.20
  -3  12   0   11.10   13.40
   3  12   0   26.60   14.40
   3 -12   0   29.80   14.50
  -3 -12   0   69.79   21.80
  -4  12   0  115.39   19.20
   4 -12   0  115.99   19.80
   4  12   0  179.18   26.00
  -4 -12   0  148.59   30.90
   0 -13   0   20.60   19.50
   0  13   0  -13.80   25.80
   1 -13   0    8.10   17.70
  -1  13   0    3.20   16.70
   2   0   1 2726.43   97.59
   2   0  -1 2877.21   99.29
   3   0   1  950.10   41.00
  -3   0  -1  988.80   41.50
   3   0  -1 1054.59   43.10
   4   0  -1   12.30    5.30
   4   0  -1   18.20    6.30
   4   0   1   10.80    5.00
   5   0  -1   49.30   10.70
   5   0   1   48.80   10.10
   5   0  -1   42.20    9.50
   5   0   1   43.10    9.60
   6   0   1 3035.30  120.79
   6   0  -1 3115.99  120.89
   6   0  -1 3096.49  121.49
   6   0   1 2931.81  117.99
   7   0  -1  354.16   28.40
   7   0   1  353.06   28.30
   7   0   1  348.87   29.50
   7   0  -1  370.86   30.60
   8   0  -1  146.99   24.00
   8   0   1  194.58   23.30
   8   0   1  167.98   24.20
   9   0  -1  100.29   22.50
   9   0   1   84.59   21.70
   9   0  -1   92.29   20.40
   9   0   1   83.09   21.60
  10   0  -1    5.20   16.70
  10   0   1    6.60   15.80
  10   0   1   -2.40   19.60
  10   0  -1    4.90   18.00
  11   0   1   82.09   23.20
  11   0   1  120.19   30.20
  11   0  -1   52.69   25.00
  12   0  -1  513.25   55.19
  12   0   1  597.04   64.39
  12   0  -1  476.65   53.79
  12   0   1  531.45   55.79
   0   1   1  453.75   17.00
   0  -1   1  422.46   15.50
  -2  -1  -1 2069.39   76.09
  -2   1   1 2152.68   76.19
   2   1  -1 2024.10   76.29
   2  -1   1 2063.59   74.29
   2  -1   1 2138.69   74.59
   2  -1  -1 2161.98   75.99
   2   1   1 2114.89   75.59
   3   1  -1   42.10    7.60
   3  -1   1   43.50    6.60
   3  -1   1   45.20    6.80
  -3   1   1   49.10    7.60
  -3  -1  -1   44.20    7.70
   3   1  -1   41.00    7.00
   3  -1  -1   34.60    6.60
   3   1   1   30.50    6.00
   4   1  -1 3172.68  120.39
   4  -1   1 3351.96  119.39
  -4   1   1 3281.27  120.19
   4   1  -1 3234.48  121.59
   4  -1   1 3291.97  118.69
  -4  -1  -1 3036.90  119.59
   4   1   1 3217.68  119.09
   4  -1  -1 3382.86  120.49
   5   1  -1 1617.64   69.89
   5   1  -1 1683.73   72.69
  -5  -1  -1 1592.04   69.29
   5  -1   1 1651.03   68.69
   5  -1   1 1623.44   67.89
   5   1   1 1607.24   68.29
   5  -1  -1 1567.74   68.69
   6   1  -1  812.42   46.40
   6  -1   1  947.21   47.90
   6   1  -1  923.51   49.80
   6  -1   1  889.21   46.50
   6   1   1  928.11   50.09
   6  -1  -1  971.10   48.60
   6   1   1  929.41   46.90
   6  -1  -1  986.10   49.40
   7   1  -1   36.10   12.60
   7  -1   1   47.40   11.70
   7   1  -1   31.20   12.90
   7  -1   1   55.19   13.80
   7   1   1   40.80   10.70
   7  -1  -1   50.89   13.40
   7  -1  -1   62.79   14.90
   7   1   1   32.70   11.00
   8  -1   1  130.49   22.60
   8  -1   1  134.29   21.40
   8   1  -1  143.29   22.70
   8   1  -1  175.48   25.80
   8   1   1  147.29   21.50
   8  -1  -1  114.49   19.20
   8  -1  -1  123.89   21.20
   9  -1   1  246.18   28.90
   9   1  -1  294.67   32.40
   9   1  -1  242.28   32.10
   9  -1   1  249.38   28.80
   9   1   1  246.88   30.40
   9  -1  -1  242.38   32.70
   9  -1  -1  267.07   31.20
   9   1   1  255.17   27.90
  10   1  -1  306.87   33.60
  10   1  -1  356.56   36.00
  10  -1   1  347.07   35.30
  10   1   1  371.56   37.00
  10   1   1  358.26   39.00
  10  -1  -1  340.77   35.10
  10  -1  -1  329.07   35.90
  11  -1   1   15.90   18.50
  11  -1   1   17.50   19.00
  11   1  -1   18.00   19.40
  11   1   1   -1.10   18.00
  11  -1  -1   20.10   18.80
  11  -1  -1   33.80   18.90
  12   1  -1   96.99   28.60
  12  -1   1   98.29   30.70
  12  -1   1   89.79   29.70
  12   1  -1  120.89   32.80
  12   1   1  100.99   32.00
  12  -1  -1  110.69   56.59
  12  -1  -1   98.89   32.70
  12   1   1   96.09   30.10
   0  -2   1 3244.38  108.79
   1  -2   1  783.02   28.50
  -1   2   1  799.12   31.10
  -1  -2  -1  783.32   31.30
   1   2  -1  807.62   31.20
  -1   2  -1  816.82   28.90
  -1  -2   1  776.62   31.40
   1   2   1  839.42   31.30
   1  -2  -1  806.92   30.90
  -2  -2  -1 6718.03  227.88
  -2   2   1 6661.33  226.68
  -2   2  -1 6710.53  224.58
   3  -2   1 1327.67   50.39
  -3  -2  -1 1208.58   52.09
   3   2  -1 1240.98   51.99
  -3   2   1 1283.27   55.39
   3  -2  -1 1224.08   53.99
  -3   2  -1 1281.47   50.29
  -3  -2   1 1300.97   52.99
   3   2   1 1209.28   50.79
  -4  -2  -1  283.37   20.40
   4  -2   1  283.77   18.20
  -4   2   1  258.27   18.60
   4   2  -1  289.67   19.60
   4  -2  -1  260.67   18.10
   4   2   1  264.57   18.40
  -4  -2   1  219.98   18.80
  -5  -2  -1  170.68   16.50
   5  -2   1  139.69   14.30
  -5   2   1  143.09   15.60
   5   2  -1  168.48   16.70
   5  -2   1  153.38   14.90
   5   2  -1  143.79   16.20
   5   2   1  135.09   15.00
   5  -2  -1  171.38   15.50
   6   2  -1  411.36   31.30
   6  -2   1  429.96   28.10
   6  -2   1  421.66   28.40
   6   2  -1  382.16   28.30
  -6  -2  -1  389.76   29.80
   6  -2  -1  397.76   28.20
   6   2   1  457.15   28.80
   7   2  -1  620.44   43.00
   7   2  -1  665.73   41.40
   7  -2   1  668.23   40.40
   7  -2   1  744.03   41.40
   7  -2  -1  631.64   40.10
   7  -2  -1  646.44   41.60
   8  -2   1  239.38   25.70
   8   2  -1  150.98   25.20
   8  -2   1  208.18   24.00
   8   2  -1  187.88   26.60
   8   2   1  199.78   22.10
   8  -2  -1  242.88   25.90
   8   2   1  263.17   29.00
   8  -2  -1  209.68   24.60
   9   2  -1   63.29   19.00
   9  -2   1   34.30   15.80
   9   2  -1   41.60   17.60
   9  -2   1   82.09   18.30
   9  -2  -1   59.69   18.20
   9   2   1   26.10   13.20
   9  -2  -1   41.30   16.20
   9   2   1   56.59   17.70
  10   2  -1   49.10   20.40
  10  -2   1   50.69   19.40
  10   2  -1   47.90   20.10
  10   2   1   58.89   19.80
  10  -2  -1   52.89   18.90
  10   2   1   23.80   17.20
  11   2  -1  198.38   34.30
  11  -2   1  226.88   35.80
  11  -2   1  211.38   35.00
  11   2  -1  250.57   41.30
  11  -2  -1  256.37   36.70
  11   2   1  248.98   36.20
  11  -2  -1  295.27   39.80
  12  -2   1   15.70   24.10
  12  -2   1    4.50   23.10
  12   2  -1   48.60   27.90
  12   2  -1   31.00   22.30
  12  -2  -1  -11.90   26.50
  12   2   1   43.80   30.20
  12   2   1   46.50   26.10
  12  -2  -1  -16.80   22.80
   1   3  -1 1417.16   51.69
   1  -3   1 1441.66   49.40
  -1  -3  -1 1366.26   52.49
  -1   3   1 1426.66   52.19
  -1   3  -1 1376.36   49.70
   1  -3  -1 1389.76   51.69
  -1  -3   1 1339.97   52.29
   1   3   1 1447.76   52.49
   2   3  -1 1530.45   57.69
  -2  -3  -1 1463.75   58.19
   2   3   1 1558.94   57.49
  -2  -3   1 1418.06   58.19
   3   3  -1 3162.18  125.79
  -3   3   1 2966.90  108.49
   3  -3   1 3039.20  105.69
  -3  -3  -1 2890.01  110.49
  -3   3  -1 2972.00  106.39
   3  -3  -1 2936.71  107.29
   3   3   1 2967.20  108.79
   4  -3   1 4532.35  157.28
  -4  -3  -1 4348.27  162.58
   4   3  -1 4322.57  160.78
  -4   3   1 4535.05  160.08
  -4  -3   1 4217.28  162.08
   4   3   1 4608.04  162.08
  -4   3  -1 4483.05  157.88
   4  -3  -1 4612.34  159.08
  -5   3   1   90.39   13.30
   5  -3   1   80.99   12.40
   5   3  -1   86.99   14.30
  -5  -3  -1   85.19   14.70
   5  -3  -1   99.49   12.10
   5   3   1  106.69   12.80
  -5  -3   1   71.39   14.80
  -6  -3  -1  138.99   17.20
  -6   3   1  123.79   17.40
   6  -3   1  121.89   15.50
   6  -3   1  141.59   15.90
   6   3  -1  118.39   18.30
   6  -3  -1  125.49   15.20
   6   3   1  150.88   16.50
   7  -3   1  277.17   24.70
   7   3  -1  281.07   25.40
  -7  -3  -1  296.17   29.00
   7   3  -1  277.07   28.90
   7  -3   1  268.77   23.90
   7  -3  -1  274.27   24.30
   7   3   1  324.57   26.70
   8  -3   1  324.77   28.20
   8  -3   1  294.27   28.30
   8   3  -1  306.97   31.30
   8   3  -1  297.67   28.30
   8   3   1  271.27   28.30
   8  -3  -1  350.96   31.60
   8   3   1  287.37   32.20
   8  -3  -1  376.26   29.50
   9  -3   1  242.58   28.70
   9   3  -1  201.38   28.70
   9   3  -1  221.48   31.40
   9  -3   1  167.48   25.00
   9  -3  -1  274.37   32.30
   9   3   1  154.08   29.70
   9  -3  -1  206.38   33.30
   9   3   1  234.38   28.60
  10   3  -1   38.50   19.80
  10  -3   1   43.80   16.80
  10  -3   1   42.00   19.00
  10   3  -1   46.10   20.40
  10  -3  -1   29.30   19.70
  10  -3  -1   42.40   20.60
  10   3   1   29.70   22.50
  10   3   1   19.80   16.60
  11  -3   1   80.29   24.50
  11  -3   1   54.79   22.90
  11   3  -1   53.09   31.00
  11   3  -1   45.10   22.70
  11   3   1   53.89   22.70
  11  -3  -1   78.39   25.40
  11   3   1   35.60   25.40
  11  -3  -1   69.39   24.50
   0  -4   1 2424.16   87.19
   0   4  -1 2486.65   87.09
   0  -4  -1 2477.35   88.69
   0   4   1 2582.84   89.39
  -1   4   1 2084.19   73.39
   1   4  -1 2085.19   72.59
  -1  -4  -1 1963.40   73.79
   1  -4   1 1962.60   70.09
  -1   4  -1 1947.01   70.59
  -1  -4   1 2014.40   73.69
   1  -4  -1 1962.60   72.49
   1   4   1 1960.00   73.29
   2  -4   1 1493.25   54.89
  -2  -4  -1 1430.86   59.69
   2   4  -1 1583.14   58.89
  -2   4   1 1527.85   58.29
  -2  -4   1 1435.16   59.89
   2  -4  -1 1469.55   57.19
  -2   4  -1 1535.35   55.99
   2   4   1 1570.74   59.09
  -3   4   1 1205.98   48.50
  -3  -4  -1 1117.89   50.29
   3   4  -1 1155.38   49.00
   3  -4   1 1133.39   44.60
   3   4   1 1156.68   48.40
   3  -4  -1 1095.09   46.50
  -3   4  -1 1059.39   45.30
  -3  -4   1 1140.39   50.79
  -4   4   1  350.76   22.90
   4   4  -1  411.86   25.20
   4  -4   1  383.86   21.20
  -4  -4  -1  344.67   25.40
  -4  -4   1  375.36   26.00
  -4   4  -1  381.86   22.10
   4   4   1  359.66   23.60
   4  -4  -1  386.26   22.60
  -5  -4  -1 1285.97   64.79
  -5   4   1 1482.75   63.49
   5   4  -1 1450.75   64.39
   5  -4   1 1459.95   60.09
  -5  -4   1 1276.37   65.19
   5  -4  -1 1473.35   61.79
  -5   4  -1 1500.55   61.59
   5   4   1 1520.55   64.19
  -6  -4  -1 1112.49   58.99
  -6   4   1 1137.09   55.39
   6  -4   1 1067.29   51.59
   6   4  -1 1105.69   55.79
   6  -4  -1 1141.19   53.89
   6   4   1 1218.58   56.49
  -7   4   1  756.72   45.40
   7  -4   1  830.82   43.90
   7   4  -1  763.72   46.90
   7  -4   1  919.91   47.90
  -7  -4  -1  780.32   49.50
   7  -4  -1  800.22   45.00
   7   4   1  849.61   46.70
   8  -4   1  398.36   32.90
   8   4  -1  400.26   37.80
   8   4  -1  411.96   34.40
   8  -4   1  455.05   31.70
   8  -4  -1  358.96   33.20
   8  -4  -1  423.16   32.60
   9  -4   1   19.70   13.50
   9   4  -1    9.80   17.70
   9   4  -1   12.00   12.50
   9   4   1   12.90   11.30
   9  -4  -1   20.00   17.10
   9   4   1    6.80   18.70
  10  -4   1   78.99   20.70
  10  -4   1   91.89   24.70
  10   4  -1   67.99   25.00
  10   4  -1  126.89   23.80
  10  -4  -1   75.09   22.70
  10   4   1   55.19   20.50
  10   4   1   55.09   20.60
  10  -4  -1  100.89   21.50
  11  -4   1    9.70   21.00
  11   4  -1   45.10   23.50
  11   4  -1   37.20   27.80
  11  -4   1    4.50   18.60
  11   4   1   15.30   20.50
  11   4   1   18.90   27.20
  11  -4  -1    5.70   21.20
  11  -4  -1   19.20   18.80
   0  -5  -1  864.81   37.40
   0  -5   1  907.71   36.70
   0   5   1  923.21   38.20
   0   5  -1  904.51   36.40
   1   5  -1 2047.00   70.49
  -1   5   1 1959.80   71.29
   1  -5   1 1844.82   67.79
  -1  -5  -1 1799.32   71.49
  -1  -5   1 1854.91   71.49
  -1   5  -1 1888.81   68.59
   1  -5  -1 1805.12   69.89
   1   5   1 1883.41   71.39
  -2   5   1  774.72   33.80
   2  -5   1  724.83   30.20
  -2  -5  -1  644.74   34.40
   2   5  -1  741.03   33.40
  -2   5  -1  726.13   31.10
   2  -5  -1  726.33   32.50
  -2  -5   1  673.23   34.60
   2   5   1  795.52   34.60
  -3   5   1  886.11   40.70
  -3  -5  -1  865.41   43.60
   3   5  -1  922.71   41.70
   3  -5   1  891.01   37.30
  -3  -5   1  898.41   44.20
  -3   5  -1  904.21   38.70
   3  -5  -1  886.71   39.30
   3   5   1  974.20   42.30
   4  -5   1  463.45   24.60
   4   5  -1  462.55   28.20
  -4   5   1  451.85   27.20
  -4  -5  -1  570.74   33.40
   4   5   1  469.65   28.10
  -4  -5   1  425.46   29.40
   4  -5  -1  470.45   26.10
  -4   5  -1  478.05   25.80
  -5  -5  -1  533.15   34.50
   5  -5   1  471.95   26.80
   5   5  -1  517.05   32.10
  -5   5   1  475.45   30.30
  -5   5  -1  511.25   29.00
   5   5   1  520.05   31.70
  -5  -5   1  487.85   34.20
   5  -5  -1  505.85   29.10
  -6  -5  -1  558.44   39.00
  -6   5   1  553.24   35.70
   6  -5   1  565.34   32.40
   6   5  -1  579.34   36.80
   6  -5  -1  563.94   33.70
  -6   5  -1  560.74   34.00
   6   5   1  685.13   38.30
  -6  -5   1  574.64   39.10
   7  -5   1  696.53   39.20
  -7  -5  -1  686.73   47.50
   7   5  -1  771.72   45.00
   7  -5   1  708.83   43.00
  -7   5   1  640.74   41.80
   7  -5  -1  736.23   41.60
   7   5   1  778.02   45.00
   8   5  -1   11.60   10.70
   8   5  -1   -5.20   12.30
  -8  -5  -1    8.10   14.80
   8  -5   1   -2.80   12.70
   8  -5   1   -2.50    7.50
   8   5   1    0.90   11.70
   8  -5  -1   -4.80   10.80
   9   5  -1   98.49   21.30
   9   5  -1  131.29   27.20
   9  -5   1   87.79   20.40
   9  -5   1   89.19   18.60
   9  -5  -1   75.89   20.40
   9  -5  -1  105.89   19.80
   9   5   1  149.49   24.70
  10   5  -1   20.10   23.50
  10  -5   1   21.90   15.90
  10   5  -1   27.60   20.90
  10  -5   1   32.80   18.10
  10   5   1   42.40   17.30
  10   5   1   49.50   20.20
  10  -5  -1   35.30   16.70
  10  -5  -1   39.30   22.40
  11  -5   1   25.80   20.60
  11  -5   1   -0.90   23.70
  11   5  -1  100.89   34.30
  11   5  -1   31.30   25.10
  11  -5  -1   19.70   26.20
  11   5   1   -2.60   21.40
  11  -5  -1   41.70   20.50
   0   6   1    3.30    3.80
   1   6  -1  352.36   20.00
  -1   6   1  405.46   21.70
   1  -6   1  401.46   19.30
  -1  -6  -1  332.17   21.10
  -1   6  -1  359.06   19.40
  -1  -6   1  357.06   21.60
   1  -6  -1  371.86   20.70
   1   6   1  362.06   21.40
   2   6  -1 1379.46   54.49
  -2   6   1 1313.87   54.49
   2  -6   1 1324.97   50.69
  -2  -6  -1 1278.17   56.59
   2  -6  -1 1301.97   53.09
  -2   6  -1 1314.07   51.89
  -2  -6   1 1242.88   56.29
   2   6   1 1322.57   54.99
  -3   6   1  126.89   12.80
  -3  -6  -1  135.59   15.50
   3   6  -1  137.69   13.70
   3  -6   1  125.09   11.20
   3  -6  -1  121.19   12.10
  -3   6  -1  111.09   11.10
  -3  -6   1  124.19   15.20
   3   6   1  135.99   13.10
  -4   6   1  186.78   17.20
  -4  -6  -1  208.58   21.40
   4  -6   1  212.68   15.10
   4   6  -1  167.78   17.60
   4   6   1  149.39   15.60
   4  -6  -1  183.08   14.80
  -4   6  -1  185.88   15.40
  -4  -6   1  159.98   19.20
   5   6  -1  617.84   37.00
  -5   6   1  643.24   36.20
   5  -6   1  640.44   33.00
  -5  -6  -1  588.34   39.40
   5  -6  -1  686.73   35.60
   5   6   1  661.53   37.60
  -5   6  -1  648.94   34.50
  -5  -6   1  666.23   41.60
  -6   6   1   22.70   10.10
  -6  -6  -1   15.50   11.60
   6  -6   1   27.90    9.10
   6   6  -1   30.60   12.20
   6  -6  -1   18.00    8.70
   6   6   1   25.70    9.60
  -6   6  -1    1.70    7.40
  -6  -6   1    8.00   12.00
   7   6  -1  732.73   45.20
  -7  -6  -1  712.23   50.39
   7   6   1  782.62   45.90
   7  -6  -1  663.43   45.70
  -7  -6   1  733.93   49.00
   8   6  -1   91.99   20.20
  -8  -6  -1   80.69   20.40
  -8   6   1   98.69   20.70
   8  -6   1   49.80   18.90
   9   6  -1  121.79   27.50
   9   6  -1  181.68   26.90
   9  -6   1   84.09   18.70
   9  -6  -1  114.29   21.10
   9   6   1  145.79   26.70
  10  -6   1  257.77   31.30
  10   6  -1  325.47   40.30
  10  -6   1  235.98   50.69
  10   6   1  282.77   43.00
  10  -6  -1  242.58   36.10
  10   6   1  337.37   38.20
  10  -6  -1  315.27   36.00
   0  -7  -1 1836.42   73.69
   0   7   1 1839.12   73.69
   0  -7   1 1948.21   73.19
   0   7  -1 1918.01   72.29
  -1   7   1  219.98   16.00
   1   7  -1  175.08   14.10
   1  -7   1  195.88   13.80
  -1  -7  -1  196.68   16.20
  -1  -7   1  176.18   15.10
  -1   7  -1  188.58   13.90
   1   7   1  190.48   15.90
   1  -7  -1  166.68   14.10
   2   7  -1  508.25   27.50
  -2  -7  -1  486.85   29.70
   2  -7   1  467.05   23.60
  -2   7   1  439.36   26.80
  -2   7  -1  487.95   25.10
   2   7   1  545.05   29.00
  -2  -7   1  452.65   28.40
   2  -7  -1  452.95   25.50
  -3   7   1  374.16   23.60
   3  -7   1  359.06   20.50
   3   7  -1  370.36   24.60
  -3  -7  -1  383.86   27.80
   3  -7  -1  357.26   22.30
  -3   7  -1  340.57   21.40
   3   7   1  370.16   24.70
  -3  -7   1  315.37   25.70
   4  -7   1  174.18   14.50
  -4   7   1  187.08   17.50
   4   7  -1  178.58   16.90
  -4  -7  -1  164.18   23.00
   4  -7  -1  168.88   16.10
  -4   7  -1  156.48   15.50
  -4  -7   1  191.08   21.80
   4   7   1  154.08   17.50
   5   7  -1  148.39   18.70
  -5  -7  -1  150.88   23.60
   5  -7   1  146.19   15.20
  -5   7   1  168.88   18.80
   5  -7  -1  143.49   16.30
   5   7   1  170.58   17.60
  -5  -7   1  150.98   23.50
  -5   7  -1  146.69   16.40
   6   7  -1  103.99   19.10
   6   7   1  133.99   20.20
  -6  -7   1  113.49   22.60
  -7   7   1  206.28   24.70
   7   7  -1  259.77   27.00
  -7  -7  -1  182.08   29.30
   7   7   1  222.88   25.60
  -7   7  -1  219.98   22.30
  -7  -7   1  217.58   31.30
  -8   7   1   78.79   17.80
   8  -7   1   65.49   18.60
  -8  -7  -1   63.09   24.00
   8   7  -1   50.99   17.10
   8  -7  -1   57.89   15.30
   8   7   1   97.19   19.60
   9   7  -1   15.70   22.40
   9   7  -1   37.60   21.00
   9  -7   1   38.40   18.10
   9  -7   1   57.89   16.80
   9  -7  -1   27.50   15.10
  10   7  -1  107.69   29.30
  10  -7   1   89.39   25.80
  10  -7   1  178.38   31.00
  10   7  -1  117.59   25.50
  10   7   1  130.69   36.90
  10   7   1  123.19   24.40
  10  -7  -1  111.69   25.80
   0   8  -1  749.53   36.30
   0  -8   1  833.92   38.30
   0  -8  -1  700.73   36.90
   0   8   1  794.82   38.30
  -1   8   1  306.07   21.30
  -1  -8  -1  263.97   21.30
   1  -8   1  292.67   19.00
   1   8  -1  297.57   19.90
  -1   8  -1  289.77   19.20
   1  -8  -1  301.77   20.60
  -1  -8   1  305.57   22.70
   1   8   1  288.37   21.20
   2   8  -1   28.30    9.30
   2  -8   1   25.40    6.90
  -2  -8  -1   19.00    8.60
  -2   8   1    6.20    7.40
  -2  -8   1   35.80    9.30
   2   8   1   18.90    8.10
  -2   8  -1   18.10    6.60
   2  -8  -1   20.10    6.60
  -3   8   1  230.08   19.20
   3   8  -1  254.57   20.90
   3  -8   1  274.17   17.50
  -3  -8  -1  271.37   24.60
  -3   8  -1  241.58   18.20
   3  -8  -1  245.98   18.40
  -3  -8   1  247.48   23.50
   3   8   1  234.78   21.10
   4  -8   1  117.79   13.10
  -4  -8  -1   96.49   19.70
   4   8  -1  120.09   16.70
  -4   8   1  106.69   17.10
   4   8   1   94.49   15.60
  -4   8  -1   92.39   13.80
  -4  -8   1   90.79   17.90
  -5   8   1  268.77   25.50
   5   8  -1  275.17   25.50
   5  -8   1  288.07   21.20
  -5  -8  -1  304.37   31.20
  -5   8  -1  295.47   27.30
   5   8   1  334.77   26.70
  -5  -8   1  284.67   29.60
  -6  -8  -1   60.79   18.60
   6   8  -1   31.10   15.90
  -6   8   1   44.50   13.10
   6   8   1   19.10   13.60
  -6  -8   1   41.20   21.40
  -6   8  -1   29.40   11.70
   7  -8   1  346.07   29.60
  -7   8   1  339.37   30.60
  -7  -8  -1  431.76   69.29
   7   8  -1  408.96   34.10
  -7  -8   1  258.57   36.10
  -7   8  -1  316.87   27.70
   7   8   1  410.96   50.99
  -8  -8  -1   21.40   24.00
   8  -8   1   69.59   16.30
   8   8  -1   93.09   21.90
   8  -8   1   45.70   19.40
  -8   8   1   76.79   19.10
   8   8   1   60.39   18.70
   8  -8  -1   69.59   16.50
   9   8  -1  -33.70   23.90
   9   8  -1  -18.80   18.50
   9  -8   1  -11.90   14.40
   9  -8   1   -5.70   18.10
   9  -8  -1    8.60   15.70
   9   8   1  -12.80   18.40
   0  -9  -1 1352.26   59.79
   0   9   1 1284.87   57.99
   0   9  -1 1319.27   56.59
   1  -9   1   68.09   11.40
   1   9  -1   78.69   13.00
  -1  -9  -1   47.90   10.70
  -1   9   1   67.69   12.70
   1   9   1   74.79   14.30
  -1   9  -1   96.59   13.30
  -1  -9   1   77.09   13.70
  -2  -9  -1   58.29   13.20
   2  -9   1   36.70    8.80
  -2   9   1   43.70   11.90
   2   9  -1   39.00   10.40
  -2  -9   1   49.10   12.30
  -2   9  -1   40.70    9.30
   2   9   1   25.30    9.90
  -3   9   1  279.07   27.60
   3  -9   1  306.97   21.00
  -3  -9  -1  342.07   29.40
  -3   9  -1  345.67   34.80
  -3  -9   1  300.67   49.60
   3   9   1  320.67   25.90
   4   9  -1  146.69   20.20
  -4   9   1  151.38   19.60
   4  -9   1  162.78   15.60
  -4   9  -1  138.89   16.80
  -4  -9   1  116.29   20.60
   5   9  -1  246.28   24.60
   5  -9   1  223.38   18.90
  -5   9   1  208.48   22.80
   5   9   1  265.67   24.10
  -5   9  -1  188.78   20.10
   6   9  -1   48.00   16.10
   6  -9   1   10.70   10.70
  -6   9   1   18.50   12.90
   6   9   1   57.09   15.80
  -6   9  -1   18.20   11.30
   7   9  -1    8.30   11.50
  -7   9   1    2.70   13.10
  -7  -9  -1  -12.90   17.60
   7  -9   1   25.60   11.60
  -7   9  -1   23.30   12.60
   7  -9  -1    6.00   13.00
   7   9   1    7.10   12.60
  -7  -9   1   35.10   21.90
   8  -9   1  117.59   23.30
   8  -9   1  149.69   21.90
   8   9  -1  173.28   29.00
  -8  -9  -1  183.18   34.30
  -8   9   1  148.79   24.20
   8  -9  -1  164.68   24.40
   8   9   1  156.48   27.20
   0  10  -1    3.10    7.80
   0  10   1    9.30    9.40
  -1  10   1  208.48   21.20
   1  10  -1  230.28   19.80
  -1  10  -1  184.38   18.90
   1  10   1  241.78   21.30
   2 -10   1  271.97   20.40
   2  10  -1  224.88   21.70
  -2  10   1  248.18   22.60
  -2  10  -1  259.87   21.00
   2  10   1  249.88   23.30
   3 -10   1  521.75   29.20
   3  10  -1  489.25   32.60
  -3  10   1  494.45   32.60
   3  10   1  474.55   33.80
  -3  10  -1  454.75   29.40
   4 -10   1    8.80    8.00
  -4 -10  -1   21.50   17.90
   4  10  -1   28.40   12.70
  -4  10   1   10.80   10.10
  -4  10  -1    6.30    8.60
  -4 -10   1   -1.80   14.00
   4  10   1    9.00   12.50
   5 -10   1    6.90    9.20
   5  10  -1   18.00   13.20
  -5  10   1   17.50   11.90
  -5 -10  -1   17.10   18.40
   5  10   1   11.30   13.60
  -5  10  -1    1.10   10.20
  -5 -10   1    1.60   16.10
   5 -10  -1   -1.80   10.20
   6  10  -1  260.67   29.00
   6 -10   1  309.67   25.30
  -6 -10  -1  283.37   39.90
  -6  10   1  298.17   27.90
  -6  10  -1  229.88   24.90
   6 -10  -1  298.97   27.10
   6  10   1  247.88   30.00
  -6 -10   1  294.67   42.80
   7 -10   1   35.30   14.40
  -7  10   1   47.50   17.00
  -7 -10  -1   62.29   26.80
   7  10  -1   72.79   21.50
   7 -10  -1   32.60   16.80
  -7 -10   1   16.50   23.70
  -7  10  -1   18.50   14.90
   7  10   1   52.99   18.90
   0  11  -1   25.90   12.20
   0  11   1   26.30   11.90
   0 -11  -1   34.50   13.30
   1  11  -1  509.45   32.00
   1 -11   1  469.95   31.60
  -1 -11  -1  488.95   36.60
  -1  11   1  425.86   30.50
   1  11   1  457.45   32.10
   1 -11  -1  461.25   39.10
  -1 -11   1  439.76   40.30
  -1  11  -1  421.76   29.90
  -2  11   1  101.79   17.60
   2 -11   1  118.89   17.10
   2  11  -1  135.59   19.40
  -2 -11  -1   88.29   21.60
  -2 -11   1  126.89   22.10
   2 -11  -1  135.89   19.10
  -2  11  -1  131.79   16.00
   2  11   1  106.69   19.00
   3 -11   1  169.88   19.00
  -3 -11  -1  157.18   24.50
  -3  11   1  120.29   19.60
   3  11  -1  107.39   18.50
  -3 -11   1  145.99   28.00
   3 -11  -1  167.68   20.30
  -3  11  -1  181.18   19.70
   3  11   1  117.29   19.60
  -4 -11  -1  123.09   25.90
  -4  11   1   88.29   17.70
   4 -11   1   72.69   14.70
   4  11  -1   79.29   17.00
   4  11   1   60.19   17.00
  -4  11  -1   76.59   15.50
   4 -11  -1  105.89   17.40
  -4 -11   1   82.89   22.80
  -5 -11  -1  100.19   27.10
  -5  11   1  117.79   20.60
   5  11  -1  148.29   23.70
   5 -11   1  167.58   20.50
  -5 -11   1  168.18   31.70
   5  11   1  163.08   25.30
  -5  11  -1  178.88   22.00
   5 -11  -1  169.98   21.70
  -6  11   1   68.29   19.50
   6 -11   1   89.49   16.10
   6  11  -1   81.89   20.70
  -6 -11  -1   52.49   28.60
   6  11   1   43.60   19.90
  -6  11  -1   96.19   18.90
   6 -11  -1   81.39   21.90
  -6 -11   1   88.89   27.70
   0 -12   1   19.00   15.20
   0 -12  -1   35.00   16.10
   0  12  -1   10.50   12.20
   0  12   1    1.40   12.60
  -1 -12  -1   57.49   19.80
  -1  12   1   61.59   16.20
   1 -12   1   68.09   16.60
   1  12  -1   70.99   16.40
   1 -12  -1   90.99   19.80
  -1  12  -1   33.50   13.60
   1  12   1   52.79   16.70
  -1 -12   1   94.99   19.10
  -2 -12  -1  158.68   28.00
   2  12  -1  139.89   19.50
  -2  12   1  154.18   22.30
   2 -12   1  212.08   24.00
  -2 -12   1  167.38   28.40
  -2  12  -1  137.79   18.90
   2  12   1  152.38   22.90
   2 -12  -1  161.58   22.30
   3  12  -1   52.69   15.10
  -3  12   1   20.40   13.60
  -3 -12  -1   10.30   19.60
   3 -12   1   12.50   12.80
   3  12   1   17.50   15.00
  -3  12  -1   19.80   13.20
   3 -12  -1   26.90   15.10
  -3 -12   1   -8.90   20.00
   4  12  -1  -21.10   13.80
   4 -12   1   19.20   12.60
  -4 -12  -1   23.20   22.20
  -4  12   1    8.30   14.80
   4  12   1   -5.00   18.00
  -4  12  -1    8.60   13.30
   4 -12  -1    4.80   15.80
  -4 -12   1   -6.70   19.70
   0  13  -1  113.79   23.80
   0 -13   1  125.49   25.90
   0 -13  -1  107.89   24.40
   0  13   1   52.39   22.60
   1   0  -2   14.50    2.80
   1   0   2   17.90    2.10
  -1   0   2   20.60    3.40
   2   0  -2  137.39   10.10
  -2   0   2  147.59   10.60
   2   0   2  153.78    9.10
  -3   0  -2  529.85   30.60
   3   0   2  662.33   28.60
  -3   0   2  658.63   30.80
   3   0  -2  637.34   30.50
  -4   0   2 4470.25  154.28
  -4   0  -2 4047.00  151.08
   4   0   2 4234.18  150.38
   4   0  -2 4181.48  153.28
   5   0   2 3918.31  144.29
   5   0  -2 3913.01  147.69
   5   0  -2 4016.30  147.99
   6   0   2  431.56   28.40
   6   0   2  468.25   31.20
   6   0  -2  430.56   29.90
   6   0  -2  407.26   29.60
   7   0   2   29.30   10.60
   7   0  -2   44.90   13.50
   7   0   2   25.10   11.20
   7   0  -2   41.50   13.90
   8   0  -2  980.20   56.49
   8   0   2  945.91   52.19
   8   0   2  950.80   56.09
   8   0  -2  988.40   57.29
   9   0   2  143.49   24.40
   9   0  -2  221.58   27.70
   9   0  -2  211.78   36.80
   9   0   2  196.58   30.10
  10   0   2  133.79   24.80
  10   0  -2   73.49   24.50
  10   0  -2   78.99   20.30
  10   0   2  119.79   25.30
  11   0   2   70.29   23.30
  11   0  -2   64.79   25.40
  11   0   2  110.39   25.00
  12   0  -2  219.28   40.20
  12   0  -2  245.68   41.70
  12   0   2  244.28   40.50
  12   0   2  249.38   37.40
   0  -1  -2 1710.63   56.99
   0   1  -2 1622.04   54.79
   0   1   2 1576.54   56.69
   0  -1   2 1573.84   54.89
  -1  -1  -2 1371.56   48.10
   1  -1   2 1305.47   45.20
  -1  -1   2 1351.66   48.90
   1  -1  -2 1374.06   48.90
  -1   1  -2 1247.38   45.40
   1   1   2 1373.76   47.90
   3  -1   2 2011.70   73.09
   3  -1   2 1969.90   72.09
   3   1  -2 1885.51   75.19
  -3   1   2 2007.50   75.29
   3   1  -2 1962.20   75.79
  -3  -1  -2 1913.51   74.19
   3   1   2 1983.20   73.29
   3  -1  -2 1917.41   74.49
  -4   1   2 1044.80   52.69
   4  -1   2 1021.50   44.80
   4   1  -2 1071.29   48.60
   4  -1   2 1169.98   47.10
   4   1  -2 1043.90   48.40
  -4  -1  -2 1008.20   46.80
   4   1   2 1053.89   45.90
   4  -1  -2 1007.30   60.39
   5   1  -2  203.28   17.90
  -5   1   2  163.08   16.70
   5  -1   2  175.48   15.70
  -5  -1  -2  178.88   17.10
   5  -1   2  176.08   16.20
   5   1  -2  154.18   17.00
   5  -1  -2  181.18   16.80
   5   1   2  169.38   15.20
   6  -1   2 1735.53   72.39
   6   1  -2 1586.04   75.39
  -6  -1  -2 1559.04   73.39
   6  -1   2 1887.91   75.59
   6   1  -2 1667.03   75.39
   6   1   2 1707.43   72.59
   6  -1  -2 1618.34   74.29
   7   1  -2  462.05   40.80
   7  -1   2  438.36   31.50
   7   1  -2  478.05   34.40
   7  -1   2  483.35   32.20
   7  -1  -2  427.76   33.30
   7   1   2  376.36   32.70
   7  -1  -2  409.56   31.30
   7   1   2  425.66   30.80
   8   1  -2  454.65   36.40
   8  -1   2  441.56   35.20
   8   1  -2  407.56   35.00
   8  -1   2  418.36   33.10
   8  -1  -2  544.25   38.50
   8   1   2  514.25   35.10
   8  -1  -2  479.15   36.50
   8   1   2  430.46   36.10
   9  -1   2   25.70   14.00
   9   1  -2   25.90   13.40
   9   1  -2   24.10   13.00
   9  -1   2   26.30   15.00
   9  -1  -2   27.70   13.80
   9   1   2   25.10   13.20
   9   1   2   27.10   14.80
   9  -1  -2    8.40   10.50
  10  -1   2  175.48   28.00
  10   1  -2  155.98   29.80
  10   1  -2  175.18   29.40
  10   1   2  163.98   26.60
  10  -1  -2  136.89   26.60
  11  -1   2  498.95   46.50
  11   1  -2  394.96   40.20
  11   1  -2  380.76   49.30
  11  -1   2  458.05   43.10
  11   1   2  510.05   44.50
  11   1   2  473.55   57.49
  11  -1  -2  448.76   44.10
  12   1  -2  104.69   32.20
  12  -1   2  101.99   27.70
  12   1  -2  132.19   32.20
  12   1   2  123.69   32.30
  12  -1  -2   63.59   29.20
  12  -1  -2  133.29   32.90
  12   1   2  105.09   31.70
   2  -2   2 4076.99  137.49
  -2  -2  -2 4009.10  141.59
   2   2  -2 3990.90  142.09
  -2   2   2 4128.89  141.89
   2  -2  -2 4133.59  141.39
  -2  -2   2 3843.62  141.89
   2   2   2 4305.57  141.19
   3  -2   2 1201.18   46.90
   3  -2   2 1263.07   47.30
   3   2  -2 1185.58   50.79
  -3   2   2 1176.18   50.89
  -3  -2  -2 1123.19   49.80
   3   2   2 1257.57   49.40
   3  -2  -2 1231.78   49.80
   4   2  -2  376.16   25.30
  -4  -2  -2  353.56   24.00
   4   2  -2  391.36   24.50
   4  -2   2  418.96   22.30
   4  -2   2  385.56   21.70
  -4   2   2  385.36   24.00
   4   2   2  381.76   23.00
   4  -2  -2  400.36   23.70
   5  -2   2 2287.37   89.29
   5   2  -2 2285.17   94.49
   5   2  -2 2302.57   94.79
  -5  -2  -2 2098.89   91.79
  -5   2   2 2337.37   92.39
   5  -2   2 2302.77   89.09
   5   2   2 2363.26   90.79
   5  -2  -2 2293.97   91.39
   6  -2   2  564.74   33.20
  -6  -2  -2  545.15   35.30
   6   2  -2  564.74   36.30
   6   2  -2  578.14   37.60
  -6   2   2  574.64   35.60
   6  -2   2  544.65   33.10
   6  -2  -2  509.75   33.80
   6   2   2  627.24   34.60
   7  -2   2  392.16   29.00
   7  -2   2  383.26   28.90
   7   2  -2  420.76   33.60
   7   2  -2  369.06   30.00
  -7  -2  -2  340.07   30.00
   7   2   2  419.56   29.40
   7  -2  -2  449.36   31.70
   8  -2   2  193.18   22.70
   8   2  -2  184.48   23.10
   8   2  -2  179.38   25.90
   8  -2   2  191.88   22.60
   8  -2  -2  197.38   22.80
   8   2   2  163.28   26.70
   8  -2  -2  155.48   22.80
   8   2   2  206.68   40.10
   9  -2   2  523.25   61.89
   9   2  -2  452.55   41.00
   9   2  -2  377.26   37.20
   9  -2   2  440.26   37.70
   9  -2  -2  352.66   35.20
   9  -2  -2  489.65   41.40
   9   2   2  451.15   41.30
   9   2   2  422.56   34.40
  10   2  -2  154.98   28.90
  10   2  -2  166.68   30.90
  10  -2  -2  174.58   29.90
  10   2   2  178.58   26.70
  10   2   2  132.39   29.60
  11  -2   2   57.89   23.90
  11   2  -2  128.09   51.19
  11   2  -2   36.00   17.10
  11  -2   2   50.69   25.10
  11  -2  -2   63.89   23.90
  11  -2  -2  126.29   27.50
  11   2   2   47.30   19.70
  12  -2   2    3.60   22.70
  12  -2   2  -25.40   21.80
  12   2  -2    5.70   22.50
  12   2  -2  -37.50   23.70
  12   2   2    4.30   28.10
  12   2   2    8.00   19.30
  12  -2  -2    7.80   26.30
  12  -2  -2   40.30   25.10
   0   3  -2 3128.39  102.49
   0  -3  -2 2948.41  105.79
   0  -3   2 2969.10  103.09
   0   3   2 3069.89  106.19
  -1  -3  -2 4075.09  138.79
  -1   3   2 4222.68  139.29
   1   3  -2 4042.90  137.29
   1  -3   2 3943.21  133.29
  -1   3  -2 3714.23  133.59
  -1  -3   2 3922.81  138.19
   1   3   2 4145.89  138.79
   1  -3  -2 4005.00  138.39
  -2  -3  -2 1674.23   66.39
   2  -3   2 1836.42   66.59
  -2   3  -2 1738.13   63.59
   2   3   2 1727.43   65.59
   3   3  -2 2107.19   82.19
  -3   3   2 2290.67   82.39
  -3  -3  -2 2201.28   83.09
   3  -3   2 2117.79   76.69
  -3   3  -2 2143.29   77.39
  -3  -3   2 1996.80   82.29
   3   3   2 2117.79   80.69
   3  -3  -2 2117.39   80.39
  -4  -3  -2 1643.14   71.39
  -4   3   2 1829.92   71.19
   4   3  -2 1719.93   71.09
   4  -3   2 1770.92   66.39
   4  -3  -2 1651.23   68.49
  -4  -3   2 1566.14   70.79
   4   3   2 1792.62   69.69
   5  -3   2   44.50    9.40
   5   3  -2   64.99   12.70
   5   3  -2   54.69   12.90
  -5   3   2   64.39   12.20
  -5  -3  -2   44.70   12.80
   5  -3   2   60.09    9.70
   5  -3  -2   54.69   11.10
   5   3   2   63.89   15.90
  -6  -3  -2 1490.75   72.29
   6   3  -2 1470.85   70.79
   6  -3   2 1515.35   67.19
   6  -3   2 1647.24   68.99
  -6   3   2 1601.14   71.49
   6  -3  -2 1687.73   70.99
   6   3   2 1557.74   69.19
   7  -3   2   84.39   15.40
   7   3  -2   99.09   18.10
   7   3  -2   77.39   16.90
  -7   3   2   80.59   15.10
  -7  -3  -2   63.19   15.40
   7  -3   2   92.99   15.30
   7  -3  -2   75.59   14.80
   7   3   2   91.19   15.80
   8  -3   2  159.98   20.50
   8   3  -2  163.58   27.10
   8   3  -2  177.08   26.40
   8  -3   2  222.78   24.10
   8  -3  -2  193.38   23.70
   8  -3  -2  181.08   26.40
   8   3   2  196.48   22.00
   9  -3   2  420.26   35.60
   9   3  -2  425.66   41.20
   9   3  -2  341.97   34.90
   9   3   2  401.66   39.70
   9   3   2  513.25   38.40
   9  -3  -2  435.46   39.20
  10  -3   2  382.36   36.10
  10   3  -2  441.16   43.20
  10  -3   2  420.06   37.10
  10   3  -2  420.26   45.50
  10   3   2  377.76   34.40
  10  -3  -2  388.76   40.60
  10   3   2  441.36   42.00
  11   3  -2   48.80   25.30
  11  -3   2   60.09   20.30
  11   3  -2   53.49   27.10
  11  -3   2   56.09   22.00
  11  -3  -2   51.89   23.00
  11   3   2   66.49   23.10
  11  -3  -2   27.70   22.60
   0   4  -2  196.68   10.60
   0  -4   2  216.78   11.50
   0  -4  -2  186.58   12.50
   0   4   2  208.18   13.30
   1   4  -2  656.53   27.50
   1  -4   2  661.03   24.60
  -1  -4  -2  664.03   29.60
  -1   4   2  630.54   29.10
  -1  -4   2  620.94   28.60
   1   4   2  647.04   29.10
   1  -4  -2  607.74   28.30
  -1   4  -2  640.74   25.00
   2   4  -2   29.50    6.40
  -2  -4  -2   29.30    6.80
   2  -4   2   36.40    4.60
  -2   4   2   30.80    6.60
  -2   4  -2   44.70    5.10
  -2  -4   2   46.40    8.10
   2   4   2   32.60    6.80
   2  -4  -2   47.50    7.20
   3   4  -2  389.06   23.30
  -3  -4  -2  370.76   24.00
  -3   4   2  407.46   23.30
   3  -4   2  396.36   19.10
  -3   4  -2  402.76   19.90
   3   4   2  384.66   22.40
   3  -4  -2  460.75   23.60
  -3  -4   2  358.06   23.80
  -4   4   2  303.27   20.80
   4   4  -2  299.17   21.60
  -4  -4  -2  296.07   22.20
   4  -4   2  290.07   17.10
  -4   4  -2  276.37   17.40
  -4  -4   2  235.58   20.90
   4  -4  -2  262.07   19.00
   4   4   2  249.18   18.90
  -5   4   2 1703.53   71.19
  -5  -4  -2 1529.65   72.49
   5   4  -2 1625.44   71.09
   5  -4   2 1609.64   65.39
  -5  -4   2 1571.94   72.79
   5  -4  -2 1675.63   68.99
   5   4   2 1652.83   69.79
   6   4  -2  142.59   20.10
  -6   4   2  140.69   19.50
   6  -4   2  123.19   15.40
   6   4  -2  186.58   25.80
   6  -4   2  122.09   14.10
  -6  -4  -2  133.99   20.20
   6  -4  -2  157.48   16.40
   6   4   2  115.99   14.70
   7   4  -2  372.46   32.90
  -7  -4  -2  405.66   34.40
   7  -4   2  416.56   30.20
  -7   4   2  411.16   31.70
   7  -4   2  425.96   28.70
   7   4  -2  393.66   30.90
   7  -4  -2  361.36   29.00
   7   4   2  364.16   28.70
   8   4  -2  530.55   39.70
   8   4  -2  456.45   39.30
   8  -4   2  461.25   34.50
  -8  -4  -2  439.36   37.60
   8   4   2  440.86   34.10
   8  -4  -2  435.36   33.50
   9   4  -2  496.45   43.70
   9  -4   2  465.85   38.60
   9   4  -2  524.15   42.00
   9   4   2  587.94   42.30
   9  -4  -2  522.75   42.90
  10  -4   2   63.19   19.60
  10  -4   2   72.09   19.70
  10   4  -2  100.19   29.50
  10   4  -2   62.09   18.60
  10  -4  -2   46.00   21.60
  10   4   2   93.49   23.20
  10  -4  -2  100.89   22.40
  10   4   2   65.49   25.90
  11   4  -2  111.89   31.80
  11   4  -2   71.39   25.50
  11  -4   2   57.49   21.10
  11  -4   2    5.30   19.20
  11  -4  -2   61.19   23.40
  11   4   2   85.29   29.80
  11   4   2   44.10   17.60
  11  -4  -2  121.89   31.90
   0  -5  -2   91.29    9.00
   0  -5   2   93.79    8.10
   0   5  -2   89.19    7.70
   0   5   2   76.49    8.90
   1  -5   2 2337.77   82.99
  -1   5   2 2471.55   88.69
   1   5  -2 2513.85   85.99
  -1  -5  -2 2298.37   88.29
   1   5   2 2373.96   88.49
   1  -5  -2 2328.07   87.59
  -1   5  -2 2385.06   83.59
  -1  -5   2 2314.17   87.59
  -2   5   2 1288.57   52.49
  -2  -5  -2 1223.18   52.99
   2  -5   2 1208.98   45.90
   2   5  -2 1297.57   51.09
   2   5   2 1250.87   51.99
   2  -5  -2 1259.87   51.09
  -2  -5   2 1203.88   52.89
  -2   5  -2 1251.57   47.20
   3   5  -2  485.75   27.20
  -3   5   2  459.25   26.60
  -3  -5  -2  504.65   29.50
   3   5   2  502.75   27.40
   3  -5  -2  504.05   26.30
  -3   5  -2  489.05   23.50
  -3  -5   2  452.65   28.40
  -4   5   2  486.85   29.80
   4  -5   2  575.34   26.50
  -4  -5  -2  501.35   32.80
   4   5  -2  515.75   30.60
  -4  -5   2  479.85   32.10
   4   5   2  534.45   30.30
   4  -5  -2  544.25   29.40
  -4   5  -2  586.04   27.80
   5   5  -2  889.61   45.40
   5  -5   2  893.21   39.10
  -5   5   2  828.02   43.70
  -5  -5  -2  814.92   46.80
  -5  -5   2  827.22   46.90
  -5   5  -2  821.42   39.60
   5   5   2  797.72   42.30
   5  -5  -2  811.92   41.40
   6  -5   2  133.49   17.00
   6   5  -2  183.58   20.50
  -6  -5  -2  167.98   21.00
   6  -5   2  176.48   16.50
  -6   5   2  151.38   18.40
   6   5   2  149.19   18.20
   6  -5  -2  152.88   17.30
   7  -5   2   42.20   10.80
   7   5  -2   30.60   11.80
   7   5  -2   24.00   16.10
   7  -5   2   18.00    9.30
  -7  -5  -2   43.90   15.00
  -7   5   2   19.20   11.00
   7   5   2   36.80   11.90
   7  -5  -2   27.90    9.80
  -8   5   2  183.08   26.20
   8  -5   2  229.18   23.80
   8   5  -2  200.78   28.00
   8   5  -2  147.69   25.80
  -8  -5  -2  251.07   34.10
   8  -5  -2  158.98   22.60
   9  -5   2   77.89   18.10
   9   5  -2   85.79   21.80
   9  -5   2   82.49   16.90
   9   5  -2   80.49   22.20
   9   5   2   68.39   19.00
   9  -5  -2   97.29   20.10
   9  -5  -2   72.59   21.20
  10   5  -2   72.39   25.90
  10  -5   2   55.69   18.30
  10   5  -2   89.99   24.60
  10  -5   2   57.49   22.60
  10   5   2  111.49   25.70
  10  -5  -2   70.59   23.70
  10  -5  -2   98.79   23.10
  10   5   2   83.29   23.70
  11  -5   2  430.86   43.60
  11  -5   2  550.44   45.80
  11   5  -2  621.64   91.69
  11   5  -2  448.56   54.69
  11  -5  -2  428.46   43.00
  11  -5  -2  451.75   48.70
  11   5   2  502.05   43.00
  11   5   2  587.74   60.69
   0  -6  -2 1111.39   47.70
   0   6  -2 1171.08   45.10
   0  -6   2 1103.69   45.70
   0   6   2 1160.18   48.60
  -1  -6  -2  511.35   27.00
   1  -6   2  513.95   22.70
  -1   6   2  547.35   27.10
   1   6  -2  475.65   23.90
  -1  -6   2  456.75   25.70
   1  -6  -2  477.35   25.50
   1   6   2  474.25   26.40
  -1   6  -2  492.25   22.80
  -2  -6  -2   11.90    6.70
  -2   6   2    9.40    6.00
   2  -6   2   11.70    3.90
   2   6  -2    9.10    5.30
   2   6   2   13.30    6.70
  -2   6  -2   20.00    5.10
  -2  -6   2   17.70    6.40
   2  -6  -2   14.40    5.20
  -3   6   2  246.08   18.50
  -3  -6  -2  237.38   20.40
   3  -6   2  240.28   14.40
   3   6  -2  249.88   18.30
   3  -6  -2  277.07   18.50
  -3   6  -2  238.68   15.70
  -3  -6   2  250.07   20.70
   3   6   2  275.07   19.90
  -4   6   2 1722.13   74.89
  -4  -6  -2 1618.64   77.79
   4  -6   2 1867.81   68.69
   4   6  -2 1833.12   75.29
   4  -6  -2 1787.72   72.99
   4   6   2 2038.80   76.99
  -4   6  -2 1811.82   70.29
  -4  -6   2 1733.63   78.89
   5   6  -2  120.79   17.80
  -5  -6  -2  142.19   22.00
  -5   6   2  113.79   17.30
   5  -6   2  140.39   13.60
  -5   6  -2  107.09   13.00
   5  -6  -2  123.29   14.30
  -5  -6   2  153.68   18.70
   5   6   2  144.19   17.40
   6  -6   2  142.59   15.60
  -6  -6  -2  126.59   23.60
   6   6  -2  191.88   21.40
  -6   6   2  174.38   19.60
   6   6   2  173.68   20.10
  -6  -6   2  171.08   25.00
   6  -6  -2  141.59   17.40
   7  -6   2  110.29   17.70
   7   6  -2  109.29   20.00
  -7  -6  -2  116.29   22.70
  -7   6   2   99.99   32.10
   7   6   2   82.39   17.00
  -8  -6  -2  285.47   37.80
   8   6  -2  307.97   31.70
   8  -6   2  306.47   28.80
   8   6  -2  313.07   36.90
  -8   6   2  264.37   31.20
   8   6   2  341.77   28.80
  -9  -6  -2   30.90   18.90
   9  -6   2   42.30   18.90
   9   6  -2   -5.80   20.30
   9   6  -2   -0.60   16.80
   9  -6   2   28.70   13.30
   9   6   2   10.20   15.70
   9  -6  -2   36.50   16.50
  10   6  -2   71.99   24.60
  10  -6   2   60.49   23.50
  10  -6   2   83.29   19.80
  10   6  -2   37.00   26.10
  10   6   2   83.29   22.50
  10  -6  -2  102.39   24.20
  10  -6  -2   42.30   22.00
   0  -7  -2  492.85   27.50
   0  -7   2  505.65   26.30
   0   7   2  538.55   28.90
   0   7  -2  527.45   25.40
  -1   7   2  215.08   17.80
   1   7  -2  188.48   14.80
  -1  -7  -2  182.08   16.40
   1  -7   2  209.28   13.90
   1  -7  -2  189.08   15.90
  -1  -7   2  186.28   16.10
  -1   7  -2  229.78   14.40
   1   7   2  194.88   17.30
  -2   7   2  493.55   28.50
   2   7  -2  524.35   27.40
   2  -7   2  507.15   23.30
  -2  -7  -2  462.75   29.50
   2   7   2  516.25   29.30
  -2   7  -2  500.35   24.40
   2  -7  -2  451.25   26.50
  -2  -7   2  445.86   28.90
   3  -7   2  442.56   21.50
   3   7  -2  402.26   25.70
  -3   7   2  478.05   27.70
  -3  -7  -2  425.96   30.00
   3  -7  -2  406.86   25.40
  -3  -7   2  348.67   27.40
  -3   7  -2  391.86   21.90
   3   7   2  419.46   27.10
   4  -7   2  516.05   25.40
   4   7  -2  546.65   31.80
  -4   7   2  490.05   31.40
  -4  -7  -2  467.55   33.90
   4  -7  -2  449.36   28.80
  -4  -7   2  494.25   34.30
   4   7   2  502.75   31.30
  -4   7  -2  498.85   26.90
   5  -7   2    8.00    6.40
  -5   7   2    3.70    6.90
   5   7  -2    4.30    8.60
  -5  -7  -2    9.10   11.50
   5   7   2   18.30    9.20
  -5  -7   2    4.10   10.10
  -5   7  -2    7.90    6.80
   5  -7  -2   20.20    9.70
   6  -7   2  921.51   48.00
  -6  -7  -2  793.22   53.69
   6   7  -2  885.31   49.20
  -6  -7   2  905.91   54.89
   6   7   2  909.81   48.50
  -7  -7  -2  717.93   52.79
   7  -7   2  660.73   41.50
   7   7  -2  766.62   46.80
  -7   7   2  780.02   47.10
   7   7   2  685.23   43.50
   8  -7   2  207.48   34.10
   8   7  -2  225.68   35.10
   8  -7   2  170.78   24.40
  -8   7   2  193.38   27.10
   8   7  -2  183.58   30.30
  -8  -7  -2  164.58   29.40
   8  -7  -2  153.48   23.00
   8   7   2  227.98   29.70
   9   7  -2    1.00   22.40
   9   7  -2    3.10   17.30
   9  -7   2   15.60   17.10
  -9  -7  -2   20.40   17.20
   9  -7   2   35.20   14.20
   9  -7  -2    4.40   15.60
   9   7   2   45.00   20.00
  10  -7   2  130.99   27.20
  10   7  -2  126.59   30.80
  10   7  -2  118.29   36.20
  10   7   2  174.78   27.60
  10  -7  -2  184.68   31.30
  10  -7  -2  153.08   29.10
   0  -8  -2  359.86   24.10
   0   8  -2  373.46   21.70
   0   8   2  378.56   24.80
   0  -8   2  406.86   23.90
   1   8  -2 1171.38   51.59
  -1  -8  -2 1278.87   56.69
   1  -8   2 1248.38   50.89
  -1   8   2 1299.97   55.49
  -1  -8   2 1189.58   54.79
   1   8   2 1232.78   55.19
  -1   8  -2 1186.68   50.19
   1  -8  -2 1206.08   53.59
  -2   8   2  185.98   18.20
   2  -8   2  249.18   15.90
  -2  -8  -2  237.88   21.60
   2   8  -2  252.77   19.00
   2  -8  -2  271.67   19.00
  -2  -8   2  189.08   19.00
   2   8   2  251.27   20.50
  -2   8  -2  232.48   16.60
   3  -8   2  250.67   16.20
  -3  -8  -2  257.37   24.70
   3   8  -2  265.57   21.10
  -3   8   2  252.77   22.00
  -3  -8   2  239.28   24.30
   3   8   2  224.98   21.20
   3  -8  -2  241.98   19.50
  -3   8  -2  263.17   17.70
   4   8  -2  286.27   23.40
  -4   8   2  255.07   22.70
  -4  -8  -2  245.18   26.30
   4  -8   2  323.47   19.10
   4   8   2  330.97   25.90
  -4   8  -2  281.97   20.00
  -4  -8   2  298.87   27.60
  -5   8   2  421.26   31.20
   5   8  -2  358.26   29.20
  -5  -8  -2  425.86   36.90
   5  -8   2  379.06   24.50
   5   8   2  415.66   29.40
  -5  -8   2  389.36   34.00
  -5   8  -2  369.96   29.00
  -6  -8  -2  257.07   31.50
   6  -8   2  206.08   18.90
  -6   8   2  243.48   26.30
   6   8  -2  237.08   29.90
  -6   8  -2  242.48   21.20
  -6  -8   2  218.68   35.10
   6   8   2  239.38   25.10
  -7  -8  -2  227.88   39.70
  -7   8   2  220.78   25.50
   7  -8   2  216.48   21.20
   7   8  -2  280.97   29.10
   7   8   2  218.78   25.10
   7  -8  -2  276.27   26.10
   8  -8   2   87.99   20.40
  -8   8   2  113.29   23.90
  -8  -8  -2   76.69   26.40
   8  -8   2  114.59   18.60
   8   8  -2  165.38   32.30
   8   8  -2   96.29   21.90
   8  -8  -2  135.19   23.40
   8   8   2  165.98   25.90
  -9   8   2  322.07   36.60
   9  -8   2  249.97   27.70
   9   8  -2  266.67   45.00
   9   8  -2  271.97   31.80
   9  -8   2  274.57   33.50
   9   8   2  272.57   36.60
   9  -8  -2  254.27   30.60
   0  -9   2    7.40    7.40
   0  -9  -2   18.30    8.30
   0   9   2   22.80    9.10
   0   9  -2   19.10    7.40
   1  -9   2  716.13   35.10
  -1  -9  -2  635.24   38.20
   1   9  -2  660.73   34.50
  -1   9   2  645.54   37.40
   1   9   2  718.63   38.40
  -1   9  -2  690.13   34.10
   1  -9  -2  700.03   36.90
  -2   9   2 1216.98   56.09
   2  -9   2 1170.28   49.70
  -2  -9  -2 1146.99   58.19
   2   9  -2 1114.49   52.49
   2   9   2 1242.68   56.79
  -2   9  -2 1143.79   49.99
  -3   9   2  381.76   29.40
  -3  -9  -2  400.66   32.50
   3  -9   2  393.96   25.40
   3   9  -2  387.16   31.40
  -3   9  -2  502.95   38.70
   3   9   2  419.36   30.20
  -3  -9   2  306.57   33.30
   4  -9   2   61.29   10.00
  -4   9   2   81.09   15.80
   4   9  -2   71.69   14.90
   4   9   2   66.79   17.80
   5  -9   2  176.18   16.20
   5   9  -2  176.18   21.50
  -5   9   2  151.78   21.30
  -5  -9  -2  129.99   23.80
  -5   9  -2  196.98   18.50
   5   9   2  183.08   24.80
  -6   9   2  214.98   25.90
   6   9  -2  233.68   25.80
   6  -9   2  218.88   20.10
  -6  -9   2  253.67   38.70
   6   9   2  212.88   26.70
   6  -9  -2  217.48   23.60
  -6   9  -2  222.18   21.70
   7  -9   2   45.20   13.80
  -7   9   2   47.00   17.80
   7   9  -2   51.09   18.20
   7   9   2   48.00   15.90
   7  -9  -2   31.80   14.20
  -7  -9   2   67.19   23.90
   8  -9   2   15.40   13.30
   8   9  -2   26.50   22.50
  -8   9   2   19.80   15.90
  -8  -9  -2   39.00   27.40
   8  -9   2   35.20   17.60
   8   9  -2   -0.70   17.20
   8  -9  -2   11.10   13.90
   8   9   2    5.10   18.40
   0  10   2  220.28   22.40
   0  10  -2  214.08   18.30
   1 -10   2  191.78   18.10
   1  10  -2  170.68   17.10
  -1  10   2  146.79   20.10
  -1  10  -2  134.29   15.90
   1  10   2  113.99   18.70
  -2  10   2   57.29   13.30
   2 -10   2   68.89   11.80
   2  10  -2   67.79   13.10
  -2  10  -2   59.99   10.90
   2  10   2   63.29   14.80
   3  10  -2   61.49   15.10
   3 -10   2   43.40    9.30
  -3  10   2   46.20   12.80
  -3  10  -2   41.30   10.20
   3  10   2   34.50   14.80
  -3 -10   2   70.09   19.20
   4  10  -2  761.32   42.40
   4 -10   2  692.83   34.10
  -4  10   2  646.94   41.70
   4  10   2  687.63   43.50
  -4  10  -2  690.83   36.50
  -4 -10   2  703.13   48.40
  -5 -10  -2   17.00   17.60
  -5  10   2   33.80   14.40
   5 -10   2   15.30    8.60
   5  10  -2   35.70   14.10
   5  10   2   13.90   13.30
  -5  10  -2   20.70   10.80
   5 -10  -2   29.00   13.50
  -5 -10   2   14.00   17.40
   6  10  -2  276.67   29.50
  -6  10   2  237.78   28.20
  -6 -10  -2  277.17   38.40
   6 -10   2  265.77   22.30
  -6 -10   2  287.67   40.70
   6  10   2  315.37   33.00
  -6  10  -2  270.47   24.40
   6 -10  -2  295.27   28.50
  -7  10   2   36.00   18.40
  -7 -10  -2   46.40   22.00
   7 -10   2   45.00   13.30
   7  10  -2   26.50   18.90
   7  10   2   46.00   20.30
   7 -10  -2   27.70   17.50
   0  11  -2   23.60   10.10
   0  11   2   32.60   13.90
   0 -11   2   30.20   13.00
   0 -11  -2   40.00   13.20
  -1  11   2  130.59   19.60
   1 -11   2  108.09   17.60
   1  11  -2   91.49   16.00
  -1 -11  -2   98.29   20.50
   1 -11  -2  128.49   19.40
   1  11   2  116.29   19.20
  -1  11  -2  102.89   15.00
  -2  11   2    6.90   12.30
   2  11  -2    4.00   10.60
   2 -11   2   29.00   11.50
  -2 -11  -2   -6.30   13.20
   2 -11  -2   13.40   11.40
  -2  11  -2    6.60    9.50
   2  11   2    6.30   11.90
  -2 -11   2   39.90   14.90
  -3  11   2  489.95   35.20
  -3 -11  -2  461.35   40.10
   3  11  -2  530.35   35.50
   3 -11   2  531.35   30.90
   3 -11  -2  580.24   35.60
   3  11   2  476.75   38.10
  -3  11  -2  458.55   30.30
  -3 -11   2  470.35   40.60
  -4 -11  -2   13.60   17.20
   4 -11   2   23.30   10.10
   4  11  -2   28.70   14.30
  -4  11   2   17.60   14.20
   4 -11  -2   17.20   13.10
   4  11   2   19.10   15.10
  -4  11  -2    3.90    9.90
  -4 -11   2   18.30   17.50
  -5  11   2  118.79   21.30
  -5 -11  -2  113.89   29.00
   5 -11   2   87.59   14.40
   5  11  -2  141.09   22.50
   5 -11  -2  112.99   19.60
  -5 -11   2  113.39   25.90
  -5  11  -2  111.39   17.00
   5  11   2   92.49   21.30
  -6  11   2   15.50   17.40
   6  11  -2   -1.80   16.90
  -6 -11  -2   37.20   25.00
   6 -11   2   -0.80   10.70
  -6  11  -2    7.40   12.80
  -6 -11   2   20.80   23.30
   6  11   2  -19.00   17.50
   0  12  -2  122.09   17.80
   0 -12  -2  108.49   20.20
   0  12   2   87.99   19.90
   0 -12   2  134.49   22.00
  -1  12   2  124.99   23.00
   1  12  -2  123.99   19.30
   1 -12   2  167.28   22.90
  -1 -12  -2  163.08   26.90
   1  12   2  153.78   22.30
  -1 -12   2  145.69   24.90
  -1  12  -2  128.69   18.50
   1 -12  -2  119.09   20.90
  -2 -12  -2  -13.10   16.70
   2 -12   2   22.60   12.40
  -2  12   2   -2.50   12.80
   2  12  -2   13.20   12.80
  -2 -12   2    5.70   16.10
  -2  12  -2    0.20   11.10
   2 -12  -2    9.50   14.10
   2  12   2   -3.60   12.70
  -3  12   2  129.09   21.90
   3 -12   2  155.28   19.80
   3  12  -2  128.49   21.90
  -3 -12  -2  165.18   31.10
   3  12   2  139.49   24.50
  -3  12  -2  128.19   18.20
  -3 -12   2  103.99   24.70
   3 -12  -2  139.29   22.50
  -4 -12  -2  206.08   35.80
   4 -12   2  138.19   18.10
  -4  12   2  130.69   24.20
   4  12  -2  160.08   25.60
  -4  12  -2  174.78   21.90
   4  12   2  191.18   27.90
  -4 -12   2  206.88   40.30
   0  13  -2  168.38   27.00
   0 -13  -2  166.68   28.80
   0   0   3    2.40    1.50
   2   0  -3 1857.01   69.69
   2   0   3 1913.91   66.39
  -2   0   3 1819.62   69.59
   3   0  -3  664.43   32.30
   3   0   3  664.63   29.10
  -3   0   3  681.33   32.60
   4   0  -3 4611.94  168.28
  -4   0   3 4785.32  168.98
   4   0   3 4620.84  163.98
   5   0  -3    0.70    4.00
  -5   0  -3    1.50    4.80
   5   0   3   -0.50    4.00
   6   0  -3  928.91   48.10
   6   0   3  865.01   43.20
   6   0  -3  777.92   45.40
   7   0  -3  138.69   22.40
   7   0   3  150.08   17.70
   7   0  -3  137.69   21.90
   7   0   3  135.29   19.90
   8   0   3   48.60   13.80
   8   0  -3    4.30   11.10
   8   0   3   13.10   11.30
   8   0  -3    8.60   14.40
   9   0   3  146.49   23.10
   9   0  -3  103.69   23.40
   9   0   3  142.39   24.30
   9   0  -3  105.19   21.90
  10   0  -3  221.48   32.80
  10   0  -3  277.27   32.50
  10   0   3  218.18   29.10
  11   0   3   -5.10   16.70
  11   0  -3   14.60   15.80
  11   0   3  -16.70   18.40
  12   0   3  213.58   34.70
  12   0  -3  251.77   39.90
  12   0  -3  169.38   32.30
  12   0   3  194.48   40.00
   0   1  -3 4320.57  144.09
  -1  -1  -3 2173.78   76.19
  -1   1   3 2135.89   77.59
   1  -1   3 2127.99   73.09
  -1   1  -3 2223.88   73.29
   1  -1  -3 2221.68   77.69
   1   1   3 2207.38   76.39
  -1  -1   3 2150.78   77.09
   2   1  -3 3052.29  111.99
   2  -1   3 3166.48  107.39
  -2  -1  -3 3119.09  110.29
  -2   1   3 3177.68  112.39
  -2   1  -3 3009.60  107.99
   2  -1  -3 3205.38  111.99
  -2  -1   3 3283.07  112.79
   2   1   3 3205.38  109.69
   3  -1   3  467.85   21.70
  -3  -1  -3  448.66   23.80
   3   1  -3  461.55   25.40
  -3   1   3  451.25   24.90
   3   1   3  467.55   23.00
   3  -1  -3  459.75   24.70
  -3  -1   3  485.75   25.90
  -4   1   3 1673.63   85.39
   4   1  -3 1613.64   67.29
  -4  -1  -3 1526.65   64.99
   4   1  -3 1592.34   67.09
   4  -1   3 1524.25   61.79
   4  -1  -3 1632.34   72.29
   4   1   3 1590.94   63.19
   5   1  -3  171.78   16.80
   5   1  -3  160.28   16.80
  -5  -1  -3  177.78   16.90
  -5   1   3  168.68   17.20
   5  -1   3  188.28   16.40
   5  -1   3  188.28   15.40
   5  -1  -3  153.38   16.50
   5   1   3  136.99   14.10
   6  -1   3   45.80   11.20
   6  -1   3   54.99   11.00
   6   1  -3   45.90   14.40
  -6  -1  -3   58.89   11.80
  -6   1   3   40.70   10.50
   6   1  -3   57.69   12.30
   6  -1  -3   66.79   13.20
   6   1   3   43.70   10.80
   7   1  -3  261.67   24.10
   7   1  -3  249.28   26.00
   7  -1   3  230.58   21.10
   7  -1   3  183.88   21.00
   7  -1  -3  181.78   22.70
   7   1   3  262.57   22.90
   7  -1  -3  195.38   21.20
   8  -1   3  128.99   20.00
   8   1  -3   97.19   18.70
   8   1  -3  124.39   23.30
   8  -1   3   95.19   17.70
   8   1   3  135.09   20.60
   8  -1  -3  117.49   21.90
   8   1   3  127.19   22.70
   8  -1  -3   93.59   18.40
   9   1  -3 1421.06   78.19
   9  -1   3 1454.15   74.89
   9   1  -3 1420.96   77.19
   9  -1   3 1476.45   72.29
   9   1   3 1404.96   71.09
   9  -1  -3 1458.45   76.89
   9   1   3 1318.47   75.89
   9  -1  -3 1474.25   78.89
  10   1  -3  200.18   33.60
  10   1  -3  170.08   29.60
  10  -1   3  184.08   26.70
  10   1   3  148.19   26.30
  10   1   3  179.78   30.20
  11  -1   3  263.07   34.80
  11   1  -3  249.68   38.20
  11  -1   3  228.88   34.90
  11   1  -3  233.98   39.30
  11   1   3  247.38   37.00
  11  -1  -3  243.88   37.10
  11   1   3  220.28   36.90
  12   1  -3  201.18   44.00
  12  -1   3  191.48   32.90
  12  -1   3  164.28   33.70
  12   1  -3  106.99   34.50
  12  -1  -3  174.48   36.00
  12   1   3  168.88   36.40
  12  -1  -3  169.18   34.90
  12   1   3  179.98   32.30
   0   2   3  290.77   15.00
   0   2  -3  284.97   12.10
   0   2  -3  267.37   11.90
   0  -2  -3  321.27   15.30
  -1   2   3 3705.73  127.39
  -1  -2  -3 3644.94  126.19
   1   2  -3 3558.54  125.69
   1   2  -3 3692.33  126.09
   1  -2  -3 3669.33  126.89
   2  -2   3  450.45   18.50
  -2  -2  -3  445.86   22.10
   2  -2   3  447.86   18.10
   2   2  -3  441.16   22.90
  -2   2   3  480.85   23.50
   2  -2  -3  451.85   22.70
   2   2   3  490.55   22.10
   3   2  -3 1096.79   49.10
  -3   2   3 1117.39   48.90
   3  -2   3 1114.79   44.40
   3   2  -3 1202.28   50.39
  -3  -2  -3 1130.29   48.30
   3  -2   3 1096.59   43.70
   3  -2  -3 1196.28   48.60
   3   2   3 1215.38   47.30
   4  -2   3  309.47   17.70
   4   2  -3  236.38   19.30
   4  -2   3  242.58   16.70
  -4   2   3  252.17   19.10
   4   2  -3  302.97   21.80
  -4  -2  -3  226.98   18.70
   4  -2  -3  296.57   20.10
   4   2   3  276.07   18.60
  -5   2   3   71.99   13.40
   5   2  -3   66.59   13.30
   5  -2   3   63.99   10.50
  -5  -2  -3   56.39   11.80
   5   2  -3   82.49   14.10
   5  -2   3   62.59   10.40
   5  -2  -3   45.60   10.60
   5   2   3   79.89   12.10
  -6   2   3  980.40   49.30
   6   2  -3  830.52   47.50
   6  -2   3  931.01   45.50
  -6  -2  -3  885.11   48.40
   6  -2   3  976.50   45.30
   6   2  -3  828.72   48.70
   6   2   3  896.61   45.50
   6  -2  -3  834.42   46.70
  -7  -2  -3  613.54   41.20
   7   2  -3  616.44   41.60
  -7   2   3  654.33   41.60
   7  -2   3  577.84   36.10
   7  -2   3  635.34   38.20
   7   2  -3  617.94   40.60
   7   2   3  635.64   38.00
   7  -2  -3  667.83   40.70
   8   2  -3   53.29   15.00
   8  -2   3   58.59   14.90
   8  -2   3   59.89   14.00
   8   2  -3   49.90   15.10
   8  -2  -3   37.50   12.40
   8  -2  -3   55.19   15.20
   8   2   3   42.10   12.50
   9   2  -3  177.28   29.30
   9  -2   3  145.39   23.60
   9   2  -3  132.59   26.30
   9  -2   3  115.59   22.20
   9   2   3  145.19   26.50
   9   2   3  198.88   23.10
   9  -2  -3  143.49   27.00
   9  -2  -3  132.79   25.40
  10  -2   3   43.80   18.90
  10  -2   3   29.60   17.80
  10   2  -3   55.59   22.10
  10   2  -3   39.70   20.50
  10   2   3   44.20   24.80
  10   2   3   82.79   19.60
  10  -2  -3   36.90   18.60
  10  -2  -3   74.29   23.50
  11  -2   3  522.95   45.50
  11  -2   3  572.94   47.50
  11   2  -3  641.04   64.99
  11   2  -3  482.65   49.20
  11  -2  -3  593.74   51.79
  11  -2  -3  517.95   51.79
  11   2   3  521.25   42.70
  12  -2   3   62.69   25.60
  12  -2   3  132.39   28.70
  12   2  -3  179.68   36.70
  12   2  -3  108.29   40.20
  12  -2  -3  115.49   31.80
  12   2   3  197.08   36.30
  12   2   3   99.19   30.00
   0   3   3    1.10    2.30
   0   3  -3    3.10    1.40
   0  -3   3    1.40    1.50
   0  -3  -3    2.00    2.00
  -1  -3  -3 2000.70   72.39
   1  -3   3 1929.41   65.19
  -1   3   3 1957.80   72.89
   1   3  -3 1801.72   77.99
  -1  -3   3 1875.81   73.99
   1  -3  -3 1973.70   72.49
   1   3   3 2082.89   72.89
  -1   3  -3 2040.00   65.29
  -2  -3  -3  754.42   33.90
   2   3  -3  725.43   33.50
   2  -3   3  770.02   28.60
   2   3   3  770.02   33.30
   3   3  -3  294.97   19.60
   3  -3   3  303.07   15.30
  -3   3   3  314.47   19.90
  -3  -3  -3  289.17   19.60
   3  -3   3  268.57   14.50
   3   3  -3  286.67   19.80
   3  -3  -3  277.57   18.50
   3   3   3  286.27   17.90
   4  -3   3  867.51   37.70
   4  -3   3  865.41   37.50
   4   3  -3  866.91   44.20
   4   3  -3  851.01   42.90
  -4   3   3  875.11   42.70
  -4  -3  -3  797.52   42.20
   4  -3  -3  888.51   41.60
   4   3   3  973.30   41.90
   5  -3   3   73.89   10.70
   5   3  -3   91.29   15.20
   5   3  -3   98.09   16.50
  -5   3   3   66.99   12.70
   5  -3   3   82.49   11.50
  -5  -3  -3   99.49   16.10
   5  -3  -3  101.99   14.50
   5   3   3   78.29   12.50
   6  -3   3  197.38   16.90
   6  -3   3  171.68   17.70
  -6   3   3  176.28   20.00
   6   3  -3  203.98   21.60
   6   3  -3  199.98   21.40
   6   3   3  174.28   30.90
   6  -3  -3  203.78   19.80
   7   3  -3  958.40   55.59
   7   3  -3 1049.59   59.79
   7  -3   3 1115.99   53.49
   7  -3   3 1147.89   53.79
  -7   3   3 1007.50   56.49
  -7  -3  -3 1044.60   58.39
   7  -3  -3 1026.60   54.59
   7   3   3 1119.19   54.89
   8  -3   3 1125.79   55.49
   8   3  -3 1022.80   60.99
   8  -3   3  960.80   52.59
  -8  -3  -3  980.90   57.99
   8   3  -3  872.91   55.49
   8  -3  -3  978.30   55.49
   8   3   3  881.11   51.29
   9   3  -3  346.47   35.70
   9   3  -3  301.47   35.70
   9  -3   3  278.87   28.90
   9   3   3  348.47   33.20
   9  -3  -3  369.76   40.70
   9  -3  -3  379.26   37.20
  10   3  -3  541.75   46.10
  10   3  -3  497.95   49.40
  10  -3   3  384.36   38.40
  10  -3   3  432.96   39.60
  10   3   3  510.55   45.40
  10   3   3  443.86   40.00
  10  -3  -3  437.86   44.40
  11  -3   3   79.79   22.40
  11   3  -3   34.00   23.60
  11  -3   3   70.79   22.30
  11   3  -3   59.59   21.80
  11   3   3   59.29   22.50
  11  -3  -3   59.99   23.70
  11  -3  -3   68.99   27.00
   0   4   3    0.20    3.20
   0   4  -3   -0.20    1.80
   0  -4   3    3.80    2.40
   0  -4  -3    1.40    2.60
  -1   4   3  204.48   14.20
  -1  -4  -3  184.78   13.70
   1   4  -3  181.98   11.60
   1  -4   3  188.98    8.80
   1   4   3  195.18   13.90
  -1   4  -3  184.68    8.80
  -1  -4   3  179.88   12.50
   1  -4  -3  185.38   13.20
  -2   4   3  933.41   41.60
   2   4  -3  967.40   40.70
   2  -4   3  909.51   33.70
  -2  -4  -3  890.81   41.40
  -2   4  -3  953.00   34.70
  -2  -4   3  953.70   42.00
   2  -4  -3  967.00   41.10
   2   4   3 1022.90   41.90
   3  -4   3 1140.79   42.00
   3   4  -3 1156.28   49.50
  -3   4   3 1111.69   49.30
  -3  -4  -3 1033.70   49.10
   3  -4  -3 1115.49   48.10
  -3  -4   3 1053.99   49.60
   3   4   3 1197.18   48.80
  -3   4  -3 1109.49   42.60
  -4  -4  -3  559.24   32.50
   4  -4   3  610.04   27.40
  -4   4   3  508.95   30.70
   4  -4   3  517.75   25.30
   4   4  -3  523.75   31.40
   4   4   3  568.74   30.50
   4  -4  -3  511.75   29.50
  -5   4   3  874.11   45.60
   5   4  -3  904.81   48.40
   5   4  -3  805.82   44.90
   5  -4   3  913.61   41.00
   5  -4   3  833.62   39.30
  -5  -4  -3  830.22   46.40
   5   4   3  903.21   43.80
   5  -4  -3  939.31   44.60
  -6   4   3   39.30    9.80
   6   4  -3   50.59   13.60
  -6  -4  -3   41.30   13.70
   6  -4   3   43.70    9.40
   6  -4   3   33.70   10.30
   6   4  -3   36.60   12.80
   6  -4  -3   52.99   12.10
   6   4   3   51.29   11.80
   7   4  -3  238.68   28.50
   7  -4   3  211.88   19.00
  -7   4   3  225.28   24.80
   7   4  -3  189.98   24.00
   7  -4   3  256.47   22.00
  -7  -4  -3  221.18   24.80
   7   4   3  219.88   23.70
   7  -4  -3  262.57   23.90
  -8  -4  -3  362.96   37.60
   8   4  -3  451.05   35.60
   8   4  -3  419.86   37.10
   8  -4   3  372.16   30.30
  -8   4   3  382.56   34.50
   8  -4  -3  461.25   34.70
   8   4   3  496.05   35.10
   9  -4   3  261.97   27.90
   9   4  -3  274.77   37.50
   9   4  -3  287.97   32.70
  -9  -4  -3  321.47   36.20
   9   4   3  260.57   30.10
  10   4  -3  210.08   35.00
  10  -4   3  237.58   28.30
  10  -4   3  224.78   31.20
  10   4  -3  186.08   35.80
  10   4   3  206.38   35.50
  10  -4  -3  208.38   33.30
  10   4   3  211.48   32.10
  10  -4  -3  184.18   29.40
  11  -4   3  236.88   34.20
  11   4  -3  265.97   40.60
  11  -4   3  206.98   33.00
  11   4  -3  272.47   43.30
  11  -4  -3  176.78   35.30
  11  -4  -3  323.47   39.70
  11   4   3  207.08   32.00
   0   5  -3  153.48    9.80
   0   5   3  172.08   13.60
   0  -5  -3  172.18   13.30
   0  -5   3  175.08   11.40
   1  -5   3  509.35   21.50
  -1  -5  -3  516.75   27.00
  -1   5   3  544.65   27.80
   1   5  -3  558.64   24.40
  -1  -5   3  490.35   25.70
  -1   5  -3  546.05   21.70
   1   5   3  548.05   27.80
   1  -5  -3  495.85   26.30
  -2   5   3 1527.05   62.59
   2  -5   3 1508.45   53.69
   2   5  -3 1620.64   60.79
  -2  -5  -3 1532.15   63.09
  -2   5  -3 1495.15   54.89
   2  -5  -3 1531.05   61.49
  -2  -5   3 1487.15   62.49
   2   5   3 1550.24   62.19
  -3   5   3   64.89   10.70
   3  -5   3   51.09    5.80
  -3  -5  -3   37.70    9.40
  -3   5  -3   53.89    6.60
  -3  -5   3   52.09   10.40
   3  -5  -3   57.59    9.30
   3   5   3   45.40    8.80
  -4  -5  -3  214.58   19.90
   4   5  -3  248.18   20.20
  -4   5   3  226.28   19.60
   4  -5   3  263.87   15.30
  -4  -5   3  245.28   21.60
  -4   5  -3  250.97   15.90
   4   5   3  252.27   20.10
   4  -5  -3  232.18   18.90
  -5  -5  -3  725.03   44.30
   5   5  -3  712.13   41.00
   5  -5   3  845.02   41.90
  -5   5   3  734.13   41.70
   5  -5   3  813.02   35.70
   5   5   3  782.22   41.10
   5  -5  -3  760.32   40.50
  -6   5   3  106.99   18.60
   6  -5   3  140.39   14.30
  -6  -5  -3  110.09   19.70
   6   5  -3  126.39   19.50
   6   5  -3  116.69   21.50
   6   5   3  158.18   18.80
   6  -5  -3  114.69   17.00
  -7  -5  -3  424.06   37.50
  -7   5   3  462.55   35.20
   7   5  -3  462.65   35.70
   7   5   3  503.75   33.60
   7  -5  -3  527.75   34.60
   8   5  -3   43.90   16.20
   8   5  -3   37.70   18.10
  -8  -5  -3   29.80   16.90
  -8   5   3   20.50   14.70
   8  -5  -3   54.09   14.70
   8   5   3   44.40   13.80
   9  -5   3  261.77   39.90
   9   5  -3  315.07   34.30
  -9  -5  -3  321.87   35.10
   9   5  -3  315.97   38.50
   9  -5  -3  303.57   35.70
   9   5   3  288.47   32.20
  10  -5   3  107.69   23.60
  10  -5   3  159.78   32.30
  10   5  -3  187.58   35.30
  10   5  -3  177.38   32.10
  10   5   3  160.38   27.80
  10  -5  -3  145.39   25.50
  10  -5  -3  176.98   31.60
  11   5  -3   43.80   23.20
  11  -5   3    7.40   18.10
  11   5  -3   22.90   19.50
  11  -5   3  -13.60   21.60
  11  -5  -3   32.90   21.70
  11   5   3  -26.10   21.90
  11  -5  -3  -11.20   26.10
   0  -6  -3   93.19   10.50
   0   6  -3  111.39    8.80
   0  -6   3  106.89    9.70
   0   6   3  101.49   11.60
  -1   6   3  686.03   33.20
  -1  -6  -3  651.93   32.60
   1   6  -3  593.24   28.10
   1  -6   3  664.63   26.90
   1   6   3  628.94   32.50
   1  -6  -3  603.14   31.30
  -1  -6   3  558.44   30.00
  -1   6  -3  656.83   26.70
  -2  -6  -3  260.37   19.70
  -2   6   3  301.07   20.60
   2  -6   3  299.07   13.90
   2   6  -3  262.67   17.40
  -2  -6   3  273.27   19.80
  -2   6  -3  285.47   14.70
   2  -6  -3  239.48   18.50
   3   6  -3  789.42   37.40
  -3  -6  -3  767.42   40.60
  -3   6   3  753.12   38.40
   3  -6   3  710.53   29.80
   3  -6  -3  738.23   36.60
  -3   6  -3  712.03   31.30
   3   6   3  763.12   38.20
  -3  -6   3  747.73   39.90
   4   6  -3  217.58   19.30
  -4   6   3  240.18   20.60
  -4  -6  -3  213.48   21.00
   4  -6   3  212.08   13.90
   4   6   3  243.18   20.70
  -4   6  -3  214.48   15.20
   4  -6  -3  217.18   18.10
  -4  -6   3  239.38   22.40
  -5  -6  -3   33.00   12.80
   5  -6   3   26.00    7.20
   5   6  -3   14.30    9.10
  -5   6   3   21.60    9.40
  -5  -6   3   15.20   10.00
   5  -6  -3   21.00    7.60
   5   6   3   34.70   10.50
  -6  -6  -3  231.78   24.90
   6  -6   3  253.97   18.70
  -6   6   3  209.28   22.20
   6   6  -3  181.88   20.50
   6  -6   3  219.18   19.70
   6   6   3  184.78   21.30
   6  -6  -3  212.68   21.50
   7   6  -3  119.89   22.40
   7  -6   3  142.59   20.30
  -7  -6  -3  176.18   25.70
   7   6  -3  161.48   24.20
   7   6   3  165.98   23.50
   8   6  -3   95.09   21.30
  -8  -6  -3   72.59   22.20
   8   6  -3   53.69   20.50
  -8   6   3   90.49   20.40
   8  -6   3   74.09   17.50
   8   6   3   72.89   16.80
   9   6  -3  131.99   29.60
  -9   6   3  169.28   28.80
   9  -6   3  126.09   21.20
   9  -6   3  125.89   20.50
  -9  -6  -3  133.89   30.80
   9   6   3  132.19   23.20
   9  -6  -3  109.49   21.30
  10  -6   3  517.85   43.60
  10   6  -3  560.44   49.30
  10  -6   3  577.84   40.80
  10   6  -3  533.15   54.89
  10   6   3  487.15   43.30
  10  -6  -3  455.85   49.20
  10  -6  -3  505.65   43.60
   0  -7  -3  265.67   19.30
   0   7  -3  265.77   15.90
   0  -7   3  258.67   17.10
   0   7   3  245.88   19.20
  -1   7   3  395.46   24.70
  -1  -7  -3  368.86   24.60
   1  -7   3  408.66   20.20
   1   7  -3  406.36   21.50
   1  -7  -3  347.27   22.60
  -1   7  -3  386.26   19.50
  -1  -7   3  359.46   23.10
   1   7   3  328.87   23.80
   2   7  -3  506.15   26.50
  -2  -7  -3  497.65   30.60
   2  -7   3  495.45   22.40
  -2   7   3  462.15   29.60
  -2  -7   3  473.65   29.80
   2   7   3  511.15   30.10
   2  -7  -3  490.45   28.20
  -2   7  -3  505.05   23.50
  -3   7   3  177.08   17.50
   3  -7   3  186.38   12.00
   3   7  -3  190.88   16.80
  -3  -7  -3  221.98   21.70
   3  -7  -3  214.28   18.40
  -3  -7   3  180.68   18.30
   3   7   3  192.48   18.70
  -3   7  -3  213.98   13.90
  -4   7   3  630.44   37.10
   4  -7   3  608.84   28.00
  -4  -7  -3  656.23   40.70
   4   7  -3  644.34   35.80
   4  -7  -3  658.83   35.30
  -4  -7   3  629.94   39.40
  -4   7  -3  599.04   29.30
   4   7   3  565.84   35.60
  -5  -7  -3 1123.39   61.29
   5  -7   3 1105.89   46.60
  -5   7   3 1066.89   55.89
   5   7  -3 1160.98   56.09
   5  -7  -3 1081.69   53.39
  -5   7  -3 1193.08   49.20
  -5  -7   3 1086.69   59.79
   5   7   3 1152.68   55.89
  -6  -7  -3  819.12   52.19
  -6   7   3  907.11   70.29
   6   7  -3  848.82   48.20
   6  -7   3  776.02   42.90
   6  -7   3  825.72   41.50
   6  -7  -3  727.23   49.70
   6   7   3  803.02   46.20
   7   7  -3  171.18   26.70
  -7   7   3  169.78   25.60
  -7  -7  -3  122.59   26.40
   7  -7   3  125.89   18.80
   7   7  -3  154.08   23.50
   7  -7   3  157.18   18.20
   7   7   3  133.79   21.80
   8  -7   3  247.78   22.20
   8   7  -3  208.28   33.10
  -8   7   3  279.47   30.60
  -8  -7  -3  243.28   37.20
   8  -7   3  184.38   24.30
   8   7  -3  241.68   32.00
   8   7   3  238.18   27.80
   8  -7  -3  214.78   28.00
  -9  -7  -3   42.90   18.80
   9  -7   3   47.80   16.10
   9   7  -3   80.79   27.90
  -9   7   3   49.80   17.80
   9  -7   3   89.49   20.60
   9   7  -3   51.89   16.70
   9   7   3   55.99   21.00
   9  -7  -3   61.99   21.10
 -10  -7  -3  178.78   39.20
  10   7  -3  170.58   33.80
  10   7  -3  158.78   37.30
  10  -7   3  166.38   28.20
  10  -7  -3  122.09   25.10
  10   7   3  162.38   27.40
   0   8  -3    7.00    5.40
   0  -8   3    1.60    5.10
   0   8   3    9.00    7.30
   0  -8  -3   -1.60    6.70
   1  -8   3  206.38   14.90
  -1   8   3  207.68   19.10
  -1  -8  -3  186.38   18.10
   1   8  -3  198.78   15.60
   1   8   3  197.18   18.60
  -1  -8   3  203.48   18.20
  -1   8  -3  174.58   14.10
   1  -8  -3  219.58   17.50
  -2   8   3   10.00    8.50
  -2  -8  -3   34.30   11.60
   2   8  -3   25.10    7.30
   2  -8   3   26.20    6.30
  -2   8  -3   23.80    5.60
   2  -8  -3   23.30    8.10
  -2  -8   3   18.70    9.00
   2   8   3    9.80    7.90
  -3   8   3 1098.39   53.79
  -3  -8  -3 1055.49   56.59
   3  -8   3 1114.79   44.10
   3   8  -3 1113.49   51.09
   3  -8  -3 1144.79   52.59
  -3  -8   3 1118.89   56.79
   3   8   3 1128.89   54.69
  -3   8  -3 1167.88   46.50
   4   8  -3  289.87   23.30
  -4  -8  -3  273.17   27.20
   4  -8   3  253.77   16.00
  -4   8   3  271.87   23.50
   4  -8  -3  282.97   22.40
  -4  -8   3  252.97   26.20
   4   8   3  276.87   24.90
  -4   8  -3  265.27   18.30
  -5  -8  -3  175.18   27.30
   5   8  -3  212.18   28.50
  -5   8   3  185.48   22.00
   5  -8   3  163.78   14.70
   5   8   3  173.98   21.90
  -5  -8   3  177.58   30.90
  -6   8   3   86.49   19.10
   6  -8   3   60.19   11.00
   6   8  -3   60.49   16.80
  -6  -8  -3   80.49   21.00
   6   8   3   93.49   17.80
   7   8  -3  178.38   30.60
  -7  -8  -3  184.98   32.00
   7  -8   3  176.28   18.40
   7   8  -3  218.68   26.40
   7  -8   3  133.49   19.60
  -7   8   3  178.28   25.60
   7  -8  -3  143.49   20.30
   7   8   3  147.89   24.30
   8   8  -3  107.69   23.60
   8  -8   3  111.49   17.50
  -8   8   3   94.19   20.00
   8   8  -3  116.69   26.90
   8  -8   3   95.89   18.60
  -8  -8  -3  113.19   29.90
   8  -8  -3  117.89   21.90
   8   8   3  144.09   26.20
  -9   8   3   77.49   22.60
   9   8  -3  142.09   28.50
   9   8  -3   60.39   24.70
   9  -8   3   71.89   20.50
   9  -8   3   85.89   19.40
   9  -8  -3   63.29   20.90
   9   8   3   96.39   24.30
   0   9  -3  407.86   23.30
   0  -9  -3  372.06   26.60
   0  -9   3  375.96   25.10
   1   9  -3  732.03   35.30
   1  -9   3  756.42   35.50
  -1   9   3  642.94   38.50
  -1  -9  -3  697.33   40.30
   1  -9  -3  704.03   38.00
   1   9   3  646.34   38.40
  -1   9  -3  706.33   33.30
  -2   9   3  249.97   24.60
   2  -9   3  265.57   18.30
  -2   9  -3  291.87   18.50
   2   9   3  243.48   24.60
   3   9  -3  602.74   33.20
  -3  -9  -3  523.55   38.30
  -3   9   3  512.45   33.70
  -3   9  -3  527.65   31.30
   3   9   3  566.84   36.20
   4  -9   3  113.69   11.50
  -4   9   3  115.29   19.30
   4   9  -3  111.89   16.80
  -4  -9  -3   88.19   19.10
   4   9   3  149.29   21.70
  -4   9  -3  108.29   13.60
   5   9  -3  131.39   19.20
  -5   9   3  158.28   22.10
   5  -9   3  152.58   14.10
  -5  -9  -3  185.58   27.40
   5   9   3  148.39   26.50
  -5   9  -3  182.08   17.20
   5  -9  -3  193.28   29.50
   6  -9   3   87.39   12.30
   6   9  -3  109.39   20.10
  -6   9   3  106.59   19.70
  -6  -9   3  146.59   27.40
   6   9   3  146.69   23.60
   6  -9  -3   86.59   17.60
   7  -9   3   51.29   11.90
   7   9  -3   14.20   15.00
  -7   9   3   29.00   16.80
   7  -9   3   24.50   13.40
   7  -9  -3   39.30   14.80
   7   9   3   48.00   15.20
   8  -9   3  195.98   25.40
   8   9  -3  160.28   33.40
  -8  -9  -3  258.17   40.70
  -8   9   3  274.27   34.90
   8  -9   3  251.87   24.10
   8   9  -3  278.57   35.20
   8  -9  -3  221.88   29.80
   8   9   3  239.98   33.30
   0  10  -3   57.49   11.30
   0 -10   3   79.29   14.00
   0  10   3   79.39   15.50
  -1  10   3  129.09   19.10
   1 -10   3  125.49   15.80
   1  10  -3  157.88   16.40
  -1  10  -3  126.79   14.50
   1  10   3  105.19   18.40
   2  10  -3  185.68   18.90
   2 -10   3  196.68   16.60
  -2  10   3  169.48   22.80
   2  10   3  183.08   21.90
  -2  10  -3  146.59   15.50
  -3  10   3  183.88   20.50
   3 -10   3  196.08   16.30
   3  10  -3  177.28   21.00
  -3 -10   3  165.98   25.80
   3  10   3  182.18   24.30
  -3  10  -3  173.78   16.30
   3 -10  -3  151.28   22.00
   4 -10   3  556.34   27.70
   4  10  -3  564.34   36.90
  -4  10   3  596.64   38.80
  -4 -10   3  559.54   44.30
  -4  10  -3  490.15   28.40
   4 -10  -3  568.24   36.30
   4  10   3  532.55   38.40
   5  10  -3   37.60   16.00
  -5 -10  -3   61.09   21.10
  -5  10   3   56.69   14.70
  -5  10  -3   60.69   11.10
  -5 -10   3   19.90   17.30
   5  10   3   38.70   15.10
   5 -10  -3   61.89   15.40
  -6  10   3  322.27   33.40
  -6 -10  -3  355.06   42.30
   6  10  -3  386.26   33.20
   6 -10   3  314.27   21.80
   6 -10  -3  366.46   32.60
   6  10   3  350.76   35.10
  -7 -10  -3  212.18   39.30
   7  10  -3  187.58   27.40
   7 -10   3  149.29   18.80
  -7  10   3  143.59   25.60
   7 -10  -3  167.98   25.20
   0 -11   3   16.80   12.40
   0  11  -3   25.00    9.40
   0  11   3   32.40   13.90
   0 -11  -3   36.10   14.70
   1 -11   3  125.59   17.40
  -1 -11  -3  137.09   22.80
   1  11  -3   88.99   14.30
  -1  11   3   61.59   15.70
  -1 -11   3   95.99   19.20
  -1  11  -3  103.89   14.40
   1 -11  -3   95.09   15.60
   1  11   3   81.59   16.80
   2 -11   3  342.67   24.90
   2  11  -3  332.97   26.50
  -2  11   3  370.06   31.00
  -2 -11  -3  378.26   34.70
   2 -11  -3  374.66   30.50
  -2 -11   3  307.67   31.60
  -2  11  -3  302.67   22.90
   2  11   3  324.87   32.10
  -3  11   3  353.26   30.20
   3  11  -3  385.76   30.10
   3 -11   3  359.06   24.00
  -3 -11  -3  341.87   35.90
  -3 -11   3  403.86   37.60
   3 -11  -3  404.56   30.10
  -3  11  -3  348.47   23.60
   3  11   3  382.06   33.40
  -4  11   3  142.89   22.80
   4 -11   3  152.18   16.10
   4  11  -3  178.18   22.30
  -4 -11  -3  178.88   30.10
  -4  11  -3  173.08   17.20
   4  11   3  139.29   23.90
  -4 -11   3  169.78   30.00
   4 -11  -3  192.48   23.70
  -5  11   3  125.69   23.10
   5  11  -3  199.28   26.40
  -5 -11  -3  244.58   38.50
   5 -11   3  187.38   16.50
  -5  11  -3  177.28   18.30
   5 -11  -3  220.38   26.70
  -5 -11   3  258.67   38.50
   5  11   3  216.48   30.10
  -6  11   3   -3.70   19.70
   6 -11   3   17.40    9.10
   6  11  -3    7.60   16.20
  -6 -11  -3   23.10   25.70
   6  11   3  -11.80   18.10
   0  12   3   33.20   13.20
   0  12  -3   38.20   13.10
   0 -12   3   44.30   15.40
   0 -12  -3   56.49   17.50
   1 -12   3  596.04   38.50
  -1 -12  -3  574.34   44.50
   1  12  -3  575.14   35.50
  -1  12   3  615.44   42.30
  -1 -12   3  601.84   43.00
   1 -12  -3  609.64   42.80
   1  12   3  608.54   41.40
  -1  12  -3  569.84   34.60
   2 -12   3   47.20   14.30
  -2  12   3   31.20   17.40
   2  12  -3   40.60   13.70
  -2 -12  -3   49.00   21.30
   2 -12  -3   41.10   18.20
  -2  12  -3   22.60   11.30
   2  12   3   32.60   16.10
  -2 -12   3   22.10   18.70
  -3  12   3   57.29   18.00
   3  12  -3   74.69   17.40
   3 -12   3   91.89   15.20
   3  12   3   83.49   20.20
   3 -12  -3   60.29   17.50
  -3 -12   3   83.49   22.70
  -3  12  -3   68.69   13.70
   4  12  -3  154.68   30.20
   4 -12   3  126.29   15.70
  -4 -12  -3  103.59   32.00
  -4  12  -3  144.99   17.80
   4  12   3  136.89   24.40
   0   0   4    1.90    1.80
  -2   0   4 1072.99   45.00
   2   0  -4 1075.79   44.70
   2   0   4 1131.89   41.20
   3   0  -4  366.46   22.20
   3   0   4  388.76   19.10
  -3   0   4  376.06   22.60
   4   0  -4  192.58   16.60
   4   0   4  215.68   14.50
  -4   0   4  192.18   16.70
   5   0  -4 1794.22   79.99
  -5   0  -4 1865.91   82.79
  -5   0   4 1878.31   79.89
   5   0   4 1904.21   74.19
   6   0  -4  367.96   27.70
   6   0   4  340.27   23.20
  -6   0  -4  322.57   24.80
   7   0  -4  629.04   41.00
   7   0  -4  632.84   43.70
   7   0   4  559.84   35.30
   8   0  -4 1214.58   65.09
   8   0  -4 1102.99   63.09
   8   0   4 1097.29   62.09
   8   0   4 1171.08   58.39
   9   0  -4    9.10   14.50
   9   0  -4   -8.80   13.10
   9   0   4    0.00   13.20
   9   0   4   -2.20   10.90
  10   0  -4  538.45   47.20
  10   0  -4  450.15   45.00
  10   0   4  502.55   40.10
  11   0  -4    1.60   21.20
  11   0   4    6.70   21.10
  11   0   4    0.70   15.30
  12   0   4  112.39   31.30
  12   0   4  119.39   28.10
  12   0  -4  134.49   31.00
  12   0  -4  133.39   32.80
   0  -1   4 4765.92  160.08
   1  -1   4 3675.43  121.09
  -1  -1  -4 3651.53  124.09
  -1   1   4 3704.03  126.09
  -1   1  -4 3547.34  120.79
   1  -1  -4 3588.64  125.59
  -1  -1   4 3464.25  124.69
   1   1   4 3621.94  124.19
   2  -1   4  448.96   18.10
  -2  -1  -4  457.25   21.10
  -2   1   4  470.25   23.40
   2   1   4  403.66   20.00
  -2   1  -4  420.26   18.70
   2  -1  -4  410.56   22.00
  -2  -1   4  468.15   23.20
   3  -1   4 4206.08  144.49
  -3   1   4 4189.58  151.08
  -3  -1  -4 4288.17  148.69
   3   1  -4 4249.08  151.18
  -3   1  -4 4139.29  146.09
  -3  -1   4 4104.69  150.98
   3   1   4 4272.97  146.89
   3  -1  -4 4240.98  150.58
  -4  -1  -4 1399.26   57.59
   4   1  -4 1348.67   59.19
   4  -1   4 1404.86   53.49
  -4   1   4 1264.27   59.29
   4  -1  -4 1286.27   58.99
  -4  -1   4 1413.46   59.99
  -4   1  -4 1255.87   54.29
   4   1   4 1336.57   54.69
   5  -1   4 1176.58   49.90
   5   1  -4 1225.28   58.19
  -5   1   4 1157.98   55.19
   5   1  -4 1089.69   54.69
  -5  -1  -4 1170.38   53.89
   5   1   4 1152.08   50.59
   5  -1  -4 1062.29   53.49
   6   1  -4  992.20   52.19
  -6   1   4  969.90   51.49
   6   1  -4  923.91   51.39
  -6  -1  -4  985.90   50.69
   6  -1   4  962.00   49.10
   6  -1   4  939.91   46.10
   6   1   4 1045.40   48.00
   6  -1  -4 1008.60   52.09
   7  -1   4   30.80   10.80
   7  -1   4   28.70    9.60
  -7  -1  -4   27.90   11.80
   7   1  -4   26.60   12.40
   7   1  -4   33.10   13.10
   7   1   4   36.80    9.90
   7  -1  -4   61.79   14.00
   8   1  -4   39.10   16.70
   8  -1   4   37.50   12.80
   8   1  -4   18.70   11.50
   8  -1  -4   31.50   11.40
   8   1   4   43.40   11.30
   8  -1  -4   47.70   15.80
   9  -1   4  131.39   21.80
   9   1  -4  116.99   23.70
   9   1  -4  112.49   21.90
   9  -1  -4  165.78   28.20
   9   1   4  119.29   21.20
   9  -1  -4   72.09   19.30
   9   1   4  139.99   25.90
  10  -1   4  352.26   33.30
  10   1  -4  357.06   37.90
  10   1  -4  399.86   38.60
  10  -1  -4  376.16   39.90
  10  -1  -4  396.36   40.50
  10   1   4  391.16   36.00
  11  -1   4  299.07   35.10
  11   1  -4  363.26   54.79
  11   1  -4  330.77   43.80
  11  -1   4  362.46   40.70
  11  -1  -4  287.97   41.90
  11   1   4  303.27   37.40
  11   1   4  367.16   43.90
  12  -1   4   65.39   24.40
  12   1  -4   26.10   30.10
  12   1  -4   -2.50   29.10
  12  -1   4   38.20   27.60
  12   1   4    9.10   25.60
  12  -1  -4   27.30   29.70
  12  -1  -4  -25.80   25.40
  12   1   4   41.90   21.00
   0   2   4   11.50    3.60
   0  -2  -4    4.80    2.00
   0  -2   4    3.60    1.60
  -1  -2  -4  536.75   24.30
   1  -2   4  553.64   18.90
  -1   2   4  535.45   25.50
   1   2  -4  494.95   23.40
  -1   2  -4  543.45   18.70
   1   2   4  561.64   24.80
  -1  -2   4  556.04   24.20
   1  -2  -4  532.55   24.90
  -2  -2  -4 5860.31  203.28
  -2   2   4 5956.90  205.38
   2  -2   4 5995.10  196.98
   2   2   4 6143.29  203.18
   2  -2  -4 5966.10  204.88
  -2   2  -4 5715.93  197.88
   3   2  -4 1546.95   65.59
   3  -2   4 1655.33   58.89
   3   2  -4 1573.24   66.59
  -3   2   4 1573.64   65.69
  -3  -2  -4 1579.44   64.09
   3  -2  -4 1632.64   65.09
   3   2   4 1768.12   63.49
   4  -2   4  787.32   34.30
   4   2  -4  671.33   37.50
   4   2  -4  744.13   38.80
  -4   2   4  688.43   37.40
   4  -2   4  766.22   32.60
  -4  -2  -4  722.93   37.10
   4  -2  -4  758.42   37.40
   4   2   4  696.43   34.50
  -5  -2  -4 2459.75   99.09
  -5   2   4 2615.14  100.99
   5  -2   4 2359.76   94.39
   5   2  -4 2442.46  100.69
   5  -2   4 2533.15   93.19
   5   2  -4 2399.16  100.19
   5  -2  -4 2439.76   98.59
   5   2   4 2493.95   95.49
   6   2  -4   52.89   13.70
  -6   2   4   82.39   14.80
   6  -2   4   59.49   11.50
  -6  -2  -4   64.99   15.00
   6  -2   4   72.89   12.20
   6  -2  -4   65.99   13.50
   6   2   4   86.99   14.40
   7  -2   4  179.28   18.80
  -7  -2  -4  173.88   21.30
   7  -2   4  194.58   19.90
   7   2  -4  163.28   24.30
   7   2  -4  166.18   20.90
  -7   2   4  192.78   23.50
   7  -2  -4  195.68   21.00
   7   2   4  158.78   19.20
   8  -2   4 2091.09   90.89
   8   2  -4 2107.19   96.49
   8   2  -4 1971.90   95.59
   8  -2   4 2035.20   87.59
  -8  -2  -4 1977.70   94.09
   8   2   4 1969.30   87.99
   8  -2  -4 1996.30   92.89
   9   2  -4  353.26   34.50
   9  -2   4  354.46   31.40
   9   2  -4  459.45   39.00
   9   2   4  319.57   31.40
   9  -2  -4  371.66   36.00
   9  -2  -4  397.36   38.70
  10  -2   4   50.99   18.30
  10  -2   4   21.10   14.60
  10   2  -4   36.00   21.30
  10   2  -4   75.19   24.40
  10   2   4   48.70   19.30
  10  -2  -4   36.20   18.70
  10  -2  -4   47.30   20.10
  10   2   4   15.90   15.20
  11  -2   4   24.00   20.00
  11   2  -4    7.00   22.20
  11   2  -4  -24.00   14.70
  11  -2   4   14.90   17.50
  11  -2  -4   20.90   23.40
  11  -2  -4  -13.40   19.20
  11   2   4    3.40   21.30
  11   2   4    4.00   17.70
   0  -3  -4 1156.18   47.40
   0   3   4 1165.28   47.60
   0   3  -4 1288.67   44.40
   0   3  -4 1153.78   42.90
  -1   3   4  905.51   39.50
   1   3  -4  867.61   36.70
   1   3  -4  946.41   37.70
  -1  -3  -4  949.21   38.80
   1   3   4  976.60   39.40
   1  -3  -4  905.61   39.00
   2   3  -4 1418.36   58.59
   2   3  -4 1416.36   58.09
   2  -3   4 1538.75   50.29
  -2  -3  -4 1441.96   58.19
   2  -3   4 1461.35   49.40
   2   3   4 1554.74   58.39
  -3   3   4 1434.06   60.59
   3  -3   4 1437.26   52.79
  -3  -3  -4 1419.76   59.79
   3   3  -4 1515.15   61.69
   3  -3   4 1459.15   52.39
   3   3  -4 1398.46   60.19
   3  -3  -4 1429.36   59.49
   3   3   4 1476.65   58.39
   4   3  -4  949.11   44.30
  -4   3   4  864.91   43.10
  -4  -3  -4  787.62   41.70
   4  -3   4  828.72   36.30
   4  -3   4  856.21   36.00
   4   3  -4  809.42   42.90
   4   3   4  876.01   40.20
   4  -3  -4  886.01   42.00
  -5  -3  -4  634.84   37.60
   5  -3   4  633.34   31.80
   5  -3   4  650.63   31.40
  -5   3   4  603.74   36.30
   5   3  -4  586.24   36.60
   5   3  -4  630.54   38.30
   5   3   4  652.93   34.20
   5  -3  -4  675.63   36.60
   6  -3   4 1007.20   48.00
   6  -3   4 1044.50   48.90
   6   3  -4 1047.00   56.09
  -6  -3  -4 1040.30   54.89
   6   3  -4  977.80   54.59
  -6   3   4 1048.50   54.49
   6   3   4 1113.09   51.79
   6  -3  -4 1136.69   54.39
  -7   3   4   25.50   12.30
   7  -3   4   24.40   10.70
   7   3  -4   16.80   10.50
   7  -3   4   38.60   10.40
  -7  -3  -4    3.40   12.30
   7   3  -4   14.80   10.70
   7  -3  -4   27.70   11.20
   8  -3   4   66.29   15.70
   8  -3   4   45.40   13.40
   8   3  -4   52.69   15.60
   8   3  -4   48.20   15.30
  -8  -3  -4   74.09   18.90
  -8   3   4   69.69   17.90
   8   3   4   71.49   16.50
   8  -3  -4   37.30   14.60
   9   3  -4  223.58   28.20
   9   3  -4  268.67   28.80
   9  -3   4  239.88   26.10
  -9  -3  -4  206.48   30.70
   9  -3  -4  230.68   31.50
   9   3   4  245.68   28.80
  10   3  -4  375.16   38.80
  10  -3   4  400.26   37.60
  10   3  -4  450.45   42.70
  10  -3   4  428.76   38.60
  10   3   4  417.16   37.20
  10  -3  -4  359.06   41.10
  11   3  -4  191.08   37.90
  11  -3   4  147.39   28.90
  11  -3   4  198.78   32.00
  11   3  -4  128.19   32.10
  11   3   4  144.39   41.30
  11  -3  -4  127.29   28.40
  11  -3  -4  127.79   32.50
  11   3   4  153.98   26.90
   0  -4  -4  649.83   30.40
   0   4  -4  633.84   24.50
   0   4   4  631.74   30.40
   1   4  -4 1887.71   69.99
  -1  -4  -4 1880.51   77.39
  -1   4   4 2000.40   74.59
   1   4   4 2050.19   75.39
   1  -4  -4 1829.32   73.09
  -1   4  -4 1895.21   64.19
  -2  -4  -4 2758.52  111.89
   2   4  -4 2903.31  106.09
  -2   4   4 2981.10  108.59
   2   4   4 2929.41  112.19
   2  -4  -4 2976.60  107.39
  -3  -4  -4  965.00   46.00
   3   4  -4 1026.80   45.90
  -3   4   4 1014.80   46.60
   3  -4   4  981.80   37.50
   3  -4   4 1026.70   36.90
   3   4   4 1019.20   44.90
   3  -4  -4  957.80   44.80
   4   4  -4 1604.24   71.49
   4  -4   4 1728.23   63.19
  -4   4   4 1718.23   72.59
  -4  -4  -4 1622.84   72.09
   4   4  -4 1664.23   73.49
   4  -4  -4 1731.53   70.99
   4   4   4 1794.42   70.19
   5   4  -4  307.57   25.70
  -5   4   4  273.57   23.20
   5  -4   4  268.47   17.80
   5  -4   4  257.87   17.70
  -5  -4  -4  231.48   22.70
   5   4  -4  243.08   22.60
   5  -4  -4  329.07   23.70
   5   4   4  239.98   19.80
   6  -4   4   85.39   12.70
  -6  -4  -4  143.99   21.20
   6  -4   4   99.89   13.80
   6   4  -4  106.59   19.00
  -6   4   4  100.29   17.50
   6   4  -4  106.79   18.60
   6   4   4  120.09   17.60
   6  -4  -4  105.29   17.30
  -7  -4  -4 2309.47  105.49
   7   4  -4 2381.56  104.39
   7  -4   4 2308.97   95.29
  -7   4   4 2421.66  104.09
   7  -4   4 2444.36   96.09
   7   4  -4 2442.96  109.69
   7  -4  -4 2320.97  100.39
   7   4   4 2336.67   98.99
   8  -4   4  341.67   28.50
  -8   4   4  313.87   32.60
  -8  -4  -4  332.97   34.60
   8   4  -4  352.66   34.70
   8   4  -4  400.06   35.50
   8  -4  -4  364.16   31.30
   8   4   4  336.77   30.10
   9  -4   4  405.66   38.40
   9   4  -4  569.34   47.60
   9  -4   4  472.35   37.10
  -9  -4  -4  455.15   44.40
   9   4  -4  534.45   43.70
   9   4   4  606.94   41.70
  10   4  -4  189.18   34.90
  10  -4   4  217.38   26.60
  10  -4   4  246.08   29.00
  10   4  -4  212.38   33.40
  10  -4  -4  196.58   31.00
  10  -4  -4  230.98   32.70
  10   4   4  197.68   30.40
  11  -4   4   15.70   20.60
  11   4  -4   46.00   23.30
  11  -4   4   36.60   18.60
  11   4  -4   35.90   24.90
  11  -4  -4   25.00   21.20
  11  -4  -4   14.90   25.20
  11   4   4   33.60   22.60
   0  -5  -4 2885.81  104.59
   0  -5   4 2648.14   98.89
   0   5  -4 2821.42   97.19
   0   5   4 2950.90  105.29
  -1   5   4 1428.06   58.29
  -1  -5  -4 1358.26   56.99
   1   5  -4 1397.16   52.89
   1  -5   4 1359.56   49.30
  -1   5  -4 1422.06   48.80
  -1  -5   4 1324.47   54.79
   1  -5  -4 1396.46   57.39
   1   5   4 1444.56   57.99
   2  -5   4  131.79    6.20
  -2   5   4  144.29   14.00
  -2  -5  -4  122.59   12.90
   2   5  -4  120.29   11.20
  -2   5  -4  138.89    6.70
  -2  -5   4  100.79   11.40
   2  -5  -4  111.29   12.00
   2   5   4  141.19   13.80
   3  -5   4  855.41   31.30
  -3  -5  -4  810.52   42.10
  -3   5   4  848.22   41.90
   3   5  -4  840.12   40.40
   3   5   4  908.71   41.70
   3  -5  -4  828.32   40.40
   4  -5   4  520.45   23.90
  -4  -5  -4  504.95   33.00
   4   5  -4  556.54   34.00
  -4   5   4  553.14   33.00
   4  -5   4  554.94   25.10
   4   5  -4  575.94   32.70
   4  -5  -4  493.25   30.20
   4   5   4  569.84   31.70
   5   5  -4  209.98   22.00
  -5  -5  -4  176.08   21.40
   5   5  -4  209.28   20.90
  -5   5   4  255.07   22.30
   5  -5   4  204.88   14.60
   5  -5   4  191.78   15.50
   5   5   4  184.78   18.70
   5  -5  -4  191.18   19.00
  -6  -5  -4   29.00   13.70
  -6   5   4   51.99   14.00
   6  -5   4   35.20    8.80
   6  -5   4   37.00   10.30
   6   5  -4   59.49   15.70
   6   5  -4   44.40   13.90
   6   5   4   57.09   12.10
   6  -5  -4   51.59   12.20
   7   5  -4  425.06   37.40
  -7   5   4  489.25   36.20
  -7  -5  -4  504.85   39.80
   7  -5   4  442.26   28.80
   7   5  -4  467.15   36.20
   7  -5   4  441.66   29.90
   7  -5  -4  417.86   32.60
   7   5   4  388.26   30.30
   8   5  -4   10.60   15.10
   8   5  -4   -5.70   14.00
   8  -5   4   36.10   12.40
  -8  -5  -4   19.50   17.10
  -8   5   4   39.30   15.30
   8   5   4   10.90   12.30
   8  -5  -4   45.90   14.90
   9   5  -4  204.68   34.40
   9  -5   4  206.78   25.90
   9   5  -4  249.78   32.90
  -9  -5  -4  221.78   34.00
  -9   5   4  234.78   33.10
   9   5   4  240.98   29.70
   9  -5  -4  198.38   31.90
  10   5  -4   61.09   25.00
 -10  -5  -4   68.79   20.80
  10  -5   4   16.80   15.00
  10  -5   4   12.90   15.80
  10  -5  -4   81.79   22.40
  10   5   4   55.79   21.20
  10  -5  -4   42.00   20.80
  11   5  -4  317.67   50.39
  11   5  -4  303.47   43.70
  11  -5   4  325.07   39.90
  11  -5  -4  402.86   50.79
  11   5   4  314.87   38.40
  11  -5  -4  360.06   41.90
   0   6  -4  124.79    9.30
   0  -6  -4  128.09   13.10
   0   6   4  151.78   14.40
   0  -6   4  130.69   10.80
   1   6  -4  804.32   33.20
   1  -6   4  772.82   30.90
  -1   6   4  777.72   38.30
  -1  -6  -4  776.42   38.00
  -1  -6   4  761.12   35.90
   1   6   4  777.82   38.10
   1  -6  -4  768.62   37.60
  -1   6  -4  749.53   30.00
   2   6  -4   18.00    6.40
  -2   6   4    4.50    6.10
   2  -6   4   18.30    3.30
  -2  -6  -4   21.80    7.90
   2  -6  -4   13.10    6.10
  -2   6  -4   18.10    3.70
  -2  -6   4   15.70    6.40
   2   6   4   23.00    7.60
   3  -6   4  905.81   32.70
  -3   6   4  846.22   43.80
  -3  -6  -4  966.10   46.70
   3   6  -4  933.81   42.90
   3   6   4  947.11   44.60
  -3   6  -4  861.71   33.90
  -3  -6   4  793.32   43.30
   3  -6  -4  857.11   42.60
   4  -6   4  402.26   18.40
  -4  -6  -4  340.47   27.90
  -4   6   4  429.16   29.00
   4   6  -4  363.06   26.00
   4  -6  -4  408.86   26.60
   4   6   4  379.26   26.50
   5   6  -4 1229.98   59.39
   5   6  -4 1184.78   62.79
   5  -6   4 1233.48   49.40
  -5   6   4 1261.77   60.99
   5  -6   4 1238.38   51.09
  -5  -6  -4 1185.38   62.09
   5  -6  -4 1199.98   58.09
   5   6   4 1315.37   59.09
   6   6  -4  584.24   37.80
  -6  -6  -4  465.15   38.40
   6  -6   4  520.25   28.30
   6   6  -4  556.54   39.70
   6  -6   4  522.25   30.10
  -6   6   4  460.45   35.50
   6  -6  -4  551.74   35.40
   6   6   4  591.94   36.80
   7   6  -4  181.38   28.30
   7  -6   4  235.88   21.60
  -7   6   4  251.07   49.30
  -7  -6  -4  160.58   27.50
   7  -6   4  186.18   18.20
   7   6  -4  191.68   23.20
   7   6   4  243.28   25.10
   8   6  -4  334.17   38.50
   8  -6   4  292.07   27.30
  -8  -6  -4  294.97   36.30
   8   6  -4  315.37   33.10
  -8   6   4  255.87   30.00
   8   6   4  353.56   31.50
   9   6  -4   23.30   18.80
   9  -6   4   34.70   12.50
  -9   6   4   21.80   16.90
   9   6  -4   41.00   23.70
   9  -6   4   23.10   14.60
  -9  -6  -4   62.59   24.10
   9   6   4    8.00   16.40
   9  -6  -4   51.99   18.10
 -10  -6  -4  121.19   35.40
  10  -6   4  138.59   22.10
  10   6  -4  180.88   33.10
  10  -6   4   80.59   21.60
  10   6  -4  133.19   34.10
  10  -6  -4  153.28   27.90
  10   6   4  114.29   23.80
   0  -7  -4 2672.63  102.49
   0   7  -4 2632.44   94.99
   0   7   4 2701.43  103.39
   0  -7   4 2673.03   97.99
   1   7  -4   20.20    5.50
  -1   7   4   24.20    8.80
  -1  -7  -4   20.10    7.50
   1  -7   4   14.50    4.70
   1   7   4   24.50    8.60
  -1   7  -4   13.30    4.30
  -1  -7   4    8.70    5.60
   1  -7  -4    8.90    6.80
   2   7  -4 1667.13   63.79
  -2   7   4 1504.75   68.09
   2  -7   4 1549.84   57.29
  -2  -7  -4 1515.55   68.39
  -2   7  -4 1603.04   57.79
   2  -7  -4 1665.33   67.99
   2   7   4 1683.03   69.19
  -2  -7   4 1512.75   66.89
  -3   7   4    7.30    6.80
   3  -7   4   -0.20    2.80
   3   7  -4   -3.80    5.30
  -3  -7  -4    9.30    8.60
   3   7   4    3.30    8.10
  -3  -7   4    9.50    8.60
  -3   7  -4    5.70    3.70
   3  -7  -4   10.30    7.20
   4  -7   4 1470.55   53.39
  -4  -7  -4 1462.55   69.69
  -4   7   4 1490.65   67.69
   4   7  -4 1511.65   65.09
   4   7   4 1434.86   65.49
  -4  -7   4 1385.46   68.29
   4  -7  -4 1423.66   64.59
  -5  -7  -4   70.59   15.90
   5   7  -4   63.09   14.30
  -5   7   4   60.69   13.80
   5  -7   4   52.09    9.90
   5  -7   4   48.60    7.90
   5   7   4   46.50   12.50
   5  -7  -4   58.89   13.10
  -6  -7  -4  315.57   33.10
   6  -7   4  363.56   24.80
  -6   7   4  316.37   35.00
   6   7  -4  325.97   32.90
   6   7  -4  312.17   27.10
   6  -7   4  317.47   22.40
   6   7   4  341.77   29.20
   6  -7  -4  293.27   31.00
   7  -7   4   72.29   13.00
   7   7  -4   98.89   22.80
  -7  -7  -4   75.29   19.10
  -7   7   4   72.99   17.20
   7  -7   4   55.99   13.60
   7   7   4   95.59   17.40
   8  -7   4   78.19   15.20
   8   7  -4  116.79   31.80
   8  -7   4   98.79   18.00
   8   7  -4   79.99   21.40
  -8   7   4   82.99   22.70
  -8  -7  -4   90.39   25.30
   8   7   4  142.49   24.90
   8  -7  -4  106.69   20.90
   9   7  -4   50.19   25.50
  -9  -7  -4    5.20   20.00
   9   7  -4    3.00   18.20
  -9   7   4    9.60   19.90
   9  -7   4   40.80   15.80
   9  -7   4   40.30   12.80
   9  -7  -4   17.80   17.70
   9   7   4   10.90   17.80
 -10  -7  -4   17.10   25.80
  10   7  -4   51.89   25.00
  10   7  -4   56.39   25.10
  10  -7   4   21.40   18.60
  10  -7  -4   31.10   19.70
  10   7   4   45.90   26.60
   0  -8   4  122.89   13.00
   0  -8  -4  117.89   14.80
   0   8   4  125.19   15.50
   0   8  -4  117.99   11.30
   1  -8   4  131.19   12.20
  -1   8   4  163.88   17.30
  -1  -8  -4  117.49   16.80
   1   8  -4  126.79   12.50
   1   8   4  147.39   17.30
  -1  -8   4  127.89   15.10
   1  -8  -4  153.88   17.30
  -1   8  -4  134.79   11.00
   2   8  -4  656.43   33.20
  -2  -8  -4  606.04   38.20
  -2   8   4  645.24   37.90
   2  -8   4  686.43   28.90
   2  -8  -4  654.93   36.80
   2   8   4  756.32   39.90
  -2   8  -4  624.14   28.30
  -2  -8   4  702.73   38.20
   3  -8   4  390.16   18.00
   3   8  -4  367.26   25.00
  -3   8   4  362.36   27.30
  -3  -8  -4  362.56   28.70
  -3  -8   4  351.36   28.60
   3   8   4  365.36   27.80
  -3   8  -4  356.46   18.70
   3  -8  -4  393.76   27.00
   4  -8   4  308.47   15.80
   4   8  -4  292.87   24.80
  -4   8   4  326.17   27.10
  -4  -8  -4  328.97   30.10
  -4  -8   4  338.17   30.00
  -4   8  -4  320.57   17.70
   4   8   4  303.77   26.70
   4  -8  -4  317.47   25.70
  -5   8   4  110.69   19.40
   5   8  -4   52.29   17.70
  -5  -8  -4   99.09   20.60
   5  -8   4   98.49   15.70
   5  -8   4   76.59   10.90
   5   8   4  129.19   19.70
   6   8  -4  418.56   33.50
   6   8  -4  385.36   37.50
  -6  -8  -4  394.16   38.80
   6  -8   4  438.26   23.80
  -6   8   4  426.36   35.80
   6  -8   4  379.26   25.00
   6   8   4  471.65   35.30
   7  -8   4   59.99   14.20
   7   8  -4  105.49   24.50
  -7  -8  -4  108.39   24.70
   7   8  -4   85.09   19.00
  -7   8   4   75.89   19.20
   7  -8   4   72.09   12.20
   7   8   4  130.69   22.70
   7  -8  -4   75.79   16.90
   8  -8   4   10.00   10.90
   8   8  -4   14.60   15.40
  -8  -8  -4  -24.20   25.30
  -8   8   4   37.70   20.00
   8  -8   4   25.20   13.40
   8   8  -4   22.50   17.30
   8  -8  -4   20.60   14.90
   8   8   4    6.70   14.40
   9   8  -4  325.37   38.30
   9   8  -4  228.48   43.00
   9  -8   4  297.67   32.30
  -9   8   4  317.37   41.00
   9  -8   4  362.16   29.00
   9   8   4  285.97   32.10
   9  -8  -4  345.67   35.70
   0   9   4   29.60   11.50
   0  -9   4   46.60   10.80
   0  -9  -4   34.90   11.50
   0   9  -4   54.89    9.00
  -1   9   4  134.99   18.80
   1  -9   4  145.89   14.20
  -1  -9  -4  152.18   19.70
   1   9  -4   99.19   13.40
   1  -9  -4   94.99   15.30
   1   9   4  148.49   18.40
  -1   9  -4  117.29   12.20
  -1  -9   4  133.69   20.10
   2  -9   4  298.87   17.40
   2   9  -4  261.57   23.70
  -2   9   4  255.77   24.60
  -2  -9  -4  290.57   26.90
  -2   9  -4  247.78   16.40
   2   9   4  281.77   25.30
   3  -9   4  520.75   24.00
  -3   9   4  457.75   34.20
  -3  -9  -4  534.45   37.60
   3   9  -4  511.05   30.00
  -3   9  -4  495.05   23.90
   3   9   4  450.85   33.50
  -4   9   4   61.29   14.60
   4  -9   4   48.40    6.90
   4   9  -4   49.10   12.20
  -4  -9  -4   29.40   12.80
   4   9   4   58.79   14.40
  -4   9  -4   48.10    9.30
  -5   9   4   31.40   13.60
   5  -9   4   43.40    7.20
  -5  -9  -4   64.69   22.20
   5   9  -4   60.39   14.40
   5  -9  -4   66.59   14.30
  -6   9   4   43.10   15.90
  -6  -9  -4   -5.20   17.40
   6   9  -4   28.50   16.40
   6  -9   4   37.70    8.40
   6  -9   4   37.60   10.90
   6   9   4   31.00   15.90
   6  -9  -4   43.40   13.70
   7  -9   4   11.80   11.10
   7  -9   4    9.30    9.20
   7   9  -4    0.50   14.60
   7   9  -4    8.80   19.10
  -7   9   4   26.00   15.00
   7  -9  -4    1.00   13.10
   7   9   4   11.10   12.70
   8  -9   4   29.90   16.60
   8   9  -4   52.39   20.50
  -8  -9  -4   62.69   28.90
   8   9  -4   -3.00   23.20
   8  -9   4   50.19   13.30
  -8   9   4   17.50   18.10
   8   9   4   32.50   20.80
   8  -9  -4    8.70   15.90
   0  10   4  127.49   19.70
   0  10  -4  139.39   14.50
   0 -10   4  143.29   17.70
  -1  10   4  179.08   21.80
   1 -10   4  176.18   17.60
   1  10  -4  201.88   18.10
  -1  10  -4  185.98   16.00
   1  10   4  224.68   23.10
   2  10  -4   87.69   14.50
   2 -10   4  113.69   13.40
  -2  10   4   99.69   19.20
  -2  10  -4   99.39   12.20
   2  10   4  152.78   21.70
   3 -10   4  226.98   16.10
   3  10  -4  249.28   21.60
  -3  10   4  224.28   24.60
   3  10   4  222.38   25.80
  -3  10  -4  231.38   15.60
   3 -10  -4  237.18   24.10
   4 -10   4  303.47   17.00
   4  10  -4  342.37   27.70
  -4  10   4  274.67   29.40
   4 -10  -4  308.67   26.60
   4  10   4  336.77   30.30
  -4  10  -4  301.27   17.60
  -4 -10   4  265.27   32.20
   5 -10   4   11.90    5.60
  -5 -10  -4   -2.50   17.10
  -5  10   4   -3.00   12.10
   5  10  -4   10.70   11.80
   5  10   4   -4.60   10.00
   5 -10  -4    8.30   10.90
   6  10  -4  143.49   23.30
  -6  10   4   91.99   22.80
   6  10  -4  105.19   24.30
   6 -10   4   92.09   17.70
   6 -10   4   85.09   10.70
  -6 -10  -4  123.19   29.80
   6  10   4  119.89   22.50
   6 -10  -4  112.29   21.90
  -7 -10  -4  -11.10   25.00
   7 -10   4   15.40   10.40
   7 -10   4   -0.20    7.80
  -7  10   4   10.20   16.70
   7  10  -4   -7.80   17.10
   7  10  -4   15.10   24.00
   7  10   4  -26.50   18.50
   7 -10  -4    7.50   17.50
   0 -11  -4  309.27   29.70
   0  11  -4  312.37   23.50
   0 -11   4  367.96   27.90
   0  11   4  330.27   30.90
  -1 -11  -4  472.75   37.30
   1 -11   4  445.96   29.00
  -1  11   4  394.66   33.10
   1  11  -4  416.96   27.40
   1 -11  -4  481.65   35.30
  -1 -11   4  499.05   35.00
  -1  11  -4  422.16   26.20
   1  11   4  397.16   33.60
   2 -11   4   38.50   10.60
  -2  11   4   52.99   15.10
   2  11  -4   32.30   10.90
  -2 -11  -4   40.30   16.70
   2  11   4   17.00   13.90
  -2 -11   4   60.99   17.50
  -2  11  -4   39.30    9.10
   2 -11  -4   55.19   15.80
  -3 -11  -4  355.36   36.90
   3 -11   4  385.56   21.40
  -3  11   4  361.96   33.20
   3  11  -4  395.26   28.30
   3 -11  -4  345.87   29.60
  -3 -11   4  338.57   33.60
   3  11   4  274.27   31.00
  -3  11  -4  331.07   20.50
   4 -11   4   23.50    6.30
   4  11  -4    2.10   13.40
  -4  11   4   30.10   16.30
  -4 -11  -4   21.80   21.40
  -4 -11   4   22.80   20.00
   4 -11  -4   -4.30   12.00
  -4  11  -4   19.60    6.90
   4  11   4   10.30   15.60
   5 -11   4   74.59    7.80
   5  11  -4   85.19   21.00
  -5  11   4   83.39   21.80
   5 -11   4   72.19    8.00
  -5 -11  -4   81.19   26.60
   5  11   4   89.89   22.40
   5 -11  -4   89.09   21.30
   6  11  -4  141.69   23.30
   6 -11   4  133.89    8.60
  -6 -11  -4  136.99   31.30
   6 -11   4  121.39    8.80
   6 -11  -4  155.38   30.90
   6  11   4  132.29   26.80
   0  12   4  206.28   28.90
   0  12  -4  233.38   22.60
   0 -12   4  212.58   26.20
   0 -12  -4  188.78   28.90
  -1  12   4  189.08   27.80
   1  12  -4  218.18   22.30
  -1 -12  -4  206.28   32.10
   1 -12   4  218.78   24.60
   1  12   4  223.58   27.60
   1 -12  -4  268.67   28.10
  -1  12  -4  207.68   20.10
  -1 -12   4  209.08   27.40
   2  12  -4   82.49   16.50
   2 -12   4   67.69   13.80
  -2 -12  -4  101.19   23.90
  -2  12   4   50.79   17.70
  -2  12  -4   87.79   13.20
  -2 -12   4   84.49   21.30
   2 -12  -4   55.19   17.20
   2  12   4   41.40   16.70
  -3  12   4  128.29   24.50
   3  12  -4  140.59   21.00
   3 -12   4   98.59   13.00
  -3 -12  -4  165.78   32.60
   3 -12  -4  157.38   24.60
   3  12   4  141.59   25.60
  -3  12  -4  158.18   14.30
  -3 -12   4  125.99   28.00
  -4 -12  -4   55.19   27.40
   4  12   4   93.39   26.10
   4 -12  -4   68.89   23.80
   0   0   5    8.90    2.80
   1   0   5 3559.64  121.19
   1   0  -5 3651.53  123.69
  -1   0  -5 3351.86  122.19
  -1   0   5 3560.04  123.89
  -2   0  -5 4003.20  137.69
  -2   0   5 3945.61  142.19
   2   0  -5 4006.30  141.69
   2   0   5 4074.39  137.39
  -3   0   5  411.96   24.20
   3   0   5  403.06   19.70
   3   0  -5  396.66   23.40
  -3   0  -5  372.36   22.10
   4   0   5  205.08   14.30
   4   0  -5  156.28   16.10
  -4   0   5  163.38   16.40
   5   0   5   56.49    9.50
  -5   0   5   44.10   13.80
  -6   0   5 1225.38   63.19
   6   0   5 1385.66   58.09
   6   0  -5 1278.87   63.19
   7   0  -5  157.38   22.40
   7   0   5  168.58   18.10
  -7   0  -5  132.79   20.10
   8   0  -5  493.45   39.40
   8   0  -5  397.76   35.70
   8   0   5  449.86   31.00
   8   0   5  459.35   36.40
   9   0   5  118.29   21.20
   9   0  -5  135.19   26.80
   9   0  -5  107.39   21.50
   9   0   5   92.39   25.00
  10   0   5    9.00   13.20
  10   0  -5    7.00   12.10
  10   0  -5   17.10   20.00
  11   0   5  355.06   42.20
  11   0   5  340.47   37.40
  11   0  -5  391.76   42.20
  11   0  -5  289.47   51.29
   1  -1   5 3566.14  114.49
  -1  -1  -5 3342.57  117.09
  -1   1   5 3354.76  119.19
   1  -1  -5 3317.57  118.69
  -1   1  -5 3316.77  113.89
  -1  -1   5 3366.46  118.09
   1   1   5 3280.87  117.09
  -2   1   5  736.83   35.80
   2  -1   5  801.62   30.80
   2   1  -5  790.62   35.80
  -2  -1  -5  803.82   33.70
  -2  -1   5  820.02   36.30
   2   1   5  827.62   33.70
  -2   1  -5  841.82   31.50
   2  -1  -5  819.32   36.30
  -3  -1  -5  279.97   17.20
   3  -1   5  275.27   14.30
   3   1  -5  270.97   18.80
  -3   1   5  232.08   18.20
  -3  -1   5  297.97   19.80
  -3   1  -5  238.98   15.20
   3   1   5  281.97   16.30
   3  -1  -5  286.77   18.80
   4  -1   5 1406.86   53.99
  -4   1   5 1497.45   62.19
  -4  -1  -5 1331.67   57.89
   4   1  -5 1254.07   59.69
   4   1   5 1405.66   55.89
  -4  -1   5 1376.66   61.29
  -4   1  -5 1326.37   55.79
   4  -1  -5 1410.96   60.59
   5  -1   5  828.02   37.60
   5   1  -5  737.13   42.30
  -5  -1  -5  775.92   41.20
  -5   1   5  816.52   43.90
  -5  -1   5  821.52   44.00
  -5   1  -5  797.72   39.50
   5   1   5  862.91   39.30
   5  -1  -5  783.22   42.50
   6   1  -5  379.16   29.60
   6   1  -5  386.16   29.80
  -6  -1  -5  385.66   28.60
  -6   1   5  368.66   28.70
   6  -1   5  350.86   24.10
   6   1   5  395.96   25.50
   6  -1  -5  361.56   27.70
   7  -1   5  209.38   19.10
  -7  -1  -5  170.88   21.50
  -7   1   5  174.38   24.90
   7   1  -5  135.09   22.10
   7   1  -5  184.18   23.10
   7  -1   5  194.48   20.90
   7  -1  -5  147.89   22.30
   7   1   5  196.98   19.70
   8   1  -5   72.49   20.20
   8   1  -5   71.69   16.90
  -8  -1  -5   77.29   17.90
   8  -1   5   88.19   15.80
   8  -1   5   58.89   13.80
   8   1   5   69.29   15.60
   8  -1  -5   43.80   13.30
   9   1  -5  719.73   51.39
   9  -1   5  789.42   46.30
   9  -1   5  713.83   48.40
   9   1  -5  673.83   49.99
   9   1   5  818.12   47.80
   9   1   5  704.23   49.99
   9  -1  -5  739.33   53.39
   9  -1  -5  761.72   51.39
  10  -1   5  176.38   25.10
  10   1  -5  194.28   31.60
  10   1  -5  237.58   34.40
  10  -1   5  206.58   30.40
  10  -1  -5  224.88   35.10
  10   1   5  199.78   28.30
  10  -1  -5  148.19   26.60
  11  -1   5  220.58   30.70
  11   1  -5  287.17   62.59
  11  -1   5  262.27   37.00
  11   1  -5  173.68   31.90
  11   1   5  204.18   30.40
  11  -1  -5  160.68   33.70
  11   1   5  280.37   41.70
  -1   2   5 2771.22  102.69
   1   2  -5 2836.52  100.29
   1  -2   5 2844.62   95.39
  -1  -2  -5 2764.72  101.09
  -1   2  -5 2797.42   94.79
  -1  -2   5 2899.71  100.79
   1   2   5 2955.70  101.79
   1  -2  -5 2799.82  102.19
   2  -2   5  460.75   17.40
  -2   2   5  440.46   24.10
  -2  -2  -5  435.46   22.40
   2  -2  -5  438.86   23.70
   2   2   5  431.76   22.20
  -2   2  -5  435.76   18.10
  -2  -2   5  420.86   23.20
   3   2  -5 1399.76   60.99
  -3  -2  -5 1482.95   59.59
  -3   2   5 1489.55   61.99
   3  -2   5 1531.25   53.29
  -3   2  -5 1385.76   54.59
  -3  -2   5 1454.45   61.49
   3  -2  -5 1465.55   60.89
   3   2   5 1530.05   58.49
  -4   2   5   96.99   14.20
   4  -2   5   95.09    9.00
   4   2  -5  119.69   14.10
   4   2  -5  113.09   13.00
  -4  -2  -5  120.39   12.70
   4   2   5   94.99   10.30
   4  -2  -5  123.49   13.70
  -5  -2  -5  436.66   28.80
   5   2  -5  417.06   29.80
   5  -2   5  411.26   22.80
   5  -2   5  396.16   24.60
  -5   2   5  398.06   28.80
   5   2  -5  384.76   28.90
   5  -2  -5  436.76   28.40
   5   2   5  454.55   26.10
  -6  -2  -5  156.58   19.40
  -6   2   5  180.48   20.90
   6   2  -5  160.18   22.30
   6  -2   5  162.88   15.90
   6   2  -5  155.38   18.90
   6  -2   5  129.39   15.10
   6   2   5  177.18   16.40
   6  -2  -5  127.79   19.40
  -7  -2  -5  133.59   21.50
  -7   2   5  109.69   19.30
   7  -2   5  151.28   16.00
   7  -2   5  120.99   17.80
   7   2  -5  127.99   21.60
   7   2  -5  135.99   22.10
   7  -2  -5  131.49   20.10
   7   2   5  137.89   19.20
   8   2  -5  209.48   29.90
   8   2  -5  185.98   29.10
   8  -2   5  161.98   22.00
  -8  -2  -5  172.38   26.10
   8  -2   5  189.78   22.00
  -8   2   5  154.68   24.20
   8   2   5  203.48   22.50
   8  -2  -5  158.08   24.20
   9   2  -5  224.58   33.50
   9  -2   5  192.38   26.10
   9   2  -5  257.77   34.60
   9  -2  -5  209.18   36.00
   9   2   5  284.47   28.80
   9  -2  -5  250.17   27.50
  10   2  -5   48.50   22.40
  10  -2   5   82.59   20.20
  10  -2   5   77.69   21.20
  10   2  -5   45.90   23.10
  10  -2  -5   85.29   19.90
  10   2   5   49.20   21.90
  10  -2  -5   68.69   22.60
  10   2   5   70.69   23.00
  11  -2   5  472.25   47.40
  11   2  -5  541.65   49.90
  11   2  -5  354.86   42.70
  11  -2   5  408.86   41.10
  11  -2  -5  437.96   50.19
  11   2   5  517.15   44.20
  11  -2  -5  515.25   45.80
  11   2   5  634.84   53.89
   0   3  -5   86.09    6.20
   0  -3  -5   89.19    8.90
   0   3   5  109.89    9.70
   0   3  -5   79.09    6.10
   1   3  -5 3040.10  109.19
   1   3  -5 3008.10  108.99
  -1  -3  -5 3174.18  111.59
  -1   3   5 3241.98  113.29
   1   3   5 3096.19  111.69
   1  -3  -5 3018.20  111.79
   2   3  -5 1863.91   72.69
  -2  -3  -5 1912.51   72.79
   2   3  -5 1812.12   72.49
   2   3   5 1956.10   72.79
   3  -3   5  483.95   20.90
   3   3  -5  548.65   29.30
  -3  -3  -5  483.65   27.40
  -3   3   5  513.55   29.10
   3  -3   5  517.35   20.00
   3  -3  -5  426.86   26.50
   3   3   5  509.25   26.70
  -4  -3  -5 2187.98   88.69
   4   3  -5 2195.78   90.39
   4   3  -5 2195.68   90.09
  -4   3   5 2184.88   90.09
   4  -3   5 2264.17   79.99
   4  -3   5 2263.07   81.59
   4   3   5 2323.27   86.59
   4  -3  -5 2132.89   88.09
   5  -3   5  901.31   39.70
   5   3  -5  832.22   45.40
   5  -3   5  834.02   37.50
  -5  -3  -5  829.52   45.10
  -5   3   5  870.21   45.90
   5   3  -5  801.52   45.40
   5  -3  -5  888.31   44.90
   5   3   5  856.91   41.90
   6   3  -5  304.37   25.90
   6   3  -5  265.97   26.30
  -6   3   5  295.97   26.60
  -6  -3  -5  297.67   25.70
   6  -3   5  278.97   20.20
   6  -3   5  284.77   21.10
   6  -3  -5  276.27   23.50
   6   3   5  268.17   22.40
  -7   3   5  260.17   27.50
   7   3  -5  259.17   28.40
   7  -3   5  287.67   22.50
   7   3  -5  250.07   27.30
  -7  -3  -5  269.77   27.10
   7  -3   5  248.58   21.80
   7   3   5  242.38   26.80
   7  -3  -5  249.48   25.40
  -8  -3  -5  837.82   55.39
   8   3  -5  992.60   59.59
   8   3  -5  969.60   59.09
   8  -3   5 1017.10   51.09
  -8   3   5  921.81   57.59
   8   3   5 1012.50   53.29
   8  -3  -5 1003.60   56.99
   9  -3   5   49.90   13.70
   9   3  -5   56.29   21.60
   9   3  -5   83.69   19.90
  -9  -3  -5  106.29   24.90
   9  -3  -5   53.99   16.80
   9   3   5   66.79   17.90
  10   3  -5  139.29   30.90
  10  -3   5  136.59   24.60
  10  -3   5  150.98   23.20
  10   3  -5  209.38   35.10
  10   3   5  135.59   25.60
  10  -3  -5  170.18   31.00
  11  -3   5   83.49   23.50
  11   3  -5   87.09   29.20
  11  -3   5  103.89   22.50
  11   3  -5   35.80   26.10
  11   3   5   50.69   27.20
  11   3   5   47.80   21.50
  11  -3  -5   90.59   32.30
  11  -3  -5   42.30   23.90
   0   4  -5 2874.41   98.99
   0  -4  -5 2767.72  105.19
   0   4   5 2962.30  106.19
   0   4  -5 2873.01   97.89
  -1   4   5  634.64   31.90
  -1  -4  -5  650.93   35.30
   1   4  -5  612.84   27.80
   1   4  -5  629.64   28.80
   1   4   5  655.93   35.60
   1  -4  -5  650.93   31.50
   2   4  -5 1109.49   47.30
  -2   4   5 1170.98   50.29
   2   4  -5 1081.29   47.90
   2  -4  -5 1093.59   48.30
   2   4   5 1137.99   60.59
   3   4  -5  159.48   19.10
   3  -4   5  193.08    8.40
   3   4  -5  173.38   15.70
   3  -4   5  195.88    8.80
  -3   4   5  197.08   17.30
  -3  -4  -5  176.48   18.60
   3  -4  -5  187.48   15.60
   3   4   5  168.78   18.10
   4   4  -5  662.13   38.60
   4   4  -5  731.93   39.10
  -4  -4  -5  646.34   37.70
   4  -4   5  715.63   29.10
  -4   4   5  708.13   38.90
   4  -4   5  702.03   29.50
   4   4   5  726.33   36.20
   4  -4  -5  700.03   37.40
  -5  -4  -5 1047.50   53.39
  -5   4   5 1036.80   52.99
   5   4  -5  970.80   52.99
   5  -4   5 1031.60   44.10
   5  -4   5 1036.90   43.60
   5   4  -5 1086.99   53.59
   5  -4  -5 1083.39   52.09
   5   4   5 1075.59   49.80
  -6  -4  -5   92.09   18.10
  -6   4   5   81.99   16.80
   6  -4   5   75.49   13.50
   6   4  -5   79.69   17.40
   6  -4   5   69.79   11.50
   6   4  -5   72.09   15.80
   6   4   5   82.79   14.70
   6  -4  -5   90.49   15.70
   7  -4   5  640.54   36.10
   7   4  -5  689.03   46.90
   7   4  -5  546.65   40.30
  -7  -4  -5  567.24   42.70
  -7   4   5  575.84   41.80
   7  -4  -5  686.63   41.30
   7   4   5  646.04   39.30
   8   4  -5   95.59   21.10
   8   4  -5  125.69   24.30
  -8   4   5  146.69   26.30
  -8  -4  -5  124.69   22.80
   8  -4  -5  113.89   20.20
   8   4   5   91.29   19.10
   9   4  -5   46.60   18.10
   9   4  -5   85.49   22.90
  -9   4   5   68.09   19.50
  -9  -4  -5   73.29   22.50
   9   4   5   48.30   14.30
   9  -4  -5   39.60   16.00
  10   4  -5  159.58   28.40
  10   4  -5  194.08   35.50
  10  -4   5  186.78   26.40
 -10  -4  -5  206.88   34.30
  10   4   5  160.88   26.80
  10  -4  -5  161.78   26.10
  11  -4   5   55.89   21.10
  11   4  -5   36.80   28.50
  11   4  -5   29.00   29.90
  11  -4   5   47.00   22.50
  11   4   5   87.99   24.50
  11  -4  -5   98.39   25.70
  11  -4  -5   49.60   28.90
  11   4   5   70.89   24.20
   0   5   5  360.56   22.50
   0   5  -5  357.16   19.10
   0   5  -5  325.47   15.30
   0  -5  -5  385.16   22.30
  -1  -5  -5  201.28   15.70
  -1   5   5  217.88   17.30
   1   5  -5  229.78   15.00
   1   5  -5  218.38   13.30
   1   5   5  193.08   16.30
  -1   5  -5  204.18    8.60
  -1   5  -5  202.28    8.30
   1  -5  -5  219.38   16.70
   2   5  -5 1615.54   62.99
   2   5  -5 1508.75   64.29
  -2  -5  -5 1525.85   65.39
  -2   5   5 1634.64   67.19
   2  -5  -5 1572.24   65.19
   2   5   5 1637.54   65.89
  -3   5   5   84.39   12.80
   3   5  -5   55.49    9.80
   3   5  -5   69.79   11.70
  -3  -5  -5   49.10   11.00
   3   5   5   56.09   10.90
   3  -5  -5   50.49   10.30
  -4   5   5   17.90    7.70
   4   5  -5   16.40    8.90
   4  -5   5   14.50    3.80
   4  -5   5   13.20    3.90
  -4  -5  -5    3.70    5.20
   4   5   5   12.00    6.80
   4  -5  -5    3.80    6.90
  -5   5   5 1596.14   74.99
   5  -5   5 1683.03   63.29
   5   5  -5 1606.04   74.19
   5  -5   5 1652.63   63.49
  -5  -5  -5 1748.63   77.69
   5   5  -5 1638.74   76.79
   5  -5  -5 1696.53   73.79
   5   5   5 1698.23   72.09
   6  -5   5 1308.07   53.69
  -6  -5  -5 1291.67   65.89
   6  -5   5 1220.48   52.79
   6   5  -5 1247.98   63.69
  -6   5   5 1367.66   65.79
   6   5  -5 1226.28   65.69
   6  -5  -5 1204.78   61.09
   6   5   5 1173.48   58.59
   7  -5   5  784.32   45.70
   7  -5   5  816.32   41.50
  -7  -5  -5  725.23   50.79
   7   5  -5  863.61   54.39
  -7   5   5  853.31   51.69
   7   5  -5  830.02   50.89
   7   5   5  836.42   46.00
   7  -5  -5  818.32   48.00
   8   5  -5  145.69   24.30
  -8  -5  -5  177.48   30.00
  -8   5   5  143.59   24.00
   8   5  -5  165.98   25.80
   8  -5   5  141.49   19.90
   8   5   5  133.79   20.90
   8  -5  -5  127.89   22.30
  -9   5   5  103.19   25.10
   9  -5   5   96.09   18.50
  -9  -5  -5  103.39   26.00
   9   5  -5   95.09   22.30
   9   5  -5   90.79   23.10
   9   5   5  107.79   19.20
   9  -5  -5   75.99   20.80
  10  -5   5   24.80   14.40
 -10  -5  -5   34.00   25.90
  10   5  -5   29.30   25.70
  10  -5   5   14.50   17.20
  10   5  -5   17.00   17.10
  10  -5  -5   28.70   19.80
  10   5   5   33.80   18.50
  11  -5   5   39.10   21.20
  11  -5   5   13.10   17.90
  11   5  -5   -7.70   30.50
  11   5  -5   49.50   27.70
  11  -5  -5   34.70   27.10
  11   5   5   69.29   25.50
  11  -5  -5   42.00   24.20
   0   6  -5  534.45   22.80
   0   6   5  591.94   31.40
   0  -6  -5  504.85   29.20
  -1   6   5  350.56   23.90
   1   6  -5  370.16   18.80
  -1  -6  -5  335.07   23.20
   1   6   5  345.97   23.50
  -1   6  -5  366.56   15.10
   1  -6  -5  342.07   23.30
   2   6  -5 1934.61   75.19
  -2  -6  -5 1864.31   79.59
  -2   6   5 1960.50   80.79
   2   6   5 2070.79   80.79
   2  -6  -5 1971.80   79.59
  -3   6   5  100.59   14.80
   3   6  -5  109.89   12.70
  -3  -6  -5  125.69   14.60
   3   6  -5  130.79   15.00
   3  -6  -5   99.29   14.60
   3   6   5   96.39   15.30
   4   6  -5  233.28   22.30
   4  -6   5  192.58   10.10
  -4   6   5  177.08   19.60
   4  -6   5  213.78   11.00
  -4  -6  -5  198.48   20.60
   4   6  -5  210.68   19.50
   4   6   5  213.28   20.10
   4  -6  -5  202.08   19.40
  -5  -6  -5  820.92   48.60
  -5   6   5  787.02   46.20
   5  -6   5  890.01   35.50
   5   6  -5  777.82   44.80
   5  -6   5  811.62   33.90
   5   6  -5  750.32   47.20
   5  -6  -5  806.12   44.50
   5   6   5  866.51   45.00
  -6   6   5  138.39   21.70
  -6  -6  -5  132.99   24.40
   6  -6   5  163.58   14.30
   6  -6   5  149.29   14.80
   6   6  -5  124.19   20.20
   6   6  -5  139.49   23.20
   6  -6  -5  114.39   18.10
   6   6   5  144.39   20.50
   7   6  -5  224.18   32.40
  -7  -6  -5  241.18   33.10
   7  -6   5  245.48   20.60
   7  -6   5  255.57   20.10
   7   6  -5  267.17   29.30
   7   6   5  280.57   26.70
   7  -6  -5  206.28   30.20
   8   6  -5   21.00   23.60
  -8  -6  -5    7.60   17.80
   8  -6   5  -10.00   10.10
   8  -6   5   16.00    9.70
  -8   6   5   16.70   13.90
   8   6   5    8.10   13.00
   9   6  -5   71.59   25.90
  -9  -6  -5   81.89   28.90
   9   6  -5  132.49   27.20
   9  -6   5   58.09   17.10
   9  -6   5   92.19   16.60
  -9   6   5   36.00   20.40
   9   6   5   70.69   20.10
   9  -6  -5   61.89   19.40
  10   6  -5   71.09   21.80
 -10  -6  -5   28.50   20.80
  10  -6   5   66.29   19.80
  10   6  -5   48.50   26.80
  10  -6   5   55.19   17.40
 -10   6   5   56.49   23.90
  10   6   5   58.39   21.50
  10  -6  -5   58.79   21.60
   0   7   5  385.26   25.80
   0   7  -5  361.16   18.00
   0  -7  -5  352.66   24.20
   0  -7   5  313.77   19.40
  -1   7   5   93.69   14.50
  -1  -7  -5   68.09   12.50
   1   7  -5   84.29    9.10
   1  -7   5   75.59    7.90
  -1  -7   5   71.89   11.00
   1  -7  -5   90.39   13.50
  -1   7  -5   87.59    7.10
   1   7   5   70.19   13.00
   2   7  -5  865.01   38.70
  -2   7   5  847.12   44.20
  -2  -7  -5  795.52   43.30
   2   7   5  839.02   43.80
  -2   7  -5  830.62   29.80
  -2  -7   5  847.82   42.30
   2  -7  -5  877.31   43.30
  -3  -7  -5  631.24   38.60
  -3   7   5  646.94   38.30
   3   7  -5  697.63   34.90
   3   7   5  675.43   38.10
   3  -7  -5  584.64   35.50
   4   7  -5  109.79   15.70
  -4  -7  -5  125.69   20.30
   4  -7   5  111.29    6.10
   4   7  -5   94.69   17.60
   4  -7   5  111.49    7.00
  -4   7   5   84.29   16.00
   4   7   5  128.59   18.60
   4  -7  -5  104.09   16.10
   5   7  -5  848.92   46.90
   5  -7   5  900.81   35.40
  -5  -7  -5  888.81   52.09
  -5   7   5  832.52   48.70
   5  -7   5  797.62   33.40
   5  -7  -5  899.81   47.20
   5   7   5  817.52   46.60
   6  -7   5  252.17   19.50
   6  -7   5  224.18   16.90
  -6   7   5  212.88   32.30
   6   7  -5  286.97   28.90
  -6  -7  -5  202.18   25.60
   6   7  -5  275.47   26.70
   6   7   5  277.27   26.80
   6  -7  -5  187.08   22.70
   7  -7   5  435.26   28.20
   7  -7   5  486.85   27.70
  -7   7   5  432.26   38.00
   7   7  -5  552.24   40.00
   7   7  -5  523.15   43.70
  -7  -7  -5  480.65   41.10
   7   7   5  576.34   39.10
   8   7  -5  283.27   29.80
  -8   7   5  310.87   36.70
   8   7  -5  359.26   39.60
  -8  -7  -5  292.67   40.50
   8  -7   5  272.07   24.80
   8  -7   5  270.27   22.70
   8  -7  -5  316.17   31.80
   8   7   5  204.58   26.10
   9   7  -5  199.48   34.70
   9  -7   5  136.19   20.00
  -9  -7  -5  132.69   27.20
   9   7  -5  168.88   28.70
   9  -7   5  174.18   23.50
  -9   7   5  182.08   31.40
   9  -7  -5  159.38   27.00
   9   7   5  155.18   26.10
  10   7  -5  128.59   27.10
  10  -7   5  100.89   23.90
  10  -7   5  102.29   19.70
 -10   7   5  103.39   28.00
 -10  -7  -5  184.58   63.99
  10   7  -5  101.09   33.20
  10   7   5   93.19   46.30
  10  -7  -5   98.49   25.10
   0  -8  -5  314.67   24.10
   0  -8   5  352.26   21.20
   0   8   5  289.47   24.20
   0   8  -5  298.47   17.50
   1  -8   5  383.56   20.50
  -1  -8  -5  414.06   28.60
  -1   8   5  416.26   28.80
   1   8  -5  395.26   21.90
  -1  -8   5  382.76   24.90
   1   8   5  441.86   29.40
   1  -8  -5  408.26   27.90
  -1   8  -5  394.16   19.20
  -2  -8  -5  170.78   20.00
   2  -8   5  200.38   11.00
   2   8  -5  214.98   16.30
  -2   8   5  184.88   20.40
  -2   8  -5  185.18   10.30
  -2  -8   5  223.08   20.40
   2  -8  -5  151.88   18.20
   2   8   5  219.18   21.80
  -3   8   5  606.74   38.80
   3   8  -5  677.83   35.60
  -3  -8  -5  708.03   42.40
   3  -8  -5  641.74   38.20
   3   8   5  690.53   39.60
   4   8  -5  300.47   28.10
  -4  -8  -5  247.68   26.10
  -4   8   5  259.67   25.40
   4  -8  -5  253.57   23.50
   4   8   5  231.78   22.70
   5   8  -5  572.64   36.10
   5  -8   5  513.65   21.50
   5  -8   5  506.35   22.60
  -5  -8  -5  545.75   40.20
  -5   8   5  548.75   38.60
   5   8  -5  496.55   40.70
   5   8   5  562.04   37.80
   6  -8   5  104.19   11.10
  -6   8   5  140.49   22.80
   6  -8   5  106.19   11.70
   6   8  -5   85.89   21.00
  -6  -8  -5  100.79   23.90
   6   8  -5  113.69   19.90
   6   8   5  132.69   21.70
   7   8  -5  273.77   30.60
  -7   8   5  272.57   31.80
   7  -8   5  271.47   19.60
  -7  -8  -5  321.77   34.30
   7  -8   5  290.07   21.20
   7   8  -5  338.47   37.50
   7   8   5  331.17   32.90
   7  -8  -5  311.17   31.30
   8   8  -5    4.40   16.80
   8  -8   5    8.60   10.60
   8  -8   5   -2.40   11.10
   8   8  -5  -15.30   18.70
  -8   8   5   10.10   17.10
   8  -8  -5   23.50   16.40
   9   8  -5   61.19   21.50
  -9   8   5   66.29   26.50
   9   8  -5    7.40   27.80
   9  -8   5   74.09   17.60
   9  -8   5   51.79   14.60
   9  -8  -5   44.90   23.10
   9   8   5  106.19   21.80
   0  -9  -5  795.62   44.60
   0   9   5  856.71   46.30
   0   9  -5  817.82   36.50
   0  -9   5  882.11   40.80
   1  -9   5   35.50    7.90
  -1  -9  -5   12.10   10.50
  -1   9   5    2.10    9.00
  -1   9  -5   14.90    5.70
   1   9   5   18.30   10.20
   1  -9  -5   18.30   10.00
   2   9  -5  193.38   16.30
  -2  -9  -5  191.88   21.80
  -2   9   5  157.28   25.60
   2  -9   5  170.98   12.10
   2   9   5  230.58   23.30
  -2   9  -5  187.18   11.60
  -3  -9  -5  345.47   31.50
  -3   9   5  372.06   30.30
   3   9  -5  355.86   24.90
   3   9   5  365.56   30.10
  -4   9   5  127.49   21.30
  -4  -9  -5   96.49   21.50
   4   9  -5   93.19   17.10
   4   9   5  121.69   20.50
  -5   9   5  111.89   22.80
   5   9  -5  114.79   18.20
   5   9  -5   56.59   17.40
   5  -9  -5   62.39   15.30
  -6  -9  -5   91.79   27.20
   6   9  -5  107.79   20.90
  -6   9   5   97.49   21.60
   6  -9   5  115.29    8.50
   6   9   5  131.89   23.00
   6  -9  -5  118.59   21.00
   7  -9   5  147.89   13.10
   7   9  -5  168.88   31.10
  -7   9   5  119.49   23.60
   7   9  -5  173.28   26.00
   7  -9  -5  167.18   23.50
   7   9   5  192.68   29.00
   8  -9   5  100.79   14.40
   8  -9   5   74.49   12.30
   8   9  -5   81.49   24.60
  -8  -9  -5  123.89   37.60
  -8   9   5   71.19   22.00
   8   9   5   93.09   25.10
   8  -9  -5   53.79   19.10
   0  10   5   62.79   15.40
   0  10  -5   42.70    9.20
   0 -10   5   51.69   11.20
   1 -10   5   42.10    9.60
   1  10  -5   65.89   10.30
  -1  10   5   49.90   15.40
  -1 -10   5   59.09   13.80
  -1  10  -5   43.60    8.60
   1  10   5   63.59   15.80
  -2  10   5  898.91   51.59
   2  10  -5  876.01   43.00
   2 -10   5  925.31   37.10
  -2  10  -5  887.21   35.70
   2  10   5  874.31   50.59
   3  10  -5   53.29   13.70
  -3  10   5   60.89   18.70
   3  10   5   58.99   16.40
   3 -10  -5   68.59   16.90
   4  10  -5  303.37   25.10
  -4  10   5  285.77   30.90
   4 -10  -5  275.07   26.80
   4  10   5  307.07   29.90
   5  10  -5   30.50   13.70
  -5 -10  -5    7.10   18.20
   5  10  -5   30.40   17.00
  -5  10   5   21.60   16.20
   5 -10  -5   25.70   13.50
   5  10   5   29.20   13.80
  -6 -10  -5  102.39   30.50
  -6  10   5   79.29   20.10
   6  10  -5   76.79   19.70
   6  10  -5   85.39   25.60
   6 -10  -5   58.69   18.00
   6  10   5  104.19   23.40
  -7  10   5   23.30   18.70
  -7 -10  -5   42.20   24.60
   7  10  -5   45.00   17.60
   7  10   5   80.09   23.60
   7 -10  -5   36.50   23.60
   0  11   5    3.10   13.10
   0 -11   5   14.70   11.00
   0 -11  -5   29.60   15.00
   0  11  -5   10.50    8.90
   1  11  -5  149.88   17.10
  -1  11   5  131.89   23.10
   1 -11   5  144.59   16.70
  -1 -11  -5  126.79   21.10
  -1  11  -5  141.89   14.40
   1  11   5  127.79   21.40
  -1 -11   5  148.89   20.80
   1 -11  -5  146.99   22.40
  -2  11   5   59.59   16.70
   2  11  -5   27.50   10.80
  -2 -11  -5   23.80   16.90
   2 -11  -5   27.20   15.00
   2  11   5   29.30   15.60
  -2 -11   5   20.50   15.20
  -2  11  -5   25.20    6.90
  -3  11   5  268.77   31.80
   3  11  -5  311.97   25.60
  -3 -11  -5  324.37   35.50
   3  11   5  328.77   31.70
   3 -11  -5  292.87   31.20
  -4  11   5   51.39   18.30
  -4 -11  -5   27.00   20.50
   4  11  -5   38.10   12.80
   4 -11  -5    8.50   15.70
   4  11   5   17.80   16.50
  -5 -11  -5   78.59   29.60
   5  11  -5   36.30   24.10
  -5  11   5   70.39   19.90
   5  11  -5   51.59   17.10
   5 -11  -5   83.19   21.80
   6  11  -5  -11.30   20.90
  -6 -11  -5   10.30   26.80
   6  11   5    9.80   20.60
   6 -11  -5   32.00   20.40
   0  12   5   11.00   15.80
   0 -12  -5    5.00   19.00
   0  12  -5   28.80   11.30
  -1  12   5  287.17   32.50
   1  12  -5  231.68   23.60
  -1 -12  -5  271.27   35.40
  -1  12  -5  233.68   19.70
   1  12   5  258.27   30.20
   1 -12  -5  259.87   30.60
  -2 -12  -5   -3.60   18.80
   2  12  -5    5.90   11.80
  -2  12   5   -2.40   14.90
   2  12   5    4.70   15.70
  -2  12  -5   11.90    6.60
   2 -12  -5   25.40   16.20
  -3 -12  -5   17.40   21.70
  -3  12   5   40.20   17.60
   3  12  -5    2.70   12.50
   3 -12  -5   42.20   20.10
   3  12   5   35.20   18.30
   4  12  -5  129.29   30.80
   4  12  -5  147.69   22.40
  -4 -12  -5  182.28   33.50
   4  12   5   91.49   25.30
   4 -12  -5  119.69   25.70
   1   0  -6 1394.06   54.49
   1   0   6 1454.95   52.59
  -1   0   6 1347.47   54.59
   2   0  -6  788.62   36.10
  -2   0   6  765.72   36.50
  -2   0  -6  822.12   32.70
   2   0   6  790.12   32.50
   3   0  -6  119.59   12.50
  -3   0   6  114.99   12.70
   3   0   6   93.89    8.60
  -3   0  -6  105.69    9.90
   4   0  -6  772.72   39.80
  -4   0   6  774.12   40.70
  -4   0  -6  776.82   36.60
   4   0   6  738.33   34.00
   5   0   6   52.59    9.70
   6   0   6    2.50    5.20
   6   0  -6   11.10    9.50
  -6   0   6    7.60    9.60
   7   0  -6 1670.13   81.89
   7   0   6 1841.52   75.59
   8   0   6    3.00    8.00
   8   0  -6   -7.60    8.50
   8   0  -6   -1.90   13.50
   9   0  -6  323.27   37.80
   9   0  -6  356.86   36.80
   9   0   6  323.57   36.40
   9   0   6  367.46   30.40
  10   0  -6   91.89   25.40
  10   0   6   95.59   22.50
  10   0  -6   95.39   25.70
  10   0   6   89.69   19.90
  11   0  -6   24.20   24.20
  11   0   6   20.40   17.50
  11   0   6   -5.70   19.70
  11   0  -6   -4.90   23.00
   0   1  -6   64.89    6.40
   0  -1  -6   57.89    6.50
   0   1   6   71.69    7.70
   0  -1   6   79.49    6.70
   1  -1   6  781.72   30.00
  -1  -1  -6  709.23   31.80
  -1   1   6  740.53   33.90
   1   1   6  792.92   32.70
  -1   1  -6  748.73   29.50
   1  -1  -6  745.73   33.60
  -1  -1   6  781.62   33.20
  -2  -1  -6 1586.14   59.79
   2   1  -6 1550.74   62.19
   2  -1   6 1590.14   56.89
  -2   1   6 1598.54   63.59
  -2   1  -6 1528.85   56.79
  -2  -1   6 1550.14   62.69
   2  -1  -6 1603.94   62.99
   2   1   6 1566.74   59.79
   3   1  -6  417.16   24.90
   3  -1   6  408.56   19.40
  -3  -1  -6  378.16   21.80
  -3   1   6  379.46   24.50
   3  -1  -6  433.36   25.30
  -3  -1   6  444.86   25.70
  -3   1  -6  426.66   21.10
   3   1   6  426.86   21.90
  -4  -1  -6  290.77   20.30
  -4   1   6  256.17   21.50
   4   1  -6  262.87   21.50
   4  -1   6  307.37   17.00
  -4  -1   6  269.07   21.40
   4   1   6  292.07   18.40
  -4   1  -6  313.37   19.30
   4  -1  -6  315.97   22.10
  -5  -1  -6 1936.81   81.19
  -5   1   6 2122.39   86.19
   5  -1   6 2095.49   76.19
   5   1  -6 1950.80   84.29
  -5  -1   6 1991.00   84.89
   5  -1  -6 1842.02   82.59
   5   1   6 1985.10   77.59
  -5   1  -6 1797.62   77.79
   6  -1   6  308.27   21.50
   6   1  -6  277.37   25.90
  -6  -1  -6  308.97   24.40
  -6   1   6  286.37   26.10
  -6   1  -6  263.07   22.00
   6   1   6  310.37   22.40
   6  -1  -6  289.67   25.60
   7  -1   6  338.17   24.00
   7   1  -6  322.57   29.30
  -7  -1  -6  321.17   27.20
   7   1  -6  325.47   30.60
  -7   1   6  284.27   27.20
   7  -1  -6  275.37   26.70
   7   1   6  315.57   24.40
   8  -1   6   91.49   16.60
   8  -1   6   94.09   19.60
   8   1  -6  117.19   20.70
   8   1  -6  119.39   23.90
   8  -1  -6   88.49   20.30
   8   1   6  134.19   18.50
   9   1  -6   45.40   19.50
   9  -1   6   15.80   12.00
   9   1  -6   37.90   15.80
   9   1   6   24.50   13.20
   9  -1  -6   37.70   17.50
   9  -1  -6   47.50   20.10
  10  -1   6   84.59   19.50
  10  -1   6   72.49   21.40
  10   1  -6  122.29   28.70
  10   1  -6   97.79   22.70
  10  -1  -6  101.39   27.40
  10   1   6   89.29   20.40
  10  -1  -6  138.79   28.40
  11  -1   6   47.10   20.20
  11  -1   6   54.59   20.40
  11   1  -6  101.39   26.40
  11   1   6   65.89   26.30
  11   1   6   70.29   21.00
  11  -1  -6   21.50   23.30
   0   2   6 3676.33  132.09
   0  -2   6 3759.92  128.19
   0  -2  -6 3734.03  131.99
   0   2  -6 3743.03  127.39
  -1  -2  -6   47.50    7.70
   1   2  -6   58.59    6.70
  -1   2   6   67.19    9.40
  -1   2  -6   45.50    4.10
   1   2   6   48.20    7.60
  -1  -2   6   46.90    6.90
   1  -2  -6   41.80    7.50
  -2  -2  -6 3714.13  130.69
   2  -2   6 3778.22  124.29
  -2   2   6 3755.22  133.89
  -2   2  -6 3575.94  124.39
   2  -2  -6 3671.53  132.89
  -2  -2   6 3575.44  132.09
   2   2   6 3661.63  130.59
   3   2  -6 2189.78   87.79
   3  -2   6 2418.76   79.09
  -3  -2  -6 2237.18   85.69
  -3   2   6 2193.18   88.69
   3  -2  -6 2220.98   87.79
  -3  -2   6 2313.77   88.89
   3   2   6 2244.58   84.49
  -3   2  -6 2160.08   80.49
  -4   2   6  581.64   34.50
   4   2  -6  601.44   34.40
  -4  -2  -6  632.54   33.30
   4  -2   6  578.64   26.70
   4   2   6  636.64   31.30
   4  -2  -6  624.74   34.50
  -4   2  -6  614.14   29.20
  -5  -2  -6 1167.18   56.49
  -5   2   6 1208.78   59.19
   5   2  -6 1243.58   59.19
   5   2  -6 1222.28   59.49
   5  -2   6 1208.38   49.50
   5   2   6 1267.37   53.79
   5  -2  -6 1149.69   56.79
  -6  -2  -6  208.98   21.70
   6  -2   6  226.98   17.00
   6   2  -6  200.88   21.10
   6  -2   6  198.58   18.30
  -6   2   6  212.08   21.80
   6   2  -6  181.58   20.60
   6   2   6  201.48   18.90
   6  -2  -6  163.18   20.20
   7  -2   6  241.18   19.70
   7   2  -6  193.48   27.20
  -7  -2  -6  237.98   25.90
   7   2  -6  201.58   23.40
  -7   2   6  189.18   26.40
   7  -2   6  182.38   20.40
   7   2   6  239.08   21.40
   7  -2  -6  203.88   23.60
   8   2  -6  124.79   23.20
   8   2  -6  113.49   22.10
   8  -2   6  100.09   17.80
  -8  -2  -6   98.39   20.10
   8  -2   6   75.79   15.30
  -8   2   6   83.19   17.00
   8  -2  -6   99.49   19.40
   8   2   6  141.39   20.40
   9  -2   6  111.69   19.00
   9   2  -6  105.49   24.50
  -9  -2  -6  100.99   23.10
   9   2  -6  127.89   25.50
   9  -2  -6  199.48   27.90
   9   2   6  138.19   22.00
  10  -2   6   44.10   17.80
  10  -2   6   61.09   16.80
  10   2  -6   43.60   23.60
  10   2  -6   83.69   26.20
  10  -2  -6   71.89   23.40
  10  -2  -6   38.20   18.40
  10   2   6   50.69   18.10
  11   2  -6    3.40   24.20
  11  -2   6   -0.30   17.60
  11   2  -6   27.70   27.20
  11  -2   6   18.70   17.40
  11  -2  -6  -26.70   24.60
  11   2   6   19.60   17.30
  11  -2  -6   32.30   16.90
   0   3  -6   99.09    6.90
   0   3   6   81.99    9.90
   0  -3  -6   95.49    9.80
  -1   3   6 3943.71  141.19
   1   3  -6 3930.81  136.79
  -1  -3  -6 3914.41  139.39
  -1   3  -6 3797.82  129.59
   1   3   6 4021.00  139.99
   1  -3  -6 3898.81  140.09
   2   3  -6 5712.03  203.58
   2   3  -6 5627.14  203.28
   2  -3   6 5693.33  192.88
  -2  -3  -6 5791.02  203.38
  -2   3   6 6451.75  228.58
   2   3   6 5935.71  203.78
  -3   3   6 1288.77   57.19
   3  -3   6 1228.98   46.90
  -3  -3  -6 1211.38   54.39
   3   3  -6 1266.37   56.19
   3   3   6 1367.06   54.79
   3  -3  -6 1349.77   56.89
   4  -3   6  297.07   15.00
  -4  -3  -6  309.67   22.40
   4  -3   6  293.67   16.70
   4   3  -6  260.07   21.80
   4   3  -6  289.27   23.00
  -4   3   6  281.07   22.90
   4   3   6  283.87   19.60
   4  -3  -6  244.58   20.90
   5  -3   6  223.88   14.60
   5   3  -6  148.29   20.90
   5   3  -6  187.48   20.60
   5  -3   6  234.58   16.70
  -5   3   6  206.48   20.20
  -5  -3  -6  197.08   20.00
   5   3   6  206.88   18.10
   5  -3  -6  201.88   20.30
   6   3  -6  353.96   28.30
  -6   3   6  312.47   27.50
   6  -3   6  311.67   20.70
   6  -3   6  333.87   23.00
  -6  -3  -6  297.87   26.90
   6   3  -6  323.07   27.60
   6   3   6  308.57   24.00
   6  -3  -6  356.96   27.80
  -7  -3  -6  447.16   36.90
   7   3  -6  529.35   40.30
   7   3  -6  556.54   40.50
   7  -3   6  497.35   30.50
   7  -3   6  549.25   32.80
  -7   3   6  491.95   37.60
   7   3   6  513.45   32.80
   7  -3  -6  556.84   38.00
   8  -3   6   30.20   10.70
  -8   3   6   28.10   14.70
   8   3  -6   20.60   16.10
   8   3  -6   40.10   15.30
   8   3   6   38.40   24.10
   8  -3  -6   41.80   15.00
   9  -3   6  178.88   23.70
  -9  -3  -6  208.28   33.40
   9  -3   6  216.18   32.00
   9   3  -6  222.38   28.00
   9   3  -6  176.98   30.70
  -9   3   6  269.87   33.30
   9   3   6  201.28   28.20
   9  -3  -6  229.38   26.40
  10  -3   6   39.40   15.50
  10   3  -6   19.00   16.90
  10   3  -6   40.00   21.20
  10  -3   6   11.20   14.50
  10   3   6   28.60   16.70
  11   3  -6   37.70   26.00
  11  -3   6   43.80   18.80
  11  -3   6   45.10   21.00
  11   3  -6   54.59   28.80
  11  -3  -6   15.10   22.40
  11   3   6   27.10   19.80
  11  -3  -6   52.19   29.10
  11   3   6   40.50   25.10
   0   4   6 4564.34  162.88
   0  -4  -6 4432.96  162.18
   0   4  -6 4695.33  154.38
   0   4  -6 4573.34  154.68
  -1   4   6 2191.28   85.49
   1   4  -6 2186.28   80.69
   1   4  -6 2201.58   80.29
   1  -4  -6 2180.38   84.69
   2   4  -6 1047.00   45.60
  -2   4   6 1130.79   49.40
  -2  -4  -6  940.91   57.19
   2   4  -6 1086.59   46.40
   2  -4  -6 1020.20   47.10
   3   4  -6  759.62   38.00
  -3   4   6  830.92   40.60
   3   4  -6  678.63   37.10
   3  -4  -6  685.23   37.20
  -4   4   6  695.43   38.60
   4   4  -6  626.84   36.20
   4  -4   6  647.34   26.80
  -4  -4  -6  560.04   40.10
   4  -4   6  647.14   25.70
   4   4  -6  663.33   37.60
   4   4   6  667.83   35.90
   4  -4  -6  615.34   35.60
  -5  -4  -6  662.13   39.50
   5  -4   6  661.53   28.70
   5   4  -6  540.15   37.60
  -5   4   6  632.64   39.10
   5  -4   6  623.14   29.80
   5   4  -6  606.44   38.50
   5   4   6  649.14   35.50
   5  -4  -6  638.34   37.90
  -6  -4  -6 1428.56   70.59
   6  -4   6 1452.25   60.09
  -6   4   6 1470.25   70.99
   6  -4   6 1433.96   58.39
   6   4  -6 1427.66   71.29
   6   4  -6 1347.67   69.49
   6   4   6 1480.55   65.49
   6  -4  -6 1384.16   67.49
  -7  -4  -6 1264.67   72.89
   7  -4   6 1527.55   63.19
   7  -4   6 1405.86   63.99
   7   4  -6 1477.65   74.69
  -7   4   6 1587.84   76.49
   7   4  -6 1469.25   76.49
   7  -4  -6 1464.25   71.49
   7   4   6 1571.54   69.09
   8  -4   6   38.60   11.90
   8   4  -6   14.60   16.30
  -8  -4  -6   51.19   18.00
  -8   4   6   51.09   17.40
   8   4  -6   56.49   19.70
   8  -4  -6   21.00   13.50
   8   4   6   43.90   15.00
   9  -4   6  102.89   18.40
  -9  -4  -6  107.59   27.60
   9   4  -6  131.89   25.50
   9   4  -6  139.09   26.30
  -9   4   6  164.08   28.20
   9   4   6  161.48   25.10
  10  -4   6   22.10   14.80
  10   4  -6   33.20   22.60
  10   4  -6   -3.50   21.70
 -10  -4  -6    8.80   23.40
  10  -4   6   24.50   16.10
  10  -4  -6   74.79   20.80
  10   4   6   27.00   15.40
  11   4  -6   47.60   27.60
  11  -4   6   55.99   23.70
  11   4  -6   35.70   30.50
  11  -4  -6   51.39   25.90
  11  -4  -6   31.20   25.70
  11   4   6   51.29   22.70
   0   5   6 1012.90   47.60
   0  -5  -6 1038.20   47.50
   0   5  -6 1094.39   40.50
   0   5  -6 1047.70   38.50
   1   5  -6 3192.78  113.09
  -1   5   6 3285.67  120.99
   1   5  -6 3211.68  114.89
  -1  -5  -6 3134.49  118.89
   1  -5  -6 3089.19  119.19
   1   5   6 3311.07  120.19
  -2   5   6   26.20    8.40
   2   5  -6   35.90    8.00
  -2  -5  -6   27.80    8.70
   2   5  -6   27.70    6.70
   2  -5  -6   39.50    8.60
   2   5   6   34.60    8.70
   3   5  -6  168.38   17.00
  -3   5   6  138.99   15.90
   3   5  -6  136.59   14.10
  -3  -5  -6  145.39   15.80
   3   5   6  141.59   14.60
   3  -5  -6  145.39   14.70
  -4  -5  -6  546.75   34.60
   4   5  -6  553.14   34.00
  -4   5   6  588.44   36.10
   4  -5   6  579.34   21.90
   4  -5   6  603.04   21.50
   4  -5  -6  510.75   32.90
   4   5   6  568.54   33.00
   5  -5   6  627.54   26.70
   5   5  -6  627.84   39.70
  -5  -5  -6  575.14   38.60
  -5   5   6  589.24   38.80
   5  -5   6  611.54   27.10
   5   5  -6  571.74   36.60
   5  -5  -6  559.34   36.20
   5   5   6  658.83   36.50
  -6   5   6  340.77   30.90
   6   5  -6  296.87   29.90
   6   5  -6  332.37   30.30
   6  -5   6  366.36   21.50
   6  -5   6  323.27   20.40
  -6  -5  -6  332.67   31.60
   6   5   6  362.46   28.30
   6  -5  -6  325.47   28.60
  -7  -5  -6 1121.89   66.79
   7   5  -6 1265.47   66.89
  -7   5   6 1124.39   64.79
   7  -5   6 1215.08   53.19
   7   5  -6 1179.18   66.89
   7   5   6 1267.27   60.69
   7  -5  -6 1230.38   63.29
   8  -5   6  490.15   32.80
   8   5  -6  578.84   44.90
  -8   5   6  555.34   43.40
  -8  -5  -6  585.54   46.40
   8   5  -6  645.74   46.80
   8  -5  -6  474.45   38.60
   8   5   6  559.74   39.40
   9   5  -6  170.98   33.50
  -9  -5  -6  127.49   26.90
  -9   5   6  111.99   25.90
   9  -5   6  173.28   21.50
   9  -5   6  128.09   19.60
   9   5   6   86.29   20.10
   9  -5  -6  164.28   32.50
  10  -5   6   57.19   18.10
  10  -5   6   41.80   16.10
 -10  -5  -6   75.49   27.60
  10   5  -6   52.69   29.30
  10   5  -6   51.89   25.10
 -10   5   6   42.20   24.90
  10  -5  -6   45.10   21.50
  10   5   6   38.50   18.80
   0   6  -6   25.10    4.20
   0  -6  -6   19.00    7.30
   0   6  -6   18.50    5.10
   0   6   6   29.10    8.10
  -1  -6  -6   27.80    7.90
   1   6  -6   23.10    5.60
  -1   6   6   31.30    9.60
   1   6  -6   29.40    7.70
   1  -6  -6   17.50    7.80
   1   6   6   20.70    7.70
   2   6  -6   54.49    8.80
  -2   6   6   43.30    9.20
   2   6  -6   31.20    8.10
  -2  -6  -6   34.50    8.70
   2   6   6   47.90   11.00
   2  -6  -6   38.50   10.10
  -3  -6  -6  437.76   30.80
  -3   6   6  482.65   31.50
   3   6  -6  461.05   27.90
   3   6  -6  472.55   30.30
   3   6   6  484.95   30.30
   3  -6  -6  427.96   28.70
   4   6  -6 1940.51   81.09
  -4  -6  -6 1927.61   84.49
  -4   6   6 1941.71   84.29
   4   6  -6 1901.21   83.89
   4  -6  -6 1954.20   81.69
   4   6   6 1856.71   80.89
  -5  -6  -6   59.89   14.30
   5   6  -6   51.79   13.70
   5  -6   6   42.60    5.70
   5  -6   6   41.20    5.50
  -5   6   6   18.80   10.60
   5   6   6   41.50   13.50
   5  -6  -6   36.30   12.20
   6   6  -6  356.06   32.90
   6  -6   6  365.96   20.40
   6  -6   6  341.87   20.20
  -6  -6  -6  405.26   33.50
   6   6  -6  318.67   29.60
  -6   6   6  383.96   33.20
   6   6   6  366.56   29.20
   6  -6  -6  340.77   29.20
  -7  -6  -6  201.48   29.10
   7  -6   6  123.59   14.60
  -7   6   6  140.09   27.90
   7   6  -6  154.28   23.80
   7   6  -6   92.09   21.20
   7  -6   6  108.49   14.10
   7  -6  -6  122.69   21.50
   7   6   6  166.98   22.30
   8   6  -6   52.09   17.50
   8  -6   6   10.90    9.70
  -8  -6  -6   32.00   20.30
   8   6  -6   32.30   19.50
  -8   6   6   22.20   14.80
   8  -6   6   35.30   10.80
   8   6   6   10.30   14.00
   9   6  -6   67.89   22.30
  -9   6   6  105.49   26.50
   9  -6   6   77.39   16.50
   9   6  -6   83.49   28.80
   9  -6   6   96.39   17.40
  -9  -6  -6   85.29   24.40
   9   6   6   52.59   19.70
   9  -6  -6   80.49   22.60
 -10   6   6   56.39   23.20
  10   6  -6   25.60   27.60
  10   6  -6   68.99   28.30
  10  -6   6   37.70   16.40
 -10  -6  -6   50.19   30.20
  10  -6   6   43.90   17.10
  10  -6  -6   72.19   24.40
  10   6   6   43.40   20.50
   0   7  -6  796.22   31.40
   0  -7  -6  803.92   41.30
   0   7  -6  767.72   33.80
   0   7   6  738.63   40.90
  -1   7   6 1218.28   55.69
   1   7  -6 1158.78   45.70
  -1  -7  -6 1082.79   53.09
   1   7  -6 1148.39   49.60
   1  -7  -6 1129.49   53.79
  -1   7  -6 1124.89   40.80
   1   7   6 1157.78   54.49
  -1   7  -6 1132.79   40.30
  -2  -7  -6  327.67   25.10
   2   7  -6  408.86   22.80
   2   7  -6  349.47   24.60
  -2   7   6  413.86   28.50
   2  -7  -6  390.96   27.10
   2   7   6  335.47   26.30
   3   7  -6  585.94   31.60
  -3  -7  -6  469.25   33.20
  -3   7   6  561.94   35.80
   3   7  -6  526.15   33.80
   3   7   6  627.84   36.40
   3  -7  -6  571.64   34.60
   4   7  -6  110.19   18.20
   4   7  -6   99.99   16.70
  -4  -7  -6  118.79   19.90
  -4   7   6  107.49   18.50
   4  -7  -6   82.29   15.10
   4   7   6  138.59   20.00
   5   7  -6   38.00   11.40
  -5   7   6   65.09   15.40
   5   7  -6   69.39   16.10
  -5  -7  -6   62.69   17.00
   5   7   6   67.59   15.60
   5  -7  -6   76.49   15.70
   6  -7   6  278.17   16.20
  -6   7   6  289.87   30.80
  -6  -7  -6  364.16   32.90
   6   7  -6  333.07   35.70
   6   7  -6  310.87   31.50
   6   7   6  313.97   28.20
   6  -7  -6  283.97   27.10
   7   7  -6   16.20   13.80
  -7   7   6    0.90   12.80
  -7  -7  -6    0.20   12.50
   7  -7   6   -1.60    6.90
   7  -7   6    6.40    6.90
   7   7  -6   46.40   16.10
   7   7   6    0.20    9.50
   8  -7   6    2.60    9.70
  -8   7   6   -9.90   16.00
   8   7  -6    4.00   16.00
  -8  -7  -6  -24.70   18.70
   8   7  -6  -11.90   17.20
   8  -7   6   -4.60    9.80
   8   7   6   13.70   16.00
   8  -7  -6  -11.30   13.50
   9  -7   6  101.19   16.10
   9  -7   6  119.49   17.50
  -9   7   6   89.49   29.30
   9   7  -6  118.59   27.80
  -9  -7  -6  120.69   31.10
   9   7  -6  170.88   33.80
   9  -7  -6   97.09   22.70
   9   7   6  117.99   24.90
   0   8   6   65.99   13.30
   0   8  -6   44.60    7.30
   0  -8  -6   67.09   12.70
   0   8  -6   58.09    9.10
  -1   8   6  659.73   39.00
  -1  -8  -6  589.44   37.20
   1   8  -6  660.13   34.30
   1   8  -6  614.74   29.70
   1   8   6  733.33   40.20
   1  -8  -6  645.54   37.20
  -1   8  -6  675.13   26.70
  -1   8  -6  627.54   25.50
   2   8  -6   31.10    7.10
  -2  -8  -6   29.60   11.10
  -2   8   6   17.60   10.00
   2   8  -6   23.80    9.80
   2  -8  -6   23.10    8.50
   2   8   6   28.50   11.70
   3   8  -6   23.90    8.20
  -3   8   6   52.79   13.10
  -3  -8  -6   28.90   12.40
   3   8  -6   53.99   13.80
   3   8   6   20.80   10.60
   3  -8  -6   31.80   11.60
   4   8  -6  217.28   24.20
   4   8  -6  164.98   20.60
  -4  -8  -6  194.68   24.00
  -4   8   6  229.98   24.70
   4  -8  -6  212.98   26.60
   4   8   6  174.88   22.00
   5   8  -6  224.18   26.30
   5   8  -6  211.08   22.40
  -5   8   6  249.28   27.10
  -5  -8  -6  166.48   25.30
   5   8   6  170.98   24.50
   6  -8   6  204.98    9.00
  -6  -8  -6  281.07   33.10
  -6   8   6  189.98   27.90
   6   8  -6  201.88   25.30
   6   8   6  226.58   26.50
   7  -8   6   10.90    6.60
   7  -8   6    3.20    5.90
   7   8  -6   13.30   14.60
  -7  -8  -6    8.40   15.00
   7   8  -6   37.70   18.70
  -7   8   6  -11.90   14.40
   7   8   6   14.60   12.30
   7  -8  -6   35.90   15.50
   8  -8   6   38.50   10.20
  -8   8   6   45.40   23.10
   8   8  -6   30.90   19.00
   8   8  -6   44.40   22.00
  -8  -8  -6   26.70   29.30
   8  -8  -6   54.79   19.40
   8   8   6   43.30   21.40
   9  -8   6  187.58   21.90
   9  -8   6  201.38   32.10
   9   8  -6  159.68   31.40
  -9   8   6  184.78   37.50
   9   8   6  154.18   30.10
   9  -8  -6  146.09   27.50
   0   9   6   58.69   15.00
   0   9  -6   52.49    8.50
   0  -9  -6   48.10   13.10
  -1  -9  -6  171.88   20.70
   1   9  -6  145.89   14.00
  -1   9   6  166.18   22.60
   1  -9  -6  164.38   19.80
  -1   9  -6  159.08   11.60
   1   9   6  172.78   21.30
  -1   9  -6  179.78   11.10
   2   9  -6   -9.10    9.30
   2   9  -6   15.70    6.80
  -2  -9  -6    8.20   11.00
   2   9   6    9.70   10.70
   2  -9  -6   14.30   11.20
   3   9  -6  218.58   20.00
  -3   9   6  210.48   24.20
  -3  -9  -6  172.48   26.10
   3   9   6  205.38   22.00
   4   9  -6   43.80   12.90
   4   9  -6   41.10   16.70
  -4   9   6   50.69   14.90
  -4  -9  -6   46.20   17.50
   4   9   6   41.50   15.40
  -5   9   6   69.09   18.10
   5   9  -6   88.39   17.00
  -5  -9  -6   65.49   30.00
   5   9  -6   66.19   19.90
   5  -9  -6   86.79   18.70
  -6  -9  -6  303.47   37.90
   6   9  -6  316.47   35.40
   6   9  -6  276.07   29.20
  -6   9   6  344.57   33.70
   6   9   6  317.37   33.10
   6  -9  -6  322.97   30.90
  -7   9   6   22.90   19.80
   7   9  -6  -14.50   18.10
   7   9  -6  -15.10   20.20
   7   9   6   35.10   19.10
   7  -9  -6  -13.10   14.40
   8  -9   6   14.60    7.00
  -8  -9  -6    8.90   24.60
   8  -9   6    9.20    6.80
   8   9  -6   20.20   19.10
   8   9  -6   18.40   23.60
  -8   9   6   43.80   21.80
   8   9   6    2.90   21.40
   8  -9  -6    0.90   17.40
   0  10   6   68.89   16.80
   0  10  -6  110.89   12.10
  -1  10   6  224.38   25.30
   1  10  -6  242.88   18.70
  -1  10  -6  251.17   15.90
  -1  10  -6  254.37   14.60
   1  10   6  243.28   26.60
   2  10  -6  208.98   24.90
   2  10  -6  233.08   20.20
  -2  10   6  289.17   28.60
   2  10   6  292.67   27.90
   2 -10  -6  269.37   33.20
   3  10  -6  427.56   28.30
  -3  10   6  417.56   34.70
   3  10  -6  447.76   35.00
   3 -10  -6  384.86   32.50
   3  10   6  395.56   32.10
  -4  10   6   91.39   18.60
   4  10  -6  127.29   18.60
   4  10   6  102.69   21.10
   4 -10  -6  144.99   22.10
  -5  10   6   79.89   21.80
   5  10  -6   73.79   17.90
   5  10  -6   59.39   20.90
  -5 -10  -6   81.79   28.80
   5 -10  -6   61.99   20.30
   5  10   6   55.49   19.70
   6  10  -6   15.90   19.90
  -6  10   6   36.60   20.50
   6  10  -6    7.40   13.80
  -6 -10  -6    5.50   21.00
   6 -10  -6    5.20   17.50
   6  10   6  -16.10   16.20
   7  10  -6   -6.70   22.50
  -7  10   6    9.70   23.40
  -7 -10  -6   41.50   29.70
   7  10  -6   16.80   17.40
   7  10   6  -13.80   20.50
   0  11  -6  476.45   28.90
   0  11  -6  422.36   25.00
   0  11   6  443.26   36.90
   0 -11  -6  497.25   37.50
  -1 -11  -6   68.29   19.20
   1  11  -6   98.49   13.80
  -1  11   6   64.79   17.90
   1  11  -6   92.29   16.80
  -1  11  -6   93.59   12.00
  -1  11  -6   91.89   10.70
   1  11   6   89.59   19.00
   1 -11  -6   89.19   18.20
   2  11  -6   19.90   15.80
   2  11  -6   29.20   10.20
  -2  11   6   37.20   15.70
  -2 -11  -6   86.79   22.10
   2  11   6   43.80   16.60
   2 -11  -6   47.60   16.90
  -3 -11  -6  297.17   36.50
  -3  11   6  326.57   32.40
   3  11  -6  327.47   33.80
   3  11  -6  329.47   27.20
   3 -11  -6  385.06   33.00
   3  11   6  316.27   33.60
  -4  11   6   18.20   17.50
   4  11  -6   -0.40   13.00
   4  11  -6   22.90   17.70
  -4 -11  -6    3.40   20.10
   4 -11  -6  -16.60   16.50
   4  11   6    3.90   17.40
  -5  11   6  246.68   31.80
   5  11  -6  258.07   29.30
  -5 -11  -6  266.27   40.50
   5 -11  -6  238.48   33.40
   0  12   6  225.88   32.10
   0  12  -6  207.58   19.00
   0 -12  -6  189.08   27.70
   1  12  -6  190.08   24.20
  -1 -12  -6  165.88   28.80
  -1  12   6  165.88   27.20
   1  12  -6  159.78   19.80
  -1  12  -6  162.78   13.00
   1  12   6  168.98   28.30
  -1  12  -6  172.98   14.60
   1 -12  -6  134.89   25.60
  -2 -12  -6   26.40   20.20
   2  12  -6    9.00   12.10
   2  12  -6    2.10   17.10
  -2  12   6   -5.30   15.10
   2 -12  -6   51.29   20.70
   2  12   6    7.20   17.20
  -3 -12  -6   75.19   26.30
   3  12  -6   33.10   22.00
  -3  12   6   66.19   20.40
   3  12   6   63.59   22.60
   0   0   7    7.70    3.80
   1   0  -7 2827.92  101.89
  -1   0  -7 2799.42   99.29
   1   0   7 2787.42   99.59
  -1   0   7 2786.02  102.29
   2   0   7   74.99    7.70
  -2   0   7   67.29   10.10
   2   0  -7   75.39    9.00
  -2   0  -7   76.09    7.60
  -3   0  -7  182.88   13.30
   3   0  -7  153.28   14.50
   3   0   7  173.58   12.20
  -3   0   7  182.68   16.50
  -4   0  -7   15.50    6.50
   4   0  -7    3.30    3.80
   4   0   7    3.20    3.80
  -4   0   7    2.10    4.10
   5   0  -7 1307.27   63.59
  -5   0   7 1343.07   65.19
  -5   0  -7 1345.67   58.99
   5   0   7 1296.97   54.79
   6   0  -7 3395.06  133.19
  -6   0  -7 3110.39  130.09
  -6   0   7 3339.37  134.09
   6   0   7 3385.36  123.59
   7   0   7  247.78   20.90
  -7   0   7  261.77   27.80
   7   0  -7  276.57   26.70
   8   0  -7   65.49   17.90
   8   0   7   66.49   14.40
   9   0  -7   21.50   12.20
   9   0   7   31.90   12.10
   9   0  -7   33.30   18.50
   9   0   7   45.70   17.60
  10   0   7   22.70   14.60
  10   0  -7   11.00   18.90
  10   0  -7    5.60   15.60
  10   0   7   41.60   17.40
  11   0   7  368.46   37.20
  11   0  -7  441.86   54.69
  11   0   7  378.56   42.70
  11   0  -7  352.16   44.70
   0   1  -7  147.99   10.20
   0  -1  -7  153.38   11.90
   0   1   7  149.59   12.00
   0  -1   7  148.99   10.60
  -1  -1  -7 1566.24   59.29
   1   1  -7 1545.15   60.09
   1  -1   7 1541.95   56.79
  -1   1   7 1585.94   61.79
   1  -1  -7 1488.15   60.39
   1   1   7 1561.24   59.39
  -1   1  -7 1512.45   56.09
  -1  -1   7 1473.05   59.79
  -2  -1  -7  787.62   34.30
  -2   1   7  841.72   38.70
   2   1  -7  765.52   36.50
   2  -1   7  780.62   31.90
  -2   1  -7  767.82   31.60
   2  -1  -7  795.32   37.40
   2   1   7  817.82   35.00
  -2  -1   7  768.32   37.20
   3  -1   7 1182.08   44.20
  -3  -1  -7 1071.99   46.90
  -3   1   7 1189.18   52.39
   3   1  -7 1047.30   49.70
   3  -1  -7 1097.29   50.49
  -3  -1   7 1119.49   51.39
   3   1   7 1145.59   46.80
  -3   1  -7 1129.09   45.10
  -4   1   7 1150.18   55.29
   4  -1   7 1174.38   46.30
   4   1  -7 1067.79   53.39
  -4  -1  -7 1157.58   50.99
   4  -1  -7 1200.58   54.69
  -4   1  -7 1127.99   48.90
   4   1   7 1167.88   48.90
  -4  -1   7 1175.18   55.19
  -5  -1  -7  448.36   29.00
   5  -1   7  503.05   25.40
   5   1  -7  452.35   31.30
  -5   1   7  461.95   32.30
  -5  -1   7  487.05   32.70
   5  -1  -7  463.85   31.40
  -5   1  -7  421.36   27.20
   5   1   7  468.55   26.50
   6   1  -7  806.92   46.80
   6  -1   7  787.02   38.40
  -6  -1  -7  751.12   43.60
  -6   1   7  795.82   47.30
   6  -1  -7  832.72   47.00
  -6   1  -7  724.23   41.10
  -6  -1   7  791.62   46.80
   6   1   7  851.11   41.00
   7   1  -7  231.48   24.90
  -7  -1  -7  177.98   21.50
   7   1  -7  158.38   24.40
   7  -1   7  195.98   18.10
  -7   1   7  151.08   24.40
   7   1   7  207.98   19.30
   7  -1  -7  194.88   22.00
  -7   1  -7  160.08   22.60
   8  -1   7  604.94   40.00
  -8   1   7  615.54   44.80
   8  -1   7  568.84   34.60
  -8  -1  -7  455.45   37.70
   8   1  -7  593.24   44.80
   8   1  -7  546.15   42.90
   8   1   7  536.65   35.30
   8  -1  -7  554.74   42.10
  -9  -1  -7  111.69   23.90
   9   1  -7  108.99   22.60
   9   1  -7  113.19   25.10
   9  -1   7   76.09   16.80
   9   1   7  109.79   19.30
   9  -1  -7   83.99   20.50
   9  -1  -7  140.59   26.20
  10   1  -7  -26.70   18.50
  10  -1   7   -0.30   17.10
  10  -1   7  -11.50   12.20
  10   1  -7    5.40   17.90
  10   1   7    5.00   13.30
  10  -1  -7   11.10   14.50
  10  -1  -7    6.00   18.50
  10   1   7  -13.60   16.80
  11  -1   7  116.69   25.90
  11  -1   7   72.89   20.80
  11   1  -7  152.28   34.70
  11   1  -7   69.59   28.50
  11   1   7   42.50   24.60
  11  -1  -7   76.89   29.30
  11   1   7  122.79   25.10
   0   2  -7   23.70    4.60
   0   2   7   21.50    5.80
   0  -2   7   17.80    4.40
   0  -2  -7   26.50    5.90
  -1   2   7 1284.87   56.09
   1  -2   7 1396.36   49.90
   1   2  -7 1447.06   53.69
  -1  -2  -7 1336.07   54.59
   1   2   7 1367.36   54.99
  -1   2  -7 1346.67   48.90
   1  -2  -7 1340.77   55.69
  -1  -2   7 1340.87   53.89
   2   2  -7  491.15   26.70
  -2  -2  -7  507.45   25.70
  -2   2   7  505.85   28.50
   2  -2   7  512.25   21.10
   2  -2  -7  521.35   28.10
  -2   2  -7  496.85   20.90
  -2  -2   7  471.55   26.60
   2   2   7  511.75   26.30
  -3  -2  -7  645.04   32.00
  -3   2   7  658.73   35.10
   3  -2   7  667.03   26.30
   3   2  -7  595.54   33.10
  -3   2  -7  580.94   27.10
   3   2   7  690.43   31.70
   3  -2  -7  592.64   33.40
  -3  -2   7  607.24   33.70
  -4  -2  -7   13.50    6.40
  -4   2   7   28.40    8.20
   4   2  -7   40.10    9.80
   4  -2   7   24.80    5.20
  -4   2  -7   18.60    6.20
   4  -2  -7   26.90    8.50
   4   2   7   19.40    5.70
  -4  -2   7   22.90    7.10
  -5   2   7  750.12   44.30
   5   2  -7  772.72   44.20
  -5  -2  -7  834.02   42.90
   5  -2   7  784.32   34.70
   5   2   7  778.12   38.50
   5  -2  -7  816.92   43.40
  -5   2  -7  741.53   37.40
   6  -2   7   86.99   12.50
   6   2  -7   90.19   17.00
  -6   2   7   99.99   17.20
   6   2  -7   85.19   17.90
  -6  -2  -7   79.79   16.30
   6  -2  -7   80.99   15.20
   6   2   7   97.09   14.60
   7   2  -7  290.27   28.00
   7   2  -7  283.47   29.30
   7  -2   7  288.27   24.20
   7  -2   7  282.07   21.30
  -7   2   7  245.08   25.90
  -7  -2  -7  273.97   26.00
   7   2   7  284.17   23.30
   7  -2  -7  268.57   25.80
   8  -2   7  129.89   22.20
   8   2  -7  151.58   27.10
  -8  -2  -7  157.78   26.00
  -8   2   7  149.39   24.70
   8   2  -7  189.78   28.50
   8  -2   7  155.58   20.10
   8   2   7  162.68   22.80
   8  -2  -7  152.48   23.80
   9   2  -7  101.29   22.50
   9   2  -7  138.69   25.90
  -9   2   7  134.69   28.20
  -9  -2  -7  150.88   26.30
   9  -2   7  108.89   19.10
   9   2   7  114.39   19.70
   9  -2  -7  120.09   22.90
  10   2  -7  205.08   36.20
  10  -2   7  149.88   23.90
  10  -2   7  185.68   25.00
  10  -2  -7  166.28   32.20
  10  -2  -7  213.78   32.70
  10   2   7  174.28   25.90
  11  -2   7  117.59   27.90
  11   2  -7  155.38   37.50
  11   2  -7   83.79   32.20
  11  -2   7  112.09   23.10
  11  -2  -7   90.59   32.30
  11   2   7  126.49   31.90
  11  -2  -7  135.79   33.90
  11   2   7  116.49   24.30
   0  -3   7 5160.68  170.68
   0   3   7 5113.99  177.08
   0  -3  -7 4945.41  176.38
   0   3  -7 4801.12  169.18
  -1   3   7   44.10    8.80
   1  -3   7   32.70    3.70
   1   3  -7   34.40    6.40
  -1  -3  -7   33.80    7.40
   1  -3  -7   22.90    6.40
   1   3   7   31.70    7.70
  -1  -3   7   28.70    5.80
  -1   3  -7   24.10    3.20
   2   3  -7  127.19   12.10
  -2   3   7  105.99   23.10
   2  -3   7  125.99    6.60
  -2   3  -7  118.69    6.60
  -2  -3   7  133.99   12.70
   2   3   7  129.99   13.00
   2  -3  -7  142.39   25.20
  -3  -3  -7 1009.10   46.40
   3  -3   7 1019.30   37.40
  -3   3   7 1013.60   49.30
   3  -3  -7 1033.80   48.50
   3   3   7 1040.70   46.30
  -4  -3  -7  223.18   19.40
   4  -3   7  278.27   16.10
  -4   3   7  260.17   23.00
   4   3  -7  234.78   21.40
   4  -3   7  301.07   14.70
   4   3  -7  270.57   22.30
   4  -3  -7  280.07   22.60
   4   3   7  260.57   18.80
  -5  -3  -7  409.26   28.00
   5   3  -7  301.67   26.20
  -5   3   7  353.16   29.10
   5  -3   7  379.06   22.20
   5   3  -7  410.26   29.30
   5  -3  -7  373.26   27.10
   5   3   7  382.36   25.00
   6   3  -7  753.72   46.80
   6   3  -7  765.12   47.50
  -6   3   7  858.71   49.20
  -6  -3  -7  837.02   47.00
   6  -3   7  758.62   39.00
   6  -3   7  750.72   40.30
   6  -3  -7  723.63   44.40
   6   3   7  797.32   41.40
  -7  -3  -7  811.32   51.39
   7  -3   7  815.42   44.60
  -7   3   7  860.11   52.89
   7  -3   7  873.01   43.00
   7   3  -7  899.51   54.49
   7  -3  -7  845.22   50.79
   7   3   7  969.30   48.20
  -8   3   7  211.98   26.00
   8   3  -7  194.48   29.30
   8   3  -7  207.78   26.10
   8  -3   7  195.88   21.10
  -8  -3  -7  219.68   31.30
   8   3   7  242.18   22.90
   8  -3  -7  223.48   25.10
  -9  -3  -7   34.40   23.20
   9   3  -7   43.00   20.10
   9  -3   7   44.70   14.30
   9   3  -7   69.19   22.40
  -9   3   7   33.90   15.20
   9  -3  -7   42.00   13.80
   9   3   7   57.19   17.00
  10  -3   7    2.60   14.60
  10   3  -7   -5.10   19.50
  10   3  -7   10.70   21.20
 -10  -3  -7   -0.70   20.20
  10  -3   7   -1.40   15.70
  10   3   7   11.40   12.20
  11   3  -7  386.56   52.49
  11  -3   7  270.77   36.00
  11   3  -7  422.66   62.39
  11  -3  -7  358.36   49.30
  11  -3  -7  258.67   39.30
  11   3   7  334.87   37.90
   0   4  -7  380.06   18.50
   0  -4  -7  361.56   23.30
   0   4  -7  358.26   17.30
   0   4   7  429.96   24.70
   1   4  -7  284.57   16.80
   1   4  -7  263.27   16.30
  -1   4   7  277.77   20.40
   1  -4  -7  237.38   18.70
   1   4   7  262.57   28.00
   2   4  -7   41.40    8.50
  -2   4   7   57.09   11.10
  -2  -4  -7   48.70   11.40
   2   4  -7   42.10    8.40
   2   4   7   43.00   12.00
   2  -4  -7   41.40    9.90
   3   4  -7  218.38   18.00
   3   4  -7  160.88   16.30
  -3   4   7  198.28   18.50
  -3  -4  -7  171.88   18.80
   3   4   7  195.68   20.60
   3  -4  -7  180.48   17.80
   4  -4   7  246.28   11.30
   4   4  -7  222.38   21.00
   4  -4   7  219.98   12.00
  -4   4   7  191.28   20.80
   4  -4  -7  186.88   19.40
   5   4  -7  480.35   34.10
   5  -4   7  504.75   23.10
  -5  -4  -7  470.35   34.30
   5  -4   7  495.45   24.90
   5   4  -7  487.35   34.40
  -5   4   7  547.05   36.50
   5   4   7  529.85   31.30
   5  -4  -7  488.75   33.60
   6   4  -7 1950.70   91.19
   6   4  -7 2039.20   92.59
   6  -4   7 2095.19   77.29
   6  -4   7 2049.20   79.89
  -6   4   7 1921.81   91.19
  -6  -4  -7 2062.19   92.19
   6  -4  -7 2019.00   89.59
   6   4   7 2137.49   86.59
   7  -4   7  253.67   18.80
  -7   4   7  184.48   26.80
  -7  -4  -7  192.98   27.60
   7  -4   7  195.28   18.70
   7   4  -7  246.08   28.20
   7   4  -7  210.98   29.80
   7   4   7  260.57   24.50
   7  -4  -7  214.08   23.30
   8   4  -7  152.88   26.80
   8   4  -7  152.18   27.10
   8  -4   7  134.29   18.00
  -8  -4  -7  196.58   29.90
  -8   4   7  139.39   25.60
   8  -4  -7  192.58   27.70
   8   4   7  153.68   22.60
   9   4  -7   34.30   21.90
   9  -4   7   65.19   15.40
  -9  -4  -7  144.19   27.70
  -9   4   7   66.39   21.70
   9   4  -7   77.69   22.20
   9   4   7   95.69   19.00
  10  -4   7   71.49   19.30
  10   4  -7   82.29   27.80
  10   4  -7   67.39   27.60
 -10  -4  -7  106.69   27.00
  10  -4   7   98.19   18.90
 -10   4   7   88.89   26.40
  10   4   7   75.19   19.80
  10  -4  -7   85.59   25.60
  11  -4   7  147.89   26.50
  11  -4   7   93.29   25.90
  11   4  -7  141.89   33.40
  11   4  -7   86.59   33.30
  11   4   7   82.59   26.70
  11  -4  -7  118.89   30.90
  11  -4  -7  164.58   36.80
   0   5  -7 1344.87   49.50
   0   5  -7 1325.97   48.40
   0   5   7 1447.26   60.09
   0  -5  -7 1273.07   57.99
  -1   5   7  859.41   42.70
   1   5  -7  819.72   35.80
  -1  -5  -7  833.02   41.20
   1   5  -7  838.02   36.90
   1   5   7  879.41   41.90
   1  -5  -7  823.02   41.60
   2   5  -7  179.48   15.50
  -2  -5  -7  199.48   17.20
  -2   5   7  163.18   16.90
   2   5  -7  179.18   15.10
   2   5   7  184.28   16.70
   2  -5  -7  206.78   18.10
  -3   5   7  131.59   15.10
   3   5  -7  115.59   15.50
  -3  -5  -7  103.19   15.20
   3   5  -7  121.59   14.80
   3   5   7  123.49   15.10
   3  -5  -7   91.19   14.90
   4   5  -7  520.85   33.80
  -4  -5  -7  552.94   34.40
  -4   5   7  532.55   34.50
   4   5  -7  526.55   33.30
   4  -5  -7  486.55   32.30
   4   5   7  544.05   31.90
   5   5  -7  561.14   38.10
   5  -5   7  625.04   25.70
  -5   5   7  571.34   38.30
  -5  -5  -7  616.44   39.50
   5   5  -7  598.34   38.30
   5  -5   7  602.54   24.30
   5  -5  -7  553.34   36.50
   5   5   7  542.05   34.90
  -6  -5  -7  290.67   29.00
   6  -5   7  321.67   18.30
   6   5  -7  333.07   30.70
   6   5  -7  286.67   26.80
  -6   5   7  222.58   26.70
   6  -5   7  278.27   18.50
   6  -5  -7  278.97   26.60
   6   5   7  296.77   26.00
  -7  -5  -7  656.53   47.80
   7   5  -7  640.14   47.00
   7   5  -7  699.13   45.50
   7  -5   7  659.33   34.50
  -7   5   7  649.43   46.00
   7  -5   7  680.03   33.20
   7  -5  -7  626.84   43.60
   7   5   7  651.33   40.30
   8  -5   7  302.37   23.90
  -8  -5  -7  345.37   38.20
   8   5  -7  298.47   34.10
  -8   5   7  328.77   35.20
   8  -5   7  361.76   26.50
   8  -5  -7  343.47   33.20
   8   5   7  327.17   30.90
   9   5  -7  206.98   34.40
   9   5  -7  234.48   32.00
   9  -5   7  187.08   22.00
  -9   5   7  203.58   30.50
   9  -5   7  212.78   24.00
  -9  -5  -7  186.98   31.90
   9   5   7  137.19   24.70
   9  -5  -7  260.97   35.40
 -10  -5  -7  -18.40   18.30
 -10   5   7   22.20   23.80
  10  -5   7   13.70   14.10
  10  -5   7  -19.10   14.10
  10   5  -7   20.10   23.40
  10   5  -7   72.29   29.70
  10   5   7    9.10   19.80
  10  -5  -7   26.60   21.10
   0   6  -7   59.49    7.20
   0  -6  -7   89.99   14.00
   0   6  -7   57.39    5.70
   0   6   7   57.39   11.70
  -1   6   7 1172.28   55.89
  -1  -6  -7 1183.68   54.79
   1   6  -7 1176.68   49.50
   1   6  -7 1248.88   47.50
   1   6   7 1265.77   56.39
   1  -6  -7 1116.49   54.49
  -2  -6  -7 1631.54   69.89
   2   6  -7 1606.34   64.09
  -2   6   7 1539.25   70.49
   2   6  -7 1537.75   65.99
   2  -6  -7 1599.84   69.59
   2   6   7 1658.63   70.29
  -3  -6  -7  131.29   18.60
  -3   6   7  138.39   19.10
   3   6  -7  135.59   17.90
   3   6  -7  148.29   15.30
   3  -6  -7  151.58   17.70
   3   6   7  149.29   17.90
  -4  -6  -7  207.08   22.70
   4   6  -7  174.78   21.80
  -4   6   7  201.28   21.70
   4   6  -7  215.68   20.50
   4   6   7  194.68   20.10
   4  -6  -7  188.68   20.60
  -5   6   7  327.57   29.60
   5   6  -7  278.47   26.00
  -5  -6  -7  310.97   27.90
   5  -6  -7  342.17   28.10
   5   6   7  327.17   27.30
   6   6  -7  149.39   23.00
   6  -6   7  177.28   11.70
   6   6  -7  150.88   23.20
  -6   6   7  184.58   26.70
   6  -6   7  163.48   12.20
  -6  -6  -7  130.29   22.50
   6   6   7  177.58   20.10
   6  -6  -7  151.68   22.10
   7   6  -7   58.49   29.30
   7  -6   7   88.09   12.10
  -7  -6  -7  129.69   26.60
   7  -6   7   82.29   10.60
   7   6  -7   91.99   21.70
  -7   6   7  116.59   27.40
   7  -6  -7   94.69   19.30
   7   6   7  102.39   18.40
   8  -6   7   54.49   12.30
  -8   6   7   73.49   20.80
   8   6  -7   47.70   19.60
   8  -6   7   74.89   13.40
  -8  -6  -7   87.39   24.20
   8   6  -7   80.69   21.30
   8   6   7   99.39   19.40
   9   6  -7  370.46   40.30
   9  -6   7  377.66   29.50
  -9   6   7  397.96   41.10
   9   6  -7  320.27   38.60
   9  -6   7  342.17   27.40
  -9  -6  -7  364.56   46.70
   9   6   7  340.07   35.10
   9  -6  -7  357.56   36.90
  10  -6   7   60.19   21.60
 -10   6   7  102.89   30.00
 -10  -6  -7  112.89   34.80
  10   6  -7   73.79   33.80
  10  -6   7   79.99   19.70
  10   6  -7  106.99   31.50
  10   6   7  122.49   25.70
  10  -6  -7   61.99   25.20
   0   7   7 3009.70  117.99
   0  -7  -7 3127.99  117.59
   0   7  -7 2938.61  105.69
   0   7  -7 2961.20  103.49
  -1  -7  -7 1073.59   54.49
  -1   7   7 1110.49   56.19
   1   7  -7 1197.38   49.90
   1   7  -7 1213.48   46.30
   1  -7  -7 1168.18   55.69
   1   7   7 1184.98   56.49
  -2  -7  -7  288.17   23.80
   2   7  -7  234.58   17.30
  -2   7   7  240.78   22.70
   2  -7  -7  223.48   21.70
   2   7   7  243.08   22.60
   3   7  -7  391.56   24.70
   3   7  -7  422.46   28.60
  -3   7   7  378.66   29.50
  -3  -7  -7  363.06   27.80
   3   7   7  327.37   26.40
   3  -7  -7  366.56   28.00
  -4   7   7   30.50   12.10
   4   7  -7   13.50    8.70
  -4  -7  -7    7.40   10.20
   4   7  -7    8.50   10.50
   4  -7  -7   10.90    9.10
   4   7   7   -2.20    6.60
   5   7  -7  654.23   42.60
  -5  -7  -7  618.64   43.50
  -5   7   7  628.64   43.40
   5   7   7  611.04   39.40
   5  -7  -7  690.53   41.80
  -6  -7  -7   10.90   11.30
   6   7  -7   21.90   14.40
  -6   7   7   27.20   14.60
   6   7  -7   15.10   12.60
   6  -7   7   15.90    2.90
   6  -7   7   16.70    2.60
   6   7   7   12.80    9.00
   6  -7  -7    6.90   11.10
   7   7  -7   -7.50   15.30
  -7  -7  -7    3.20   17.80
   7  -7   7    9.10    6.20
   7  -7   7   18.90    6.80
   7   7  -7   11.10   13.30
  -7   7   7    8.20   15.00
   7   7   7   62.19   17.60
  -8  -7  -7   30.90   23.00
   8  -7   7   22.80    9.30
   8   7  -7    7.90   17.90
   8   7  -7   20.50   17.60
   8  -7   7   20.30    9.90
  -8   7   7   27.20   19.10
   8   7   7   20.60   17.80
   8  -7  -7   25.60   17.20
  -9  -7  -7   65.09   28.50
   9   7  -7   15.60   20.50
  -9   7   7   30.70   22.50
   9   7  -7   78.99   37.10
   9  -7   7   63.59   14.80
   9  -7   7   53.49   13.70
   9   7   7    2.50   19.70
   9  -7  -7   36.00   18.80
   0   8   7   -5.00    8.50
   0  -8  -7   20.20    9.80
   0   8  -7    5.60    4.10
   0   8  -7   -2.80    4.90
   1   8  -7  205.98   14.30
   1   8  -7  220.28   17.50
  -1   8   7  190.78   21.50
  -1  -8  -7  208.78   20.10
   1  -8  -7  210.68   22.10
   1   8   7  193.78   21.50
   2   8  -7  282.57   19.20
   2   8  -7  269.27   22.90
  -2  -8  -7  317.47   26.80
  -2   8   7  324.47   27.80
   2   8   7  266.27   24.00
   2  -8  -7  297.37   25.60
   3   8  -7   73.49   15.60
  -3   8   7  102.39   17.70
  -3  -8  -7   83.49   17.30
   3  -8  -7   80.99   16.60
   3   8   7   81.29   16.70
  -4  -8  -7  128.99   22.00
   4   8  -7  107.19   18.50
   4   8  -7  154.18   18.60
  -4   8   7  125.99   21.40
   4   8   7  146.09   22.00
   4  -8  -7   83.99   27.40
  -5  -8  -7  460.65   39.60
  -5   8   7  428.76   36.60
   5   8  -7  455.35   33.20
   5   8  -7  421.46   35.70
   5   8   7  438.26   33.40
  -6  -8  -7  113.69   26.00
  -6   8   7  128.39   23.40
   6   8  -7  156.68   23.10
   6   8  -7  137.79   25.80
   6  -8  -7  155.08   23.20
   6   8   7  106.59   21.40
   7   8  -7  323.97   38.00
   7   8  -7  377.76   35.30
  -7  -8  -7  424.76   44.90
  -7   8   7  398.56   39.40
   7  -8  -7  368.66   34.40
   7   8   7  293.37   33.80
   8   8  -7  101.59   26.50
  -8   8   7   90.99   25.10
  -8  -8  -7   61.99   24.10
   8  -8   7   46.30    8.60
   8  -8   7   52.19    8.60
   8   8  -7   54.79   24.50
   8  -8  -7   69.79   20.70
   8   8   7   50.19   20.80
   0   9  -7    3.70    6.10
   0  -9  -7   -7.10    6.40
   0   9   7   -6.00   10.00
   0   9  -7    3.30    6.00
  -1   9   7  218.28   24.70
  -1  -9  -7  251.67   23.50
   1   9  -7  232.18   19.40
   1   9  -7  256.37   16.60
   1  -9  -7  183.08   22.70
   1   9   7  225.98   24.70
   2   9  -7   31.20    9.10
  -2   9   7   46.70   17.80
   2   9  -7   55.29   13.50
  -2  -9  -7   28.20   13.10
   2   9   7   32.20   14.00
   2  -9  -7   20.40   12.20
   3   9  -7  154.68   17.60
   3   9  -7  186.48   22.70
  -3   9   7  190.98   23.60
  -3  -9  -7  178.98   25.60
   3   9   7  173.18   21.10
  -4   9   7  434.26   36.60
  -4  -9  -7  475.25   37.40
   4   9  -7  414.86   36.00
   4   9  -7  487.05   31.50
   4   9   7  439.76   36.10
   5   9  -7   29.80   13.50
  -5   9   7   17.50   17.10
   5   9  -7   36.70   18.30
   5   9   7   51.39   21.20
   5  -9  -7   15.40   12.60
   6   9  -7  148.19   22.60
  -6  -9  -7  133.69   29.30
   6   9  -7  156.68   29.00
  -6   9   7  153.58   29.50
   6   9   7  158.38   26.50
   6  -9  -7  134.99   24.30
   7   9  -7  223.68   30.70
  -7   9   7  152.78   28.20
   7  -9  -7  206.28   29.80
   7   9   7  161.28   29.30
   8   9  -7   55.49   23.00
  -8   9   7   74.49   29.80
   8   9   7  139.09   29.50
   8  -9  -7  101.99   30.30
   0  10  -7  289.17   19.80
   0  10   7  289.77   29.30
   0  10  -7  309.27   17.70
   1  10  -7  384.66   27.00
   1  10  -7  370.56   22.70
  -1  10   7  400.46   33.80
   1  10   7  395.86   33.10
   2  10  -7  238.18   23.70
  -2  10   7  219.58   29.00
   2  10  -7  203.48   18.50
   2 -10  -7  247.98   26.30
   2  10   7  185.68   26.90
  -3  10   7  262.67   29.40
   3  10  -7  309.97   23.70
   3  10  -7  284.17   28.80
   3  10   7  287.87   31.00
   3 -10  -7  293.07   28.80
  -4  10   7   80.99   21.70
   4  10  -7   69.09   20.10
   4  10  -7   52.49   14.80
   4 -10  -7   66.99   19.60
   4  10   7  105.59   23.40
  -5 -10  -7   29.10   25.60
   5  10  -7   21.40   12.40
   5  10  -7   43.90   17.70
  -5  10   7   30.30   17.80
   5  10   7   26.60   18.10
   5 -10  -7   42.90   17.60
  -6 -10  -7  124.79   31.80
   6  10  -7   53.19   24.90
  -6  10   7   65.99   25.40
   6  10  -7   82.89   19.00
   6 -10  -7   81.89   23.50
   6  10   7   57.29   23.80
   0 -11  -7  177.78   26.90
   0  11  -7  209.28   16.10
   0  11  -7  216.58   18.50
   0  11   7  217.68   30.10
  -1  11   7  152.08   26.40
  -1 -11  -7  174.88   28.10
   1  11  -7  177.18   21.10
   1  11  -7  162.18   16.80
   1 -11  -7  176.08   25.00
   1  11   7  140.39   24.60
  -2 -11  -7   59.19   20.00
   2  11  -7   46.60   15.20
   2  11  -7   66.99   12.90
  -2  11   7   38.00   17.50
   2  11   7   25.60   15.90
   2 -11  -7   51.29   17.30
  -3  11   7   38.80   17.40
  -3 -11  -7   36.80   20.00
   3  11  -7   47.00   19.20
   3  11  -7   61.29   14.50
   3  11   7   81.99   21.20
   3 -11  -7   69.39   20.10
  -4 -11  -7   13.20   23.90
  -4  11   7   44.40   17.90
   4  11  -7   34.30   14.60
   4  11  -7   54.69   22.00
   4  11   7   22.00   18.20
   4 -11  -7   45.30   18.80
   5  11  -7   13.80   23.70
  -5  11   7   20.10   20.00
   5  11  -7   41.70   17.50
  -5 -11  -7   36.60   24.60
   5  11   7   35.40   20.90
   5 -11  -7   13.50   18.50
   0  12   7  112.29   24.80
   0  12  -7   86.09   11.90
   0  12  -7   94.19   13.00
   0 -12  -7  110.19   24.90
   1  12  -7   19.20   13.80
  -1 -12  -7   44.30   20.70
   1  12  -7   22.70   10.80
  -1  12   7   21.60   21.10
   1 -12  -7    9.80   17.30
   1  12   7   31.00   19.70
   2  12  -7   38.50   13.00
  -2 -12  -7   56.29   23.90
   2  12  -7   36.80   17.30
  -2  12   7   58.99   21.80
   2 -12  -7   35.10   18.90
   2  12   7   29.50   21.80
  -3 -12  -7   42.90   25.70
  -3  12   7   35.50   26.00
   3  12  -7   20.10   21.80
   3  12  -7   33.10   16.50
   3  12   7   58.49   21.50
   0   0   8  578.34   28.10
   1   0  -8 1453.15   60.09
  -1   0  -8 1482.25   58.19
   1   0   8 1591.84   59.19
  -1   0   8 1554.54   61.49
   2   0   8  821.42   35.80
  -2   0  -8  793.02   35.00
  -2   0   8  882.11   40.90
   2   0  -8  864.11   39.70
   3   0  -8   97.19   11.00
   3   0   8   95.99    9.40
  -3   0  -8   69.89    8.80
  -3   0   8   79.49   12.90
  -4   0   8  291.47   22.70
   4   0   8  270.87   17.30
  -4   0  -8  241.78   17.90
   4   0  -8  236.28   20.40
  -5   0  -8  112.79   14.10
   5   0  -8  130.59   18.70
  -5   0   8   98.69   16.50
   5   0   8   89.59   11.30
   6   0   8 1303.27   55.79
  -6   0   8 1177.68   63.79
   6   0  -8 1235.78   63.79
  -6   0  -8 1304.17   60.89
  -7   0  -8  251.47   24.70
  -7   0   8  236.68   27.40
   7   0  -8  268.87   26.60
   7   0   8  247.38   20.80
   8   0   8   27.40   11.10
  -8   0  -8   25.40   14.90
   8   0  -8   13.50   13.10
   9   0  -8   15.40   17.00
   9   0  -8   -1.90   16.50
   9   0   8   16.10   11.30
  10   0  -8  -13.80   19.70
  10   0  -8   -0.10   13.40
  10   0   8  -25.00   16.10
  10   0   8   19.40   12.00
  11   0   8  218.18   35.40
  11   0  -8  306.67   43.00
  11   0   8  240.78   32.80
  11   0  -8  231.58   41.30
   0   1  -8    4.00    4.00
   0  -1   8    2.40    3.00
   0  -1  -8    0.10    4.00
   0   1   8    6.80    4.40
  -1   1   8   47.60    8.50
  -1  -1  -8   38.00    7.10
   1   1  -8   59.79    8.60
   1  -1   8   57.49    6.80
  -1  -1   8   64.69    9.80
   1   1   8   37.90    7.10
  -1   1  -8   43.90    6.40
  -2  -1  -8 1085.39   45.80
  -2   1   8 1136.79   50.39
   2  -1   8 1125.79   43.80
  -2  -1   8 1125.49   49.60
   2   1   8 1137.69   46.70
  -2   1  -8 1098.59   43.10
   2  -1  -8 1075.19   49.10
  -3  -1  -8  413.56   24.10
   3   1  -8  424.46   26.30
  -3   1   8  419.16   27.50
   3  -1   8  397.76   20.40
   3  -1  -8  435.16   26.80
   3   1   8  418.66   23.10
  -3   1  -8  410.26   21.10
  -3  -1   8  391.16   26.20
   4  -1   8  243.98   15.10
   4   1  -8  226.28   19.80
  -4  -1  -8  228.48   18.50
  -4   1   8  254.67   22.30
   4   1   8  242.08   17.30
   4  -1  -8  210.78   19.10
  -4  -1   8  214.08   20.30
  -4   1  -8  227.98   16.50
   5  -1   8   38.60    7.60
   5   1  -8   31.70   11.20
  -5  -1  -8   39.10    9.80
  -5  -1   8   35.90   10.20
  -5   1  -8   38.90    8.80
   5  -1  -8   33.50   10.10
   5   1   8   40.80    9.20
   6  -1   8  251.37   18.30
  -6   1   8  240.18   25.40
  -6  -1  -8  257.97   23.40
   6   1   8  237.48   19.60
  -6  -1   8  264.47   30.90
  -6   1  -8  236.48   21.70
   6  -1  -8  228.78   24.60
   7  -1   8  534.65   30.40
  -7   1   8  431.86   36.10
  -7  -1  -8  555.94   37.50
   7   1  -8  496.85   37.40
   7   1   8  495.75   30.50
  -7   1  -8  489.35   34.40
   7  -1  -8  450.45   36.30
  -8   1   8  224.08   27.30
   8   1  -8  239.88   29.80
  -8  -1  -8  203.78   25.30
   8  -1   8  224.28   21.50
   8   1  -8  192.28   30.60
   8   1   8  232.38   22.90
   8  -1  -8  239.88   28.90
   9   1  -8  242.28   36.10
   9   1  -8  238.58   32.80
   9  -1   8  244.78   24.30
  -9  -1  -8  250.17   31.00
   9  -1  -8  288.37   33.80
   9   1   8  269.57   26.30
  10  -1   8   82.99   16.70
  10  -1   8   50.09   18.20
  10   1  -8   82.89   22.40
  10   1  -8   93.29   25.70
  10  -1  -8   59.99   21.80
  10   1   8   58.29   15.60
  10  -1  -8  103.39   27.00
  11   1  -8   53.19   28.90
  11  -1   8  100.69   24.30
  11   1  -8   91.89   25.30
  11  -1   8  107.89   30.10
  11   1   8  112.89   24.10
  11  -1  -8   89.19   31.50
  11   1   8   65.69   28.90
   0   2  -8 3800.22  134.79
   0  -2   8 3913.41  136.29
   0  -2  -8 3827.72  139.69
   0   2   8 4058.59  141.09
  -1   2   8 3219.08  118.49
   1   2  -8 3147.29  113.89
   1  -2   8 3244.88  110.99
  -1  -2  -8 3139.09  115.79
  -1   2  -8 3069.59  109.49
   1   2   8 3222.98  116.29
   1  -2  -8 3273.67  117.49
  -1  -2   8 3123.69  114.99
   2   2  -8   52.69    9.00
   2  -2   8   49.80    5.90
  -2   2   8   49.10   10.30
  -2  -2  -8   55.89    8.80
  -2  -2   8   66.69   10.80
  -2   2  -8   56.69    5.80
   2   2   8   44.50    8.20
   2  -2  -8   36.50    9.00
  -3   2   8 1053.19   49.60
   3   2  -8  980.00   47.00
   3  -2   8 1017.50   39.20
  -3  -2  -8 1014.10   45.20
  -3  -2   8 1006.30   47.90
  -3   2  -8  937.61   39.60
   3  -2  -8  997.50   47.70
   3   2   8  996.40   44.60
   4  -2   8  803.42   33.10
  -4   2   8  710.33   42.00
  -4  -2  -8  736.93   39.00
   4   2  -8  763.12   41.70
   4  -2  -8  793.42   41.80
  -4   2  -8  776.12   35.40
  -4  -2   8  776.92   42.60
   4   2   8  836.62   38.70
  -5   2   8  212.88   21.50
  -5  -2  -8  196.28   19.40
   5  -2   8  203.88   14.60
   5   2   8  204.28   17.30
  -5  -2   8  162.98   19.80
  -5   2  -8  168.18   15.60
   5  -2  -8  220.58   21.20
  -6  -2  -8   54.99   13.10
  -6   2   8   34.70   12.20
   6   2  -8   53.99   14.90
   6  -2   8   49.30    9.70
   6   2   8   42.60   10.90
   6  -2  -8   41.10   13.20
  -6   2  -8   57.89   12.20
   7   2  -8  241.08   26.10
   7  -2   8  273.97   20.70
   7  -2   8  263.07   23.70
  -7   2   8  290.37   29.90
  -7  -2  -8  267.27   27.90
   7   2  -8  271.77   27.10
   7   2   8  297.97   23.20
   7  -2  -8  267.77   27.70
   8   2  -8  134.79   24.70
   8  -2   8  145.39   18.20
  -8   2   8  116.39   23.80
  -8  -2  -8  108.39   21.00
   8   2  -8  178.98   29.50
   8  -2  -8  117.19   22.80
   8   2   8  123.19   19.50
   9   2  -8   88.09   24.40
  -9   2   8  128.29   26.80
  -9  -2  -8  106.89   24.70
   9  -2   8   99.49   19.80
   9   2  -8   81.29   24.70
   9  -2   8   53.79   14.10
   9  -2  -8  100.19   21.80
   9   2   8   85.79   18.60
  10   2  -8  218.88   35.90
  10  -2   8  140.49   21.40
 -10  -2  -8  209.48   32.90
  10   2  -8  202.48   37.10
  10  -2   8  252.57   30.20
  10  -2  -8  184.58   30.80
  10   2   8  229.38   29.10
  11  -2   8   40.10   20.00
  11   2  -8   -7.60   19.00
  11   2  -8   52.99   29.00
  11  -2   8   51.89   21.30
  11  -2  -8   39.20   25.50
  11  -2  -8   56.39   30.10
  11   2   8   59.89   26.30
  11   2   8   50.19   19.90
   0  -3  -8  534.75   29.50
   0   3   8  568.14   30.00
   0   3  -8  544.65   24.00
   0  -3   8  560.34   25.20
   1  -3   8 2471.35   85.89
  -1  -3  -8 2248.48   91.19
  -1   3   8 2488.95   94.59
   1   3  -8 2391.36   88.29
   1   3   8 2541.35   93.09
  -1   3  -8 2433.56   87.59
  -1  -3   8 2406.26   89.59
   1  -3  -8 2289.57   92.19
  -2  -3  -8   15.70    6.50
  -2   3   8   17.80    8.00
   2   3  -8   33.40    7.80
  -2  -3   8   26.90    6.60
  -2   3  -8   26.20    3.60
   2   3   8   35.00    8.60
   2  -3  -8   29.60   10.40
  -3   3   8  259.07   22.80
   3   3  -8  337.77   23.70
   3  -3   8  332.37   14.80
  -3  -3  -8  277.77   21.20
   3  -3  -8  304.07   22.60
  -3  -3   8  303.67   22.50
  -3   3  -8  297.27   15.40
   3   3   8  370.36   22.80
   4  -3   8   40.30    5.70
   4   3  -8   33.60    9.70
  -4   3   8   41.40   12.10
  -4  -3  -8   48.50   11.30
   4   3   8   49.99    9.30
   4  -3  -8   43.00   10.20
  -5   3   8  437.36   31.40
   5   3  -8  349.77   28.90
   5  -3   8  389.06   23.20
  -5  -3  -8  398.56   29.30
   5  -3   8  427.76   21.00
   5   3  -8  414.36   31.20
   5   3   8  393.06   26.40
   5  -3  -8  401.76   30.10
  -6  -3  -8 1024.00   55.99
  -6   3   8 1070.79   59.49
   6  -3   8 1129.99   46.50
   6   3  -8 1175.48   61.09
   6  -3   8 1069.59   49.60
   6   3  -8 1020.40   58.19
   6  -3  -8 1062.69   56.69
   6   3   8 1128.09   53.09
   7  -3   8  466.65   27.10
   7   3  -8  467.55   38.10
  -7  -3  -8  429.76   36.10
   7   3  -8  482.55   38.80
  -7   3   8  449.86   36.30
   7   3   8  476.55   32.30
   7  -3  -8  402.06   34.30
   8   3  -8  458.55   40.20
  -8  -3  -8  446.16   37.40
  -8   3   8  401.66   38.30
   8   3  -8  449.56   41.50
   8  -3   8  453.95   29.00
   8  -3  -8  530.35   39.00
   8   3   8  494.45   34.60
   9   3  -8  304.87   33.80
  -9  -3  -8  245.78   35.20
  -9   3   8  274.07   36.50
   9   3  -8  274.67   36.60
   9  -3   8  241.28   24.00
   9   3   8  284.97   37.00
   9  -3  -8  231.48   33.80
 -10   3   8   -9.90   15.10
  10  -3   8   23.50   15.90
  10   3  -8  -19.10   21.70
  10   3  -8   -1.60   15.90
 -10  -3  -8   20.50   17.30
  10  -3   8    1.30   13.90
  10   3   8   10.80   14.80
  11  -3   8   95.89   20.90
  11   3  -8  107.19   37.10
  11   3  -8   60.19   31.00
  11   3   8  110.39   26.30
  11  -3  -8   64.89   29.10
  11  -3  -8   82.29   32.40
   0   4   8  411.86   25.40
   0  -4  -8  368.26   23.50
   0   4  -8  338.47   17.60
   1   4  -8 2005.20   76.09
   1   4  -8 2036.60   75.69
  -1   4   8 2058.39   82.69
   1  -4  -8 2013.30   81.29
   1   4   8 2136.89   97.99
  -1   4  -8 1949.01   68.09
  -1   4  -8 1973.50   67.49
  -2   4   8 1326.67   58.99
   2   4  -8 1285.07   54.49
   2   4  -8 1256.87   54.69
  -2  -4  -8 1300.97   57.59
   2  -4  -8 1296.17   57.49
   2   4   8 1199.58   61.29
   3   4  -8   52.49   10.80
   3   4  -8   53.39   10.70
  -3   4   8   42.30   11.40
  -3  -4  -8   55.19   11.10
   3   4   8   71.49   12.10
   3  -4  -8   54.89   11.90
   4  -4   8   63.89    6.10
   4   4  -8   52.29   12.70
  -4  -4  -8   47.10   14.70
  -4   4   8   51.09   12.20
   4  -4   8   62.49    5.50
   4   4   8   45.90   12.60
   4  -4  -8   60.59   11.80
   5  -4   8 1138.69   40.60
   5   4  -8 1012.90   54.09
   5   4  -8  951.10   53.39
   5  -4   8  991.00   42.10
  -5   4   8 1007.10   55.49
   5  -4  -8  991.20   52.69
   6   4  -8  306.67   29.50
   6  -4   8  320.67   18.60
   6   4  -8  274.17   28.00
   6  -4   8  297.57   20.90
  -6   4   8  305.97   30.20
  -6  -4  -8  323.77   29.00
   6   4   8  293.77   23.80
   6  -4  -8  374.96   30.60
   7  -4   8  164.98   15.30
   7   4  -8   84.29   20.80
   7   4  -8  111.29   22.10
  -7   4   8  136.89   22.80
  -7  -4  -8  118.79   22.10
   7   4   8  158.08   22.10
   7  -4  -8  143.49   21.80
   8   4  -8  348.37   36.50
  -8  -4  -8  396.96   35.60
  -8   4   8  304.77   35.30
   8   4  -8  372.56   37.20
   8  -4   8  318.37   24.60
   8  -4  -8  347.17   31.80
   8   4   8  393.56   31.40
  -9   4   8  180.88   29.40
   9   4  -8  208.38   34.30
   9  -4   8  144.19   20.00
   9   4  -8  206.98   38.00
  -9  -4  -8  192.48   30.90
   9  -4   8  155.78   22.90
   9   4   8  232.78   27.40
  10   4  -8  191.88   37.90
 -10  -4  -8  211.68   37.40
 -10   4   8  253.77   38.40
  10  -4   8  194.08   25.10
  10   4  -8  196.48   34.10
  10  -4   8  237.98   28.20
  10   4   8  226.18   27.70
  10  -4  -8  247.88   35.20
   0  -5  -8   -2.90    5.70
   0   5  -8    4.50    3.00
   0   5   8   11.70    5.80
   0   5  -8    3.70    2.70
   1   5  -8  742.33   34.00
   1   5  -8  732.23   37.30
  -1   5   8  794.52   41.10
  -1  -5  -8  729.13   38.80
   1  -5  -8  825.32   41.10
   1   5   8  818.42   40.80
  -2   5   8  160.98   17.00
   2   5  -8  159.98   14.90
   2   5  -8  169.78   15.30
  -2  -5  -8  158.88   16.60
   2   5   8  140.89   15.20
   2  -5  -8  188.48   17.70
   3   5  -8  360.86   24.20
  -3   5   8  358.96   26.40
  -3  -5  -8  342.47   24.30
   3   5  -8  287.07   22.80
   3   5   8  283.37   23.00
   3  -5  -8  338.47   25.50
  -4   5   8 1296.57   62.79
   4   5  -8 1228.78   58.89
   4   5  -8 1203.78   59.49
  -4  -5  -8 1241.58   59.99
   4   5   8 1189.88   57.09
   4  -5  -8 1196.98   58.69
   5   5  -8  448.16   32.60
  -5   5   8  455.35   33.70
   5  -5   8  418.16   17.50
   5  -5   8  414.36   18.40
  -5  -5  -8  350.46   30.60
   5  -5  -8  398.36   29.90
   5   5   8  413.66   30.10
  -6  -5  -8  190.88   27.00
   6   5  -8  197.38   28.00
  -6   5   8  195.88   27.30
   6  -5   8  197.38   13.20
   6   5  -8  172.58   24.00
   6  -5   8  184.08   14.10
   6  -5  -8  192.88   23.60
   6   5   8  170.18   21.00
   7  -5   8  382.46   23.10
  -7   5   8  420.86   37.70
   7  -5   8  443.86   26.10
  -7  -5  -8  447.86   39.20
   7   5  -8  409.76   36.40
   7   5  -8  405.26   36.60
   7   5   8  454.35   33.70
   7  -5  -8  465.55   36.60
   8   5  -8  290.17   38.40
  -8   5   8  329.17   35.90
   8   5  -8  316.07   45.50
  -8  -5  -8  308.97   37.00
   8  -5   8  280.07   21.80
   8  -5   8  368.86   25.70
   8   5   8  369.26   30.20
   8  -5  -8  288.87   32.70
  -9  -5  -8   57.99   23.40
   9   5  -8   42.10   21.70
   9   5  -8    9.70   21.10
   9  -5   8   46.00   13.40
  -9   5   8   63.99   23.20
   9  -5   8   31.70   13.00
   9   5   8   48.50   14.30
   9  -5  -8   45.70   19.70
  10   5  -8  119.79   27.40
 -10   5   8  192.88   32.40
  10  -5   8  128.29   20.70
 -10  -5  -8  131.59   34.50
  10  -5   8   95.59   21.20
  10   5  -8  162.58   30.80
  10  -5  -8  113.59   27.70
  10   5   8  170.88   29.40
   0   6  -8  402.76   18.60
   0  -6  -8  410.36   27.80
   0   6  -8  398.56   17.30
   0   6   8  462.15   29.10
   1   6  -8 1441.66   56.49
  -1   6   8 1577.84   68.19
   1   6  -8 1503.35   58.79
  -1  -6  -8 1413.36   64.59
   1   6   8 1426.76   65.39
   1  -6  -8 1471.45   65.79
   2   6  -8  453.05   25.60
   2   6  -8  403.66   26.20
  -2   6   8  422.06   30.00
  -2  -6  -8  460.45   30.20
   2   6   8  441.96   30.00
   2  -6  -8  501.65   31.60
  -3  -6  -8  462.65   30.80
   3   6  -8  445.86   27.90
   3   6  -8  413.66   29.30
  -3   6   8  504.65   34.10
   3   6   8  440.46   30.80
   3  -6  -8  430.76   30.20
   4   6  -8  689.53   39.80
  -4  -6  -8  648.34   41.20
  -4   6   8  733.33   44.90
   4   6  -8  720.53   43.20
   4   6   8  714.53   41.30
   4  -6  -8  761.32   42.30
  -5  -6  -8  352.56   32.00
   5   6  -8  365.96   31.50
  -5   6   8  378.86   31.70
   5   6  -8  436.16   34.80
   5  -6  -8  410.66   31.80
   5   6   8  379.66   28.80
   6   6  -8  547.65   40.20
   6  -6   8  455.95   19.70
  -6  -6  -8  482.25   40.00
   6  -6   8  485.55   21.00
  -6   6   8  468.05   39.20
   6   6  -8  488.15   37.50
   6  -6  -8  416.16   35.20
   6   6   8  511.75   36.00
  -7  -6  -8  372.36   37.50
   7   6  -8  299.77   34.40
   7  -6   8  325.37   19.80
  -7   6   8  354.86   35.60
   7  -6   8  278.87   17.20
   7   6  -8  335.67   33.50
   7  -6  -8  241.88   28.40
   7   6   8  353.36   31.10
  -8   6   8    0.00   16.50
   8  -6   8    2.20    8.80
   8   6  -8   16.10   17.90
   8   6  -8    1.40   16.20
   8  -6   8    2.70    7.90
  -8  -6  -8    1.90   14.80
   8   6   8   13.30   14.80
   9   6  -8   40.20   22.60
   9  -6   8   46.60   13.30
  -9   6   8   41.30   21.70
   9   6  -8   68.19   24.10
   9  -6   8   15.90   12.30
  -9  -6  -8   59.19   27.50
   9  -6  -8   28.20   20.60
   9   6   8   17.90   17.80
 -10  -6  -8   80.19   34.70
 -10   6   8  123.49   33.40
  10   6  -8   83.79   30.50
  10   6  -8   92.89   29.80
  10  -6   8   98.39   19.10
  10   6   8   72.29   24.90
  10  -6  -8   77.19   29.00
   0   7   8   22.50    9.80
   0   7  -8   10.80    4.10
   0   7  -8   12.40    3.60
   0  -7  -8   37.20   10.40
  -1  -7  -8  448.86   29.50
  -1   7   8  433.26   31.60
   1   7  -8  417.26   24.10
   1   7  -8  447.86   21.90
   1  -7  -8  387.86   28.20
   1   7   8  460.55   31.30
   2   7  -8  411.56   26.80
  -2   7   8  406.16   31.20
   2   7  -8  429.66   23.90
  -2  -7  -8  448.16   30.50
   2   7   8  366.46   27.90
   2  -7  -8  346.07   27.20
  -3   7   8  141.59   21.10
  -3  -7  -8  137.19   20.30
   3   7  -8  178.78   18.70
   3   7  -8  146.09   16.50
   3  -7  -8  189.98   20.90
   3   7   8  143.99   20.60
   4   7  -8   -3.80   10.40
   4   7  -8    3.50    7.50
  -4  -7  -8    5.40   10.30
  -4   7   8   -2.80    9.60
   4   7   8   -0.80   10.70
   4  -7  -8   16.70    9.50
   5   7  -8   37.10   15.20
  -5  -7  -8   28.50   16.10
   5   7  -8   21.00   11.90
  -5   7   8   30.40   14.30
   5   7   8   -3.00   11.50
   5  -7  -8   34.40   13.20
  -6   7   8  434.76   37.10
   6   7  -8  452.25   36.00
  -6  -7  -8  491.15   41.70
   6   7   8  393.86   33.40
   7   7  -8  325.67   36.20
  -7  -7  -8  286.57   39.90
   7  -7   8  347.67   15.80
   7   7  -8  372.36   35.00
  -7   7   8  343.07   36.40
   7   7   8  377.46   32.50
   8   7  -8   12.00   20.80
  -8   7   8   37.40   19.50
  -8  -7  -8    9.60   22.20
   8  -7   8    9.60    7.90
   8   7  -8   13.80   18.40
   8   7   8   32.30   17.50
   8  -7  -8   23.60   18.00
  -9  -7  -8   65.79   30.80
  -9   7   8   45.50   23.30
   9  -7   8   -2.10   11.50
   9   7  -8   -3.60   24.20
   9   7  -8   19.90   20.90
   9   7   8   18.10   19.00
   9  -7  -8   32.50   22.90
   0   8  -8   82.09    7.30
   0   8   8  108.39   18.60
   0   8  -8   68.19    8.30
   0  -8  -8   59.89   14.30
   1   8  -8  260.07   16.10
  -1   8   8  282.47   26.40
  -1  -8  -8  245.98   24.10
   1   8  -8  277.47   19.70
   1   8   8  247.38   23.40
   1  -8  -8  240.28   24.30
  -2   8   8  498.95   36.70
   2   8  -8  539.35   32.20
  -2  -8  -8  525.55   35.20
   2  -8  -8  513.05   35.30
   2   8   8  539.45   35.50
   3   8  -8  212.58   19.50
  -3   8   8  220.38   23.60
  -3  -8  -8  240.68   24.30
   3   8  -8  257.67   24.70
   3   8   8  255.67   25.60
   3  -8  -8  215.28   23.30
   4   8  -8  397.46   27.60
  -4   8   8  309.37   51.79
   4   8  -8  367.46   30.30
  -4  -8  -8  354.46   31.70
   4   8   8  370.46   30.20
   5   8  -8  186.88   23.90
  -5   8   8  258.07   29.70
  -5  -8  -8  220.48   30.50
   5   8  -8  236.58   29.70
   5   8   8  206.58   25.90
   6   8  -8  223.68   31.20
   6   8  -8  216.48   26.30
  -6  -8  -8  250.37   35.50
  -6   8   8  204.38   30.00
   6   8   8  224.28   25.50
   6  -8  -8  239.08   27.80
  -7   8   8  133.79   27.40
   7   8  -8  124.79   23.40
  -7  -8  -8   73.29   25.80
   7   8   8   96.59   23.30
   7  -8  -8  110.39   23.90
  -8   8   8  101.89   24.50
  -8  -8  -8  114.99   31.80
   8   8  -8  124.09   26.00
   8   8  -8   45.10   22.50
   8  -8  -8  110.69   24.60
   8   8   8  119.59   25.60
   0  -9  -8   15.50   12.40
   0   9  -8    0.00    4.80
   0   9   8   11.70    9.60
   1   9  -8   17.60    8.40
  -1  -9  -8   35.00   13.30
  -1   9   8   16.10   12.90
   1   9  -8   12.80    6.20
   1   9   8   20.60   12.80
   1  -9  -8   17.10   13.20
  -2  -9  -8   17.10   12.70
   2   9  -8   15.40    7.80
  -2   9   8   15.90   13.00
   2   9  -8    6.60   10.00
   2  -9  -8   14.00   11.70
   2   9   8    2.30    8.90
   3   9  -8  100.49   14.80
   3   9  -8  107.09   19.20
  -3  -9  -8  120.89   22.00
  -3   9   8  142.49   23.80
   3   9   8  131.09   21.40
  -4  -9  -8   69.69   20.80
  -4   9   8   68.39   18.90
   4   9   8   58.59   17.40
   5   9  -8  636.04   46.90
  -5   9   8  581.74   45.70
   5   9  -8  591.24   39.20
   5   9   8  443.26   44.30
   5  -9  -8  609.64   43.10
   6   9  -8  124.89   24.10
   6   9  -8  139.79   26.00
  -6   9   8  108.69   25.20
  -6  -9  -8  142.49   30.80
   6  -9  -8  120.59   22.60
   6   9   8  124.69   25.70
   7   9  -8   35.60   20.90
  -7   9   8   57.29   22.40
   7   9  -8   24.70   18.00
   7  -9  -8   41.30   18.00
   7   9   8    6.20   18.60
   0  10   8  214.98   26.50
   0  10  -8  229.08   13.70
   0  10  -8  242.48   15.20
  -1  10   8   69.29   17.30
   1  10  -8   71.89   12.40
   1  10  -8   79.59   11.00
   1  10   8   89.09   20.70
   2  10  -8  264.57   20.30
   2  10  -8  307.87   25.80
  -2  10   8  308.07   31.60
   2 -10  -8  299.27   31.90
   2  10   8  310.17   31.40
   3  10  -8  327.27   23.90
   3  10  -8  306.77   29.90
  -3  10   8  284.67   32.80
   3  10   8  309.17   32.40
   3 -10  -8  377.56   33.20
   4  10  -8   -6.20   11.40
   4  10  -8    4.60   13.80
  -4  10   8   40.70   18.00
   4 -10  -8    9.50   14.70
   4  10   8    1.90   15.60
  -5 -10  -8   46.90   25.10
   5  10  -8   66.99   17.50
  -5  10   8   57.99   20.40
   5  10   8   39.00   21.40
   5 -10  -8   42.70   17.60
  -6 -10  -8   53.99   28.20
  -6  10   8   -9.80   23.70
   6  10  -8   43.20   23.10
   6  10  -8   80.49   20.10
   6 -10  -8   76.29   21.40
   6  10   8   27.30   20.70
   0  11   8  284.87   32.40
   0  11  -8  304.87   16.70
   0  11  -8  289.17   15.70
   0 -11  -8  313.77   33.10
  -1  11   8   19.70   16.30
   1  11  -8   57.99   12.60
  -1 -11  -8   32.10   19.40
   1  11  -8   49.50   10.00
   1 -11  -8   44.10   19.20
   1  11   8   59.29   19.10
   2  11  -8   62.99   17.20
   2  11  -8   71.09   12.90
  -2 -11  -8   60.29   21.40
  -2  11   8   69.29   21.90
   2 -11  -8   86.29   19.30
   2  11   8   63.69   20.10
   3  11  -8   33.70   17.10
   3  11  -8   35.00   11.90
  -3 -11  -8    8.30   21.20
  -3  11   8   15.20   17.90
   3 -11  -8   17.70   16.60
   3  11   8   13.10   17.90
  -4 -11  -8  138.09   27.80
   4  11  -8   88.99   16.80
  -4  11   8   52.59   20.70
   4  11  -8   56.79   23.00
   4  11   8   83.79   21.20
   4 -11  -8   77.29   20.70
   5  11  -8  222.38   30.70
  -5  11   8  226.58   35.60
   5  11  -8  172.98   33.10
  -5 -11  -8  231.28   39.30
   5  11   8  207.48   32.60
   0 -12  -8   -2.10   18.90
   0  12   8  -29.40   17.30
   1  12  -8   32.20   10.70
   1  12  -8   52.19   13.30
  -1 -12  -8   50.09   21.60
  -1  12   8   29.40   20.20
   1 -12  -8   36.40   23.60
   1  12   8   44.70   21.10
   2  12  -8  133.89   26.90
  -2 -12  -8  128.69   28.10
   2  12  -8  110.49   21.90
  -2  12   8  118.39   25.70
   2  12   8   69.99   25.40
   2 -12  -8  157.18   28.70
   0   0   9    1.40    3.90
  -1   0  -9   87.29    9.00
   1   0   9  118.59   11.00
   1   0  -9   78.89   10.00
  -1   0   9   84.29   11.90
  -2   0   9  124.09   14.10
   2   0  -9  145.79   14.30
   2   0   9  146.09   12.00
  -2   0  -9  144.39   11.40
   3   0  -9 2359.86   92.49
   3   0   9 2348.07   86.59
  -3   0   9 2224.58   93.09
  -3   0  -9 2310.07   86.49
  -4   0   9  381.06   28.40
  -4   0  -9  397.16   24.00
   4   0  -9  413.76   28.30
   4   0   9  415.06   23.10
   5   0  -9 1953.20   84.19
  -5   0  -9 1831.72   77.99
  -5   0   9 1871.91   84.99
   5   0   9 1934.91   75.19
   6   0  -9 1725.03   81.89
  -6   0   9 1882.91   85.19
  -6   0  -9 1671.73   77.09
   6   0   9 1861.21   73.69
   7   0   9  479.85   30.20
  -7   0  -9  525.55   36.10
   7   0  -9  487.75   37.10
  -7   0   9  472.05   39.20
   8   0  -9  182.48   27.60
  -8   0  -9  205.28   28.50
   8   0   9  191.38   20.90
  -8   0   9  191.48   28.20
   9   0  -9  128.29   27.30
   9   0  -9  149.69   26.20
   9   0   9  109.19   19.00
  10   0  -9  129.19   28.80
  10   0  -9  181.78   31.60
  10   0   9  154.08   24.20
  10   0   9  137.79   27.70
  11   0   9   89.99   27.10
  11   0   9  118.29   26.30
  11   0  -9   42.20   29.50
  11   0  -9  104.49   29.30
   0   1  -9 4802.52  166.98
   0   1   9 4834.62  170.78
   0  -1   9 4936.11  168.68
   0  -1  -9 4668.53  169.28
   1  -1   9   72.89    8.90
  -1   1   9   84.19   12.10
  -1  -1  -9   81.59    9.50
   1   1  -9   87.79    9.60
   1  -1  -9   84.09   10.60
   1   1   9   67.89   10.30
  -1  -1   9   90.49   10.70
  -1   1  -9   82.39    8.10
   2  -1   9  709.33   29.80
  -2   1   9  647.64   35.00
  -2  -1  -9  661.43   32.00
   2   1   9  609.94   31.00
  -2   1  -9  623.24   28.30
   2  -1  -9  655.83   33.90
  -2  -1   9  591.94   33.20
   3  -1   9 1500.55   57.79
  -3   1   9 1474.85   66.29
   3   1  -9 1471.75   64.09
   3   1   9 1483.15   60.49
  -3   1  -9 1448.56   57.69
  -3  -1   9 1519.15   65.99
   3  -1  -9 1520.05   65.39
  -4   1   9   97.09   16.70
   4  -1   9  118.19   10.90
   4   1  -9   90.59   15.20
  -4   1  -9  104.19   11.80
   4  -1  -9   88.39   14.60
  -4  -1   9  104.29   16.30
   4   1   9   91.29   12.40
  -5   1   9  163.78   22.60
   5  -1   9  188.38   14.30
   5   1  -9  168.88   18.70
  -5  -1   9  153.78   22.40
   5  -1  -9  172.58   19.00
   5   1   9  160.88   15.20
  -5   1  -9  162.58   16.50
  -6   1   9  271.17   27.10
  -6  -1  -9  227.58   23.00
   6  -1   9  241.98   18.20
   6   1   9  258.27   20.60
  -6   1  -9  276.07   23.30
   6  -1  -9  241.98   23.90
  -7   1   9  481.25   39.40
   7  -1   9  517.05   30.80
   7   1  -9  461.65   36.70
  -7  -1  -9  515.05   36.80
  -7  -1   9  493.75   39.90
   7   1   9  542.25   32.70
  -7   1  -9  480.25   33.70
   7  -1  -9  484.95   38.20
  -8   1   9  146.09   25.80
   8  -1   9  156.98   19.70
   8   1  -9  151.88   25.30
   8   1  -9  192.98   29.60
  -8  -1  -9  152.18   23.60
   8   1   9  167.38   20.30
   8  -1  -9  152.08   26.00
   9  -1   9  695.53   42.80
  -9  -1  -9  809.42   53.49
  -9   1   9  746.13   56.59
   9   1  -9  850.61   59.69
   9  -1   9  734.63   50.79
   9   1  -9  766.32   55.09
   9  -1  -9  771.02   54.59
   9   1   9  806.72   46.60
  10   1  -9  186.78   35.70
  10   1  -9  175.78   32.20
  10  -1   9  220.18   31.90
  10  -1   9  190.48   26.30
  10  -1  -9  144.19   29.60
  10  -1  -9  245.48   37.80
  10   1   9  183.48   26.10
  11   1  -9  272.47   43.20
  11  -1   9  198.78   28.50
  11  -1   9  269.07   38.50
  11   1  -9  277.07   40.80
  11  -1  -9  233.88   43.30
  11   1   9  267.27   40.60
  11   1   9  230.38   30.30
   0   2  -9  178.58   12.50
   0  -2   9  193.38   13.70
   0  -2  -9  180.38   15.00
   0   2   9  202.28   16.40
  -1  -2  -9 1244.68   53.09
   1   2  -9 1257.77   51.39
  -1   2   9 1268.17   55.69
   1  -2   9 1340.87   49.50
  -1  -2   9 1227.98   52.39
   1   2   9 1280.07   53.59
   1  -2  -9 1222.08   53.89
  -1   2  -9 1177.08   47.30
  -2  -2  -9  566.54   30.20
  -2   2   9  605.64   33.90
   2  -2   9  599.84   26.30
   2   2  -9  589.24   31.00
  -2  -2   9  563.24   31.50
   2  -2  -9  624.24   33.30
  -2   2  -9  602.24   25.30
   2   2   9  589.74   30.90
   3  -2   9   91.99    8.70
  -3  -2  -9   96.99   11.90
  -3   2   9   67.19   13.00
   3   2   9   86.79   11.90
   3  -2  -9   96.99   14.80
  -3   2  -9   75.59    8.10
  -3  -2   9   86.29   13.80
  -4   2   9 1008.90   54.99
  -4  -2  -9 1110.59   51.49
   4  -2   9 1141.19   45.00
   4   2  -9 1111.89   54.59
   4   2   9 1178.48   50.99
   4  -2  -9 1120.09   54.99
  -4  -2   9 1160.08   55.99
  -4   2  -9 1098.59   47.00
  -5   2   9   61.29   14.30
  -5  -2  -9   49.60   11.50
   5  -2   9   57.99    8.50
   5   2  -9   51.59   12.90
   5  -2  -9   65.49   14.60
  -5   2  -9   45.30    9.70
  -5  -2   9   52.89   14.40
   5   2   9   40.10   10.00
   6  -2   9  275.17   19.00
   6   2  -9  277.87   26.10
  -6   2   9  259.57   26.30
  -6  -2  -9  288.17   25.80
   6   2   9  342.57   23.90
  -6   2  -9  293.97   23.10
   6  -2  -9  313.97   26.90
   7   2  -9  170.08   27.10
  -7  -2  -9  200.78   23.90
  -7   2   9  203.18   29.50
   7   2  -9  231.38   27.90
   7  -2   9  220.78   18.00
   7  -2  -9  222.48   24.50
   7   2   9  204.58   20.90
  -8   2   9  675.93   48.20
   8  -2   9  591.74   35.90
   8   2  -9  616.14   47.40
   8   2  -9  720.43   51.59
  -8  -2  -9  610.14   45.30
   8   2   9  627.94   39.90
   8  -2  -9  667.03   47.20
  -9  -2  -9  165.98   28.40
   9   2  -9  214.78   36.00
  -9   2   9  209.38   31.10
   9  -2   9  238.28   23.60
   9   2  -9  219.38   32.90
   9  -2   9  211.78   29.30
   9  -2  -9  182.48   30.10
   9   2   9  186.58   25.20
  10   2  -9  113.49   28.80
  10  -2   9   78.19   18.00
 -10  -2  -9   74.69   23.30
  10  -2   9   86.39   22.00
  10   2  -9   74.99   26.30
  10  -2  -9   67.59   24.90
  10   2   9   63.59   18.30
  11   2  -9  273.67   45.60
  11  -2   9  242.68   32.10
  11   2  -9  204.38   40.80
  11  -2  -9  187.98   42.10
  11   2   9  208.08   32.10
   0   3  -9 1424.46   54.79
   0   3   9 1498.35   62.59
   0  -3   9 1433.46   56.39
   0  -3  -9 1489.55   61.99
   1   3  -9  463.25   23.60
  -1   3   9  428.36   27.00
  -1  -3  -9  427.36   25.90
  -1  -3   9  438.26   24.20
   1  -3  -9  451.05   26.70
   1   3   9  411.46   26.00
  -2  -3  -9  273.07   20.20
  -2   3   9  231.58   24.60
   2   3  -9  269.47   19.10
   2  -3   9  284.47   14.20
  -2  -3   9  318.67   21.10
   2  -3  -9  318.47   25.70
  -2   3  -9  270.27   13.20
   2   3   9  277.27   20.50
   3   3  -9  295.67   22.30
   3  -3   9  316.57   15.20
  -3  -3  -9  321.67   21.80
  -3   3   9  301.07   24.40
  -3  -3   9  316.97   23.10
   3  -3  -9  309.47   23.00
   3   3   9  315.07   22.00
  -3   3  -9  273.17   15.30
  -4   3   9 1444.36   69.29
   4  -3   9 1479.55   55.09
   4   3  -9 1363.86   65.89
  -4  -3  -9 1462.15   65.19
  -4   3  -9 1433.66   56.99
   4   3   9 1514.35   64.09
  -4  -3   9 1551.04   68.89
   4  -3  -9 1559.94   68.29
  -5  -3  -9  516.35   33.80
   5   3  -9  515.15   35.00
   5   3  -9  511.25   35.60
  -5   3   9  459.15   34.30
   5  -3   9  480.85   24.00
   5   3   9  511.65   30.70
   5  -3  -9  455.85   33.60
   6  -3   9  623.24   34.40
  -6  -3  -9  633.14   40.80
   6  -3   9  687.13   31.80
   6   3  -9  619.64   42.40
   6   3  -9  674.23   44.60
  -6   3   9  647.04   44.20
   6   3   9  697.93   38.50
   6  -3  -9  622.04   42.00
   7   3  -9  299.67   29.30
  -7  -3  -9  251.57   28.40
  -7   3   9  373.56   34.40
   7   3  -9  339.67   33.50
   7  -3   9  287.87   21.10
   7  -3  -9  265.47   29.70
   7   3   9  332.37   26.90
  -8  -3  -9  263.47   31.60
  -8   3   9  226.38   28.70
   8  -3   9  219.78   21.10
   8   3  -9  273.17   32.50
   8   3  -9  275.77   37.20
   8  -3  -9  181.18   28.10
   8   3   9  291.07   27.10
   9  -3   9  105.59   19.10
   9   3  -9  114.49   25.80
  -9   3   9   78.19   22.40
   9   3  -9   97.19   26.10
   9  -3   9   94.89   16.20
  -9  -3  -9  141.29   27.20
   9   3   9  103.69   20.20
   9  -3  -9   97.39   21.10
  10   3  -9   39.70   26.60
  10  -3   9   42.40   14.30
 -10  -3  -9   -6.10   25.40
  10  -3   9   14.20   17.30
  10   3  -9   60.69   25.50
 -10   3   9   41.50   22.90
  10   3   9   26.80   32.10
   0   4  -9    4.40    3.40
   0   4   9   18.20    8.20
   0  -4  -9    1.50    5.80
   1   4  -9   64.49    9.50
  -1   4   9  123.99   14.90
  -1   4  -9   95.69    5.80
   1  -4  -9   91.39   13.50
  -2  -4  -9  475.05   30.60
  -2   4   9  529.75   33.10
   2   4  -9  552.44   29.90
   2   4  -9  484.45   28.20
   2   4   9  529.45   31.50
   2  -4  -9  534.35   31.50
   3   4  -9  149.29   15.90
  -3  -4  -9  134.19   16.10
  -3   4   9  149.49   18.40
   3   4  -9  153.58   17.30
   3   4   9  160.38   15.60
   3  -4  -9  137.99   16.80
   4   4  -9  119.69   18.40
  -4  -4  -9  152.78   18.10
   4  -4   9  147.59    8.70
  -4   4   9  124.99   19.30
   4  -4   9  139.59    9.20
   4   4   9  152.08   17.50
   4  -4  -9  100.79   17.70
   5  -4   9  137.49   10.20
  -5  -4  -9  136.49   23.90
   5  -4   9  129.59   11.80
  -5   4   9  117.29   19.50
   5   4  -9  139.09   20.30
   5   4  -9  111.59   19.70
   5  -4  -9  136.09   20.10
   5   4   9  142.79   28.70
   6   4  -9  647.34   44.60
  -6   4   9  656.63   45.00
   6   4  -9  619.54   42.90
   6  -4   9  698.33   30.70
   6  -4   9  640.54   32.90
  -6  -4  -9  634.74   50.39
   6   4   9  705.33   41.80
   6  -4  -9  679.23   43.60
   7  -4   9  362.76   24.50
  -7   4   9  301.37   33.70
   7   4  -9  318.27   33.20
  -7  -4  -9  333.27   32.90
   7  -4   9  349.96   21.70
   7   4  -9  312.77   33.50
   7   4   9  291.47   28.00
   7  -4  -9  359.66   33.10
   8   4  -9  333.37   33.80
  -8   4   9  338.67   36.50
   8  -4   9  361.86   27.10
   8  -4   9  273.87   22.70
  -8  -4  -9  379.36   37.60
   8   4  -9  401.26   40.70
   8   4   9  309.57   29.50
   8  -4  -9  334.77   34.40
  -9   4   9  207.18   35.20
   9   4  -9  284.87   38.00
   9  -4   9  223.18   23.20
  -9  -4  -9  218.68   35.40
   9  -4   9  205.28   25.30
   9   4  -9  216.58   35.80
   9   4   9  227.18   27.70
  10  -4   9  246.28   29.40
 -10   4   9  335.77   44.60
  10   4  -9  294.97   42.40
 -10  -4  -9  217.08   40.00
  10   4  -9  274.07   41.90
  10  -4   9  234.18   27.20
  10   4   9  264.07   33.30
  10  -4  -9  221.78   35.50
   0  -5  -9 1214.58   56.49
   0   5   9 1256.47   57.69
   0   5  -9 1240.48   46.30
   0   5  -9 1203.88   45.80
  -1   5   9  216.68   21.30
   1   5  -9  233.28   16.50
   1   5  -9  253.77   16.90
  -1  -5  -9  268.57   21.20
   1  -5  -9  242.98   21.10
   1   5   9  265.47   21.00
  -2   5   9  733.23   42.70
  -2  -5  -9  790.92   41.00
   2   5  -9  739.33   37.70
   2   5  -9  787.42   38.30
   2   5   9  818.82   41.90
   2  -5  -9  750.72   40.90
  -3  -5  -9   40.30   11.70
   3   5  -9   35.10    9.90
  -3   5   9   25.30    9.60
   3   5  -9   21.00    7.60
   3  -5  -9   20.30    9.60
   3   5   9   39.20   10.60
   4   5  -9  374.06   28.90
   4   5  -9  368.46   28.00
  -4  -5  -9  353.86   28.60
  -4   5   9  361.76   29.20
   4  -5  -9  349.87   27.10
   4   5   9  355.16   26.30
   5  -5   9 1164.68   40.40
  -5   5   9 1171.08   62.69
  -5  -5  -9 1139.39   59.99
   5  -5   9 1117.69   40.70
   5   5  -9 1084.29   58.59
   5  -5  -9 1085.69   58.79
   5   5   9 1218.88   58.19
   6  -5   9   71.69    8.30
   6  -5   9   55.79    8.60
  -6  -5  -9   53.69   15.40
   6   5  -9   94.49   19.80
  -6   5   9   82.69   19.70
   6   5  -9   51.79   16.10
   6  -5  -9   64.39   16.10
   6   5   9   68.79   15.10
   7  -5   9  155.68   13.60
  -7   5   9  187.18   28.40
   7  -5   9  159.98   15.90
   7   5  -9  153.28   25.90
  -7  -5  -9  161.48   27.60
   7   5   9  169.08   23.20
   7  -5  -9  192.68   27.20
   8  -5   9  144.09   16.80
  -8   5   9  168.18   27.40
   8   5  -9  148.59   24.90
  -8  -5  -9  141.29   29.20
   8  -5   9  157.68   18.30
   8   5  -9  157.58   29.50
   8   5   9  171.18   25.90
  -9  -5  -9   35.40   24.80
  -9   5   9   57.09   22.90
   9   5  -9   79.39   25.60
   9  -5   9   29.00   12.00
   9  -5   9   35.10   14.30
   9   5  -9   33.50   25.70
   9   5   9   47.10   17.80
   9  -5  -9   36.00   20.70
 -10   5   9  102.09   30.70
  10   5  -9   46.60   28.00
  10  -5   9   51.89   20.40
  10  -5   9   45.50   15.80
  10   5  -9   99.29   34.10
 -10  -5  -9   75.79   32.10
  10  -5  -9   97.79   27.40
  10   5   9   70.19   23.60
   0   6  -9   89.29    6.90
   0  -6  -9   93.39   15.60
   0   6  -9   90.79    7.80
   0   6   9  109.69   17.10
  -1  -6  -9  257.47   21.40
   1   6  -9  222.58   15.00
   1   6  -9  241.78   16.50
  -1   6   9  209.68   22.00
   1   6   9  240.18   22.20
   1  -6  -9  218.58   20.60
   2   6  -9  399.26   24.60
  -2  -6  -9  393.96   29.00
  -2   6   9  389.56   30.00
   2   6   9  470.15   31.10
   2  -6  -9  448.46   30.40
   3   6  -9 1081.79   52.69
   3   6  -9 1164.08   54.89
  -3  -6  -9 1123.89   56.79
  -3   6   9 1121.59   58.49
   3   6   9 1125.59   55.79
   3  -6  -9 1165.48   56.99
   4   6  -9  127.49   19.40
  -4  -6  -9  119.19   19.90
   4   6  -9  102.09   17.40
  -4   6   9  107.59   19.40
   4  -6  -9  128.99   20.00
   4   6   9  126.79   18.90
  -5   6   9  476.95   38.40
  -5  -6  -9  518.95   38.30
   5   6  -9  453.35   34.90
   5   6  -9  519.65   36.70
   5   6   9  504.55   34.30
   5  -6  -9  492.05   36.00
  -6   6   9  492.05   40.50
  -6  -6  -9  444.56   39.10
   6   6  -9  455.75   52.09
   6   6  -9  536.45   39.80
   6   6   9  477.05   35.50
   6  -6  -9  470.75   35.20
   7   6  -9  155.08   26.90
   7  -6   9  144.39   12.60
  -7   6   9  155.78   25.70
   7  -6   9  126.09   10.90
  -7  -6  -9  136.79   29.00
   7   6  -9  134.39   25.40
   7   6   9  145.19   21.20
   7  -6  -9  158.98   25.60
   8   6  -9  107.79   25.30
  -8   6   9  143.59   28.20
   8  -6   9  164.88   16.50
  -8  -6  -9  164.28   30.50
   8  -6   9  119.29   14.60
   8   6  -9  143.89   28.40
   8  -6  -9  191.78   32.30
   8   6   9  149.49   25.00
   9   6  -9  168.58   39.10
   9  -6   9  195.18   21.50
  -9  -6  -9  216.28   40.30
   9  -6   9  161.58   19.00
   9   6  -9  175.68   29.80
  -9   6   9  139.39   28.60
   9   6   9  163.68   27.10
   9  -6  -9  201.38   32.20
   0   7   9  140.09   19.80
   0  -7  -9  127.09   18.60
   0   7  -9  119.39    8.40
   0   7  -9  111.49    7.40
  -1   7   9  937.61   50.49
   1   7  -9  932.81   40.60
  -1  -7  -9  882.91   48.10
   1   7  -9  906.01   37.90
   1   7   9  943.41   49.90
   1  -7  -9  885.61   48.60
  -2  -7  -9  253.07   24.50
  -2   7   9  261.57   24.30
   2   7  -9  266.97   18.80
   2   7  -9  265.67   21.10
   2  -7  -9  264.17   24.60
   2   7   9  279.97   25.30
   3   7  -9  541.95   34.20
  -3  -7  -9  504.55   35.20
  -3   7   9  464.55   36.20
   3   7  -9  563.44   32.20
   3   7   9  563.34   37.30
   3  -7  -9  507.05   35.70
   4   7  -9   68.29   13.60
  -4  -7  -9   77.99   18.00
  -4   7   9   62.29   14.80
   4   7  -9   69.99   17.10
   4   7   9   79.69   16.10
   4  -7  -9   70.29   16.10
  -5   7   9   48.50   16.60
   5   7  -9    8.60   11.90
   5   7  -9   19.20   13.70
  -5  -7  -9    9.00   14.30
   5   7   9   26.30   11.10
   5  -7  -9   23.90   12.00
  -6  -7  -9   65.69   20.90
   6   7  -9   24.80   16.60
  -6   7   9   24.40   16.90
   6  -7  -9   -0.10   11.60
   6   7   9   74.69   17.90
   7   7  -9  204.98   29.90
  -7   7   9  165.08   28.80
  -7  -7  -9  233.98   35.10
   7   7  -9  230.28   32.80
   7  -7  -9  170.48   28.30
   7   7   9  231.28   29.50
   8  -7   9  110.39    9.90
  -8   7   9  177.78   32.60
   8  -7   9  107.19   10.70
   8   7  -9  137.69   26.40
   8   7  -9   92.09   24.70
  -8  -7  -9  127.29   31.50
   8   7   9  142.49   24.80
   8  -7  -9  160.38   28.60
   9  -7   9   19.00   10.00
   9  -7   9   22.40    9.10
   9   7  -9  -15.30   25.70
   9   7  -9   24.50   22.80
  -9  -7  -9   37.00   25.30
  -9   7   9   44.70   25.10
   9   7   9   -9.50   20.20
   9  -7  -9   17.70   21.60
   0   8   9  491.95   35.90
   0   8  -9  578.94   22.30
   0  -8  -9  616.94   38.40
   0   8  -9  581.64   23.10
  -1   8   9  437.96   33.70
   1   8  -9  386.36   20.30
  -1  -8  -9  416.96   31.50
   1   8  -9  382.06   23.20
   1  -8  -9  379.06   31.00
   1   8   9  444.26   33.00
  -2   8   9  219.68   23.40
   2   8  -9  229.98   21.40
  -2  -8  -9  266.07   26.60
   2   8  -9  264.77   18.40
   2  -8  -9  242.98   25.40
   2   8   9  268.87   26.40
   3   8  -9  127.19   18.40
  -3  -8  -9  101.19   20.00
  -3   8   9  106.89   18.90
   3   8  -9  110.49   15.30
   3  -8  -9   76.59   17.80
   3   8   9   93.99   18.80
   4   8  -9  320.47   28.20
  -4  -8  -9  301.47   31.10
  -4   8   9  287.17   35.30
   4   8  -9  307.97   25.20
   4   8   9  280.27   29.80
   4  -8  -9  233.98   27.20
   5   8  -9  175.48   25.20
  -5  -8  -9  115.79   22.50
  -5   8   9  200.78   28.40
   5   8  -9  162.58   22.60
   5   8   9  178.48   25.80
   6   8  -9  109.29   23.70
   6   8  -9  123.89   21.70
  -6  -8  -9  115.09   26.20
   6   8   9  117.89   23.30
   6  -8  -9   63.89   18.20
   7   8  -9   40.00   16.60
  -7   8   9   32.70   19.10
  -7  -8  -9   34.30   24.60
   7  -8  -9   25.70   19.50
   7   8   9   27.80   16.10
  -8  -8  -9   36.90   27.90
   8   8  -9  -10.80   24.20
  -8   8   9   96.59   27.60
   8   8  -9   41.60   21.70
   8  -8  -9  102.79   26.00
   8   8   9  103.29   22.60
   0   9   9   35.00   15.10
   0  -9  -9   35.60   12.90
   1   9  -9  134.79   15.20
   1   9  -9  139.89   12.20
  -1   9   9   89.59   23.90
  -1  -9  -9  164.18   22.10
   1   9   9  135.79   22.30
  -2  -9  -9  821.22   51.39
  -2   9   9  864.61   52.69
   2   9  -9  913.81   40.30
   2   9  -9  885.11   44.90
   2   9   9  871.31   51.89
  -3  -9  -9  151.38   25.00
   3   9  -9  145.09   16.90
   3   9  -9  189.28   23.50
  -3   9   9  179.48   26.10
   3   9   9  123.29   22.30
  -4  -9  -9  299.07   31.40
  -4   9   9  258.67   30.80
   4   9  -9  280.07   24.30
   4   9  -9  259.87   29.80
   4   9   9  273.17   32.10
   4  -9  -9  355.86   39.30
   5   9  -9  337.47   29.20
  -5   9   9  268.07   35.90
   5   9  -9  354.86   34.00
   5   9   9  294.47   42.00
   5  -9  -9  374.46   35.40
  -6   9   9   49.70   21.00
  -6  -9  -9  124.19   30.30
   6   9  -9  106.39   27.40
   6   9  -9   65.69   19.20
   6  -9  -9   63.69   19.30
   6   9   9  109.29   21.80
   7   9  -9  277.97   33.80
  -7   9   9  238.78   37.60
   7   9   9  245.38   34.60
   7  -9  -9  211.88   32.10
   0  10   9   15.40   14.60
   1  10  -9  236.88   16.60
   1  10  -9  270.37   19.80
  -1  10   9  220.08   29.40
   1  10   9  251.07   26.90
   1 -10  -9  179.98   31.90
   2  10  -9   12.80   11.20
   2  10  -9   22.80    9.00
  -2  10   9   37.60   18.40
   2  10   9   15.60   14.90
   2 -10  -9   11.40   14.10
  -3  10   9   75.59   19.90
   3  10  -9   94.79   14.60
   3  10  -9   89.99   19.00
   3 -10  -9  110.99   23.60
   3  10   9  174.78   27.30
   4  10  -9   96.69   17.40
  -4  10   9   80.39   21.60
   4  10  -9   78.79   19.70
   4  10   9  107.69   20.70
   4 -10  -9  100.19   22.20
  -5 -10  -9  133.49   31.80
  -5  10   9  164.38   31.30
   5  10  -9  113.49   25.20
   5  10  -9  164.48   22.40
   5  10   9  111.49   25.40
   5 -10  -9  144.69   26.40
  -6  10   9   99.29   26.80
  -6 -10  -9  162.88   34.90
   6 -10  -9  170.38   32.20
   6  10   9  174.68   32.00
   0  11   9  142.59   25.90
   0 -11  -9  111.99   25.10
  -1 -11  -9   69.09   21.70
   1  11  -9   73.99   10.60
  -1  11   9   69.69   22.00
   1 -11  -9   98.99   23.80
   1  11   9   95.49   22.60
   2  11  -9   98.29   14.30
  -2 -11  -9   75.89   24.00
   2  11  -9  121.89   19.70
  -2  11   9  109.69   23.60
   2 -11  -9  133.29   24.70
   2  11   9   70.59   23.30
  -3  11   9  148.89   28.20
  -3 -11  -9  161.98   30.00
   3  11  -9  173.38   19.60
   3  11  -9  175.88   26.50
   3  11   9  163.78   28.70
   3 -11  -9  149.79   26.70
  -4 -11  -9   60.39   25.80
  -4  11   9   58.09   22.60
   4  11  -9   62.09   24.00
   4  11   9   27.80   21.90
   4 -11  -9   20.30   19.70
   0  12   9  100.09   25.60
   0 -12  -9  160.68   30.30
   0   0  10  807.92   38.40
  -1   0  10  162.98   15.30
   1   0 -10  199.78   15.80
  -1   0 -10  168.78   13.50
   1   0  10  166.48   14.00
   2   0 -10  248.88   19.20
   2   0  10  265.77   17.30
  -2   0 -10  242.38   16.50
  -2   0  10  241.58   20.00
  -3   0 -10  355.56   21.10
   3   0 -10  351.96   25.20
  -3   0  10  355.56   25.60
   3   0  10  358.66   21.60
  -4   0  10  538.35   34.60
   4   0  10  560.24   28.70
  -4   0 -10  499.85   29.00
   4   0 -10  534.85   34.10
   5   0  10  210.68   17.10
   5   0 -10  197.08   19.90
  -5   0 -10  200.98   19.00
  -5   0  10  206.18   21.90
   6   0  10  366.46   24.60
  -6   0 -10  308.07   27.40
   6   0 -10  351.16   30.90
  -6   0  10  387.96   32.80
   7   0 -10 1203.98   65.99
   7   0  10 1227.18   55.99
  -7   0  10 1080.99   65.79
  -7   0 -10 1290.87   63.39
   8   0 -10  275.87   29.10
   8   0  10  276.97   24.20
  -8   0  10  265.97   33.20
  -8   0 -10  209.58   28.80
   9   0 -10   -4.70   17.40
  -9   0 -10   31.50   17.90
   9   0  10   28.70   12.70
  10   0  10  -14.10   17.00
  10   0 -10   -0.80   22.50
  10   0 -10   23.60   20.40
  10   0  10   -8.80   15.00
  11   0 -10   32.80   33.10
  11   0  10   41.10   26.10
  11   0 -10   44.80   24.40
  11   0  10   54.29   20.90
   0   1  10 6968.50  246.08
   0  -1  10 7217.08  244.18
   0  -1 -10 7032.00  244.98
   0   1 -10 7063.09  242.18
   1   1 -10  621.84   31.80
  -1   1  10  608.14   33.70
   1  -1  10  680.03   31.00
  -1  -1 -10  679.13   32.40
  -1   1 -10  605.44   29.10
  -1  -1  10  634.14   32.90
   1   1  10  672.03   32.90
   1  -1 -10  584.24   32.40
  -2  -1 -10 1387.26   58.69
   2  -1  10 1249.28   50.29
  -2   1  10 1162.98   55.99
  -2  -1  10 1213.38   55.49
   2   1  10 1193.48   52.29
  -2   1 -10 1274.57   49.30
   2  -1 -10 1184.88   55.09
  -3   1  10  346.97   24.90
   3  -1  10  321.47   18.70
   3   1 -10  326.47   22.80
   3  -1 -10  286.17   23.50
  -3  -1  10  289.77   23.80
   3   1  10  311.27   20.70
  -3   1 -10  314.17   18.70
   4  -1  10  515.65   27.30
   4   1 -10  552.74   33.80
  -4   1  10  585.24   36.70
   4  -1 -10  578.64   34.70
   4   1  10  580.94   30.50
  -4  -1  10  520.55   35.00
  -4   1 -10  486.55   27.90
  -5   1  10  566.04   37.10
   5  -1  10  518.95   27.70
   5   1 -10  538.35   36.00
   5   1  10  495.85   29.60
   5  -1 -10  515.65   35.60
  -5  -1  10  494.65   35.90
  -5   1 -10  512.45   30.80
  -6   1  10  643.74   44.30
   6   1 -10  650.93   44.60
   6  -1  10  728.43   35.80
  -6   1 -10  642.44   38.20
   6  -1 -10  677.93   43.20
  -6  -1  10  721.03   53.39
   6   1  10  730.83   37.60
   7  -1  10    8.60    8.50
  -7   1  10   21.60   14.40
   7   1 -10   18.80   10.00
   7   1  10   12.90    9.00
   7  -1 -10   24.60   11.00
  -7   1 -10   27.30   11.40
  -7  -1  10   -4.20   11.60
   8   1 -10  278.77   32.30
  -8   1  10  230.68   28.70
   8  -1  10  236.48   21.90
  -8  -1 -10  206.48   33.30
   8   1  10  285.97   25.20
  -8   1 -10  252.47   27.90
   8  -1 -10  268.47   31.60
   9   1 -10  487.05   45.00
  -9  -1 -10  431.76   40.10
   9  -1  10  386.86   31.90
   9   1 -10  436.26   42.90
   9  -1  10  412.86   35.60
  -9   1  10  382.16   41.60
   9   1  10  345.47   31.20
   9  -1 -10  447.56   39.90
  10  -1  10   45.40   16.40
 -10  -1 -10   50.79   22.50
  10  -1  10   29.90   19.40
  10   1 -10   49.10   25.70
  10   1  10   61.29   18.50
  10  -1 -10   65.59   21.60
  11   1 -10   65.79   31.60
  11  -1  10   49.80   21.30
  11  -1 -10   68.89   31.50
  11   1  10   54.69   22.10
  11   1  10   39.80   25.10
   0   2 -10 1838.22   67.69
   0  -2  10 1763.72   69.09
   0   2  10 1761.02   73.19
   0  -2 -10 1745.53   71.99
   1   2 -10  837.52   37.90
  -1   2  10  825.82   41.80
   1  -2  10  891.91   36.60
  -1  -2 -10  807.52   39.50
   1   2  10  853.61   40.40
   1  -2 -10  873.81   41.10
  -1  -2  10  756.52   38.30
  -1   2 -10  761.12   34.00
   2  -2  10 3730.73  132.59
  -2   2  10 3671.03  142.09
  -2  -2 -10 3834.82  138.09
   2   2 -10 3945.11  139.09
  -2  -2  10 3757.22  140.19
   2  -2 -10 3824.52  141.19
  -2   2 -10 3788.02  130.99
   2   2  10 3710.83  138.19
  -3  -2 -10  481.35   27.70
   3  -2  10  460.75   22.90
  -3   2  10  470.25   31.50
   3   2  10  453.65   27.10
   3  -2 -10  453.35   30.20
  -3   2 -10  468.85   22.90
  -3  -2  10  461.75   30.10
  -4  -2 -10   82.69   13.70
   4   2 -10   75.39   14.80
  -4   2  10  107.29   17.00
   4  -2  10  117.59   10.50
  -4   2 -10   95.89   11.10
   4   2  10   76.89   12.30
   4  -2 -10   95.09   15.70
  -4  -2  10  115.69   18.20
  -5   2  10  308.87   28.20
   5   2 -10  252.47   25.00
  -5  -2 -10  307.97   24.80
   5  -2  10  304.97   19.00
   5  -2 -10  322.37   27.40
  -5  -2  10  288.57   27.30
   5   2  10  283.97   22.20
  -5   2 -10  270.67   20.60
   6   2 -10  238.38   25.10
   6  -2  10  232.48   17.50
  -6   2  10  210.18   24.40
  -6  -2 -10  174.98   22.00
   6   2  10  228.88   20.40
  -6   2 -10  250.57   21.30
  -6  -2  10  207.08   25.00
   6  -2 -10  195.98   23.70
   7   2 -10  258.27   29.70
  -7   2  10  369.66   35.40
  -7  -2 -10  275.47   29.30
   7  -2  10  290.07   21.60
   7  -2 -10  337.37   32.50
  -7   2 -10  249.78   24.50
   7   2  10  329.57   26.00
  -8  -2 -10  366.46   35.80
  -8   2  10  411.66   38.40
   8  -2  10  356.36   26.60
   8   2 -10  383.46   35.10
   8   2 -10  429.06   38.10
   8  -2 -10  365.06   36.70
   8   2  10  423.26   31.10
  -9   2  10  336.27   39.10
  -9  -2 -10  368.96   37.70
   9   2 -10  338.07   40.50
   9  -2  10  263.57   28.40
   9   2 -10  288.97   40.80
   9   2  10  290.37   29.20
   9  -2 -10  380.46   36.40
  10  -2  10   88.39   32.90
 -10  -2 -10   82.89   25.50
  10   2 -10  154.58   32.50
 -10   2  10   95.79   25.50
  10   2 -10  151.78   62.19
  10  -2  10  104.39   22.40
  10   2  10  146.79   23.50
  10  -2 -10  129.29   29.60
   0  -3 -10  611.94   33.90
   0  -3  10  621.14   29.60
   0   3  10  601.84   33.80
   0   3 -10  637.34   28.20
   1   3 -10  192.38   14.60
  -1  -3 -10  199.08   17.50
  -1   3  10  150.68   15.90
  -1   3 -10  182.68   12.80
   1   3  10  181.78   16.30
   1  -3 -10  204.98   18.20
  -1  -3  10  197.28   15.00
  -2   3  10  408.96   28.80
   2  -3  10  410.76   19.70
  -2  -3 -10  360.46   24.90
   2   3 -10  422.56   25.40
   2  -3 -10  457.55   29.20
   2   3  10  409.16   25.70
  -2   3 -10  403.66   18.30
  -2  -3  10  409.76   25.90
  -3  -3 -10  578.54   33.00
   3  -3  10  605.74   25.30
  -3   3  10  584.54   36.70
   3   3 -10  550.94   32.70
   3  -3 -10  479.95   32.70
  -3  -3  10  593.44   34.50
   3   3  10  547.45   32.00
  -3   3 -10  553.04   25.00
  -4   3  10  340.57   28.50
  -4  -3 -10  374.66   26.90
   4  -3  10  371.46   19.20
   4   3  10  449.86   27.90
  -4  -3  10  399.06   29.40
   4  -3 -10  400.46   28.80
  -4   3 -10  355.96   20.70
  -5   3  10 1087.59   58.39
  -5  -3 -10 1004.30   52.29
   5   3 -10 1020.30   54.89
   5  -3  10 1087.59   43.00
   5   3  10 1023.20   50.69
   5  -3 -10  966.30   54.09
  -5   3 -10  982.80   45.00
  -6  -3 -10   39.20   14.70
   6  -3  10   55.19    9.40
  -6   3  10   63.99   18.00
   6   3 -10   52.79   16.10
   6   3 -10   65.89   15.90
   6  -3 -10   43.90   14.40
   6   3  10   57.89   13.70
   7   3 -10  468.65   39.40
   7  -3  10  535.85   29.10
   7   3 -10  454.05   40.10
  -7  -3 -10  508.55   39.60
  -7   3  10  516.05   42.60
   7   3  10  548.75   34.70
   7  -3 -10  497.15   38.20
  -8   3  10   12.80   15.70
   8  -3  10    7.60    9.10
   8   3 -10   12.20   16.30
  -8  -3 -10   31.90   18.40
   8   3 -10    5.70   15.40
   8  -3 -10    9.00   14.80
   8   3  10   20.60   10.90
   9   3 -10  581.64   89.79
   9  -3  10  529.25   34.10
   9  -3  10  528.25   38.30
  -9  -3 -10  555.74   44.90
   9   3 -10  551.84   49.70
  -9   3  10  480.05   48.70
   9  -3 -10  481.05   42.90
   9   3  10  428.86   35.40
 -10   3  10   78.79   29.90
 -10  -3 -10   60.09   27.00
  10   3 -10  112.49   32.00
  10  -3  10  112.59   21.60
  10   3 -10  105.69   30.90
  10  -3  10  117.29   21.10
  10   3  10  159.98   26.60
   0  -4 -10  146.99   16.10
   0   4 -10  138.49   10.80
   0  -4  10  141.59   11.20
   0   4  10  138.79   16.40
   1   4 -10  535.05   26.40
  -1   4  10  505.75   31.90
   1  -4  10  506.95   22.30
  -1  -4  10  506.65   27.30
  -1   4 -10  482.15   20.50
   1  -4 -10  503.85   31.30
   1   4  10  583.24   46.00
  -2  -4 -10  955.40   47.80
   2   4 -10  928.81   45.00
  -2   4  10 1019.40   51.39
   2  -4  10 1014.70   35.40
  -2   4 -10  979.10   34.80
   2   4  10  984.70   49.60
   2  -4 -10 1001.70   49.00
  -3  -4 -10   55.39   11.50
   3   4 -10   63.09   12.40
   3   4 -10   53.39   11.50
   3  -4  10   54.99    4.50
  -3   4  10   53.99   13.50
   3  -4 -10   35.90   11.60
   3   4  10   50.09   11.40
   4  -4  10 1433.16   50.59
   4   4 -10 1444.16   65.89
   4  -4  10 1372.06   51.19
  -4   4  10 1420.96   68.79
   4   4 -10 1413.66   66.29
  -4  -4 -10 1329.17   63.89
   4   4  10 1425.66   64.29
   4  -4 -10 1295.77   65.39
   5  -4  10  204.48   12.90
   5   4 -10  176.28   21.30
   5  -4  10  215.08   14.20
   5   4 -10  204.78   23.90
  -5  -4 -10  180.08   21.70
  -5   4  10  178.38   25.90
   5  -4 -10  191.48   23.10
   5   4  10  188.88   19.40
   6  -4  10  656.13   33.70
   6   4 -10  703.83   45.00
   6   4 -10  713.93   47.00
  -6  -4 -10  620.34   61.69
   6  -4  10  759.02   32.10
  -6   4  10  677.43   47.80
   6  -4 -10  659.43   44.80
   7   4 -10  257.97   29.90
   7  -4  10  235.68   18.00
  -7  -4 -10  260.57   31.00
  -7   4  10  226.78   31.70
   7   4 -10  252.17   28.30
   7  -4  10  234.08   20.10
   7   4  10  241.48   24.70
   7  -4 -10  281.97   29.80
   8  -4  10  109.09   17.10
   8  -4  10   96.29   14.80
  -8   4  10  124.59   27.10
  -8  -4 -10  132.89   23.20
   8   4 -10  108.19   43.70
   8   4 -10   94.39   24.80
   8  -4 -10  159.38   27.60
   8   4  10  140.89   21.40
  -9   4  10   15.00   20.80
   9   4 -10   -8.60   18.40
  -9  -4 -10   -3.00   20.30
   9  -4  10    7.80   11.50
   9  -4  10   -3.60   11.80
   9   4 -10   15.60   20.80
   9   4  10    1.70   14.50
  10   4 -10  161.78   36.10
  10  -4  10  140.69   22.80
 -10  -4 -10   80.09   29.70
  10  -4  10  157.68   22.10
 -10   4  10  168.18   35.50
  10   4 -10  121.39   34.10
  10   4  10  176.98   28.00
  10  -4 -10  174.28   33.40
   0   5 -10  574.44   25.30
   0   5 -10  597.14   26.40
   0   5  10  624.84   36.60
   0  -5 -10  587.04   34.70
  -1   5  10  487.85   33.10
   1   5 -10  514.65   26.00
   1   5 -10  484.85   26.40
  -1  -5 -10  500.35   31.70
   1  -5 -10  532.15   33.20
   1   5  10  539.85   32.30
   2   5 -10  373.16   23.90
  -2   5  10  320.07   27.70
   2   5 -10  380.86   24.30
  -2  -5 -10  357.16   26.30
   2  -5 -10  352.96   27.40
   2   5  10  420.56   28.40
  -3  -5 -10  609.44   36.00
  -3   5  10  561.04   38.30
   3   5 -10  549.74   33.80
   3   5 -10  563.64   34.30
   3  -5 -10  543.25   35.80
   3   5  10  649.43   37.30
   4   5 -10 1252.57   59.89
   4   5 -10 1198.68   59.79
  -4   5  10 1164.78   62.49
  -4  -5 -10 1291.57   61.29
   4   5  10 1131.09   57.39
   4  -5 -10 1135.89   59.19
  -5   5  10  189.38   27.00
   5   5 -10  186.68   23.00
   5   5 -10  214.58   31.50
  -5  -5 -10  186.98   21.60
   5   5  10  171.28   21.70
   5  -5 -10  190.08   23.00
  -6   5  10  180.38   28.30
   6  -5  10  142.79   11.00
   6   5 -10  220.08   25.60
  -6  -5 -10  157.38   25.40
   6  -5  10  193.68   12.90
   6   5 -10  177.28   26.50
   6   5  10  162.28   22.80
   6  -5 -10  173.78   25.30
   7  -5  10  332.77   21.00
   7   5 -10  354.26   36.00
  -7   5  10  463.25   41.00
   7  -5  10  460.55   24.90
  -7  -5 -10  387.86   37.60
   7   5 -10  423.26   38.90
   7  -5 -10  392.46   35.60
   7   5  10  428.06   34.30
   8  -5  10  120.19   15.80
  -8  -5 -10  130.69   28.60
   8   5 -10  144.99   28.60
  -8   5  10  131.99   28.00
   8   5 -10   97.39   24.50
   8  -5  10   89.79   12.60
   8  -5 -10   73.69   23.20
   8   5  10  129.89   22.00
  -9  -5 -10   -5.50   17.60
   9   5 -10   13.30   21.20
   9  -5  10   -2.80   10.40
   9  -5  10   -3.60   11.30
  -9   5  10   14.40   22.70
   9   5 -10   -7.70   21.00
   9   5  10   -6.80   15.80
   9  -5 -10   18.00   21.40
 -10  -5 -10   29.60   29.20
  10   5 -10   -2.30   26.70
  10  -5  10   22.40   14.70
  10   5 -10   22.50   27.70
 -10   5  10  -15.60   26.70
  10  -5 -10    8.30   23.20
  10   5  10   23.70   21.80
   0   6 -10  121.69    8.20
   0   6  10  106.59   17.50
   0  -6 -10   99.69   17.60
   0   6 -10  106.79    8.40
   1   6 -10   42.20    8.20
   1   6 -10   55.49    9.00
  -1  -6 -10   50.39   13.00
  -1   6  10   38.70   12.50
   1  -6 -10   44.70   12.60
   1   6  10   80.29   15.40
   2   6 -10  367.26   24.60
  -2   6  10  410.16   31.20
   2   6 -10  354.76   23.70
  -2  -6 -10  372.36   28.70
   2   6  10  399.16   28.70
   2  -6 -10  350.26   26.90
  -3   6  10  478.95   34.90
   3   6 -10  451.45   29.10
   3   6 -10  447.86   29.70
  -3  -6 -10  427.46   31.40
   3   6  10  403.26   31.60
   3  -6 -10  422.46   31.40
  -4  -6 -10 1192.98   62.99
   4   6 -10 1292.97   62.99
   4   6 -10 1296.57   62.19
  -4   6  10 1206.98   65.39
   4   6  10 1356.56   64.49
   4  -6 -10 1323.17   64.59
   5   6 -10   39.40   13.20
  -5   6  10   49.10   15.20
  -5  -6 -10   39.00   15.60
   5   6 -10   52.99   15.40
   5   6  10   22.20   13.80
   5  -6 -10   56.39   16.20
  -6   6  10   70.69   21.20
   6   6 -10   59.09   17.10
  -6  -6 -10  104.49   23.10
   6  -6 -10   66.09   16.90
   6   6  10   75.59   16.80
  -7  -6 -10   60.69   22.90
   7   6 -10   81.49   20.40
   7  -6  10   79.79    7.60
  -7   6  10  104.09   23.80
   7  -6  10   93.19    8.70
   7   6 -10   78.59   20.50
   7  -6 -10   39.60   18.10
   7   6  10   43.70   17.20
  -8  -6 -10  262.67   39.50
   8  -6  10  198.68   16.00
   8  -6  10  216.08   17.70
   8   6 -10  195.18   31.00
   8   6 -10  200.08   33.80
  -8   6  10  266.87   37.60
   8  -6 -10  188.58   30.30
   8   6  10  142.49   26.80
   9   6 -10  236.68   41.10
  -9   6  10  392.96   45.00
   9  -6  10  307.07   24.50
   9   6 -10  356.66   44.90
  -9  -6 -10  378.86   49.50
   9  -6 -10  288.17   38.60
   9   6  10  232.48   34.00
   0  -7 -10    2.60   10.10
   0   7 -10   -1.70    2.90
   0   7  10    0.20    9.80
   0   7 -10    5.00    2.70
  -1  -7 -10  315.47   25.10
   1   7 -10  303.37   17.30
   1   7 -10  282.17   18.60
  -1   7  10  240.58   25.60
   1  -7 -10  278.47   25.80
   1   7  10  276.17   25.60
   2   7 -10  532.45   31.00
  -2   7  10  507.45   37.40
  -2  -7 -10  541.45   36.50
   2   7 -10  536.65   29.20
   2   7  10  562.44   37.30
   2  -7 -10  480.55   35.10
  -3  -7 -10  174.58   20.50
  -3   7  10  199.78   22.90
   3   7 -10  174.38   20.50
   3   7 -10  126.09   20.90
   3  -7 -10  187.88   20.90
   3   7  10  231.68   23.10
  -4  -7 -10   80.09   17.70
   4   7 -10   82.39   16.70
   4   7 -10   93.19   17.60
  -4   7  10   76.59   17.80
   4   7  10   91.29   18.40
   4  -7 -10   93.69   18.50
  -5   7  10  346.77   34.70
  -5  -7 -10  365.96   32.60
   5   7 -10  376.26   35.40
   5   7 -10  314.17   30.00
   5   7  10  300.57   30.40
   5  -7 -10  332.47   31.50
   6   7 -10  260.37   30.30
   6   7 -10  293.47   30.20
  -6  -7 -10  282.37   34.60
  -6   7  10  219.38   32.90
   6   7  10  335.17   32.40
  -7   7  10  202.88   33.00
  -7  -7 -10  172.08   31.80
   7   7 -10  180.38   34.60
   7   7 -10  149.29   25.90
   7  -7 -10  159.78   27.30
   7   7  10  147.59   24.30
   8   7 -10   41.00   21.00
  -8   7  10   31.20   24.40
  -8  -7 -10  -22.60   22.40
   8   7 -10   24.80   22.60
   8   7  10   53.19   17.20
   8  -7 -10   22.70   16.10
   0  -8 -10  303.47   26.40
   0   8  10  347.67   30.30
  -1  -8 -10   43.00   15.00
   1   8 -10   46.10    8.80
   1   8 -10   33.20    8.10
  -1   8  10   48.40   13.70
   1  -8 -10   76.39   16.40
   1   8  10   49.40   16.00
   2   8 -10  293.27   22.60
  -2   8  10  347.47   31.30
   2   8 -10  281.77   19.70
  -2  -8 -10  242.68   27.20
   2  -8 -10  271.47   27.80
   2   8  10  316.57   29.50
   3   8 -10  504.95   33.00
  -3  -8 -10  453.25   37.10
   3   8 -10  437.26   28.80
  -3   8  10  504.95   38.70
   3  -8 -10  426.56   35.50
   3   8  10  435.06   36.10
  -4   8  10   70.49   20.10
  -4  -8 -10   86.69   21.10
   4   8 -10   70.09   14.50
   4   8  10  108.99   20.90
   4  -8 -10   60.79   18.20
  -5  -8 -10   40.80   18.60
   5   8 -10   41.50   15.70
   5   8 -10   81.19   16.20
  -5   8  10   52.59   18.30
   5   8  10   44.50   17.30
  -6  -8 -10  271.57   37.10
   6   8 -10  321.47   31.10
   6   8 -10  329.17   34.80
  -6   8  10  314.17   35.70
   6   8  10  263.07   33.20
   6  -8 -10  315.97   33.40
   7   8 -10   49.90   21.40
  -7  -8 -10   55.09   24.40
  -7   8  10   35.70   21.80
   7   8 -10   34.90   21.90
   7  -8 -10   29.20   19.60
   7   8  10   32.60   19.30
  -8   8  10   60.69   26.60
  -8  -8 -10   50.09   26.80
   8   8 -10  -14.50   22.30
   8   8 -10   75.69   24.30
   8   8  10   25.90   22.50
   8  -8 -10   47.40   21.90
   0   9  10    0.20   13.60
   0  -9 -10   17.80   16.60
   1   9 -10  327.17   20.20
  -1  -9 -10  323.17   30.90
   1   9 -10  312.47   17.80
  -1   9  10  335.77   56.09
   1   9  10  292.07   30.90
   1  -9 -10  315.07   36.40
   2   9 -10   39.70   12.30
  -2  -9 -10   58.79   17.40
  -2   9  10   49.70   17.50
   2   9 -10   34.20    8.90
   2  -9 -10   26.20   13.00
   2   9  10   53.89   16.90
  -3  -9 -10  218.18   29.40
   3   9 -10  153.68   21.60
   3   9 -10  198.48   19.60
  -3   9  10  177.18   26.30
   3   9  10  202.48   28.30
  -4   9  10  137.69   26.00
  -4  -9 -10  150.58   26.30
   4   9 -10  103.89   21.00
   4   9 -10   63.09   14.90
   4   9  10   92.79   21.70
   4  -9 -10   88.49   21.60
  -5   9  10   63.29   21.80
  -5  -9 -10   95.49   38.00
   5   9 -10   52.29   16.20
   5  -9 -10   96.29   22.00
   5   9  10   28.90   26.50
   6   9 -10  110.09   28.50
  -6   9  10  166.08   29.80
  -6  -9 -10   83.99   25.40
   6   9 -10  107.39   22.90
   6  -9 -10  119.39   25.80
   6   9  10   83.19   19.90
  -7   9  10   10.20   26.50
   7   9 -10  -15.60   21.70
   7   9 -10   27.30   20.70
   7  -9 -10   -6.00   19.60
   7   9  10  -17.20   21.30
   0  10  10  361.66   35.10
   1  10 -10  183.78   13.90
   1  10 -10  161.38   15.20
  -1  10  10  250.67   29.90
   1  10  10  181.08   27.70
   1 -10 -10  197.18   28.70
  -2  10  10  250.37   30.90
   2  10 -10  284.77   23.90
   2  10 -10  223.28   18.20
   2 -10 -10  218.48   29.90
   2  10  10  199.48   29.70
   3  10 -10  469.45   29.20
  -3  10  10  432.36   40.40
   3  10 -10  495.25   36.10
   3 -10 -10  476.45   40.40
   3  10  10  417.06   39.90
   4  10 -10  184.68   21.30
  -4  10  10  189.28   28.30
   4  10 -10  107.99   22.00
   4 -10 -10  136.29   26.30
   4  10  10  165.68   27.10
  -5  10  10   73.49   24.30
   5  10 -10   62.39   22.00
   5  10 -10   31.60   16.80
  -5 -10 -10   79.49   28.50
   5  10  10   39.30   21.80
   5 -10 -10   15.40   18.90
   0 -11 -10  230.78   31.80
   0  11  10  193.38   29.90
   1  11 -10    2.40    7.30
  -1 -11 -10   31.40   19.70
  -1  11  10  -30.30   16.10
   1  11 -10   12.70    6.70
   1  11  10    8.00   18.10
   1 -11 -10    0.70   17.70
   2  11 -10  112.19   18.90
   2  11 -10  106.19   14.60
  -2  11  10   75.39   21.80
  -2 -11 -10  132.59   27.60
   2  11  10  124.59   25.40
   2 -11 -10  154.68   28.00
  -3  11  10   24.80   19.40
   3  11 -10   32.70   12.30
  -3 -11 -10    0.90   22.90
   3  11 -10   22.20   16.40
   3  11  10   12.10   20.20
   3 -11 -10    0.10   19.50
   0   0  11    3.10    4.60
   1   0 -11  428.36   26.30
   1   0  11  449.16   25.90
  -1   0  11  505.95   29.10
  -1   0 -11  453.05   25.60
  -2   0  11   84.39   14.00
  -2   0 -11  107.39   11.60
   2   0 -11  108.49   13.20
   2   0  11   72.49   10.70
   3   0 -11  394.06   27.30
  -3   0  11  367.86   27.80
   3   0  11  376.56   22.80
  -3   0 -11  360.66   22.30
  -4   0 -11  130.29   13.90
   4   0 -11  117.19   17.30
  -4   0  11  110.29   18.20
   4   0  11  125.09   13.40
  -5   0 -11   30.10   10.30
  -5   0  11   37.20   11.30
   5   0 -11   18.60    8.70
   5   0  11   23.50    8.10
   6   0  11  450.95   28.20
  -6   0 -11  444.86   31.40
  -6   0  11  453.75   36.70
   6   0 -11  428.06   34.30
  -7   0  11   47.40   13.70
   7   0  11   46.40   13.10
   7   0 -11   23.40   14.20
  -7   0 -11   22.40   13.00
   8   0 -11  604.24   46.50
  -8   0 -11  567.14   41.30
   8   0  11  500.55   34.20
  -8   0  11  579.24   48.00
   9   0 -11  452.35   41.20
  -9   0 -11  484.55   43.10
   9   0  11  368.76   30.90
  10   0 -11   16.60   17.40
  10   0  11    8.60   15.10
  10   0 -11   49.10   26.50
   0   1 -11  359.66   20.90
   0  -1 -11  330.37   22.10
   0  -1  11  353.56   22.20
   0   1  11  321.37   22.90
   1  -1  11 2038.10   77.79
  -1  -1 -11 1987.70   78.79
  -1   1  11 1955.20   81.59
   1   1 -11 1965.20   78.59
  -1   1 -11 1912.71   75.49
   1   1  11 1994.60   79.79
  -1  -1  11 2079.49   81.29
   1  -1 -11 2062.09   80.89
   2  -1  11 2960.30  106.79
  -2   1  11 2839.42  113.69
  -2   1 -11 2846.82  104.79
  -2  -1  11 2778.32  112.29
   2  -1 -11 2909.81  112.19
   2   1  11 3069.69  109.89
   3  -1  11   56.39    8.90
  -3   1  11   64.69   13.10
   3   1 -11   54.89   11.60
   3  -1 -11   63.69   12.10
  -3  -1  11   61.69   12.60
  -3   1 -11   64.79    9.50
   3   1  11   63.39   10.60
   4  -1  11   17.00    6.20
   4   1 -11   23.60    8.80
  -4   1  11   10.60    9.40
   4   1  11   30.20    8.80
  -4  -1  11   37.20   11.50
   4  -1 -11   24.20    8.90
  -4   1 -11   18.50    6.80
   5   1 -11  270.87   25.00
  -5   1  11  291.87   28.50
   5  -1  11  283.27   20.30
   5   1  11  304.67   22.70
   5  -1 -11  329.37   27.50
  -5   1 -11  288.17   21.70
  -5  -1  11  275.37   27.50
   6  -1  11  729.43   37.80
  -6   1  11  738.33   48.40
   6   1 -11  758.92   47.10
   6  -1 -11  777.22   48.10
  -6  -1  11  723.33   47.10
   6   1  11  752.02   40.30
  -6   1 -11  732.63   41.70
   7   1 -11  118.39   20.90
   7  -1  11  130.39   18.40
  -7   1  11  108.69   21.80
   7  -1 -11  120.49   22.90
   7   1  11  160.98   18.90
  -7  -1  11  101.99   21.50
  -7   1 -11  123.19   20.40
   8   1 -11   15.00   12.50
   8  -1  11   34.70   11.90
  -8   1  11   19.00   12.80
   8  -1 -11   17.30   16.90
  -8   1 -11   32.80   13.70
   8   1  11   16.80   11.20
   9   1 -11  315.77   40.90
   9  -1  11  234.38   24.90
   9   1 -11  212.68   36.70
  -9   1  11  271.97   38.90
   9   1  11  240.28   26.20
   9  -1 -11  331.57   38.50
  10   1 -11   69.39   23.50
  10  -1  11   72.69   18.10
  10  -1  11   58.89   20.60
  10   1 -11   74.49   29.40
  10  -1 -11   40.00   26.00
  10   1  11   92.09   20.50
   0  -2 -11  869.71   41.80
   0  -2  11  807.72   38.60
   0   2 -11  802.72   36.50
   0   2  11  859.51   42.60
   1   2 -11  123.49   12.90
  -1  -2 -11  104.29   14.40
  -1   2  11  119.09   16.60
   1  -2  11  121.89   11.20
  -1   2 -11  107.59   10.30
   1   2  11  116.79   13.90
   1  -2 -11   96.79   13.30
  -1  -2  11  114.09   12.60
  -2   2  11 1317.47   61.69
   2   2 -11 1307.67   57.89
   2  -2  11 1331.07   53.49
  -2  -2 -11 1365.26   57.99
   2  -2 -11 1384.56   60.89
  -2   2 -11 1322.97   51.49
   2   2  11 1386.76   58.79
  -2  -2  11 1233.18   58.99
  -3  -2 -11  130.09   14.50
   3  -2  11  111.39   10.80
  -3   2  11  156.08   16.90
   3  -2 -11  162.78   18.40
  -3   2 -11  138.09   11.90
  -3  -2  11  103.39   16.20
   3   2  11  125.99   14.80
   4   2 -11 1044.70   53.19
  -4   2  11 1060.79   55.89
  -4  -2 -11  956.20   49.40
   4  -2 -11 1084.59   54.69
   4   2  11 1086.39   50.19
  -4  -2  11 1027.50   54.59
  -5   2  11  307.87   27.60
  -5  -2 -11  259.77   23.30
   5   2 -11  276.27   24.60
   5  -2 -11  219.98   22.70
  -5  -2  11  210.78   24.50
   5   2  11  225.28   20.80
   6  -2  11  112.99   16.10
  -6   2  11  125.09   22.10
   6   2 -11  101.79   19.30
  -6  -2 -11   66.39   14.90
   6  -2 -11  107.39   18.90
  -6   2 -11  108.39   18.90
  -6  -2  11   70.29   17.80
   6   2  11  136.99   17.00
  -7   2  11  126.79   24.90
   7   2 -11   99.09   24.20
  -7  -2 -11   97.69   20.60
   7  -2 -11  100.29   21.10
  -7   2 -11   99.29   17.70
   8   2 -11  694.23   48.30
  -8  -2 -11  603.44   45.20
   8  -2  11  558.34   34.30
  -8   2  11  607.84   49.70
   8   2 -11  592.54   48.80
   8   2  11  612.64   39.80
   8  -2 -11  603.74   45.10
  -9  -2 -11  138.39   28.40
  -9   2  11  106.59   27.60
   9   2 -11  139.19   30.60
   9  -2  11  154.28   21.00
   9   2 -11  145.69   26.80
   9  -2  11  129.19   22.30
   9  -2 -11  160.38   28.50
   9   2  11  105.99   18.70
  10  -2  11   16.10   18.30
 -10  -2 -11    7.50   22.60
  10  -2  11   12.70   16.30
  10   2 -11   38.10   26.60
 -10   2  11   27.40   24.30
  10   2 -11   -0.70   24.60
  10  -2 -11   17.70   24.60
  10   2  11    7.80   16.30
   0   3 -11 2467.65   91.19
   0  -3  11 2514.95   93.89
   0   3  11 2501.95  100.19
   0  -3 -11 2550.94   99.39
   1   3 -11  194.68   16.30
  -1  -3 -11  231.38   19.80
  -1   3  11  224.98   20.90
   1  -3  11  261.17   16.20
  -1  -3  11  263.57   19.10
   1   3  11  246.48   20.50
  -1   3 -11  206.78   13.40
   1  -3 -11  253.97   20.80
   2   3 -11 1510.25   63.49
   2  -3  11 1544.65   57.49
  -2   3  11 1468.05   68.59
  -2  -3 -11 1468.95   64.79
  -2  -3  11 1495.45   65.39
   2  -3 -11 1474.55   68.09
  -2   3 -11 1456.55   54.99
   2   3  11 1571.84   66.09
  -3   3  11  332.17   27.20
   3   3 -11  287.77   22.90
  -3  -3 -11  377.26   25.20
   3  -3  11  328.77   17.90
  -3  -3  11  304.27   24.80
   3   3  11  320.57   23.40
   3  -3 -11  357.46   26.70
  -3   3 -11  274.97   16.40
  -4   3  11 1501.55   73.49
   4  -3  11 1621.54   58.79
  -4  -3 -11 1544.45   68.69
   4   3  11 1567.94   67.79
  -4   3 -11 1519.45   59.79
  -4  -3  11 1484.45   71.19
   4  -3 -11 1385.66   69.39
  -5  -3 -11  479.85   33.70
  -5   3  11  521.95   37.90
   5  -3  11  522.95   25.50
   5   3 -11  464.05   34.40
  -5   3 -11  466.15   27.20
   5   3  11  516.75   32.60
   5  -3 -11  447.76   34.70
  -5  -3  11  492.45   36.30
  -6  -3 -11  881.91   51.89
  -6   3  11  901.71   56.39
   6   3 -11  823.32   52.39
   6  -3  11  898.41   40.30
   6   3 -11  855.61   52.39
   6  -3 -11  955.80   54.39
   6   3  11  904.21   48.20
  -7   3  11  208.98   30.10
   7   3 -11  146.99   24.70
   7   3 -11  165.18   28.10
   7  -3  11  173.38   17.30
  -7  -3 -11  224.28   27.70
   7  -3 -11  186.78   27.00
   7   3  11  224.18   23.80
   8   3 -11  247.88   42.10
  -8   3  11  191.18   32.50
   8   3 -11  274.07   37.40
  -8  -3 -11  227.48   33.10
   8  -3  11  214.48   20.10
   8   3  11  243.68   25.80
   8  -3 -11  198.48   30.30
   9  -3  11    8.80   11.40
  -9   3  11   -6.30   22.30
   9   3 -11   13.80   19.60
  -9  -3 -11    4.10   19.00
   9   3 -11  -22.50   19.50
   9  -3  11    5.60   12.80
   9   3  11  -10.00   14.00
   9  -3 -11  -19.70   14.60
  10   3 -11    6.40   25.80
 -10   3  11   -0.80   25.10
  10   3 -11   13.80   23.90
 -10  -3 -11    5.00   23.30
  10  -3  11    2.30   15.00
  10  -3  11  -21.00   15.60
  10   3  11   27.20   18.70
   0   4  11 1188.58   56.19
   0  -4 -11 1094.19   53.99
   0  -4  11 1176.68   47.90
   0   4 -11 1145.69   45.50
  -1   4  11  496.05   32.10
   1   4 -11  491.75   26.20
   1  -4  11  497.05   23.00
  -1  -4  11  448.76   26.90
   1  -4 -11  535.55   32.00
   1   4  11  495.55   45.30
  -1   4 -11  495.15   21.20
  -2  -4 -11 1278.27   58.99
   2   4 -11 1258.17   55.49
  -2   4  11 1407.86   63.59
   2  -4  11 1317.37   47.20
  -2  -4  11 1290.27   57.99
   2   4  11 1221.38   60.49
   2  -4 -11 1318.67   61.09
  -2   4 -11 1202.68   45.60
  -3  -4 -11   47.10   10.30
  -3   4  11   54.09   13.10
   3   4 -11   38.00   10.90
   3  -4  11   60.29    5.70
   3   4  11   24.60   10.20
  -3   4 -11   43.50    5.40
   3  -4 -11   48.20   11.70
  -4  -4 -11  334.17   26.90
   4  -4  11  316.47   15.50
   4   4 -11  235.58   24.40
   4   4 -11  315.47   26.20
  -4   4  11  285.87   26.60
   4  -4 -11  272.77   26.10
   4   4  11  323.87   25.80
   5  -4  11    0.70    4.60
   5  -4  11    6.60    5.00
   5   4 -11    0.90   10.30
  -5  -4 -11   11.20    9.20
  -5   4  11   -3.40   11.80
   5   4  11    6.80    9.80
   5  -4 -11    4.90   10.90
   6   4 -11  140.99   24.10
   6   4 -11  182.38   26.30
  -6  -4 -11  159.58   24.20
  -6   4  11  193.88   29.10
   6  -4  11  176.48   14.30
   6  -4 -11  149.29   23.10
   7   4 -11  222.68   31.10
   7  -4  11  220.38   18.20
   7  -4  11  257.67   20.60
  -7   4  11  240.78   33.60
   7  -4 -11  226.08   31.10
   7   4  11  306.07   49.40
   8  -4  11  224.18   20.60
   8   4 -11  249.97   36.00
  -8   4  11  258.87   36.30
   8  -4  11  247.38   23.40
  -8  -4 -11  272.47   36.10
   8   4 -11  274.37   37.20
   8  -4 -11  253.97   34.20
   8   4  11  257.57   29.30
   9  -4  11   26.40   14.70
   9   4 -11   54.59   23.00
   9  -4  11   13.30   11.50
  -9  -4 -11   37.10   18.20
   9   4 -11   44.80   19.30
  -9   4  11  -23.80   20.10
   9   4  11   32.50   17.60
 -10   4  11  135.59   34.70
  10  -4  11   94.49   19.70
  10   4 -11   89.99   32.40
  10   4 -11  102.09   33.40
  10  -4 -11  107.69   29.90
  10   4  11   97.19   24.90
   0  -5 -11   -1.30    6.30
   0   5  11   -1.60    7.70
   0   5 -11    9.00    4.50
   0   5 -11   -1.70    4.10
   1   5 -11  237.98   18.00
  -1   5  11  227.38   22.90
   1   5 -11  253.07   17.20
  -1  -5 -11  305.47   24.30
   1  -5 -11  255.67   22.00
  -1   5 -11  243.78   10.40
   1   5  11  266.97   23.30
  -1   5 -11  241.98   11.10
  -2   5  11  525.85   35.80
   2   5 -11  510.15   29.40
  -2  -5 -11  523.35   33.80
   2   5 -11  538.65   31.00
   2  -5 -11  514.65   34.50
   2   5  11  504.95   33.70
   3   5 -11  217.88   20.00
  -3   5  11  229.88   24.30
   3   5 -11  205.58   21.40
  -3  -5 -11  179.18   19.20
   3  -5 -11  203.08   22.30
   3   5  11  178.18   19.20
  -4   5  11  122.19   21.90
   4   5 -11  169.18   20.30
   4   5 -11  139.49   21.60
  -4  -5 -11  173.18   20.00
   4   5  11  150.58   17.90
   4  -5 -11  222.98   23.50
  -5  -5 -11  675.23   44.20
   5   5 -11  710.83   43.70
  -5   5  11  623.44   45.70
   5   5 -11  675.33   43.90
   5  -5 -11  650.33   44.00
   5   5  11  714.73   42.70
   6   5 -11  424.96   36.00
  -6  -5 -11  406.36   33.80
   6  -5  11  342.47   18.10
   6   5 -11  443.56   38.10
  -6   5  11  461.55   40.00
   6   5  11  471.25   35.00
   6  -5 -11  382.76   34.90
   7   5 -11  116.59   24.10
   7  -5  11  105.49   11.80
   7   5 -11  124.79   25.60
  -7   5  11  139.09   29.10
   7  -5  11  134.59   14.10
  -7  -5 -11  128.69   24.00
   7  -5 -11  106.39   21.30
   7   5  11  106.59   21.00
  -8   5  11  128.59   29.10
   8  -5  11  129.59   16.00
   8  -5  11  105.99   14.00
   8   5 -11  144.59   30.10
   8   5 -11  133.79   27.80
  -8  -5 -11   79.79   26.90
   8   5  11   92.89   20.20
   9  -5  11   80.59   14.60
  -9   5  11  112.49   30.90
   9   5 -11   71.29   26.90
  -9  -5 -11   84.79   30.60
   9   5 -11  104.49   26.90
   9  -5  11   95.59   17.40
   9  -5 -11  112.59   28.40
   9   5  11  104.69   20.70
   0   6 -11  143.69    9.70
   0  -6 -11  140.99   17.10
   0   6  11  114.49   18.40
   0   6 -11  135.59    9.50
  -1  -6 -11  387.56   28.70
  -1   6  11  381.66   30.10
   1   6 -11  430.36   23.50
   1   6 -11  447.16   23.30
   1   6  11  443.66   31.90
   1  -6 -11  395.26   30.70
  -2   6  11 1556.84   75.79
   2   6 -11 1587.04   67.39
  -2  -6 -11 1655.03   74.39
   2   6 -11 1646.14   68.09
   2   6  11 1660.23   75.19
   2  -6 -11 1619.44   74.99
  -3   6  11  217.58   25.70
   3   6 -11  232.68   21.90
  -3  -6 -11  223.58   23.70
   3   6 -11  217.78   21.40
   3   6  11  192.88   21.30
   3  -6 -11  232.88   22.90
  -4  -6 -11   63.59   14.50
  -4   6  11   72.59   15.90
   4   6 -11   96.99   20.40
   4   6 -11   70.49   15.80
   4   6  11   49.20   14.70
   4  -6 -11   59.89   16.50
  -5  -6 -11  541.75   38.40
  -5   6  11  426.16   38.90
   5   6 -11  484.95   38.00
   5   6 -11  469.55   36.20
   5   6  11  475.75   36.20
   5  -6 -11  490.25   36.20
  -6   6  11  119.09   23.90
   6   6 -11   98.99   20.90
   6   6 -11  121.79   34.10
  -6  -6 -11   87.39   19.80
   6   6  11   88.79   17.10
   6  -6 -11  101.19   19.00
   7   6 -11   11.10   15.80
  -7  -6 -11    4.00   17.20
   7   6 -11    2.70   16.50
  -7   6  11   27.60   14.70
   7  -6 -11    3.10   17.00
   7   6  11   10.00   14.60
  -8   6  11  137.49   31.70
  -8  -6 -11   84.99   24.70
   8   6 -11  102.59   24.80
   8  -6  11   72.29   10.80
   8  -6  11  100.79   12.20
   8   6 -11  142.79   30.80
   8   6  11   77.39   21.30
   8  -6 -11   74.49   21.60
   9   6 -11    5.50   24.00
   9  -6  11   42.50   11.00
   9  -6  11   59.09   12.30
  -9  -6 -11   35.20   23.60
  -9   6  11   39.30   28.10
   9   6 -11   68.49   27.50
   9   6  11   58.19   21.80
   9  -6 -11    8.00   22.40
   0   7  11  777.72   46.90
   0   7 -11  748.13   28.20
   0   7 -11  772.22   27.80
   0  -7 -11  775.12   46.00
  -1  -7 -11    7.90   11.10
  -1   7  11   27.00   13.40
   1   7 -11   -0.10    6.60
   1  -7 -11    5.50    9.80
   1   7  11   15.70    9.10
   2   7 -11  172.38   26.00
  -2  -7 -11  205.78   23.80
   2   7 -11  214.58   19.10
  -2   7  11  201.78   23.90
   2   7  11  229.28   25.50
   2  -7 -11  217.78   24.90
  -3  -7 -11  361.16   31.40
  -3   7  11  474.25   37.30
   3   7 -11  472.55   30.20
   3   7 -11  498.55   32.30
   3  -7 -11  478.85   35.80
   3   7  11  453.75   35.60
   4   7 -11   31.50   13.40
   4   7 -11   33.40   12.50
  -4  -7 -11   37.60   13.80
  -4   7  11   16.30   10.80
   4   7  11   25.40   13.90
   4  -7 -11   30.00   13.30
   5   7 -11  139.39   22.80
  -5  -7 -11  189.68   30.20
   5   7 -11  199.08   24.40
  -5   7  11  144.29   32.10
   5   7  11  138.59   22.20
   5  -7 -11  130.19   28.60
   6   7 -11   27.10   15.80
  -6  -7 -11   31.50   19.70
  -6   7  11    6.10   15.90
   6   7 -11    2.70   13.30
   6   7  11   11.80   13.30
  -7  -7 -11  106.19   27.80
  -7   7  11  158.48   33.30
   7   7 -11  163.78   28.30
   7  -7 -11  169.48   26.00
   7   7  11  130.09   24.90
   8   7 -11   15.00   22.60
   8   7 -11  104.39   25.80
  -8   7  11  111.19   30.10
  -8  -7 -11  179.88   35.90
   8  -7 -11   79.79   23.90
   8   7  11   60.09   20.50
   0   8  11 1096.69   60.79
   0  -8 -11 1146.69   59.59
   1   8 -11  178.08   14.70
  -1   8  11  192.18   23.20
   1   8 -11  176.58   12.60
  -1  -8 -11  156.48   24.40
   1   8  11  178.08   22.00
   1  -8 -11  189.68   22.00
   2   8 -11  120.19   14.40
  -2   8  11   86.39   20.20
   2   8 -11   90.69   15.10
  -2  -8 -11  120.99   20.80
   2  -8 -11   84.59   18.40
   2   8  11   88.29   19.80
  -3  -8 -11  221.08   29.90
  -3   8  11  288.87   28.70
   3   8 -11  190.88   22.10
   3   8 -11  250.57   21.20
   3  -8 -11  225.78   28.00
   3   8  11  165.28   24.90
   4   8 -11  798.82   44.60
  -4   8  11  787.42   53.09
  -4  -8 -11  755.42   51.39
   4   8 -11  779.42   47.40
   4   8  11  780.92   50.39
  -5  -8 -11  101.19   25.80
  -5   8  11  128.99   25.80
   5   8 -11  144.69   26.50
   5   8 -11  133.59   22.80
   5   8  11  111.29   21.70
   6   8 -11   31.30   16.80
   6   8 -11   14.50   16.80
  -6  -8 -11    1.50   15.60
  -6   8  11   29.60   16.90
   6  -8 -11    3.50   13.20
   6   8  11  -11.30   13.80
   7   8 -11   84.79   23.10
  -7   8  11   81.99   27.30
  -7  -8 -11  104.89   27.70
   7   8 -11   35.60   22.30
   7   8  11   19.20   21.00
   7  -8 -11   64.69   23.20
   0   9  11   50.79   22.50
  -1   9  11  125.19   24.90
   1   9 -11  146.49   13.20
  -1  -9 -11  131.39   21.90
   1   9 -11  127.79   11.30
   1  -9 -11  141.69   23.50
   1   9  11  170.08   25.10
   2   9 -11  218.08   17.00
   2   9 -11  181.08   19.40
  -2   9  11  202.08   29.60
  -2  -9 -11  246.38   29.00
   2   9  11  221.48   30.50
   3   9 -11   15.30   10.00
  -3  -9 -11   30.00   17.00
   3   9 -11   26.30   13.20
  -3   9  11   11.30   12.00
   3   9  11    5.80   16.30
   4   9 -11  427.26   35.90
  -4  -9 -11  416.06   42.60
   4   9 -11  430.96   31.20
  -4   9  11  377.56   39.80
   4  -9 -11  448.86   39.20
   4   9  11  454.45   41.10
   5   9 -11   95.39   19.70
  -5   9  11   82.29   23.70
   5   9 -11  127.29   24.40
   5  -9 -11  130.39   26.30
  -6  -9 -11  -34.30   24.60
  -6   9  11   -8.60   21.60
   6   9 -11   -5.70   14.60
   6   9 -11  -12.90   21.80
   6   9  11   17.00   20.20
   6  -9 -11   13.40   18.00
   0 -10 -11  281.87   35.40
   0  10  11  287.87   31.00
   1  10 -11  177.58   12.60
  -1  10  11  136.99   27.50
   1 -10 -11  156.48   27.20
   1  10  11  230.48   33.90
   2  10 -11  192.68   20.40
   2  10 -11  215.58   17.90
  -2  10  11  163.38   29.50
   2  10  11  242.48   28.20
   2 -10 -11  233.78   31.90
  -3  10  11  113.39   25.00
   3  10 -11   89.79   14.30
   3  10 -11   84.09   18.50
   3 -10 -11   59.29   21.90
   3  10  11   84.99   21.40
  -4  10  11  109.29   27.30
   4  10 -11  166.08   25.90
   4 -10 -11  144.99   27.10
   4  10  11  155.38   28.20
   5  10 -11  340.07   40.30
  -5  10  11  366.56   43.90
  -5 -10 -11  479.85   50.89
   5 -10 -11  339.67   39.20
   5  10  11  338.17   41.00
   0 -11 -11   45.10   22.70
   0  11  11   72.09   22.00
  -1  11  11   71.49   22.60
  -1 -11 -11   93.49   24.50
   1  11  11   84.29   23.90
   1 -11 -11  145.09   27.80
   2  11 -11  368.66   23.50
  -2  11  11  370.26   40.60
  -2 -11 -11  359.96   42.10
   2  11  11  367.56   41.50
   2 -11 -11  410.06   38.90
   3  11 -11   74.79   18.90
  -3  11  11   81.89   26.70
  -3 -11 -11   74.89   23.40
   3 -11 -11   80.59   22.90
   3  11  11   88.99   26.70
   0   0  12   10.50    6.80
  -1   0 -12  911.01   42.00
  -1   0  12  885.51   45.30
   1   0 -12  916.21   44.90
   1   0  12  925.51   43.50
   2   0 -12  559.64   32.90
   2   0  12  556.84   30.50
  -2   0 -12  572.64   29.80
  -2   0  12  597.84   35.30
  -3   0  12  796.72   45.60
  -3   0 -12  832.22   39.00
   3   0  12  872.91   40.30
   3   0 -12  774.22   43.50
  -4   0  12  169.78   21.40
   4   0 -12  194.78   20.00
  -4   0 -12  198.88   18.00
   4   0  12  181.38   16.50
   5   0  12  216.38   18.50
  -5   0  12  216.68   23.20
   5   0 -12  219.18   22.80
  -5   0 -12  210.28   20.10
   6   0 -12  292.07   29.50
  -6   0  12  279.87   29.30
  -6   0 -12  196.28   23.10
   6   0  12  234.28   21.70
  -7   0 -12  772.52   46.40
   7   0 -12  813.52   51.69
  -7   0  12  722.33   50.89
   7   0  12  684.23   40.40
  -8   0 -12  338.37   32.20
   8   0  12  256.57   25.00
  -8   0  12  309.47   36.40
   8   0 -12  315.57   32.00
   9   0 -12   14.50   20.00
  -9   0 -12   18.40   17.30
  -9   0  12   16.80   22.50
   9   0  12    1.40   12.50
  10   0 -12   -2.00   24.40
  10   0  12   17.50   16.10
  10   0 -12   -7.30   23.60
   0  -1 -12  628.84   34.20
   0   1 -12  626.94   32.10
   0  -1  12  652.03   34.00
   0   1  12  641.74   35.60
  -1  -1 -12  957.40   44.30
  -1   1  12  932.11   46.90
   1   1 -12  949.40   44.30
   1  -1  12  901.41   42.80
  -1   1 -12  915.11   41.30
   1   1  12  976.60   45.70
   1  -1 -12  900.91   45.20
  -1  -1  12  927.91   46.00
  -2   1  12 1068.79   54.79
   2  -1  12 1144.79   49.30
   2   1  12 1179.18   51.79
   2  -1 -12 1100.19   53.09
  -2   1 -12 1123.69   47.50
  -2  -1  12 1136.19   54.59
  -3   1  12  230.08   22.60
   3  -1  12  221.98   17.20
   3   1 -12  251.27   20.80
   3  -1 -12  231.28   22.10
  -3  -1  12  238.38   22.60
  -3   1 -12  244.78   17.20
   3   1  12  221.18   18.80
   4   1 -12  915.01   49.00
   4  -1  12  922.31   41.80
  -4   1  12  887.71   51.19
   4   1  12  953.20   45.00
   4  -1 -12  828.02   48.60
  -4  -1  12  835.52   49.70
  -4   1 -12  941.81   42.80
   5  -1  12  670.83   35.70
  -5  -1 -12  792.92   48.40
  -5   1  12  729.33   46.60
   5   1 -12  658.83   43.10
  -5  -1  12  762.82   46.40
   5  -1 -12  698.53   44.60
  -5   1 -12  657.43   37.60
   5   1  12  711.53   38.50
  -6   1  12   16.30   11.20
   6  -1  12   13.40    8.50
  -6  -1 -12    4.80   11.70
   6   1 -12    9.90   11.60
  -6   1 -12   12.80    8.80
   6   1  12   12.30    8.30
   6  -1 -12   13.10   11.60
  -6  -1  12   16.40   11.10
   7   1 -12  319.17   32.90
  -7  -1 -12  328.77   48.40
  -7   1  12  277.77   33.50
   7  -1  12  287.07   24.10
  -7   1 -12  296.77   28.30
   7   1  12  281.97   25.50
   7  -1 -12  295.17   29.40
  -7  -1  12  350.36   36.00
  -8   1  12  256.77   35.80
   8   1 -12  243.98   34.70
   8  -1  12  225.58   21.80
  -8  -1  12  314.27   36.50
   8   1  12  246.08   25.00
  -8   1 -12  268.07   28.30
   8  -1 -12  229.68   31.70
   9   1 -12    2.90   18.90
  -9   1  12   -0.40   22.20
   9   1 -12    9.20   20.50
   9  -1  12    9.80   11.40
   9   1  12   -8.00   14.00
   9  -1 -12   31.90   21.60
  10   1 -12  185.68   34.30
  10   1 -12  170.18   38.10
  10  -1  12  164.18   28.40
  10  -1  12  155.48   23.60
  10  -1 -12  159.78   33.70
  10   1  12  116.39   23.10
   0  -2  12  112.29   13.10
   0   2  12  111.19   16.00
   0  -2 -12  121.99   14.90
   0   2 -12  101.99   11.70
  -1   2  12  218.28   20.20
   1   2 -12  225.68   17.60
   1  -2  12  222.48   16.50
  -1  -2 -12  168.08   17.30
  -1   2 -12  202.28   14.70
  -1  -2  12  239.88   19.50
   1  -2 -12  196.88   19.30
   1   2  12  222.68   19.50
   2  -2  12   90.79   11.20
  -2   2  12   91.49   15.80
   2   2 -12  123.79   15.10
  -2  -2 -12  106.69   15.10
   2  -2 -12  100.79   15.50
   2   2  12   84.29   13.60
  -2   2 -12  101.89   10.50
  -2  -2  12  106.69   15.70
  -3   2  12  723.63   43.10
   3  -2  12  622.24   36.60
  -3  -2 -12  689.73   38.00
   3   2  12  826.82   40.40
  -3  -2  12  786.32   43.20
   3  -2 -12  764.62   42.70
   4  -2  12  307.77   19.70
   4   2 -12  275.17   23.30
  -4   2  12  252.77   25.00
  -4  -2 -12  294.37   23.30
  -4   2 -12  258.47   19.30
   4  -2 -12  233.18   24.20
  -4  -2  12  267.37   25.60
   4   2  12  274.37   22.30
   5  -2  12   49.60    9.50
  -5   2  12   60.29   16.20
   5   2 -12   52.69   14.10
  -5  -2 -12   73.99   14.90
   5  -2 -12   42.10   15.20
  -5  -2  12   46.50   14.00
   5   2  12   41.90   11.40
  -5   2 -12   46.00   10.70
   6   2 -12 1307.37   68.29
  -6   2  12 1302.77   71.19
  -6  -2 -12 1281.37   64.39
   6  -2  12 1290.77   56.29
  -6   2 -12 1367.46   60.69
  -6  -2  12 1328.87   70.89
   6   2  12 1238.48   61.09
   6  -2 -12 1286.77   68.39
  -7  -2 -12  785.42   49.40
   7  -2  12  681.33   39.00
  -7   2  12  853.51   55.89
   7   2  12  747.63   44.30
  -7   2 -12  775.82   44.00
   7  -2 -12  793.82   50.79
   8   2 -12  115.29   25.80
  -8  -2 -12  125.69   24.20
   8   2 -12  130.59   26.30
  -8   2  12  145.59   29.10
   8  -2  12  114.39   16.00
   8  -2 -12  131.69   27.30
   8   2  12  117.59   20.20
   9   2 -12   17.60   20.80
   9  -2  12   12.50   14.60
  -9   2  12  -16.90   20.60
   9   2 -12   11.00   15.70
   9  -2  12    2.40   12.00
  -9  -2 -12   16.30   19.90
   9   2  12    8.50   13.50
   9  -2 -12  -12.50   18.70
  10   2 -12  163.98   33.20
  10   2 -12  145.99   36.90
  10  -2  12  133.69   27.00
  10  -2  12  159.78   23.80
 -10   2  12  177.88   33.70
  10  -2 -12  114.29   29.20
  10   2  12  149.59   25.10
   0  -3 -12  238.28   20.70
   0   3 -12  251.07   16.40
   0   3  12  231.08   21.00
   0  -3  12  227.88   17.60
   1  -3  12  169.88   14.10
  -1   3  12  177.58   19.20
   1   3 -12  196.08   16.60
  -1  -3 -12  203.38   19.20
   1   3  12  219.48   18.90
   1  -3 -12  248.58   20.70
  -1  -3  12  174.78   16.40
  -1   3 -12  208.88   13.70
   2  -3  12  105.79   10.60
  -2   3  12   82.09   15.50
   2   3 -12   95.19   14.30
  -2  -3 -12   92.89   14.20
  -2   3 -12   73.49    8.30
  -2  -3  12   66.89   12.60
   2  -3 -12   86.09   15.80
   2   3  12   89.99   14.80
  -3  -3 -12   36.50   11.20
   3  -3  12   62.69    9.10
  -3   3  12   57.69   13.50
   3   3 -12   43.60   11.20
  -3  -3  12   46.40   11.40
   3   3  12   54.49   11.70
  -3   3 -12   58.69    8.10
   3  -3 -12   60.29   12.20
  -4   3  12  124.79   21.60
  -4  -3 -12  130.09   17.90
   4  -3  12  151.98   12.70
   4  -3 -12  108.19   18.00
  -4  -3  12  121.39   18.80
  -4   3 -12  107.69   12.30
   4   3  12  128.99   17.60
  -5   3  12  848.62   52.09
   5   3 -12  735.03   46.10
  -5  -3 -12  776.22   45.50
   5  -3  12  791.72   35.70
   5   3  12  816.72   44.60
  -5  -3  12  729.73   47.60
  -5   3 -12  738.83   37.60
   5  -3 -12  802.62   48.50
  -6   3  12  290.67   32.70
  -6  -3 -12  289.27   29.20
   6  -3  12  310.57   20.80
   6   3 -12  296.37   28.30
   6  -3 -12  301.97   31.20
  -6   3 -12  334.47   24.20
   6   3  12  354.66   28.50
   7   3 -12  399.46   37.80
  -7   3  12  459.95   41.70
   7   3 -12  491.35   40.50
  -7  -3 -12  380.16   36.50
   7  -3  12  442.96   27.40
   7  -3 -12  442.86   37.40
   7   3  12  401.36   32.70
  -8  -3 -12   94.19   25.10
  -8   3  12   70.49   21.10
   8  -3  12   73.79   14.10
   8   3 -12   88.99   23.70
   8   3 -12   63.69   20.20
   8  -3  12   65.89   15.50
   8  -3 -12   51.69   22.10
   8   3  12   47.00   15.40
   9   3 -12  188.18   31.60
   9  -3  12  156.08   21.10
   9   3 -12  187.08   35.60
  -9  -3 -12  217.78   34.40
   9  -3  12  166.48   23.70
   9   3  12  161.28   26.60
 -10   3  12   64.99   32.80
  10   3 -12  142.89   35.40
 -10  -3 -12   15.60   25.80
  10   3 -12   54.39   23.80
  10  -3  12   83.69   19.90
  10  -3 -12  122.89   36.40
  10   3  12   58.09   22.10
   0  -4 -12    2.20    6.20
   0  -4  12   -2.90    4.80
   0   4  12    7.10    6.50
   0   4 -12   20.00    6.00
   1  -4  12   91.69    9.90
  -1  -4 -12  125.49   28.20
   1   4 -12  106.59   15.40
  -1   4  12  108.89   17.60
   1  -4 -12  155.28   16.90
  -1  -4  12  104.19   13.10
  -1   4 -12  118.79    9.00
   1   4  12   89.29   24.20
   2   4 -12  220.28   18.40
  -2  -4 -12  181.08   19.00
  -2   4  12  208.78   22.20
   2  -4  12  205.38   12.60
  -2   4 -12  188.18   11.10
   2  -4 -12  223.78   22.60
  -2  -4  12  194.58   19.30
   2   4  12  205.28   20.50
   3   4 -12  441.16   29.40
  -3  -4 -12  443.86   30.80
   3  -4  12  459.35   20.20
  -3   4  12  416.26   32.00
   3  -4 -12  458.65   32.30
  -3  -4  12  470.35   31.90
  -3   4 -12  414.96   19.50
   3   4  12  396.16   28.90
   4  -4  12  104.19    9.70
   4   4 -12   78.69   15.60
  -4  -4 -12   65.99   14.80
  -4   4  12   82.69   17.50
  -4   4 -12   89.49    9.10
   4  -4 -12  107.79   19.30
   4   4  12  115.59   18.00
   5   4 -12  184.08   26.50
   5  -4  12  156.38   13.30
  -5  -4 -12  194.48   25.60
  -5   4  12  168.58   26.40
   5  -4  12  196.78   13.50
   5   4  12  198.38   22.50
   5  -4 -12  174.68   25.30
  -6  -4 -12   55.69   18.30
  -6   4  12   57.79   20.20
   6  -4  12   83.29   10.60
   6   4 -12   55.89   17.40
   6  -4  12   90.89   12.30
   6   4  12   76.39   16.30
   6  -4 -12   74.59   17.70
   7  -4  12    4.10    8.50
  -7   4  12    6.30   15.10
   7  -4  12    5.50    7.30
  -7  -4 -12   -6.60   15.00
   7   4 -12    0.70   15.60
   7   4 -12  -16.30   13.10
   7  -4 -12   -0.20   16.50
   7   4  12   12.00   14.60
   8   4 -12   30.70   20.50
   8   4 -12   29.70   20.00
   8  -4  12   35.80   11.40
   8  -4  12   28.10   12.70
  -8   4  12   31.50   21.20
  -8  -4 -12  -14.90   35.10
   8  -4 -12    2.40   17.90
   8   4  12   16.50   16.00
   9   4 -12   71.59   26.10
  -9  -4 -12    4.60   22.50
   9  -4  12   35.90   15.10
   9  -4  12   18.80   13.00
  -9   4  12   25.10   26.30
   9   4 -12   51.59   25.70
   9   4  12   14.10   17.80
   0  -5 -12 1221.58   58.59
   0   5  12 1189.48   59.49
   0   5 -12 1216.78   48.60
   0   5 -12 1144.09   46.10
   1   5 -12  428.36   24.10
   1   5 -12  454.75   25.70
  -1   5  12  458.45   32.20
  -1  -5 -12  408.46   29.30
  -1   5 -12  429.56   17.50
   1   5  12  424.56   31.50
  -1   5 -12  392.86   18.70
   1  -5 -12  446.36   31.40
  -2   5  12   96.89   17.60
   2   5 -12   74.59   12.60
  -2  -5 -12   91.29   15.90
   2   5  12  103.49   16.50
   2  -5 -12   77.59   16.00
  -3   5  12   10.80    8.60
   3   5 -12   15.80    9.70
  -3  -5 -12    3.10   10.00
   3   5 -12    5.40    7.60
   3   5  12    6.90    9.90
   3  -5 -12  -10.40    8.70
   4   5 -12  204.78   22.90
  -4  -5 -12  263.97   25.70
   4   5 -12  182.68   21.00
  -4   5  12  213.48   26.80
   4   5  12  144.19   20.60
   4  -5 -12  238.78   25.50
  -5   5  12   84.89   21.50
   5   5 -12  132.19   22.20
  -5  -5 -12   63.49   17.00
   5   5 -12   76.39   18.30
   5  -5 -12  100.79   20.20
   5   5  12   99.89   18.40
   6  -5  12  312.77   15.50
  -6  -5 -12  299.47   30.10
   6   5 -12  326.67   33.30
  -6   5  12  329.47   35.20
   6  -5  12  280.47   14.80
   6   5  12  290.97   27.50
   6  -5 -12  378.96   35.20
  -7  -5 -12   10.10   18.30
   7  -5  12    1.10    6.00
   7   5 -12   -4.30   14.50
  -7   5  12  -14.10   16.70
   7   5 -12    9.80   17.00
   7  -5  12   -6.30    6.90
   7   5  12   -4.50   13.60
   7  -5 -12  -12.90   15.90
   8  -5  12   58.79   11.70
   8   5 -12   99.49   25.40
   8   5 -12   84.59   24.70
  -8   5  12   99.89   25.60
  -8  -5 -12  111.89   28.80
   8  -5  12   82.49   13.40
   8   5  12  109.29   21.10
   9   5 -12  120.19   28.70
  -9   5  12   89.49   31.30
   9  -5  12   88.29   16.80
   9  -5  12   85.89   14.40
   9   5 -12   35.00   29.50
  -9  -5 -12    9.60   26.80
   9  -5 -12   57.79   20.20
   9   5  12  100.99   25.50
   0   6  12   92.59   17.60
   0  -6 -12  118.09   17.80
   0   6 -12  116.79    9.60
   0   6 -12   99.89    8.60
   1   6 -12  151.48   14.80
  -1   6  12  130.19   22.10
   1   6 -12  150.78   14.20
  -1  -6 -12  128.19   19.70
   1   6  12  144.69   21.70
   1  -6 -12  113.39   18.30
  -2  -6 -12   10.60    8.80
   2   6 -12   33.30   10.00
  -2   6  12   36.10   10.70
   2   6 -12   12.10    8.20
   2  -6 -12   16.80    9.10
   2   6  12   43.10   13.90
  -3  -6 -12   64.49   15.70
  -3   6  12   63.89   16.60
   3   6 -12   67.09   14.90
   3   6  12   77.89   16.10
   3  -6 -12   50.99   16.20
   4   6 -12  351.06   30.30
  -4  -6 -12  376.56   31.00
   4   6 -12  407.66   30.70
  -4   6  12  350.76   34.70
   4   6  12  339.87   31.00
   4  -6 -12  415.96   33.50
   5   6 -12  162.78   24.60
  -5   6  12  187.58   28.60
   5   6 -12  212.88   25.40
  -5  -6 -12  125.49   22.20
   5   6  12  187.08   22.80
   5  -6 -12  166.68   25.10
   6   6 -12  132.79   23.30
   6   6 -12   87.39   22.30
  -6   6  12  150.08   27.50
  -6  -6 -12  106.29   20.90
   6   6  12   91.99   20.50
   6  -6 -12   98.09   22.40
   7   6 -12  212.38   32.30
  -7  -6 -12  229.98   35.50
  -7   6  12  230.78   35.40
   7   6 -12  178.38   29.10
   7   6  12  164.28   24.90
   8  -6  12   71.09    8.60
   8   6 -12   29.10   23.00
  -8  -6 -12  101.19   28.80
   8   6 -12   76.29   24.60
   8  -6  12   61.79    7.40
  -8   6  12   86.09   26.30
   8  -6 -12   63.79   23.30
   8   6  12   63.39   18.40
   0  -7 -12   90.39   18.70
   0   7 -12  106.99    6.20
   0   7  12   93.69   19.20
   0   7 -12   99.49    6.40
  -1   7  12 1449.35   73.79
   1   7 -12 1473.95   58.89
   1   7 -12 1606.54   69.19
  -1  -7 -12 1494.35   71.69
   1   7  12 1455.45   72.49
   1  -7 -12 1531.35   73.09
   2   7 -12  294.17   21.60
  -2  -7 -12  308.77   27.40
   2   7 -12  296.67   22.20
  -2   7  12  292.77   30.90
   2  -7 -12  297.37   27.10
   2   7  12  283.57   29.30
   3   7 -12   32.00   10.80
  -3   7  12   31.70   16.10
   3   7 -12   51.59   13.60
  -3  -7 -12   15.80   10.20
   3  -7 -12   41.90   13.30
   3   7  12   49.70   15.30
   4   7 -12  117.29   20.10
  -4   7  12  117.69   24.70
  -4  -7 -12  110.09   21.10
   4   7  12  143.59   22.90
   4  -7 -12  137.59   23.30
  -5  -7 -12  148.89   26.90
   5   7 -12   92.39   21.70
   5   7 -12  126.49   21.20
   5   7  12  108.09   22.70
  -6  -7 -12    0.50   18.50
   6   7 -12   16.00   16.10
  -6   7  12   26.90   17.90
   6   7 -12   17.80   16.40
   6   7  12    1.40   15.10
   7   7 -12   80.69   24.30
  -7   7  12   75.69   26.10
   7   7 -12   93.59   23.80
  -7  -7 -12  131.09   28.80
   7  -7 -12   95.99   24.60
   7   7  12   75.59   21.20
   8   7 -12  134.39   30.40
  -8   7  12  122.09   35.20
  -8  -7 -12  124.79   34.20
   8  -7 -12  149.69   29.10
   8   7  12  134.39   25.80
   0   8  12  455.85   38.20
   0  -8 -12  471.05   37.30
   1   8 -12  286.47   16.10
  -1   8  12  223.48   30.60
  -1  -8 -12  225.68   28.00
   1   8 -12  283.37   17.50
   1  -8 -12  256.67   27.80
   1   8  12  274.07   30.20
  -2   8  12  578.04   44.30
   2   8 -12  650.63   34.10
  -2  -8 -12  656.93   44.40
   2   8 -12  614.54   31.70
   2   8  12  615.24   43.40
   2  -8 -12  573.04   42.70
   3   8 -12  159.98   18.80
  -3  -8 -12  188.28   26.60
  -3   8  12  150.68   31.60
   3   8 -12  153.68   20.70
   3   8  12  185.58   26.10
   3  -8 -12  157.58   40.10
   4   8 -12   21.80   15.20
  -4   8  12    2.00   16.60
   4   8 -12   17.00   12.80
  -4  -8 -12   10.20   16.90
   4   8  12    6.00   15.60
   4  -8 -12    7.00   14.20
  -5  -8 -12  230.98   35.30
  -5   8  12  185.18   31.60
   5   8 -12  274.77   29.40
   5   8  12  261.57   33.10
   6   8 -12  350.16   33.80
  -6   8  12  308.97   42.00
   6   8 -12  275.97   35.10
  -6  -8 -12  385.66   38.90
   6  -8 -12  252.37   35.40
   6   8  12  285.27   35.20
   7   8 -12   -9.50   18.50
  -7   8  12   28.40   23.70
  -7  -8 -12   31.20   20.90
   7   8 -12  -13.20   22.70
   7   8  12   20.40   20.40
   7  -8 -12  -30.70   18.10
   0   9  12  381.26   60.59
   0  -9 -12  366.86   41.60
  -1  -9 -12  126.79   29.20
   1   9 -12  166.08   11.80
  -1   9  12  139.39   25.70
   1   9 -12  159.88   12.70
   1   9  12  125.79   25.60
  -2   9  12   21.00   17.00
  -2  -9 -12   23.20   16.30
   2   9 -12    6.90    7.80
   2   9 -12   16.50    9.70
   2   9  12   20.90   12.90
  -3   9  12  251.67   34.70
  -3  -9 -12  303.27   34.80
   3   9 -12  258.17   25.50
   3   9 -12  271.07   22.70
   3   9  12  295.07   33.40
   4   9 -12  124.09   19.40
  -4   9  12   99.39   25.30
  -4  -9 -12  131.49   30.60
   4   9 -12  105.59   21.90
   4  -9 -12  121.89   25.70
   4   9  12  124.19   30.10
  -5  -9 -12  293.47   46.70
   5   9 -12  278.97   35.20
   5   9 -12  317.27   31.50
  -5   9  12  200.48   32.70
   5  -9 -12  249.18   34.70
  -6  -9 -12  117.89   30.30
  -6   9  12  173.08   33.50
   6  -9 -12  169.98   33.00
   6   9  12  140.79   30.30
   0 -10 -12  138.89   24.40
   0  10  12  167.58   28.70
   1  10 -12  313.97   14.50
   1  10 -12  328.37   14.30
  -1  10  12  338.87   38.00
  -1 -10 -12  420.26   46.60
   1  10  12  329.27   37.70
   1 -10 -12  367.56   36.10
   2  10 -12  157.48   15.30
  -2  10  12  173.78   30.60
   2  10 -12  163.18   18.80
   2  10  12  141.29   27.90
   2 -10 -12  144.79   27.80
   3  10 -12  203.28   21.30
  -3  10  12  189.38   32.10
   3  10 -12  188.38   23.80
   3  10  12  178.38   32.70
   3 -10 -12  174.08   31.30
  -4 -10 -12  177.78   34.20
   4  10 -12  174.48   25.00
   4  10 -12  124.29   24.90
  -4  10  12   89.69   27.00
   4  10  12  197.78   31.10
   4 -10 -12  118.99   25.60
   0  11  12   -3.80   21.00
   0 -11 -12    6.40   20.70
  -1  11  12   14.10   22.10
  -1 -11 -12   51.09   25.50
   1 -11 -12   52.69   22.70
   1  11  12   36.40   24.70
   0   0  13    9.20    6.60
  -1   0 -13  453.35   27.00
   1   0 -13  445.16   32.70
   1   0  13  458.05   28.50
  -1   0  13  500.75   31.10
  -2   0 -13  227.98   17.70
   2   0  13  229.18   19.10
  -2   0  13  214.78   21.60
   2   0 -13  231.88   20.50
   3   0 -13  192.78   19.30
   3   0  13  179.08   16.70
  -3   0  13  210.28   22.00
  -3   0 -13  171.38   15.70
   4   0  13  297.17   21.30
  -4   0 -13  272.17   21.20
  -4   0  13  254.37   26.40
   4   0 -13  264.97   25.90
  -5   0  13  634.64   44.20
   5   0 -13  539.65   38.80
   5   0  13  660.33   35.40
  -5   0 -13  635.44   37.10
   6   0  13   33.00   10.80
  -6   0  13   10.60   13.80
  -6   0 -13    8.40    8.70
   6   0 -13   -1.80   10.00
   7   0  13  336.47   27.60
  -7   0  13  373.86   38.60
  -7   0 -13  416.56   34.20
   7   0 -13  483.35   38.30
   8   0  13    0.40   10.90
  -8   0 -13    8.90   14.20
   8   0 -13    8.60   18.80
  -8   0  13   -2.00   19.20
   9   0 -13  351.26   42.00
  -9   0  13  274.47   42.50
  -9   0 -13  296.37   37.20
   9   0  13  283.27   28.40
 -10   0 -13  -12.00   21.00
  10   0  13   -9.10   18.60
  10   0 -13  -23.20   24.60
   0  -1 -13   62.39   11.60
   0  -1  13   51.79   10.60
   0   1 -13   43.40   10.00
   0   1  13   36.40   10.50
   1   1 -13  619.54   33.30
  -1   1  13  611.44   36.80
  -1  -1 -13  565.74   32.70
   1  -1  13  574.74   32.50
   1  -1 -13  617.84   35.00
   1   1  13  623.54   35.20
  -1   1 -13  601.64   31.20
  -1  -1  13  606.94   35.40
   2  -1  13  858.71   39.80
  -2   1  13  764.92   44.30
  -2   1 -13  746.93   36.30
   2   1  13  784.12   40.30
   2  -1 -13  755.92   42.20
  -2  -1  13  751.62   42.70
  -3   1  13   20.70   10.10
   3  -1  13   30.60    8.40
   3   1 -13   24.70   10.30
   3  -1 -13   15.40    9.20
   3   1  13   17.70    8.20
  -3  -1  13   17.00    9.30
  -3   1 -13   23.50    7.20
   4   1 -13   83.39   16.40
   4  -1  13   83.69   13.00
  -4   1  13   49.60   13.80
  -4  -1 -13   75.29   13.70
   4   1  13   45.70   11.30
  -4   1 -13   72.69   12.60
   4  -1 -13   63.19   15.70
  -4  -1  13   89.79   17.10
   5  -1  13  110.69   15.30
  -5  -1 -13  107.09   16.90
   5   1 -13  121.69   22.20
  -5   1  13   98.19   19.70
   5   1  13  115.89   16.50
  -5   1 -13  100.39   15.90
  -5  -1  13  111.69   19.50
   5  -1 -13   88.59   19.50
   6  -1  13 1251.27   57.09
   6   1 -13 1341.87   68.39
  -6   1  13 1209.88   69.19
  -6  -1 -13 1234.78   63.19
  -6  -1  13 1243.38   68.89
   6  -1 -13 1252.27   67.49
   6   1  13 1261.47   59.79
  -6   1 -13 1187.88   59.49
  -7   1  13  248.18   34.20
   7  -1  13  229.58   21.50
   7   1 -13  247.28   30.30
  -7  -1 -13  256.57   27.60
  -7   1 -13  272.77   25.90
   7  -1 -13  197.68   28.40
   7   1  13  243.08   24.40
  -7  -1  13  208.68   31.80
   8   1 -13   14.60   18.40
   8  -1  13   29.90   13.90
  -8  -1 -13   54.89   17.90
  -8   1  13   42.10   20.50
  -8  -1  13   50.89   21.60
   8   1  13   22.30   12.70
  -8   1 -13   53.99   18.00
   8  -1 -13   49.00   16.10
   9   1 -13   -1.80   21.00
  -9  -1 -13   12.00   18.20
  -9   1  13   37.90   25.00
   9  -1 -13   15.60   15.50
   9   1  13   23.50   13.40
 -10   1  13   81.99   31.90
  10   1 -13   45.50   27.50
  10  -1  13   30.60   31.00
  10   1 -13    5.40   20.30
 -10  -1 -13   17.10   24.40
  10  -1 -13   35.70   26.70
  10   1  13    0.00   16.50
   0  -2  13  778.72   38.30
   0   2 -13  691.83   34.90
   0  -2 -13  714.63   39.40
   0   2  13  721.63   40.50
   1  -2  13  796.92   38.90
  -1  -2 -13  737.83   40.60
   1   2 -13  813.72   39.30
  -1   2  13  801.02   44.40
  -1   2 -13  802.52   36.30
  -1  -2  13  773.82   41.40
   1   2  13  800.92   42.80
   1  -2 -13  796.32   42.10
  -2  -2 -13  159.08   16.90
   2  -2  13  143.29   14.40
  -2   2  13  163.28   19.70
   2   2 -13  127.29   15.60
   2   2  13  151.58   17.10
   2  -2 -13  160.48   17.30
  -2   2 -13  147.19   13.00
  -2  -2  13  168.38   17.90
   3  -2  13   45.90   11.20
  -3  -2 -13   39.70   10.60
  -3   2  13   36.40   13.70
  -3  -2  13   49.10   11.70
  -3   2 -13   42.80    9.70
   3  -2 -13   41.30   12.90
   3   2  13   25.70    8.80
   4  -2  13  640.04   31.90
   4   2 -13  621.64   38.80
  -4  -2 -13  608.74   36.40
  -4   2  13  637.84   41.80
  -4   2 -13  565.94   31.10
   4  -2 -13  572.34   39.50
   4   2  13  611.14   36.00
  -4  -2  13  562.34   39.40
   5   2 -13  111.89   19.10
  -5  -2 -13  155.38   21.00
  -5   2  13  173.68   26.70
   5  -2  13  164.88   16.20
   5  -2 -13  103.89   19.90
  -5   2 -13  110.09   16.00
   5   2  13  157.48   18.90
  -5  -2  13  109.59   21.70
  -6   2  13  401.56   37.20
   6   2 -13  455.55   37.30
   6  -2  13  492.15   29.20
  -6  -2 -13  455.75   34.60
   6   2  13  459.65   32.90
  -6   2 -13  460.95   31.60
  -6  -2  13  441.96   37.00
   6  -2 -13  396.86   35.90
  -7   2  13  102.09   25.20
   7  -2  13   70.19   13.90
  -7  -2 -13   47.90   17.60
   7   2 -13   85.89   22.70
   7  -2 -13  127.69   26.20
  -7   2 -13   60.59   15.50
   7   2  13   68.59   16.30
  -7  -2  13  143.89   29.60
   8  -2  13  195.08   21.50
   8   2 -13  193.48   31.20
  -8  -2 -13  191.88   30.70
  -8   2  13  230.48   36.20
   8   2  13  150.78   22.90
  -8   2 -13  176.58   24.50
   8  -2 -13  202.88   30.90
   9  -2  13  182.38   27.40
  -9   2  13  223.48   39.60
   9  -2  13  238.48   26.50
   9   2 -13  297.37   36.20
   9   2 -13  252.17   39.90
   9   2  13  240.48   31.60
   9  -2 -13  204.68   34.30
 -10   2  13    2.30   27.10
  10   2 -13   13.00   26.80
 -10  -2 -13   -6.70   25.90
  10  -2  13   10.70   18.30
  10   2 -13   26.80   28.30
  10  -2  13   -8.90   17.10
  10   2  13  -11.20   17.90
  10  -2 -13    3.70   29.00
   0  -3  13  578.04   31.90
   0  -3 -13  548.85   34.70
   0   3 -13  599.34   29.50
   0   3  13  550.14   35.70
   1   3 -13  265.97   19.90
   1  -3  13  301.47   19.90
  -1   3  13  281.07   25.40
  -1  -3 -13  280.97   23.40
   1  -3 -13  270.17   23.50
   1   3  13  263.47   23.50
  -1  -3  13  295.97   22.30
  -1   3 -13  267.17   17.10
  -2   3  13  265.37   24.80
  -2  -3 -13  297.27   23.80
   2  -3  13  317.37   19.40
   2   3 -13  270.47   22.20
  -2  -3  13  269.47   23.40
   2   3  13  317.47   25.40
  -2   3 -13  285.27   16.80
   2  -3 -13  263.87   24.10
  -3  -3 -13   99.89   14.70
  -3   3  13   84.49   17.00
   3  -3  13   79.49   10.80
   3   3 -13  101.89   15.80
  -3  -3  13   77.79   16.80
   3  -3 -13  104.19   18.00
   3   3  13  117.09   16.80
  -3   3 -13   77.19    9.80
   4  -3  13  121.29   12.80
  -4  -3 -13  118.49   18.40
  -4   3  13  127.29   22.40
  -4  -3  13  103.49   18.10
   4  -3 -13  109.39   18.20
  -4   3 -13  107.59   12.00
   4   3  13   84.69   15.70
   5  -3  13   69.49   10.70
  -5  -3 -13   72.29   15.90
   5   3 -13   77.29   17.20
  -5   3 -13   61.39   12.00
  -5  -3  13   71.69   17.20
   5   3  13   64.99   14.40
   5  -3 -13   60.89   17.10
  -6  -3 -13   10.10   13.80
  -6   3  13   48.00   18.60
   6  -3  13   36.70   10.00
   6   3 -13   43.70   16.00
   6   3  13   47.70   15.40
  -6   3 -13   42.80   11.10
   6  -3 -13   43.70   16.00
  -7  -3 -13  907.41   56.59
   7   3 -13  866.41   58.99
  -7   3  13  876.11   60.89
   7  -3  13  805.42   43.10
   7   3 -13  936.41   58.19
   7   3  13  972.50   51.99
   7  -3 -13 1039.90   59.39
  -8   3  13  245.18   38.20
   8  -3  13  212.58   24.70
   8  -3  13  177.58   21.10
  -8  -3 -13  262.07   37.50
   8   3 -13  206.58   33.40
   8   3 -13  293.77   38.90
   8   3  13  227.38   27.90
   8  -3 -13  225.18   35.00
   9  -3  13   14.70   15.50
   9   3 -13    8.00   22.90
   9   3 -13   15.70   22.90
   9  -3  13   21.50   13.20
  -9   3  13   24.20   25.70
  -9  -3 -13   -3.60   22.60
   9   3  13    4.20   15.70
   9  -3 -13   25.00   20.30
   0  -4 -13 1312.57   64.09
   0   4 -13 1377.36   54.69
   0   4  13 1395.66   66.39
   0  -4  13 1407.06   58.09
  -1  -4 -13  814.72   64.09
   1   4 -13 1051.39   58.29
   1  -4  13  887.81   39.10
  -1   4  13  944.71   50.99
   1   4  13  843.92   52.89
   1  -4 -13  795.02   46.60
  -1   4 -13  873.11   36.00
   2  -4  13   29.00    6.80
  -2  -4 -13   27.40   10.30
  -2   4  13   28.30   12.50
   2   4 -13   40.20   10.50
  -2   4 -13   22.30    5.00
   2  -4 -13    8.30    9.90
   2   4  13   42.80   11.60
  -2  -4  13   35.90   11.20
  -3   4  13   55.09   15.90
   3  -4  13   50.59    7.70
  -3  -4 -13   57.49   13.60
   3   4 -13   65.99   14.60
   3  -4 -13   54.69   14.10
   3   4  13   67.59   14.50
  -3  -4  13   58.09   13.80
  -3   4 -13   69.69    7.90
   4   4 -13  704.53   42.40
  -4   4  13  709.53   46.70
   4  -4  13  774.82   31.40
  -4  -4 -13  666.63   41.40
   4   4  13  730.33   43.30
  -4   4 -13  684.33   30.80
   4  -4 -13  675.83   43.60
   5  -4  13   19.90    6.20
  -5   4  13   16.00   15.80
  -5  -4 -13   13.10   12.80
   5  -4 -13   44.40   14.50
   5   4  13   33.60   13.70
   6  -4  13  237.18   19.10
   6   4 -13  296.77   32.80
   6   4 -13  319.97   32.00
   6  -4  13  252.07   17.50
  -6   4  13  243.08   34.60
  -6  -4 -13  273.77   30.40
   6  -4 -13  300.87   32.00
   6   4  13  232.78   26.50
   7  -4  13  189.28   19.00
  -7  -4 -13  217.18   31.00
   7  -4  13  181.68   17.40
   7   4 -13  211.68   29.70
   7   4 -13  174.28   30.20
  -7   4  13  230.18   35.40
   7  -4 -13  195.98   29.10
   7   4  13  180.98   25.60
  -8   4  13  141.39   28.90
  -8  -4 -13  208.78   40.40
   8   4 -13  177.08   29.10
   8  -4  13  127.89   17.00
   8  -4  13  140.89   19.30
   8   4 -13  160.48   33.10
   8   4  13  128.79   26.40
   8  -4 -13  178.18   30.50
   9  -4  13   23.50   14.90
   9   4 -13   65.89   26.40
   9  -4  13   39.90   14.60
  -9  -4 -13  -16.10   28.20
   9   4 -13   39.70   25.50
  -9   4  13   30.40   22.40
   9   4  13   33.60   15.40
   0   5 -13  145.69   12.00
   0  -5 -13  132.59   18.50
   0   5  13   99.09   18.40
   1   5 -13  152.58   15.80
   1   5 -13  151.58   14.70
  -1  -5 -13  166.08   18.60
  -1   5  13  165.58   24.10
   1  -5 -13  168.38   19.50
  -1   5 -13  152.78    9.60
   1   5  13  194.98   23.30
   2   5 -13 1009.10   47.00
  -2  -5 -13  943.51   51.09
  -2   5  13  971.70   54.39
   2   5 -13  938.41   47.80
   2   5  13 1072.09   54.19
   2  -5 -13  900.31   51.39
  -3  -5 -13  110.39   18.70
  -3   5  13  135.39   23.60
   3   5 -13  151.98   17.40
   3   5  13  126.89   18.80
   3  -5 -13  118.49   20.10
  -4  -5 -13  241.28   25.40
   4   5 -13  218.68   22.60
   4   5 -13  204.08   23.90
  -4   5  13  244.78   26.80
   4  -5 -13  217.58   24.20
   4   5  13  241.58   25.70
  -5   5  13  477.35   43.20
  -5  -5 -13  607.04   42.80
   5   5 -13  617.04   41.00
   5   5 -13  521.65   40.10
   5   5  13  538.65   39.30
   5  -5 -13  553.74   40.20
  -6   5  13  643.84   49.50
  -6  -5 -13  588.34   44.10
   6   5 -13  615.84   46.10
   6  -5  13  612.44   24.30
   6  -5 -13  613.24   45.80
   6   5  13  546.55   41.50
   7  -5  13   33.10    8.20
   7  -5  13   30.50    8.00
   7   5 -13   76.59   23.30
   7   5 -13   62.99   21.00
  -7  -5 -13   33.60   21.30
  -7   5  13   26.60   20.70
   7  -5 -13   35.60   19.80
   7   5  13   36.60   18.10
  -8   5  13  130.89   30.90
   8  -5  13  100.39   14.20
  -8  -5 -13  123.49   29.50
   8   5 -13  105.59   26.00
   8   5 -13  109.59   30.40
   8   5  13   60.09   18.50
   9   5 -13   46.60   21.60
  -9   5  13   16.10   27.00
   9  -5  13   57.19   15.20
   9   5 -13    0.70   27.50
   9  -5  13   34.90   14.10
  -9  -5 -13  -27.50   26.50
   9  -5 -13   89.89   30.40
   9   5  13   11.80   21.60
   0   6 -13   54.89    7.00
   0   6  13   42.40   14.00
   0   6 -13   52.79    8.00
   0  -6 -13   87.19   17.50
   1   6 -13   42.00    9.80
  -1   6  13   21.10   12.90
   1   6 -13   30.30    8.70
  -1  -6 -13   40.60   13.10
   1   6  13   34.30   12.60
   1  -6 -13   39.00   15.60
  -2  -6 -13   -0.60   10.10
   2   6 -13   -5.60    7.20
   2   6 -13   10.90    8.30
  -2   6  13   -1.50    9.70
   2   6  13  -11.20   10.00
   2  -6 -13   11.40   11.30
   3   6 -13  399.06   29.20
  -3  -6 -13  369.16   30.20
  -3   6  13  365.56   35.20
   3   6 -13  418.56   29.20
   3  -6 -13  359.76   32.30
   3   6  13  364.46   32.00
  -4  -6 -13  101.09   20.70
  -4   6  13   52.19   17.10
   4   6 -13  101.39   18.90
   4   6  13   91.49   20.40
   4  -6 -13   83.59   20.50
   5   6 -13  301.67   29.70
  -5   6  13  338.27   36.60
  -5  -6 -13  330.97   34.50
   5   6 -13  349.07   31.80
   5   6  13  254.37   29.10
   5  -6 -13  299.77   31.70
  -6   6  13   25.90   23.00
   6   6 -13   22.50   16.30
   6   6 -13   53.19   21.90
   6   6  13   38.30   16.70
   6  -6 -13   61.49   21.70
   7   6 -13  111.89   24.70
  -7   6  13  103.09   27.40
  -7  -6 -13  143.09   30.50
   8   6 -13  106.89   31.40
  -8  -6 -13   73.99   30.20
  -8   6  13   45.20   27.60
   8   6  13  107.79   25.40
   8  -6 -13  140.49   31.40
   0   7 -13   18.90    3.40
   0   7  13    6.90   12.20
   0  -7 -13    7.30    9.20
   0   7 -13   13.80    3.10
  -1   7  13  276.87   30.80
   1   7 -13  270.17   18.80
  -1  -7 -13  296.07   29.60
   1   7 -13  286.07   18.40
   1  -7 -13  332.27   30.80
   1   7  13  278.27   29.60
   2   7 -13  264.47   21.50
  -2   7  13  297.47   32.10
  -2  -7 -13  296.77   29.40
   2   7 -13  315.47   23.00
   2  -7 -13  262.27   29.00
   2   7  13  345.37   31.20
   3   7 -13   74.49   14.00
   3   7 -13   90.59   15.60
  -3   7  13   70.19   21.00
  -3  -7 -13  136.09   24.30
   3  -7 -13   72.99   18.80
   3   7  13   75.39   18.00
  -4   7  13  203.68   31.00
   4   7 -13  212.18   27.20
  -4  -7 -13  215.88   30.00
   4  -7 -13  250.37   29.40
   4   7  13  198.78   28.90
  -5  -7 -13   69.09   18.50
  -5   7  13   52.09   20.90
   5   7 -13   52.89   19.10
   5   7 -13   57.79   19.90
   5   7  13   50.69   18.00
   5  -7 -13   76.39   20.20
  -6  -7 -13  153.58   29.00
   6   7 -13  125.79   24.40
  -6   7  13  130.59   27.30
   6   7 -13  108.59   23.50
   6   7  13   67.69   21.80
   7   7 -13  177.08   30.70
  -7  -7 -13  141.99   32.70
  -7   7  13  124.59   28.00
   7  -7 -13  155.28   27.50
   7   7  13  109.59   25.90
   0  -8 -13  558.14   39.60
   0   8  13  537.25   41.70
  -1   8  13  330.27   35.50
   1   8 -13  325.77   18.00
  -1  -8 -13  331.87   32.30
   1   8 -13  352.16   19.70
   1  -8 -13  357.56   31.00
   1   8  13  394.96   35.60
  -2   8  13   36.00   17.00
   2   8 -13   34.10   11.40
   2   8 -13   40.60   10.40
  -2  -8 -13   29.50   14.30
   2   8  13   55.19   18.30
   2  -8 -13   16.60   11.30
  -3  -8 -13  243.38   32.50
   3   8 -13  294.17   26.00
   3   8 -13  285.97   23.50
  -3   8  13  309.47   57.29
   3  -8 -13  179.18   34.00
   3   8  13  294.47   30.20
   4   8 -13  237.68   25.70
  -4  -8 -13  268.47   36.50
  -4   8  13  297.97   32.30
   4   8 -13  323.47   30.20
   4   8  13  234.58   28.80
   5   8 -13  109.19   24.30
   5   8 -13  105.39   22.00
  -5   8  13   87.39   25.60
  -5  -8 -13  145.19   26.70
   5  -8 -13  102.99   24.40
   5   8  13  115.59   25.50
  -6   8  13  183.38   33.70
   6   8 -13  242.48   31.80
  -6  -8 -13  232.18   36.70
   6   8 -13  160.18   30.10
   6   8  13  179.78   29.50
   6  -8 -13  193.78   31.20
   0   9  13   36.50   18.90
   0  -9 -13   56.09   17.80
  -1   9  13   57.39   21.30
  -1  -9 -13   80.69   29.90
   1   9 -13   70.09    8.10
   1  -9 -13   26.70   17.60
   2   9 -13   24.10    8.90
   2   9 -13   40.20   10.80
  -2   9  13   26.70   17.10
  -2  -9 -13   25.60   24.70
   2   9  13   36.90   23.20
   3   9 -13  214.08   24.40
  -3   9  13  210.08   32.80
   3   9 -13  244.38   22.10
   3   9  13  162.58   38.10
   3  -9 -13  265.87   34.30
   4   9 -13  109.19   18.80
  -4   9  13   50.29   23.10
   4   9 -13   55.49   19.30
   4  -9 -13   77.49   23.00
   4   9  13   80.79   45.40
   5   9 -13   37.30   16.50
   5   9 -13   -1.00   17.80
  -5  -9 -13   16.70   25.30
  -5   9  13   39.10   24.40
   5   9  13   29.60   22.60
   5  -9 -13   24.20   20.90
   0 -10 -13  829.72   54.99
   0  10  13  677.23   53.99
  -1  10  13  151.28   27.50
  -1 -10 -13  119.89   28.00
   1  10  13  148.79   30.80
   1 -10 -13  133.49   26.40
  -2 -10 -13   76.99   25.40
  -2  10  13   41.10   18.10
   2  10 -13   68.89   10.60
   2  10  13  100.79   26.60
   2 -10 -13   36.10   20.80
   3  10 -13   57.49   13.90
  -3 -10 -13   45.70   24.20
  -3  10  13   49.99   22.70
   3  10 -13   67.89   16.10
   3 -10 -13   82.59   25.60
   3  10  13   99.29   22.10
   0   0  14   14.00    9.00
   0   0 -14   27.70    8.40
  -1   0 -14  933.41   45.50
  -1   0  14  996.00   50.59
   1   0  14  971.50   47.90
   2   0  14  515.45   31.20
   2   0 -14  535.85   32.70
  -2   0 -14  491.55   30.00
  -2   0  14  563.64   36.20
   3   0 -14  871.11   49.30
   3   0  14 1023.90   46.90
  -3   0  14  943.61   52.69
  -3   0 -14  905.51   44.20
  -4   0 -14   63.79   11.70
   4   0  14   43.10   10.40
   4   0 -14   23.10   11.50
  -4   0  14   53.49   15.20
   5   0  14  921.41   45.50
  -5   0 -14  831.22   45.50
  -5   0  14  840.62   54.49
   5   0 -14  940.61   53.89
   6   0 -14  890.41   53.99
  -6   0  14  758.92   54.39
  -6   0 -14  864.51   48.10
   6   0  14  775.62   43.70
  -7   0 -14  119.19   20.70
   7   0  14  108.09   17.10
  -7   0  14  144.39   27.40
   7   0 -14   89.89   21.20
  -8   0 -14   64.69   19.50
  -8   0  14   21.70   17.00
   8   0 -14   44.50   16.40
   8   0  14   19.70   13.80
  -9   0  14    1.80   17.70
   9   0 -14    7.90   21.50
   9   0  14   23.80   16.70
  -9   0 -14   14.10   21.80
   0  -1 -14 2900.61  114.79
   0  -1  14 3012.10  115.79
   0   1  14 3023.60  117.79
   0   1 -14 2926.71  112.09
   1  -1  14  746.03   39.80
  -1  -1 -14  792.32   42.00
  -1   1  14  854.31   45.30
   1   1 -14  793.32   40.90
  -1   1 -14  794.12   38.40
   1   1  14  710.43   41.10
   1  -1 -14  774.12   42.00
  -1  -1  14  756.12   42.30
  -2   1  14  372.66   29.50
   2  -1  14  401.96   25.70
   2   1  14  352.16   26.20
  -2   1 -14  369.96   23.00
   2  -1 -14  341.77   27.40
  -2  -1  14  327.07   27.40
   3   1 -14  583.24   37.00
  -3   1  14  657.83   41.50
  -3  -1 -14  580.44   38.90
   3  -1  14  601.84   33.50
   3   1  14  609.74   35.00
  -3  -1  14  564.64   38.60
  -3   1 -14  586.84   31.20
   3  -1 -14  547.35   37.40
  -4  -1 -14  346.27   26.00
   4   1 -14  349.47   29.50
   4  -1  14  353.96   24.60
  -4   1  14  308.47   31.20
  -4  -1  14  377.26   32.00
   4  -1 -14  356.16   30.50
  -4   1 -14  375.86   24.90
   4   1  14  360.36   26.20
   5   1 -14  365.86   32.30
  -5   1  14  342.07   33.90
   5  -1  14  342.97   24.60
  -5  -1 -14  301.67   25.60
   5  -1 -14  302.77   30.40
  -5  -1  14  314.77   31.90
  -5   1 -14  304.27   24.80
   5   1  14  288.77   26.20
  -6  -1 -14  680.53   42.30
   6   1 -14  614.54   43.70
  -6   1  14  662.53   47.70
   6  -1  14  535.65   34.10
  -6  -1  14  640.64   47.30
   6  -1 -14  646.74   46.10
   6   1  14  661.53   39.40
  -6   1 -14  615.34   38.00
   7   1 -14   16.50   16.90
  -7  -1 -14   16.60   15.80
  -7   1  14   14.60   13.80
   7  -1 -14   24.10   16.70
   7   1  14   18.40   11.60
  -7  -1  14   45.60   19.10
   8   1 -14  507.75   44.00
   8  -1  14  559.84   41.20
  -8   1  14  475.55   47.10
  -8  -1 -14  551.34   43.00
   8   1  14  535.75   39.00
  -8  -1  14  388.76   45.00
  -8   1 -14  545.15   49.60
   8  -1 -14  605.04   49.10
   9   1 -14  103.99   28.50
  -9   1  14   94.99   28.40
   9  -1  14  114.09   21.80
   9  -1 -14   94.09   27.50
  -9   1 -14  113.59   24.60
   9   1  14   92.39   22.20
   0   2 -14   92.59   13.20
   0   2  14  110.69   17.90
   0  -2 -14  103.29   15.90
   0  -2  14   87.29   14.40
  -1   2  14 2127.79   90.09
   1   2 -14 2090.39   82.99
  -1  -2 -14 1967.50   84.89
   1  -2  14 2128.99   83.19
   1  -2 -14 1925.01   85.89
  -1   2 -14 2055.69   79.59
   1   2  14 2151.68   88.09
  -1  -2  14 1991.40   85.89
  -2  -2 -14  114.99   16.40
   2   2 -14   83.59   14.80
  -2   2  14  122.09   18.40
   2  -2  14  125.39   14.70
   2   2  14  137.09   19.10
  -2  -2  14  106.29   17.40
   2  -2 -14  116.79   18.30
  -3  -2 -14  493.25   31.90
   3  -2  14  484.55   28.70
   3   2 -14  530.35   39.70
  -3   2  14  479.45   36.70
   3   2  14  489.35   31.60
   3  -2 -14  501.35   36.20
  -3   2 -14  511.25   27.10
  -3  -2  14  506.65   35.60
  -4  -2 -14   52.09   12.90
   4  -2  14   52.09   10.40
  -4   2  14   59.59   15.50
   4   2 -14   34.30   13.40
   4   2  14   58.69   13.10
  -4  -2  14   71.89   16.50
  -4   2 -14   47.30   10.10
   4  -2 -14   46.80   13.50
  -5  -2 -14   23.40   12.20
   5  -2  14   26.40    9.70
   5   2 -14   24.90   14.20
  -5   2  14    7.50   10.20
  -5  -2  14   13.10    9.70
  -5   2 -14   26.80   10.30
   5  -2 -14   40.60   14.60
   5   2  14   24.10   12.10
  -6  -2 -14 1074.19   60.19
   6   2 -14 1162.68   63.99
  -6   2  14 1139.89   68.59
   6   2  14 1207.38   59.29
  -6   2 -14 1130.89   55.79
   6  -2 -14 1161.18   65.39
  -6  -2  14 1105.79   66.19
  -7   2  14  177.58   30.80
   7  -2  14  175.38   19.60
   7   2 -14  191.38   28.90
  -7  -2 -14  172.48   25.70
   7   2  14  137.79   21.40
   7  -2 -14  159.18   29.40
  -7  -2  14  157.18   29.80
  -7   2 -14  145.09   21.80
  -8  -2 -14  222.98   31.30
  -8   2  14  225.08   37.00
   8  -2  14  191.98   23.50
   8   2 -14  230.18   34.90
   8   2  14  245.58   27.20
   8  -2 -14  253.67   36.10
  -8   2 -14  236.78   29.20
   9   2 -14  121.89   27.60
   9  -2  14   47.30   20.20
   9  -2  14   49.20   16.70
   9   2 -14   88.89   30.10
  -9  -2 -14   10.80   21.10
  -9   2  14   76.99   26.60
   9   2  14   45.90   18.10
   9  -2 -14   74.39   26.60
   0   3  14  967.60   50.69
   0  -3 -14  958.20   49.60
   0  -3  14  884.31   50.19
   1  -3  14 1366.86   57.69
   1   3 -14 1309.27   57.49
  -1   3  14 1192.68   63.29
  -1  -3 -14 1285.37   61.49
   1  -3 -14 1415.26   64.69
   1   3  14 1348.47   63.89
  -1  -3  14 1366.06   61.59
  -1   3 -14 1328.97   53.69
   2  -3  14  208.38   17.20
  -2  -3 -14  210.28   21.00
  -2   3  14  208.58   22.20
   2   3 -14  182.78   19.60
  -2   3 -14  220.98   15.20
   2  -3 -14  201.58   21.00
  -2  -3  14  223.88   22.40
   2   3  14  209.58   21.30
   3   3 -14   41.90   12.90
  -3   3  14   52.39   14.30
  -3  -3 -14   31.50   11.10
   3  -3  14   61.69   10.50
   3   3  14   44.20   11.70
   3  -3 -14   55.99   15.30
  -3   3 -14   46.90    8.20
  -3  -3  14   65.79   15.70
  -4  -3 -14  260.67   24.00
   4   3 -14  182.88   22.30
   4  -3  14  200.48   17.40
  -4   3  14  191.88   23.40
  -4  -3  14  184.78   25.30
   4  -3 -14  178.18   25.50
  -4   3 -14  205.48   16.90
   4   3  14  250.47   23.60
  -5   3  14  703.73   49.80
  -5  -3 -14  709.23   44.70
   5  -3  14  768.02   36.40
   5   3 -14  752.12   46.30
   5   3  14  742.83   44.20
  -5   3 -14  693.73   36.80
   5  -3 -14  745.63   48.60
  -5  -3  14  734.33   49.00
  -6  -3 -14   36.20   17.20
  -6   3  14   31.80   19.20
   6   3 -14   41.60   16.60
   6  -3  14   44.60   10.80
  -6   3 -14   53.89   12.00
  -6  -3  14   60.79   20.00
   6   3  14   72.49   17.30
   6  -3 -14   18.60   16.20
   7   3 -14  122.79   24.10
   7  -3  14   84.59   14.90
  -7  -3 -14   62.49   20.40
  -7   3  14  144.59   30.70
   7   3  14   96.79   19.90
   7  -3 -14   89.99   21.50
  -8   3  14  169.48   30.10
   8   3 -14  132.09   31.70
   8   3 -14  180.18   32.70
   8  -3  14  131.49   18.50
  -8  -3 -14  147.99   29.50
   8  -3  14  147.29   21.10
   8   3  14  125.79   23.40
   8  -3 -14  123.99   29.20
  -9   3  14   28.40   26.80
   9   3 -14   56.59   27.20
   9  -3  14   31.30   15.30
   9  -3  14   26.20   16.90
  -9  -3 -14   -7.40   21.90
   9   3 -14    7.90   25.50
   9  -3 -14  100.29   30.50
   9   3  14   36.50   19.40
   0   4  14  197.98   23.30
   0   4 -14  215.78   15.80
   0  -4 -14  208.18   20.90
   0  -4  14  226.78   18.60
  -1   4  14  461.25   34.20
   1  -4  14  503.05   27.30
   1   4 -14  495.25   28.30
  -1  -4 -14  466.95   37.90
   1  -4 -14  534.55   35.50
  -1  -4  14  512.55   31.10
   1   4  14  530.65   40.60
  -1   4 -14  459.95   23.80
  -2   4  14  128.09   21.00
   2   4 -14  149.29   16.30
  -2  -4 -14  145.39   17.80
   2  -4  14  141.99   13.20
  -2   4 -14  157.68   11.20
   2   4  14  153.18   18.80
  -2  -4  14  146.99   18.40
   2  -4 -14  111.39   19.00
   3   4 -14   80.69   15.60
  -3   4  14  126.79   21.00
  -3  -4 -14  101.09   17.90
   3  -4  14  129.09   11.70
  -3  -4  14   98.79   17.90
  -3   4 -14   98.49    9.90
   3  -4 -14  108.99   18.90
   3   4  14  133.49   20.00
   4  -4  14  440.66   23.60
  -4   4  14  433.66   38.70
   4   4 -14  525.85   35.40
  -4  -4 -14  558.74   36.80
   4   4  14  455.25   35.00
  -4   4 -14  458.45   23.80
   4  -4 -14  515.65   37.50
  -4  -4  14  462.95   36.60
   5   4 -14  146.09   23.20
  -5   4  14  140.09   24.90
   5  -4  14  114.89   12.30
  -5  -4 -14  157.68   23.60
   5   4  14  115.99   21.30
   5  -4 -14  163.68   24.30
   6  -4  14   96.49   12.60
  -6   4  14  112.59   23.60
   6   4 -14  131.89   24.60
   6  -4  14  142.39   15.00
   6   4 -14  114.09   22.10
  -6  -4 -14  127.99   22.30
   6  -4 -14  134.99   23.60
   6   4  14  138.69   23.60
   7  -4  14  141.09   17.50
   7  -4  14  134.39   16.70
  -7  -4 -14  179.88   30.80
  -7   4  14  137.59   31.00
   7   4 -14  179.88   30.10
   7   4 -14  204.78   31.80
   7   4  14  114.59   22.20
   7  -4 -14  116.39   25.50
   8   4 -14  204.68   35.00
  -8  -4 -14  170.78   30.30
   8  -4  14  183.88   21.70
   8   4 -14  199.48   34.70
   8  -4  14  140.29   17.80
   8   4  14  146.19   25.50
   9  -4  14   26.90   15.00
   9   4 -14   28.50   27.50
  -9  -4 -14  -10.10   28.90
  -9   4  14   23.80   28.20
   9   4 -14   -1.50   23.80
   9   4  14   -3.80   35.00
   0  -5 -14   15.70   11.30
   0   5 -14    2.20    5.30
   0   5  14    6.40   11.40
   1   5 -14  233.18   17.90
  -1  -5 -14  203.48   21.70
  -1   5  14  236.28   26.10
   1  -5 -14  220.38   24.30
  -1   5 -14  196.68   12.20
   1   5  14  202.28   23.80
  -2  -5 -14  255.17   25.10
   2   5 -14  235.68   21.00
  -2   5  14  230.48   25.20
   2  -5 -14  217.78   23.40
  -2   5 -14  242.88   10.80
   2   5  14  289.47   27.00
  -3  -5 -14  192.88   25.40
   3   5 -14  236.38   22.30
  -3   5  14  241.78   27.90
   3   5 -14  208.78   23.30
   3  -5 -14  188.18   22.00
   3   5  14  241.28   25.50
  -4  -5 -14  332.87   32.10
  -4   5  14  344.47   35.60
   4   5 -14  361.76   32.50
   4   5 -14  412.46   32.10
   4  -5 -14  436.86   36.00
   4   5  14  404.06   31.80
   5   5 -14  132.19   22.00
   5   5 -14  123.79   22.90
  -5   5  14  149.39   25.80
  -5  -5 -14  158.18   25.00
   5  -5 -14  139.19   23.00
   5   5  14  176.48   24.40
   6   5 -14  111.39   25.30
  -6   5  14   75.69   21.10
   6  -5  14  108.49    6.70
   6   5 -14  143.69   25.10
  -6  -5 -14  175.78   29.60
   6  -5 -14  123.19   25.00
   6   5  14   86.49   19.30
  -7  -5 -14   63.19   18.50
   7  -5  14   73.59    9.50
   7   5 -14   68.79   22.20
   7   5 -14   64.59   22.00
  -7   5  14   50.39   28.10
   7   5  14   56.59   20.00
  -8  -5 -14   54.59   26.60
   8   5 -14   18.90   20.20
  -8   5  14   59.29   27.10
   8  -5  14   41.80   11.60
   8  -5  14   41.70   10.30
   8   5 -14   45.40   25.90
   8   5  14   62.59   21.60
   0  -6 -14  156.18   23.30
   0   6 -14  209.78   13.30
   0   6  14  215.88   26.10
  -1  -6 -14  376.96   31.40
   1   6 -14  388.16   24.20
  -1   6  14  370.06   33.50
   1   6 -14  367.36   22.20
   1   6  14  328.67   30.20
   1  -6 -14  342.67   31.20
   2   6 -14 1165.48   52.99
  -2   6  14 1162.18   64.69
  -2  -6 -14 1162.08   60.99
   2   6 -14 1117.09   54.19
   2  -6 -14 1135.39   61.99
   2   6  14 1153.48   62.19
   3   6 -14  256.37   26.10
   3   6 -14  274.97   24.70
  -3  -6 -14  305.27   29.60
  -3   6  14  253.17   27.50
   3  -6 -14  300.67   30.00
   3   6  14  250.57   26.30
   4   6 -14   73.09   16.40
  -4  -6 -14   82.49   19.40
  -4   6  14   82.59   20.00
   4   6 -14   44.60   14.90
   4  -6 -14   70.59   19.90
   4   6  14   66.29   19.10
  -5  -6 -14   34.50   18.80
   5   6 -14   93.69   19.90
   5   6 -14   69.19   18.60
  -5   6  14   69.99   23.50
   5   6  14   55.39   15.60
   5  -6 -14   20.70   16.90
  -6   6  14   87.59   44.00
   6   6 -14  114.29   22.70
  -6  -6 -14  136.19   29.50
   6   6 -14  108.59   26.00
   6   6  14  124.39   22.90
   7   6 -14  207.18   31.30
  -7  -6 -14  191.98   35.20
  -7   6  14  218.18   36.20
   7   6  14  125.89   25.90
  -8  -6 -14   45.10   32.40
   8   6 -14  110.89   31.50
  -8   6  14   89.59   33.10
   8   6  14   78.29   20.50
   8  -6 -14  135.19   30.10
   0   7 -14    6.60    3.00
   0   7  14   -6.10   12.90
   0  -7 -14   13.40   13.50
   0   7 -14    3.20    3.80
   1   7 -14  149.09   14.40
  -1  -7 -14  129.89   22.10
  -1   7  14  134.09   23.30
   1   7 -14  159.88   14.40
   1  -7 -14  140.69   22.30
   1   7  14  137.79   24.00
   2   7 -14   51.69   11.70
  -2  -7 -14   70.59   18.90
  -2   7  14   15.30   16.10
   2   7 -14   49.10   11.70
   2   7  14   36.40   15.50
   2  -7 -14   33.00   12.60
   3   7 -14   44.20   13.10
   3   7 -14   49.20   13.00
  -3  -7 -14   69.89   16.40
  -3   7  14   25.60   12.30
   3   7  14   31.40   16.60
   3  -7 -14   30.90   16.90
   4   7 -14  299.37   28.80
  -4  -7 -14  279.87   33.20
  -4   7  14  219.88   32.20
   4   7 -14  259.27   28.80
   4   7  14  284.17   32.30
   4  -7 -14  209.68   31.40
  -5  -7 -14  158.78   29.60
   5   7 -14  227.48   31.00
  -5   7  14  192.18   32.30
   5   7 -14  230.18   27.80
   5   7  14  215.18   31.20
  -6   7  14  164.88   32.80
  -6  -7 -14  120.69   29.20
   6   7 -14  206.88   28.90
   6   7 -14  153.18   26.60
   6   7  14   86.49   23.20
   7   7 -14  125.19   28.40
  -7  -7 -14  132.59   28.40
  -7   7  14  138.79   34.90
   7   7  14  109.89   27.10
   7  -7 -14  114.99   29.40
   0   8  14  270.67   28.90
   0  -8 -14  275.37   28.50
  -1  -8 -14   35.50   15.70
   1   8 -14   22.20    7.00
   1   8 -14   11.90    6.20
  -1   8  14    2.90   17.30
   1   8  14   -9.00   11.60
   1  -8 -14   18.20   12.30
   2   8 -14  434.66   26.60
   2   8 -14  439.46   27.30
  -2  -8 -14  443.96   39.10
  -2   8  14  388.36   36.80
   2   8  14  411.66   39.80
   2  -8 -14  461.05   39.00
  -3  -8 -14   90.09   24.20
  -3   8  14   51.29   20.90
   3   8 -14  104.29   16.30
   3   8 -14   82.89   14.90
   3   8  14  127.59   23.90
   3  -8 -14  108.59   22.80
   4   8 -14   38.50   16.20
   4   8 -14   41.90   15.40
  -4  -8 -14   44.80   17.80
  -4   8  14   47.90   20.50
   4   8  14   34.90   16.20
   5   8 -14  -13.80   15.70
   5   8 -14    2.40   14.90
  -5   8  14   19.00   20.70
  -5  -8 -14   -0.40   22.80
   5   8  14  -25.10   18.10
   5  -8 -14    2.30   20.10
  -6  -8 -14  468.55   51.39
  -6   8  14  477.55   51.39
   6   8  14  433.16   44.50
   6  -8 -14  565.34   48.20
   0  -9 -14  145.59   25.10
   0   9  14  238.78   32.70
   1   9 -14  352.56   15.20
  -1  -9 -14  261.67   37.20
  -1   9  14  374.16   41.10
   1   9 -14  351.66   14.90
   1   9  14  379.86   45.30
   2   9 -14   18.10   10.80
   2   9 -14   15.70    8.50
  -2   9  14  -24.70   17.40
   2   9  14    0.90   36.10
  -3  -9 -14  228.68   56.39
   3   9 -14  150.08   19.30
  -3   9  14  105.29   27.40
   3   9 -14  155.58   20.50
   3  -9 -14  168.78   30.30
   4   9 -14   56.29   17.40
  -4  -9 -14  100.49   35.80
   4   9 -14   61.29   20.50
  -4   9  14  118.79   29.70
   4  -9 -14   84.69   24.20
   4   9  14   74.49   28.40
   0 -10 -14   38.50   18.40
   0  10  14   41.10   24.00
  -1  10  14   45.20   24.00
  -1 -10 -14   14.00   21.30
   1 -10 -14   37.10   20.70
   1  10  14   34.80   19.50
  -2 -10 -14   40.10   18.80
   2  10 -14   27.80    9.10
   2  10 -14   50.59   11.60
  -2  10  14   54.39   24.70
   2  10  14    5.90   23.00
   2 -10 -14   51.59   24.20
   0   0 -15   10.60    8.60
   0   0  15    7.40    7.90
  -1   0 -15  684.63   37.80
   1   0  15  707.03   40.30
  -1   0  15  757.92   42.70
  -2   0  15   60.09   14.60
  -2   0 -15   61.29   11.80
   2   0  15   77.69   13.20
   2   0 -15   63.89   13.80
  -3   0  15  102.49   18.90
   3   0 -15   89.19   17.30
   3   0  15   91.29   15.10
   4   0  15  524.75   32.40
  -4   0  15  516.75   40.10
  -4   0 -15  533.85   32.20
   4   0 -15  485.55   37.60
   5   0  15  724.73   41.90
   5   0 -15  782.62   50.09
  -5   0  15  817.62   53.59
  -5   0 -15  782.12   43.00
   6   0 -15   89.99   21.60
   6   0  15  114.99   16.40
  -6   0 -15   97.09   20.10
  -6   0  15  115.49   24.40
   7   0  15   15.90   12.00
  -7   0  15    0.10   12.40
   7   0 -15    6.50   12.40
  -7   0 -15   -0.60   13.40
   8   0  15   23.60   14.60
  -8   0 -15   -0.20   18.30
  -8   0  15    8.60   21.20
   8   0 -15   -0.20   19.70
   9   0 -15   85.99   30.00
  -9   0  15  122.79   34.80
   9   0  15   90.29   22.20
   0   1  15  906.71   48.90
   0  -1 -15  917.31   47.20
   0   1 -15  925.21   45.00
   0  -1  15  922.21   48.20
  -1   1  15  434.96   32.40
   1  -1  15  402.16   28.50
  -1  -1 -15  406.96   33.00
   1   1 -15  466.45   29.70
  -1   1 -15  452.75   28.20
  -1  -1  15  486.55   32.80
   1   1  15  461.45   30.90
   1  -1 -15  490.25   31.90
   2  -1  15 2481.25   96.09
  -2   1  15 2390.06  102.49
  -2  -1  15 2355.06  101.29
   2  -1 -15 2247.68   98.09
   2   1  15 2357.96   97.39
  -2   1 -15 2391.86   92.09
   3  -1  15  466.25   29.10
  -3  -1 -15  504.65   31.00
   3   1 -15  409.86   31.90
  -3   1  15  445.06   35.90
  -3  -1  15  443.66   34.90
  -3   1 -15  451.35   27.60
   3   1  15  463.15   31.10
   3  -1 -15  446.76   33.90
  -4  -1 -15  146.09   20.00
  -4   1  15  143.89   25.30
   4   1 -15  133.79   21.40
   4  -1  15  157.58   18.00
   4   1  15  149.79   18.40
   4  -1 -15  143.79   21.50
  -4  -1  15  162.88   25.20
  -4   1 -15  140.69   17.20
  -5  -1 -15  239.88   23.90
   5   1 -15  225.98   26.70
  -5   1  15  253.37   30.90
   5  -1  15  236.48   21.90
  -5  -1  15  238.68   29.90
   5  -1 -15  244.28   28.00
  -5   1 -15  246.38   22.70
   5   1  15  225.48   23.10
  -6  -1 -15  488.35   38.50
   6   1 -15  622.94   44.70
  -6   1  15  565.94   46.70
   6   1  15  435.06   33.80
  -6  -1  15  506.45   43.60
   6  -1 -15  536.35   41.70
   7   1 -15  120.19   24.50
   7  -1  15  127.99   19.50
  -7   1  15  142.29   28.20
  -7  -1 -15  168.98   26.80
  -7  -1  15  109.79   22.60
   7  -1 -15  130.19   26.60
  -7   1 -15  153.08   24.90
   7   1  15  110.49   19.20
   8  -1  15    2.30   13.60
  -8   1  15   25.20   18.10
  -8  -1 -15   -1.20   16.10
   8   1 -15   16.90   19.80
  -8  -1  15  -21.50   14.50
   8  -1 -15    9.70   19.70
  -8   1 -15   -7.20   14.10
   8   1  15    5.40   13.80
  -9   1  15   -7.40   24.60
   9  -1  15   -6.50   17.40
   9   1 -15   18.50   24.20
  -9  -1 -15   -4.70   19.50
   9  -1 -15  -20.00   23.80
   9   1  15    4.90   16.00
  -9   1 -15   18.90   19.90
   0   2 -15 1057.89   49.30
   0  -2  15 1100.49   52.89
   0  -2 -15 1027.00   52.99
   0   2  15 1124.09   56.59
   1  -2  15   40.70   11.20
  -1   2  15   49.30   11.30
  -1  -2 -15   54.69   13.40
   1   2 -15   52.79   11.30
  -1   2 -15   47.80   10.30
  -1  -2  15   44.50   10.00
   1   2  15   80.59   15.60
   1  -2 -15   40.10   11.70
  -2  -2 -15  316.57   25.60
   2   2 -15  336.47   25.80
  -2   2  15  315.67   28.80
  -2   2 -15  335.97   24.80
   2  -2 -15  328.87   27.50
  -2  -2  15  365.56   28.60
   2   2  15  314.17   25.50
   3   2 -15   59.19   14.30
  -3   2  15   40.90   13.80
   3  -2  15   52.49   11.40
  -3  -2 -15   42.10   11.30
   3   2  15   32.90   11.80
  -3  -2  15   47.50   14.70
   3  -2 -15   50.79   14.90
  -3   2 -15   39.40    9.40
   4  -2  15 1193.18   52.09
   4   2 -15 1084.09   58.59
  -4   2  15 1092.09   63.19
  -4  -2 -15 1100.49   55.69
   4   2  15 1109.99   56.29
   4  -2 -15 1033.00   58.49
  -4  -2  15 1077.59   61.19
  -4   2 -15 1119.99   50.09
  -5   2  15  622.84   45.60
  -5  -2 -15  641.84   40.60
   5  -2  15  525.05   32.70
   5   2 -15  703.53   44.70
  -5  -2  15  622.04   45.20
   5   2  15  614.14   39.10
  -5   2 -15  553.24   33.90
   5  -2 -15  579.44   42.00
   6   2 -15   32.80   15.80
   6  -2  15   34.10   11.20
  -6   2  15   36.80   18.90
  -6  -2 -15   21.60   13.70
   6   2  15   45.50   13.90
   6  -2 -15   49.10   15.10
  -6  -2  15   64.29   19.60
  -6   2 -15   22.70   12.40
  -7  -2 -15   91.69   24.90
   7   2 -15  115.99   23.70
   7  -2  15  110.89   18.30
  -7   2  15  148.09   30.30
   7   2  15  118.39   20.40
   7  -2 -15  104.09   24.70
  -7  -2  15  119.39   27.90
  -7   2 -15  118.49   19.00
   8  -2  15  464.35   34.20
  -8   2  15  435.46   44.10
   8   2 -15  569.74   49.10
   8  -2 -15  595.34   50.79
   8   2  15  402.46   37.50
  -8   2 -15  584.04   41.90
   9  -2  15  106.09   21.20
   9   2 -15   67.09   30.50
  -9   2  15   95.79   30.50
   9   2 -15  175.28   36.10
   9  -2 -15   99.49   31.80
   9   2  15  114.89   23.20
   0   3 -15  373.46   25.10
   0   3  15  370.56   30.90
   0  -3  15  446.16   33.40
   0  -3 -15  476.95   32.40
   1  -3  15   74.59   13.00
  -1   3  15   49.40   14.10
  -1  -3 -15   51.09   14.00
   1   3 -15   86.19   13.40
  -1  -3  15   80.89   15.20
  -1   3 -15   68.79   11.00
   1  -3 -15   61.79   15.50
   1   3  15   56.59   14.80
  -2   3  15  560.24   39.50
  -2  -3 -15  554.24   35.70
   2   3 -15  538.35   33.20
   2  -3  15  544.55   30.60
   2   3  15  610.84   38.00
  -2  -3  15  488.45   34.50
   2  -3 -15  542.65   37.50
  -2   3 -15  474.15   26.20
  -3  -3 -15  438.46   31.60
   3   3 -15  427.26   31.00
  -3   3  15  427.46   34.40
   3  -3  15  440.66   26.60
   3   3  15  437.76   32.10
  -3  -3  15  436.86   34.80
   3  -3 -15  420.46   32.30
  -3   3 -15  408.76   23.80
   4   3 -15  133.79   20.90
   4  -3  15  106.99   14.30
  -4  -3 -15  115.59   18.80
  -4   3  15  152.48   25.40
   4   3  15  150.18   21.00
  -4  -3  15  119.39   21.90
  -4   3 -15  114.79   14.00
   5   3 -15   91.89   19.20
  -5   3  15   99.39   21.20
   5  -3  15  109.59   15.10
  -5  -3 -15  112.69   20.80
   5  -3 -15   87.19   19.20
   5   3  15  104.39   18.30
  -5   3 -15  101.69   15.20
  -6   3  15  389.86   40.90
   6   3 -15  353.06   34.00
   6  -3  15  296.87   23.70
  -6  -3 -15  332.07   33.00
   6  -3 -15  345.37   36.00
   6   3  15  356.46   31.70
  -6   3 -15  322.77   25.80
  -6  -3  15  366.16   36.90
   7   3 -15  772.32   51.49
   7  -3  15  647.84   37.70
  -7   3  15  680.73   56.29
  -7  -3 -15  720.73   51.69
  -7   3 -15  757.72   42.60
   7   3  15  660.83   44.70
   7  -3 -15  730.13   51.89
   8  -3  15   -9.30   12.70
   8  -3  15   -9.30   11.90
  -8   3  15  -25.30   21.40
   8   3 -15   -8.70   20.50
  -8  -3 -15    9.30   19.50
   8   3  15  -18.90   14.80
   8  -3 -15  -35.00   19.50
   0  -4 -15 2150.58   93.89
   0  -4  15 2171.28   87.09
   0   4 -15 2203.58   82.89
   0   4  15 2111.79   95.19
  -1  -4 -15  863.51   54.99
   1  -4  15  823.42   38.90
  -1   4  15  770.02   47.90
   1   4 -15  843.22   39.90
  -1   4 -15  715.83   34.10
  -1  -4  15  680.63   40.80
   1   4  15  806.32   53.19
   1  -4 -15  749.03   45.80
  -2  -4 -15  221.18   21.60
   2   4 -15  216.68   21.30
  -2   4  15  224.18   25.90
   2  -4  15  234.88   17.20
  -2  -4  15  194.28   22.10
  -2   4 -15  208.78   14.50
   2  -4 -15  190.48   24.00
   2   4  15  239.58   25.20
   3  -4  15   59.29    9.40
  -3  -4 -15   73.49   15.70
   3   4 -15   79.59   16.30
  -3   4  15   63.99   16.60
   3   4  15   71.29   15.60
  -3  -4  15   65.19   17.60
  -3   4 -15   74.39    9.60
   3  -4 -15   87.59   18.60
   4   4 -15  578.34   40.40
  -4   4  15  673.53   48.10
  -4  -4 -15  651.33   41.90
   4  -4  15  566.34   28.90
  -4   4 -15  607.64   29.10
  -4  -4  15  558.44   40.90
   4  -4 -15  576.34   41.30
   4   4  15  652.23   42.10
  -5   4  15  120.09   25.40
   5   4 -15  108.39   20.30
   5  -4  15   89.39   11.80
  -5  -4 -15  100.49   18.80
   5  -4 -15  158.48   27.90
   5   4  15   86.59   19.30
  -5   4 -15  108.59   13.30
  -6  -4 -15  148.99   28.50
  -6   4  15  156.68   29.00
   6  -4  15  163.18   16.80
   6   4 -15  156.98   26.20
   6   4 -15  200.78   31.40
   6   4  15  145.29   24.00
   6  -4 -15  188.18   30.30
   7  -4  15   64.49   13.40
  -7  -4 -15   86.99   21.10
   7  -4  15  108.89   15.60
   7   4 -15   85.79   22.90
  -7   4  15  109.19   28.70
   7   4 -15  132.19   27.80
   7   4  15  107.29   23.90
   7  -4 -15   82.89   24.30
   8  -4  15   18.40   12.50
  -8   4  15   68.89   31.50
  -8  -4 -15   -2.20   21.90
   8  -4  15   43.10   13.80
   8   4 -15   29.70   22.60
   8   4 -15   55.59   24.70
   8  -4 -15   53.19   29.70
   8   4  15   18.60   18.90
   0  -5  15  626.44   33.20
   0   5  15  576.34   41.10
   0   5 -15  685.73   31.20
   0  -5 -15  687.63   42.20
  -1  -5 -15  205.48   24.80
   1   5 -15  222.48   18.60
  -1   5  15  194.58   23.80
   1  -5  15  189.48   14.80
   1  -5 -15  224.38   25.50
   1   5  15  236.28   27.20
  -1   5 -15  222.08   13.50
  -2  -5 -15 1404.26   67.49
   2   5 -15 1356.36   59.99
  -2   5  15 1310.97   70.09
   2  -5 -15 1325.17   67.39
   2   5  15 1258.07   66.49
  -2   5 -15 1335.37   48.00
  -3  -5 -15  138.09   21.70
  -3   5  15  165.08   25.90
   3   5 -15  100.39   19.20
   3   5 -15  111.09   19.30
   3   5  15  132.09   21.10
   3  -5 -15  110.39   19.70
   4   5 -15   30.60   15.70
  -4  -5 -15   54.69   17.40
   4   5 -15   56.49   16.90
  -4   5  15   35.00   18.20
   4  -5 -15   30.40   15.60
   4   5  15   56.59   15.40
  -5   5  15   -5.60   15.60
  -5  -5 -15  -14.20   15.80
   5   5 -15   13.20   12.80
   5   5 -15   12.70   13.30
   5  -5 -15   10.00   11.70
   5   5  15   15.90   14.50
  -6   5  15  310.07   36.50
   6   5 -15  317.77   33.60
  -6  -5 -15  381.16   39.30
   6   5 -15  331.47   36.60
   6  -5 -15  302.97   32.10
   6   5  15  276.97   31.50
   7   5 -15   37.70   20.00
   7   5 -15   85.29   24.70
  -7  -5 -15   90.69   26.00
   7  -5  15   59.49    8.50
   7  -5  15   47.70    8.00
   7   5  15   52.89   20.10
   7  -5 -15   96.69   29.90
   8  -5  15  107.39   13.60
  -8   5  15  175.58   34.30
   8   5 -15  139.19   37.60
   8  -5  15  136.69   16.20
   8   5  15  117.49   26.10
   0  -6 -15   -3.80   12.30
   0   6  15   28.00   14.20
   0   6 -15   16.10    6.80
   0   6 -15    4.50    5.90
  -1   6  15   40.20   14.70
   1   6 -15   69.99   11.90
   1   6 -15   45.10   10.10
  -1  -6 -15   51.39   17.30
   1   6  15   55.19   15.70
   1  -6 -15   41.20   16.30
   2   6 -15  175.88   19.30
  -2   6  15  190.08   28.20
   2   6 -15  180.88   20.20
  -2  -6 -15  165.88   24.90
   2  -6 -15  183.08   27.30
   2   6  15  172.38   25.00
  -3   6  15  106.39   23.30
   3   6 -15   78.29   15.40
  -3  -6 -15  123.39   22.40
   3   6 -15  136.59   19.80
   3  -6 -15  119.69   20.90
   3   6  15   88.39   20.10
  -4   6  15  231.78   34.10
  -4  -6 -15  267.87   31.60
   4   6 -15  216.18   27.40
   4   6  15  163.58   25.30
   4  -6 -15  254.17   29.40
   5   6 -15  262.97   28.60
   5   6 -15  264.37   30.40
  -5  -6 -15  271.57   30.30
  -5   6  15  186.38   30.50
   5   6  15  186.58   26.70
   5  -6 -15  268.27   34.90
   6   6 -15   67.79   20.60
  -6   6  15   70.89   25.90
   6   6 -15   79.39   21.80
  -6  -6 -15   63.19   24.80
   6   6  15   51.09   19.10
   6  -6 -15   86.89   23.70
  -7   6  15   73.89   27.90
   7   6 -15   23.00   21.90
   7   6 -15   12.80   20.20
  -7  -6 -15  100.69   30.40
   7   6  15   44.20   21.70
   0  -7 -15  117.19   22.70
   0   7 -15  132.39    8.30
   0   7  15  127.29   23.30
  -1  -7 -15   77.09   20.50
   1   7 -15   64.19   11.00
   1   7 -15   49.99    9.90
  -1   7  15   62.89   20.90
   1   7  15   65.59   17.00
   1  -7 -15   69.29   19.10
  -2   7  15  179.18   29.70
  -2  -7 -15  228.78   30.40
   2   7 -15  202.38   20.80
   2   7 -15  211.68   21.30
   2  -7 -15  227.28   29.60
   2   7  15  210.98   30.70
  -3   7  15   51.49   20.60
   3   7 -15   67.89   15.60
   3   7 -15   76.89   16.20
  -3  -7 -15   97.49   21.50
   3  -7 -15   70.19   18.00
   3   7  15   84.89   19.00
   4   7 -15  130.59   21.20
  -4  -7 -15  172.28   28.80
  -4   7  15  131.19   27.30
   4   7 -15  170.08   24.10
   4  -7 -15  118.09   28.00
   4   7  15  136.99   24.50
  -5   7  15  139.89   28.80
   5   7 -15  109.69   24.20
  -5  -7 -15   88.29   23.90
   5   7 -15   83.49   20.40
   5  -7 -15   38.50   21.30
   5   7  15  117.49   24.40
   6   7 -15    2.30   21.60
   6   7 -15   34.30   19.40
  -6  -7 -15   20.80   18.90
  -6   7  15   48.90   27.20
   6  -7 -15   58.59   23.80
   6   7  15   50.99   22.30
   0  -8 -15  908.61   56.29
   0   8  15  835.82   57.89
  -1   8  15   54.79   20.90
   1   8 -15   33.50    7.50
   1   8 -15   47.30    7.70
  -1  -8 -15   53.69   19.50
   1  -8 -15   21.30   19.00
   1   8  15   14.30   18.80
   2   8 -15   43.80   11.70
  -2  -8 -15   23.60   19.00
  -2   8  15   54.89   20.70
   2   8 -15   40.50   12.10
   2   8  15   52.19   17.30
  -3   8  15  138.19   27.50
   3   8 -15  181.38   22.10
   3   8 -15  205.48   24.60
  -3  -8 -15  218.98   31.60
   3   8  15  196.78   30.10
  -4   8  15  397.06   41.00
   4   8 -15  464.45   35.00
   4   8 -15  436.66   37.10
  -4  -8 -15  454.15   44.50
   4   8  15  374.16   36.70
   5   8 -15   71.89   22.20
  -5  -8 -15   64.99   26.60
  -5   8  15   93.29   30.90
   5   8 -15   43.90   21.70
   5  -8 -15   82.49   25.60
   5   8  15   69.79   23.10
   0   9  15  -11.90   14.40
   0  -9 -15  -11.60   14.70
  -1   9  15  174.68   29.40
  -1  -9 -15   94.79   25.60
   1   9  15  177.78   31.70
  -2   9  15   49.90   23.90
   2   9 -15   16.30    8.30
  -2  -9 -15   45.30   21.80
   2  -9 -15   29.20   25.90
   2   9  15   -8.70   14.50
  -3  -9 -15   77.29   28.00
   3   9 -15   92.69   17.40
  -3   9  15   82.59   29.40
   3   9 -15   80.89   16.20
   3  -9 -15  104.89   26.60
   3   9  15   87.29   22.90
  -4  -9 -15   78.69   27.70
   4   9 -15   63.19   19.90
  -4   9  15   68.49   29.20
   4   9 -15   53.29   20.10
   4   9  15   41.00   24.80
   4  -9 -15   95.69   27.20
   0   0 -16  401.86   28.50
   0   0  16  422.26   31.00
   1   0  16  778.12   43.90
  -1   0 -16  826.92   42.40
  -1   0  16  739.63   45.30
   2   0 -16   43.10   12.40
  -2   0 -16   58.79   12.60
   2   0  16   55.19   13.40
  -3   0  16  366.86   33.60
  -3   0 -16  366.76   26.70
   3   0 -16  379.66   31.10
   3   0  16  382.76   29.00
  -4   0  16   30.20   15.30
   4   0  16   11.80    9.90
  -4   0 -16    5.40    8.60
   4   0 -16   10.40   12.60
  -5   0 -16  477.45   33.80
  -5   0  16  494.85   42.50
   5   0  16  409.56   31.80
   5   0 -16  489.95   39.60
  -6   0  16  -16.30   13.80
   6   0  16    4.60    9.80
   6   0 -16   -5.90   13.70
  -6   0 -16   15.20   13.90
   7   0  16  376.66   31.30
  -7   0  16  371.16   41.80
  -7   0 -16  424.46   36.40
   7   0 -16  443.36   42.20
  -8   0 -16   38.60   20.90
   8   0  16   56.69   17.60
   8   0 -16   17.50   22.30
  -8   0  16   34.00   23.90
   0   1 -16 2196.58   88.59
   0   1  16 2153.28   93.49
   0  -1 -16 2065.29   90.09
   0  -1  16 2221.28   92.39
   1  -1  16  257.47   23.90
   1   1 -16  254.67   22.70
  -1   1  16  271.67   26.50
  -1  -1  16  280.07   26.80
   1  -1 -16  274.07   25.10
  -1   1 -16  301.07   23.40
   1   1  16  276.57   25.50
   2   1 -16  420.06   37.50
  -2   1  16  466.95   36.40
   2  -1  16  489.45   32.40
   2  -1 -16  513.05   35.20
  -2   1 -16  515.95   29.20
  -2  -1  16  498.45   36.40
   2   1  16  452.25   33.60
  -3  -1 -16  719.93   40.30
   3   1 -16  680.63   43.10
  -3   1  16  705.33   48.40
   3  -1  16  727.03   40.00
   3   1  16  780.22   43.40
  -3  -1  16  776.82   48.60
   3  -1 -16  772.62   46.40
  -3   1 -16  681.03   37.30
  -4   1  16   43.00   14.00
   4  -1  16   60.79   12.50
   4   1 -16   67.79   16.90
  -4  -1 -16   42.50   12.00
   4  -1 -16   35.40   14.80
  -4  -1  16   49.40   15.00
  -4   1 -16   40.70   12.60
   4   1  16   32.40   12.80
  -5  -1 -16  314.77   28.60
   5   1 -16  266.47   28.40
  -5   1  16  302.67   35.00
   5  -1 -16  337.87   30.90
  -5  -1  16  294.47   33.40
   5   1  16  251.47   26.40
  -5   1 -16  321.37   29.70
  -6  -1 -16  192.78   27.80
   6   1 -16  183.58   28.10
  -6   1  16  262.47   37.10
   6  -1  16  179.28   22.20
   6   1  16  195.88   23.30
  -6   1 -16  180.58   24.60
  -6  -1  16  283.57   34.40
   6  -1 -16  220.38   31.80
   7  -1  16  206.48   25.20
  -7   1  16  217.78   36.80
   7   1 -16  209.68   33.90
  -7  -1 -16  260.97   34.10
  -7  -1  16  163.38   27.40
  -7   1 -16  249.28   28.00
   7  -1 -16  275.27   37.00
   7   1  16  189.08   26.10
   8  -1  16    4.00   15.30
  -8   1  16   43.20   24.50
   8   1 -16   64.39   23.70
  -8  -1 -16   38.50   19.60
   8  -1 -16   68.59   25.40
  -8   1 -16   72.09   19.50
  -8  -1  16   13.90   26.80
   8   1  16   35.80   17.80
   0  -2  16  379.76   28.20
   0  -2 -16  336.77   27.00
   0   2 -16  362.26   25.20
   0   2  16  402.46   30.50
   1   2 -16   40.40   11.10
  -1  -2 -16   50.39   12.50
   1  -2  16   39.20    9.90
  -1   2  16   12.90   11.00
   1  -2 -16   21.80   12.80
   1   2  16   46.40   11.50
  -1   2 -16   23.70    9.20
  -1  -2  16   28.30   11.60
   2  -2  16 1654.03   71.09
  -2   2  16 1627.44   79.39
  -2  -2 -16 1614.64   72.99
   2   2 -16 1655.53   73.09
  -2  -2  16 1612.54   76.99
  -2   2 -16 1635.34   66.69
   2   2  16 1658.13   75.79
   2  -2 -16 1594.74   75.49
  -3  -2 -16  848.82   46.50
   3  -2  16  895.41   44.70
   3   2 -16  808.02   47.30
  -3   2  16  966.30   64.59
   3  -2 -16  819.22   50.59
  -3  -2  16  822.52   50.89
  -3   2 -16  850.91   40.70
   3   2  16  843.52   47.90
  -4  -2 -16  285.27   26.20
  -4   2  16  269.07   32.30
   4  -2  16  252.77   22.50
  -4  -2  16  267.37   30.00
  -4   2 -16  247.58   21.00
   4   2  16  321.47   27.70
   4  -2 -16  270.37   27.80
   5   2 -16  132.69   22.50
  -5  -2 -16  163.48   27.50
  -5   2  16  180.98   28.90
   5  -2  16  153.28   19.10
   5   2  16  182.48   22.80
  -5  -2  16  171.18   29.00
  -5   2 -16  157.08   19.90
   5  -2 -16  175.28   27.80
   6   2 -16   22.80   16.70
  -6   2  16   29.10   18.90
   6  -2  16   43.60   12.30
   6  -2 -16   43.60   15.80
   6   2  16   35.80   15.40
  -6  -2  16   73.59   20.00
  -6   2 -16   47.60   15.10
  -7   2  16   20.30   14.90
   7   2 -16   15.60   19.20
   7  -2  16   27.80   12.90
  -7  -2  16   31.60   21.30
   7   2  16   -1.50   13.60
   7  -2 -16   -9.60   20.00
  -7   2 -16   15.60   16.00
  -8   2  16   -9.20   23.60
   8   2 -16   47.10   21.90
   8  -2  16   15.40   15.40
  -8   2 -16   16.60   17.90
   8   2  16    8.90   15.90
   8  -2 -16   -6.50   22.80
   0  -3  16  202.28   20.90
   0   3  16  244.88   26.50
   0   3 -16  217.98   19.00
   0  -3 -16  193.08   21.20
   1  -3  16  229.28   20.40
   1   3 -16  224.48   20.70
  -1  -3 -16  186.48   20.20
  -1   3  16  193.08   24.20
  -1   3 -16  191.38   17.20
  -1  -3  16  194.78   22.20
   1  -3 -16  173.58   23.20
   1   3  16  215.78   25.20
   2   3 -16  553.84   34.60
  -2   3  16  576.94   42.30
  -2  -3 -16  591.84   36.80
  -2   3 -16  540.15   28.60
   2  -3 -16  551.44   39.20
   2   3  16  534.95   37.90
  -2  -3  16  567.04   39.20
  -3  -3 -16  686.43   42.20
  -3   3  16  713.33   48.90
   3   3 -16  720.33   43.50
   3  -3  16  692.03   36.80
   3   3  16  641.94   42.60
   3  -3 -16  714.93   45.70
  -3  -3  16  681.13   44.90
  -3   3 -16  705.63   33.70
  -4   3  16    6.70   15.10
   4  -3  16   13.50    9.00
   4   3 -16    9.00   11.80
  -4  -3 -16   21.60   11.90
  -4  -3  16    2.50   11.50
   4   3  16   15.60   11.20
  -4   3 -16    8.80    8.90
   4  -3 -16    5.40   13.50
   5  -3  16  378.96   27.30
  -5   3  16  321.47   35.50
  -5  -3 -16  445.96   35.60
   5   3  16  449.16   34.60
  -5   3 -16  484.35   29.40
   5  -3 -16  472.65   39.50
  -5  -3  16  409.06   37.00
  -6  -3 -16  172.48   26.50
  -6   3  16  104.29   25.10
   6  -3  16  107.89   16.70
   6   3 -16  162.18   27.30
   6   3  16   92.99   19.70
  -6  -3  16  107.29   24.10
   6  -3 -16   86.99   23.30
  -6   3 -16  138.39   19.20
  -7  -3 -16  183.58   31.10
  -7   3  16  190.28   36.40
   7  -3  16  182.98   22.30
   7   3 -16  234.88   34.50
   7   3  16  196.08   27.90
   7  -3 -16  256.47   34.00
  -7   3 -16  214.18   25.80
   8  -3  16    8.20   13.70
  -8   3  16  -17.60   24.30
  -8  -3 -16   26.60   22.00
   8   3 -16   15.10   23.10
   8   3 -16   27.80   22.80
   8   3  16   19.00   18.70
   8  -3 -16   25.20   18.60
   0  -4 -16    6.00   10.90
   0   4 -16   -2.20    6.70
   0  -4  16    5.10    9.20
   0   4  16   -3.70   11.10
   1  -4  16  426.46   27.50
  -1  -4 -16  458.65   40.40
  -1   4  16  419.26   35.80
   1   4 -16  410.46   27.10
   1  -4 -16  407.66   33.50
  -1   4 -16  491.95   24.90
  -1  -4  16  443.66   31.50
   1   4  16  379.96   33.20
  -2   4  16  111.49   22.50
  -2  -4 -16  115.89   19.80
   2  -4  16   95.49   13.00
   2  -4 -16  144.49   23.20
   2   4  16   99.49   19.20
  -2   4 -16  133.79   12.50
  -3   4  16  132.99   25.10
  -3  -4 -16  151.88   22.40
   3  -4  16  133.19   14.30
   3   4 -16  155.48   21.80
   3  -4 -16  128.09   21.60
  -3  -4  16   94.99   18.60
  -3   4 -16  115.89   12.70
   3   4  16  127.19   21.00
   4   4 -16  305.07   28.40
  -4  -4 -16  280.57   28.90
   4  -4  16  271.97   19.20
  -4   4  16  318.57   35.60
  -4  -4  16  242.98   28.20
  -4   4 -16  299.17   19.40
   4   4  16  282.67   27.00
   4  -4 -16  242.78   30.60
  -5   4  16   47.00   21.20
   5   4 -16   53.39   17.90
   5  -4  16   45.70   10.70
   5  -4 -16   28.90   15.30
  -5   4 -16   42.20   10.10
   5   4  16   22.80   11.90
  -6   4  16  246.08   36.60
   6  -4  16  224.58   20.50
  -6  -4 -16  278.47   33.20
   6   4 -16  245.08   34.00
   6  -4 -16  305.97   32.70
   6   4  16  275.77   29.20
   7  -4  16   44.70   12.40
   7  -4  16   82.19   14.90
  -7  -4 -16  103.19   26.10
  -7   4  16   69.39   26.40
   7   4 -16   95.49   25.80
   7   4 -16   36.20   23.30
   7  -4 -16   75.79   24.60
   7   4  16   67.59   20.80
   8   4 -16   14.10   22.10
   8   4 -16   81.69   29.40
  -8   4  16  104.39   31.80
   8  -4  16   65.29   16.40
  -8  -4 -16   -1.80   22.90
   8  -4 -16   36.90   26.60
   8   4  16   59.09   23.30
   0   5 -16  302.77   19.40
   0   5  16  249.18   29.30
   0  -5  16  249.18   20.90
   0  -5 -16  268.57   28.80
   1  -5  16  574.04   30.70
  -1  -5 -16  626.84   42.20
  -1   5  16  608.04   45.50
   1   5 -16  642.84   33.70
  -1   5 -16  695.13   29.00
   1   5  16  700.43   46.50
  -1  -5  16  577.54   36.20
   1  -5 -16  720.13   44.40
  -2  -5 -16  131.39   22.00
   2   5 -16  159.28   18.80
  -2   5  16  148.69   24.70
   2  -5  16  149.39   11.90
   2  -5 -16  125.79   21.10
  -2   5 -16  181.08   11.20
   2   5  16  145.79   22.90
  -3   5  16  131.39   25.10
   3   5 -16  109.99   21.10
  -3  -5 -16  129.69   23.90
   3   5  16  123.69   22.40
   4   5 -16  243.18   30.30
  -4  -5 -16  330.47   30.60
   4   5 -16  218.48   27.90
  -4   5  16  285.37   35.70
   4  -5 -16  298.17   29.50
   4   5  16  254.77   27.00
   5   5 -16   31.10   16.20
  -5  -5 -16   47.10   19.30
  -5   5  16   11.40   15.60
   5   5 -16   12.10   16.00
   5   5  16   45.90   18.20
   5  -5 -16   34.60   18.10
   6   5 -16  171.18   29.90
   6   5 -16  149.39   26.30
  -6  -5 -16  109.09   23.30
  -6   5  16  156.58   32.70
   6   5  16  156.88   25.70
   6  -5 -16  131.39   28.10
  -7  -5 -16   44.00   26.80
   7   5 -16   69.89   27.00
  -7   5  16   80.69   26.90
   7  -5  16   68.89    7.70
   7  -5  16   76.29    8.40
   7  -5 -16   72.49   25.30
   7   5  16   72.09   23.10
   0   6 -16  211.68   15.20
   0   6  16  194.98   28.60
   0  -6 -16  221.58   29.50
   0   6 -16  232.78   17.80
  -1  -6 -16  222.48   27.00
  -1   6  16  258.07   31.30
   1   6 -16  266.37   19.60
   1   6 -16  244.48   21.70
   1  -6 -16  282.57   27.90
  -1   6 -16  242.08   11.00
  -1   6 -16  250.27   11.90
   1   6  16  254.87   30.80
   2   6 -16   90.39   16.40
  -2  -6 -16  123.79   23.40
  -2   6  16  111.09   22.20
   2   6 -16  118.59   16.30
   2   6  16  120.09   22.80
   2  -6 -16  130.49   22.20
  -3   6  16  204.98   30.10
   3   6 -16  254.17   25.30
   3   6 -16  202.58   25.60
  -3  -6 -16  250.27   27.10
   3  -6 -16  229.88   31.70
   3   6  16  172.78   25.70
   4   6 -16  202.58   28.70
  -4  -6 -16  205.18   30.20
  -4   6  16  186.48   29.50
   4   6 -16  214.28   24.70
   4  -6 -16  236.48   33.00
   4   6  16  166.28   25.90
  -5  -6 -16   61.29   22.20
   5   6 -16   41.10   17.60
   5   6 -16   36.30   17.00
  -5   6  16   27.80   22.50
   5  -6 -16   63.89   18.50
   5   6  16   76.09   19.90
  -6   6  16   75.19   27.90
   6   6 -16   89.09   26.00
   6   6 -16   79.49   23.10
  -6  -6 -16  131.89   28.10
   6  -6 -16   36.00   18.80
   6   6  16   83.89   25.60
   0   7 -16   69.39    7.40
   0   7  16   42.10   19.90
   0  -7 -16   91.89   21.70
  -1   7  16  284.57   32.30
  -1  -7 -16  344.57   32.20
   1   7 -16  351.66   22.70
   1   7 -16  305.47   20.60
   1  -7 -16  355.16   36.30
   1   7  16  356.86   37.20
   2   7 -16    6.90   11.50
  -2  -7 -16   18.30   16.50
  -2   7  16   -0.60   16.70
   2   7 -16   15.60   10.90
   2   7  16   -5.30   16.40
   2  -7 -16    3.10   17.00
   3   7 -16   73.79   16.60
   3   7 -16   95.59   18.30
  -3   7  16   56.39   23.60
  -3  -7 -16   61.59   21.80
   3   7  16   68.89   19.10
   3  -7 -16   76.69   19.70
  -4  -7 -16  410.76   37.90
   4   7 -16  347.17   34.10
   4   7 -16  435.16   36.10
   4   7  16  352.66   37.70
   4  -7 -16  401.66   64.79
   5   7 -16  263.17   30.60
  -5  -7 -16  221.38   36.20
   5   7 -16  266.77   34.40
  -5   7  16  265.87   40.80
   5   7  16  220.58   34.40
  -6   7  16   22.60   26.10
   6   7 -16  -36.50   21.00
  -6  -7 -16  -17.80   26.50
   6   7  16    2.50   22.10
   6  -7 -16   -3.80   22.60
   0  -8 -16  295.27   34.20
   0   8  16  251.37   31.00
  -1  -8 -16   14.20   18.50
   1   8 -16   47.40   12.60
  -1   8  16   36.60   17.10
   1   8  16   -8.10   19.80
   1  -8 -16   20.20   18.40
   2   8 -16  222.28   20.80
   2   8 -16  189.88   20.20
  -2   8  16  185.58   35.90
   2   8  16  139.89   28.40
   2  -8 -16  213.18   33.30
  -3   8  16   16.50   22.50
   3   8 -16   42.50   15.30
   3   8 -16   68.79   17.20
  -3  -8 -16  108.69   25.60
   3   8  16   58.09   21.70
  -4  -8 -16   53.29   26.00
  -4   8  16   64.89   24.70
   4   8 -16   66.29   18.20
   4   8 -16   40.30   17.60
   4   8  16   61.49   20.90
   4  -8 -16   72.89   29.20
   0   9  16   90.49   26.40
  -1   9  16  251.17   39.40
   1   9  16  244.08   34.70
  -2  -9 -16   77.89   25.60
   2   9 -16   55.19   11.00
  -2   9  16   31.30   24.40
   2   9 -16   59.19   11.80
   2   9  16   53.29   25.20
   2  -9 -16   84.19   27.00
   0   0  17    5.80   10.90
  -1   0 -17  359.86   26.50
  -1   0  17  339.67   30.40
   1   0  17  297.37   26.90
   2   0 -17  189.48   22.60
  -2   0  17  221.48   26.40
   2   0  17  249.58   25.80
  -2   0 -17  213.48   21.50
  -3   0  17   10.50    9.00
   3   0  17   36.00   12.40
   3   0 -17   23.00   13.80
  -3   0 -17   23.70   11.40
  -4   0  17   20.60   15.70
  -4   0 -17   25.20   11.30
   4   0 -17   27.20   15.00
   4   0  17   33.90   13.70
   5   0  17    3.40   10.90
  -5   0  17    2.30   15.30
  -5   0 -17    5.80   10.70
   5   0 -17    8.20   13.80
  -6   0 -17    3.50   14.10
   6   0  17    8.80   12.00
  -6   0  17    6.30   14.50
   6   0 -17  -16.90   15.00
   7   0 -17  584.34   46.70
  -7   0 -17  569.54   42.70
   7   0  17  571.54   40.80
  -7   0  17  542.25   50.59
  -8   0  17   10.50   26.60
   8   0 -17   32.70   27.10
   0   1  17   77.99   17.10
   0   1 -17   92.39   15.50
   0  -1  17  124.59   19.50
   0  -1 -17  103.59   16.70
  -1   1  17  435.96   34.40
   1   1 -17  417.66   29.90
   1  -1  17  450.75   32.30
  -1   1 -17  410.66   29.10
   1  -1 -17  464.65   32.90
   1   1  17  405.36   32.30
  -1  -1  17  424.26   33.40
   2   1 -17  313.97   27.10
  -2  -1 -17  287.87   29.50
   2  -1  17  305.27   26.90
  -2   1  17  257.57   28.80
  -2   1 -17  307.57   24.20
   2   1  17  313.57   27.30
  -2  -1  17  303.57   29.90
   2  -1 -17  290.97   27.60
  -3   1  17  698.33   47.30
   3   1 -17  683.73   47.60
  -3  -1 -17  663.53   38.50
   3  -1  17  556.94   37.00
   3   1  17  619.54   39.80
  -3  -1  17  565.64   44.70
  -3   1 -17  618.54   35.10
   3  -1 -17  584.24   41.00
  -4  -1 -17   60.79   15.50
  -4   1  17   75.29   20.00
   4   1 -17   41.20   14.60
   4   1  17   44.30   13.80
  -4  -1  17   85.79   19.10
   4  -1 -17   59.69   15.50
  -5  -1 -17   29.60   13.50
   5  -1  17   32.00   12.10
   5   1 -17   30.10   15.50
  -5   1  17   36.00   16.40
   5  -1 -17   16.90   16.10
  -5   1 -17   25.00   12.90
   5   1  17   32.90   12.50
  -5  -1  17   50.59   18.40
   6   1 -17  141.89   27.90
   6  -1  17  157.48   21.70
  -6   1  17  124.79   28.30
  -6  -1 -17  174.28   26.00
  -6  -1  17  134.19   23.90
   6  -1 -17  164.58   29.50
   6   1  17  140.89   23.60
  -6   1 -17  159.88   23.80
   7   1 -17   36.20   21.10
  -7   1  17   63.79   20.70
  -7  -1 -17   23.40   16.80
   7  -1  17   23.60   14.40
   7   1  17   23.60   14.70
  -7  -1  17   68.39   24.70
   7  -1 -17   44.00   22.50
  -7   1 -17   42.20   18.50
   8  -1  17   11.70   17.50
   8   1 -17   12.10   25.50
  -8   1  17  -11.10   25.00
  -8  -1 -17  -13.70   22.10
   8  -1 -17   23.20   20.40
   8   1  17   -7.30   16.30
  -8   1 -17    9.60   20.20
  -8  -1  17   34.20   29.00
   0  -2 -17   93.49   16.30
   0   2  17  117.49   21.60
   0  -2  17  106.09   18.60
   0   2 -17   96.39   16.00
  -1   2  17  391.46   33.70
  -1  -2 -17  364.06   30.30
   1   2 -17  419.96   29.80
  -1  -2  17  365.56   31.80
   1  -2 -17  419.86   32.30
   1   2  17  398.66   32.40
   2  -2  17  317.07   26.50
  -2  -2 -17  274.87   25.90
   2   2 -17  375.96   28.50
  -2   2  17  340.37   33.20
   2   2  17  311.47   29.70
  -2   2 -17  398.06   24.50
   2  -2 -17  348.87   30.40
  -2  -2  17  308.57   29.60
   3  -2  17  300.77   25.60
  -3   2  17  346.17   40.00
  -3  -2 -17  363.06   29.20
   3   2 -17  330.07   29.30
   3  -2 -17  365.06   37.70
  -3   2 -17  327.37   23.40
   3   2  17  310.47   28.80
  -3  -2  17  359.76   33.10
  -4   2  17  965.70   59.09
  -4  -2 -17  968.00   53.09
  -4   2 -17  894.91   45.50
   4   2  17  950.30   52.39
  -4  -2  17  824.82   55.79
   4  -2 -17  946.81   55.39
   5  -2  17   59.89   14.60
   5   2 -17   21.20   16.20
  -5   2  17   52.39   19.90
  -5  -2  17   77.09   20.50
   5  -2 -17   71.09   20.70
  -5   2 -17   65.99   15.60
   5   2  17   43.80   15.30
   6  -2  17   16.90   12.90
   6   2 -17   13.30   17.80
  -6   2  17   12.10   20.90
  -6  -2  17   23.30   18.70
  -6   2 -17   27.80   14.70
   6  -2 -17   27.70   20.20
   6   2  17   24.10   15.80
   7  -2  17   32.50   14.80
  -7   2  17   33.70   18.20
   7   2 -17   23.60   15.60
  -7   2 -17   25.30   16.90
  -7  -2  17   21.60   20.60
   7  -2 -17   -0.10   20.30
   7   2  17   43.80   18.00
   8  -2  17  240.48   28.40
  -8   2  17  193.08   40.60
   8   2  17  235.48   32.60
  -8  -2  17  247.78   38.50
  -8   2 -17  206.08   30.50
   8  -2 -17  315.17   39.00
   0   3  17   -4.90   11.50
   0   3 -17    2.60    8.10
   0  -3 -17   -9.20    7.60
   0  -3  17   10.00   10.20
  -1  -3 -17  328.57   28.20
   1   3 -17  327.57   26.40
  -1   3  17  315.57   29.40
   1  -3  17  260.77   24.20
   1   3  17  350.46   31.10
   1  -3 -17  288.37   28.40
  -1  -3  17  344.37   29.60
  -1   3 -17  304.57   22.30
   2  -3  17   78.39   14.50
  -2   3  17   70.19   17.60
  -2  -3 -17  120.49   18.50
   2   3 -17   96.99   17.40
   2   3  17   84.69   17.60
  -2  -3  17   87.59   19.10
  -2   3 -17   76.99   11.90
   2  -3 -17   68.69   17.50
  -3  -3 -17  155.28   23.00
   3  -3  17  170.18   19.20
  -3   3  17  139.69   26.00
   3   3 -17  183.68   25.50
  -3  -3  17  130.69   22.30
   3  -3 -17  203.18   27.60
  -3   3 -17  188.28   16.80
   3   3  17  241.88   26.60
   4  -3  17  138.89   18.90
  -4  -3 -17  220.68   25.80
  -4   3  17  223.18   31.70
   4   3 -17  193.98   28.70
   4  -3 -17  213.98   28.60
   4   3  17  224.88   25.80
  -4   3 -17  191.88   19.60
  -4  -3  17  161.68   25.50
  -5  -3 -17   66.19   17.50
  -5   3  17   54.09   21.70
   5  -3  17   36.30   12.20
  -5  -3  17   54.19   18.80
  -5   3 -17   61.89   14.40
   5   3  17   53.69   15.10
   5  -3 -17   63.29   20.40
   6  -3  17    9.80   11.20
  -6   3  17    5.30   19.40
  -6  -3 -17    4.10   16.10
   6   3 -17    6.10   16.80
   6  -3 -17   -3.80   18.70
  -6   3 -17    2.80   12.30
   6   3  17   10.30   14.40
  -6  -3  17   17.20   19.50
  -7   3  17  202.38   37.50
   7  -3  17  204.08   23.70
   7   3 -17  117.49   28.50
   7   3  17  160.28   28.20
  -7   3 -17  166.18   22.90
   7  -3 -17  225.58   35.20
   0   4  17  657.63   45.00
   0  -4 -17  687.43   42.30
   0  -4  17  554.44   36.30
   0   4 -17  597.04   32.80
  -1  -4 -17   62.99   17.50
   1  -4  17   29.10   10.80
  -1   4  17   32.70   14.30
   1   4 -17   15.90   10.40
  -1   4 -17   17.40    8.00
   1  -4 -17   24.40   14.90
  -1  -4  17    8.20   11.70
   1   4  17   14.60   12.10
   2   4 -17   11.10   10.90
  -2  -4 -17    7.10   12.20
   2  -4  17    4.50    8.20
  -2   4  17   -7.20   14.60
  -2   4 -17    7.10    7.10
  -2  -4  17    1.90   13.10
   2   4  17   -2.00   12.10
   2  -4 -17  -12.10    8.70
  -3  -4 -17  109.79   19.10
  -3   4  17  101.49   23.30
   3  -4  17   93.79   13.70
   3   4 -17   76.19   17.30
  -3  -4  17  101.39   22.70
   3  -4 -17  107.89   21.70
   3   4  17   90.39   19.00
  -3   4 -17  125.79   12.90
  -4  -4 -17  129.09   23.90
  -4   4  17  128.49   26.80
   4  -4  17   98.79   14.10
   4   4 -17  137.09   23.80
  -4  -4  17  114.59   24.60
   4   4  17  134.19   23.60
   4  -4 -17  123.79   25.10
  -4   4 -17  164.08   16.10
  -5   4  17  196.58   32.10
   5   4 -17  213.98   31.50
   5  -4  17  214.98   19.10
  -5  -4 -17  239.58   31.20
  -5   4 -17  218.68   18.90
   5   4  17  172.68   25.30
  -6  -4 -17  196.88   31.00
   6   4 -17  271.77   37.70
   6  -4  17  194.28   20.10
  -6   4  17  228.48   38.80
   6  -4 -17  216.58   35.40
   6   4  17  147.19   26.60
   7  -4  17  125.39   17.80
  -7   4  17  103.39   32.40
   7   4 -17  156.58   32.50
   7  -4 -17  142.89   32.20
   7   4  17   93.19   24.20
   0   5  17   50.89   19.00
   0  -5  17   68.49   13.60
   0  -5 -17   62.09   17.00
   0   5 -17   60.49   11.00
  -1  -5 -17   -7.10    9.90
   1  -5  17   14.00    8.50
   1   5 -17    6.80    9.60
  -1   5  17   11.30   14.40
   1  -5 -17   10.50   11.50
  -1  -5  17    6.70   11.40
   1   5  17   -5.30   10.20
  -1   5 -17    7.00    6.50
  -2  -5 -17  503.45   39.40
  -2   5  17  489.55   40.30
   2   5 -17  508.55   33.30
  -2   5 -17  504.15   23.40
   2  -5 -17  490.65   37.70
   2   5  17  573.44   42.50
  -3  -5 -17   -9.30   13.80
   3   5 -17   23.10   14.10
  -3   5  17    8.20   17.90
   3   5  17   23.30   15.20
   3  -5 -17    7.80   17.00
   4   5 -17  171.78   27.10
   4   5 -17  181.88   24.10
  -4   5  17  203.78   30.40
  -4  -5 -17  200.18   28.60
   4   5  17  132.79   23.90
   4  -5 -17  194.18   30.50
   5   5 -17   94.89   20.40
   5   5 -17   81.69   19.80
  -5   5  17   85.39   27.20
  -5  -5 -17   97.89   24.50
   5  -5 -17  108.19   23.30
   5   5  17   56.29   20.70
   6   5 -17   16.90   18.50
   6   5 -17   33.10   24.30
  -6  -5 -17   30.70   23.00
  -6   5  17   -7.80   23.50
   6   5  17   18.20   19.40
   6  -5 -17   23.70   17.10
   0   6  17   92.89   22.20
   0   6 -17  149.39   13.50
   0   6 -17  119.29   14.50
   0  -6 -17  135.59   24.70
   1   6 -17  393.36   24.50
  -1   6  17  430.46   40.80
   1   6 -17  376.96   27.40
   1   6  17  363.86   37.20
  -1   6 -17  352.16   17.70
   1  -6 -17  366.76   35.70
   2   6 -17  102.49   16.60
  -2  -6 -17   72.79   20.10
   2   6 -17  105.79   18.20
  -2   6  17   97.79   22.30
   2  -6 -17   87.79   19.40
   2   6  17   73.59   18.20
  -3  -6 -17  304.77   30.40
   3   6 -17  273.67   27.60
  -3   6  17  236.98   35.50
   3   6 -17  270.47   28.40
   3  -6 -17  304.47   35.20
   3   6  17  190.98   29.60
   4   6 -17   41.70   18.90
  -4  -6 -17   84.09   24.10
  -4   6  17   31.40   23.20
   4   6 -17   43.00   17.60
   4  -6 -17   72.89   22.80
   4   6  17   33.50   18.10
   5   6 -17   90.19   27.00
  -5   6  17   75.49   26.70
  -5  -6 -17  128.39   26.60
   5   6 -17  129.29   25.60
   5   6  17  112.39   25.80
   5  -6 -17   72.89   26.50
  -6   6  17  180.18   35.30
   6   6 -17  207.98   38.70
  -6  -6 -17  132.79   31.00
   6   6  17  199.98   31.10
   0   7  17  236.28   32.80
   0  -7 -17  219.38   31.80
   0   7 -17  217.88   12.30
   0   7 -17  211.28   11.50
   1   7 -17  121.09   15.30
  -1   7  17   85.39   24.80
  -1  -7 -17  146.19   24.50
   1   7 -17  110.29   13.00
   1  -7 -17   92.89   23.80
   1   7  17   68.39   21.90
  -2   7  17   15.50   20.20
   2   7 -17   72.89   15.00
  -2  -7 -17   78.09   23.40
   2   7 -17   70.79   15.60
   2   7  17   72.69   19.90
   2  -7 -17   87.19   20.50
  -3  -7 -17  164.28   29.00
   3   7 -17  176.48   23.30
   3   7 -17  216.68   25.40
  -3   7  17  119.59   29.50
   3  -7 -17  189.78   32.60
   3   7  17  143.79   25.50
   4   7 -17   36.80   18.60
  -4   7  17   27.50   22.80
   4   7 -17   16.40   17.80
  -4  -7 -17   38.50   22.60
   4  -7 -17   49.60   19.50
   4   7  17   29.50   21.30
  -5   7  17  104.79   31.90
   5   7 -17  108.89   23.50
  -5  -7 -17  108.09   26.70
   5   7  17  155.98   27.40
   0  -8 -17  446.86   42.70
   0   8  17  471.35   46.90
  -1   8  17    4.30   23.90
  -1  -8 -17   -1.70   21.30
   1   8 -17   21.20    7.00
   1   8 -17   18.30    7.50
   1   8  17   -6.20   20.50
   1  -8 -17   31.80   37.40
  -2   8  17  114.19   24.90
  -2  -8 -17  124.39   28.70
   2   8 -17  113.49   15.80
   2   8 -17   95.79   15.50
   2  -8 -17   70.09   20.80
   3   8 -17   64.09   17.50
  -3  -8 -17   88.99   26.80
   3   8 -17   60.69   16.50
  -3   8  17   68.79   21.50
   3   8  17   48.20   23.30
   0   0 -18  154.08   21.00
   0   0  18  146.59   22.30
   1   0  18    9.00   10.40
  -1   0  18  -14.40   10.70
  -2   0  18   22.70   12.80
   2   0 -18   18.20   11.30
  -2   0 -18    7.50   10.20
   2   0  18   10.20   10.40
   3   0 -18  280.77   28.80
   3   0  18  210.18   24.20
  -3   0  18  295.37   32.60
  -3   0 -18  267.07   23.60
  -4   0  18    4.90   15.30
   4   0 -18    1.50   13.40
  -4   0 -18  -13.00   11.20
   4   0  18   -3.20   12.20
   5   0  18  -11.40   12.40
  -5   0  18   -0.10   17.10
   5   0 -18  -12.00   16.00
  -5   0 -18    3.30   13.70
   6   0 -18   31.60   22.00
  -6   0 -18   41.80   19.20
  -6   0  18   41.90   17.30
   6   0  18   68.39   18.40
   7   0 -18   21.50   24.00
  -7   0  18   18.90   24.20
   0  -1  18   18.70   10.70
   0   1  18    9.40   11.80
   0  -1 -18   15.50   11.10
   0   1 -18   17.60   10.80
  -1   1  18   69.79   18.70
   1   1 -18   55.39   13.90
   1  -1  18   61.09   14.10
  -1   1 -18   81.29   15.00
   1  -1 -18   27.50   13.30
   1   1  18   29.60   13.80
  -1  -1  18   34.00   14.00
  -2   1  18   40.80   12.10
  -2  -1 -18   26.80   13.10
   2   1 -18   55.19   15.10
   2  -1  18   22.10   11.10
  -2  -1  18   18.50   12.70
  -2   1 -18   39.80   10.90
   2  -1 -18   56.49   15.30
   2   1  18   14.60   12.10
  -3   1  18   44.10   17.50
  -3  -1 -18   47.00   12.60
   3  -1  18   27.40   15.80
   3   1  18   26.40   13.60
  -3  -1  18   41.60   18.40
   3  -1 -18   41.90   15.10
  -4  -1 -18  166.68   23.10
   4   1 -18  172.38   25.70
   4  -1  18  162.98   21.90
  -4   1  18  176.08   29.10
   4  -1 -18  148.99   24.70
  -4   1 -18  215.18   22.40
  -4  -1  18  123.19   24.30
   4   1  18  101.09   19.60
   5   1 -18  219.78   31.60
  -5  -1 -18  263.37   30.50
  -5   1  18  162.78   32.70
   5  -1  18  243.08   24.70
  -5   1 -18  269.47   26.90
  -5  -1  18  201.88   31.80
   5   1  18  172.48   24.50
   5  -1 -18  209.08   30.00
  -6  -1 -18   88.39   21.20
   6  -1  18  106.59   19.40
   6   1 -18   77.59   23.90
  -6   1  18   93.99   26.10
  -6  -1  18   84.79   25.10
   6  -1 -18   99.29   26.70
  -6   1 -18  112.39   20.90
   6   1  18   86.89   19.10
  -7  -1 -18   -2.30   20.70
   7   1 -18   21.80   24.30
  -7   1  18   70.39   23.60
   7  -1  18    7.40   15.60
   7  -1 -18   58.19   22.10
  -7  -1  18   32.60   20.00
   7   1  18   39.50   20.00
  -7   1 -18   28.30   19.70
   0  -2 -18   50.29   15.20
   0   2  18   70.59   16.90
   0   2 -18   35.50   13.40
   0  -2  18   49.70   15.60
  -1   2  18  644.94   44.30
  -1  -2 -18  641.84   40.80
   1   2 -18  716.13   39.60
  -1   2 -18  665.83   38.30
   1  -2 -18  657.83   42.20
   1   2  18  732.23   45.80
  -1  -2  18  629.44   43.90
   2  -2  18   21.20   12.80
  -2   2  18   32.90   16.80
   2   2 -18   27.50   14.80
  -2  -2 -18   35.10   13.30
  -2  -2  18   21.70   14.80
   2   2  18   28.30   13.20
  -2   2 -18   23.30   10.40
   2  -2 -18   42.70   14.80
   3  -2  18    9.90   10.60
   3   2 -18    6.10   13.80
  -3  -2 -18   14.00   11.50
   3  -2 -18   17.30   17.00
   3   2  18   -1.70   12.00
  -3  -2  18    2.70   12.40
  -3   2 -18    6.50    9.10
  -4   2  18   15.20   15.30
   4  -2  18   13.80   11.60
  -4  -2  18   39.60   18.10
  -4   2 -18   18.10   11.20
   4   2  18   26.50   14.70
   4  -2 -18    4.30   14.90
  -5   2  18   27.00   18.50
   5   2 -18   25.40   16.00
   5  -2  18    7.80   12.30
  -5  -2  18    9.00   15.70
  -5   2 -18    1.30   12.90
   5   2  18   14.00   13.20
   5  -2 -18   23.60   18.40
   6  -2  18  315.67   29.60
   6   2 -18  323.07   38.10
  -6  -2 -18  272.77   44.70
  -6   2  18  287.77   41.50
   6  -2 -18  408.36   42.00
  -6   2 -18  403.96   32.50
   6   2  18  360.06   36.10
  -6  -2  18  343.97   40.80
   7  -2  18   39.60   17.10
  -7   2  18   81.89   25.60
   7   2 -18   37.20   23.30
  -7  -2 -18    4.70   17.90
   7  -2 -18   86.59   27.20
   7   2  18   30.40   17.40
  -7   2 -18   64.69   21.00
  -7  -2  18   54.09   24.70
   0   3 -18   -2.60    9.20
   0  -3  18    7.90   11.60
   0   3  18   24.70   15.30
   0  -3 -18    5.30    9.30
  -1  -3 -18  263.17   27.60
  -1   3  18  228.88   28.90
   1  -3  18  252.97   25.10
   1   3  18  271.07   29.50
   1  -3 -18  319.97   30.60
  -1   3 -18  257.37   21.10
   2  -3  18    3.30   10.80
   2   3 -18  -13.70    9.30
  -2   3  18  -12.60   13.20
  -2  -3 -18    5.80   11.50
   2  -3 -18    1.20   13.70
  -2   3 -18    5.50    7.50
  -2  -3  18   19.50   15.00
   2   3  18   24.20   13.50
   3   3 -18  289.97   28.00
   3  -3  18  233.88   23.60
  -3  -3 -18  312.47   29.50
  -3   3  18  278.37   33.60
  -3   3 -18  269.67   21.20
   3   3  18  251.57   29.30
  -3  -3  18  230.08   29.20
   3  -3 -18  274.47   28.90
  -4  -3 -18   26.40   14.90
   4   3 -18    6.10   15.20
  -4   3  18    1.90   17.00
   4  -3  18   11.10   10.80
   4   3  18    3.60   12.40
  -4   3 -18   17.60   10.20
  -4  -3  18   -2.80   14.70
   4  -3 -18    7.90   17.90
   5  -3  18  268.77   24.50
  -5   3  18  232.38   36.20
  -5  -3 -18  274.87   32.00
   5  -3 -18  299.17   35.70
  -5   3 -18  222.18   24.40
  -5  -3  18  247.88   35.40
   5   3  18  250.57   29.70
   6   3 -18   66.09   24.60
  -6  -3 -18   24.40   19.90
  -6   3  18   74.69   27.60
   6  -3  18   65.59   17.10
  -6   3 -18  128.39   20.40
  -6  -3  18   96.19   26.70
   6  -3 -18   81.19   23.80
   6   3  18   80.69   21.40
  -7   3  18  200.28   42.00
   7  -3  18  175.18   23.30
   7   3  18  192.88   29.40
   7  -3 -18  242.98   39.60
  -7   3 -18  272.77   29.50
   0  -4  18   67.69   15.40
   0  -4 -18   57.99   15.80
   0   4  18   57.89   16.80
   0   4 -18   63.49   12.80
   1   4 -18  211.88   21.50
  -1   4  18  201.88   30.30
   1  -4  18  203.38   22.90
  -1  -4 -18  232.48   28.10
   1  -4 -18  271.67   30.80
  -1   4 -18  248.08   19.20
  -1  -4  18  193.38   24.50
   1   4  18  261.87   30.80
   2   4 -18  230.08   23.70
  -2  -4 -18  228.78   27.20
   2  -4  18  179.48   20.90
  -2   4  18  241.68   33.30
   2  -4 -18  301.87   32.40
  -2  -4  18  199.28   27.70
  -2   4 -18  200.08   17.00
   2   4  18  229.68   25.60
   3  -4  18  410.06   27.80
  -3  -4 -18  454.75   37.10
  -3   4  18  331.97   37.90
   3   4 -18  458.65   35.10
  -3  -4  18  366.56   35.10
   3   4  18  375.96   36.30
   3  -4 -18  434.16   38.90
  -3   4 -18  430.46   24.30
   4   4 -18    8.90   13.30
  -4   4  18   21.80   18.10
   4  -4  18    7.90   10.00
  -4  -4 -18    1.90   15.70
  -4   4 -18   -1.40    8.60
   4   4  18   -6.00   13.40
   4  -4 -18   20.40   17.20
  -4  -4  18   13.90   15.80
  -5  -4 -18   28.10   18.70
   5   4 -18   24.10   18.10
   5  -4  18   50.49   12.60
  -5   4  18   63.99   25.10
  -5  -4  18   22.90   18.00
   5  -4 -18    2.60   19.70
  -5   4 -18   32.60   11.20
   5   4  18   55.59   20.80
  -6   4  18  168.78   36.10
   6  -4 -18  255.37   36.70
   6   4  18  210.18   31.30
   0   5 -18  143.39   15.70
   0   5  18  128.99   25.80
   0  -5  18  138.99   19.30
   0  -5 -18  142.59   23.40
   1  -5  18   53.29   12.20
  -1  -5 -18   67.69   19.80
   1   5 -18   55.49   13.20
  -1   5  18   77.29   19.50
   1  -5 -18   55.19   18.50
  -1  -5  18   61.19   15.10
  -1   5 -18   61.89   10.30
   1   5  18   73.79   18.80
   2   5 -18   47.30   14.00
  -2   5  18   27.70   18.20
   2  -5  18   24.70    9.00
  -2  -5 -18   16.60   15.90
   2   5  18   31.90   17.50
  -2   5 -18   33.60    7.40
  -2  -5  18   42.90   15.60
   2  -5 -18   64.49   18.10
  -3   5  18   10.60   18.60
  -3  -5 -18    6.50   13.10
   3   5 -18   13.30   13.70
   3   5  18   25.00   15.70
   3  -5 -18    3.40   16.90
  -4   5  18  260.37   37.60
  -4  -5 -18  266.17   35.40
   4   5 -18  284.47   34.80
   4   5  18  218.98   31.10
   4  -5 -18  322.27   36.60
   5   5 -18  -14.30   19.90
  -5  -5 -18   11.90   20.70
  -5   5  18   10.00   22.50
   5   5 -18    7.60   18.80
   5   5  18   -6.50   18.10
   5  -5 -18   25.40   21.40
   6   5 -18   71.79   23.90
   6   5 -18  -11.00   20.20
  -6  -5 -18  -13.70   22.70
  -6   5  18  -17.90   26.30
   6   5  18   12.50   19.70
   6  -5 -18   55.09   26.10
   0  -6 -18  145.09   27.00
   0   6 -18  165.38   18.00
   0   6 -18  114.39   13.90
   0   6  18  103.19   25.30
   1   6 -18  222.18   23.20
  -1   6  18  208.98   32.40
  -1  -6 -18  200.38   27.60
   1   6 -18  237.58   20.20
  -1   6 -18  232.38   17.60
   1   6  18  145.09   27.00
   1  -6 -18  280.77   32.70
  -1   6 -18  217.28   14.60
   2   6 -18  108.19   17.60
   2   6 -18   96.49   18.20
  -2  -6 -18  118.59   24.10
  -2   6  18   69.59   20.00
   2   6  18   44.60   21.00
   2  -6 -18   96.99   23.50
   3   6 -18  173.38   24.50
  -3   6  18  171.18   32.80
  -3  -6 -18  135.49   28.20
   3   6 -18  191.98   26.60
   3   6  18  123.09   24.60
   3  -6 -18  182.28   30.50
  -4  -6 -18   36.70   21.30
   4   6 -18   42.70   19.00
  -4   6  18   49.70   25.40
   4   6 -18    9.80   17.70
   4  -6 -18   29.30   17.90
  -5  -6 -18  118.49   31.30
   5   6 -18   83.29   26.40
   5   6 -18  282.07   63.29
   5   6  18  185.58   30.00
   0   7  18   -2.90   20.80
   0   7 -18   19.00    5.90
   0   7 -18   19.70    5.20
   0  -7 -18   37.30   21.20
  -1  -7 -18   20.10   22.00
  -1   7  18   51.79   23.40
   1   7 -18   59.29   11.80
   1   7 -18   65.19   12.60
   1   7  18   37.20   21.20
   1  -7 -18   69.39   20.50
   2   7 -18   16.30   12.40
   2   7 -18   20.70   13.90
  -2  -7 -18   25.20   22.20
  -2   7  18   26.50   23.10
   2   7  18   10.30   15.70
   2  -7 -18   -1.70   20.20
   3   7 -18  490.45   37.90
   3   7 -18  485.85   36.50
  -3   7  18  518.35   52.59
  -3  -7 -18  566.14   48.30
   3  -7 -18  488.25   48.60
   3   7  18  445.06   41.40
  -4   7  18    3.80   25.00
   4   7 -18    7.50   22.10
   4   7 -18   21.60   18.90
  -4  -7 -18   -0.70   24.10
   4   7  18   11.40   22.10
   4  -7 -18   13.70   22.80
   0   8  18   52.09   26.00
   0  -8 -18   43.80   19.00
   1   8 -18  145.49   12.80
  -1  -8 -18  144.29   29.50
   1   8 -18  117.69   12.00
   1  -8 -18  135.09   37.00
   1   8  18   65.19   28.30
   2   8 -18  128.99   25.10
   2   8 -18  163.48   20.30
  -2  -8 -18  164.78   32.10
  -2   8  18  125.69   32.40
   0   0 -19    1.70   12.00
   0   0  19   -7.20   13.00
  -1   0  19  372.26   34.50
  -1   0 -19  490.85   32.50
   1   0  19  422.46   34.30
   2   0 -19   67.59   17.00
  -2   0 -19   49.30   13.50
  -2   0  19   37.40   17.60
   2   0  19   50.99   15.30
   3   0  19  382.46   34.60
  -3   0 -19  465.55   32.20
  -3   0  19  318.47   35.80
   3   0 -19  454.55   35.90
  -4   0 -19  152.58   22.30
   4   0  19  109.69   21.10
  -4   0  19   85.09   20.80
   4   0 -19   89.59   22.10
   5   0  19  -16.00   14.80
   5   0 -19   66.89   21.10
  -5   0  19   -1.30   19.40
  -5   0 -19   15.00   16.50
   6   0 -19   36.40   22.50
  -6   0  19   35.90   18.70
  -7   0 -19  -33.80   17.50
  -7   0  19   -8.20   25.20
   7   0 -19  -21.00   24.00
   7   0  19   -8.10   17.80
   0  -1 -19  244.78   26.80
   0  -1  19  163.98   26.10
   0   1 -19  216.88   24.20
   0   1  19  180.78   26.40
   1   1 -19  214.58   23.20
   1  -1  19  143.09   23.10
  -1   1  19  206.18   27.80
  -1   1 -19  205.38   21.50
   1  -1 -19  217.48   25.00
  -1  -1  19  162.08   24.40
   1   1  19  183.28   25.50
  -2   1  19   22.10   15.00
  -2  -1 -19   36.40   13.30
   2   1 -19   58.69   16.70
   2  -1  19   45.60   13.20
   2  -1 -19   53.09   16.40
  -2   1 -19   48.40   12.70
  -2  -1  19   35.00   16.70
   2   1  19   18.00   14.90
   3  -1  19   60.79   17.20
  -3   1  19   51.79   18.60
  -3  -1 -19   40.20   14.30
  -3   1 -19   26.70   13.90
  -3  -1  19   41.90   16.30
   3   1  19    6.60   12.70
   3  -1 -19   29.00   16.70
   4  -1  19  141.59   22.10
  -4  -1 -19  180.88   24.00
  -4   1  19  127.49   27.10
   4   1 -19  189.18   27.20
   4   1  19  139.99   24.70
  -4   1 -19  134.89   20.50
   4  -1 -19  130.89   26.20
  -4  -1  19  132.29   27.00
   5   1 -19  412.36   40.10
  -5  -1 -19  347.77   32.50
   5  -1  19  300.07   30.90
  -5   1  19  329.17   35.70
   5  -1 -19  432.76   41.30
  -5  -1  19  303.47   40.90
   5   1  19  403.06   34.30
  -5   1 -19  410.16   33.70
  -6   1  19  157.98   33.80
   6  -1  19  154.48   25.20
   6   1 -19  153.98   29.20
  -6  -1  19  252.07   39.70
   6  -1 -19  182.88   34.10
   6   1  19  242.18   28.70
   7   1 -19    7.50   23.00
  -7  -1 -19   -1.50   19.30
   7  -1  19   36.90   18.70
  -7   1  19   50.79   21.80
   7   1  19   50.59   21.80
  -7   1 -19   31.90   19.60
  -7  -1  19   31.70   26.30
   0   2  19  761.52   49.70
   0   2 -19  757.12   43.80
   0  -2  19  694.33   46.70
   0  -2 -19  809.82   48.00
   1  -2  19    0.00   11.80
  -1   2  19    2.50   13.80
   1   2 -19   -1.90   10.10
  -1  -2 -19   -2.50   11.70
  -1  -2  19   -7.30   12.50
   1   2  19   -0.80   11.90
  -1   2 -19    3.10   10.60
   1  -2 -19    5.80   14.10
  -2  -2 -19   42.40   14.60
  -2   2  19   28.50   16.00
   2  -2  19   25.90   14.20
   2   2 -19   30.70   13.60
  -2   2 -19   20.20   11.20
   2  -2 -19   39.30   16.70
   2   2  19   15.70   13.40
  -2  -2  19   31.30   15.70
   3   2 -19   25.00   13.80
  -3  -2 -19   24.20   12.80
   3  -2  19   13.60   11.90
  -3   2 -19   32.40   11.50
   3   2  19   -0.20   12.80
  -3  -2  19   41.30   17.40
   3  -2 -19   22.90   24.40
   4  -2  19  127.09   19.80
  -4   2  19   89.09   23.30
   4   2  19  105.59   19.80
   4  -2 -19   92.59   23.10
  -4  -2  19   98.99   22.40
  -4   2 -19  143.89   20.40
   5  -2  19    2.10   13.00
  -5   2  19  -12.30   18.60
   5   2 -19   18.70   17.30
   5  -2 -19   -0.20   19.20
   5   2  19   11.50   16.30
  -5  -2  19    2.80   19.00
  -5   2 -19    5.90   14.00
   6  -2  19  193.18   25.70
  -6   2  19  193.08   38.20
   6   2  19  145.99   27.60
   6  -2 -19  215.88   35.90
  -6  -2  19  239.08   37.60
  -6   2 -19  201.48   26.00
   0   3 -19  473.35   31.70
   0  -3 -19  472.85   35.90
   0  -3  19  474.85   36.90
   0   3  19  495.65   40.80
  -1   3  19  369.36   35.50
  -1  -3 -19  279.07   31.20
   1   3 -19  267.17   26.70
   1  -3  19  268.77   27.60
  -1   3 -19  340.17   25.90
   1  -3 -19  376.16   34.80
  -1  -3  19  286.57   31.00
   1   3  19  376.96   34.50
   2  -3  19  115.89   19.30
   2   3 -19  158.58   21.70
  -2  -3 -19  170.68   24.50
  -2   3  19  134.39   23.40
   2   3  19  119.79   24.70
  -2   3 -19  154.78   18.20
   2  -3 -19  141.79   24.80
  -2  -3  19  109.29   23.60
  -3  -3 -19   46.40   17.50
  -3   3  19   72.79   23.70
   3   3 -19   57.09   17.70
   3  -3  19   53.19   14.70
   3   3  19   46.10   18.00
  -3   3 -19   88.29   14.90
   3  -3 -19   66.19   20.70
  -3  -3  19   44.90   19.50
  -4   3  19   36.10   22.00
   4   3 -19   81.59   22.20
  -4  -3 -19   49.10   17.70
   4  -3  19   49.99   14.90
   4  -3 -19   62.69   20.60
  -4  -3  19   69.09   22.90
   4   3  19   50.29   18.60
  -4   3 -19   55.59   13.50
   5   3 -19   15.30   19.10
  -5   3  19   23.00   23.70
  -5  -3 -19    3.40   17.30
   5  -3  19   23.00   14.70
  -5  -3  19   14.40   19.60
  -5   3 -19   36.00   14.30
   5  -3 -19   14.70   15.90
   5   3  19   14.20   16.40
   6   3 -19    7.80   18.60
   6  -3  19   -7.70   14.70
  -6  -3 -19    9.80   22.50
  -6   3  19  -12.40   16.90
   6   3  19   17.10   18.50
   6  -3 -19    2.00   15.50
  -6  -3  19   21.80   22.50
  -6   3 -19   11.10   15.80
   0  -4  19  541.75   38.90
   0  -4 -19  603.24   44.00
   0   4 -19  664.93   35.60
   0   4  19  482.35   42.90
   1   4 -19  159.98   20.10
   1  -4  19  134.49   20.30
  -1  -4 -19  125.59   24.00
  -1   4  19  151.58   27.80
   1  -4 -19  189.08   28.00
   1   4  19   82.69   22.60
  -1  -4  19  131.19   22.40
  -1   4 -19  174.78   18.00
   2  -4  19   58.59   14.60
   2   4 -19   75.09   17.00
  -2   4  19   36.30   16.00
  -2  -4 -19   67.39   20.20
   2  -4 -19  105.39   24.00
   2   4  19   72.89   19.90
  -2  -4  19   52.59   18.70
  -2   4 -19   93.89   13.10
   3  -4  19   49.90   13.10
  -3  -4 -19   53.49   16.70
  -3   4  19   61.69   19.50
  -3   4 -19   76.59   11.70
   3   4  19   85.99   19.50
   3  -4 -19   20.40   18.70
  -4  -4 -19  169.98   28.00
   4  -4  19  131.99   17.70
   4   4 -19  127.69   22.60
  -4   4  19  140.39   27.90
   4   4  19  124.89   24.40
  -4  -4  19  125.19   25.20
   4  -4 -19  188.18   31.60
  -4   4 -19  142.49   18.00
  -5   4  19  194.58   32.70
   5   4  19  184.68   30.20
  -5  -4  19  203.88   35.90
  -6   4  19  122.39   29.40
   6  -4  19  103.49   17.20
   6  -4 -19  130.59   27.80
   6   4  19   93.59   25.80
   0   5  19   88.29   25.20
   0  -5  19   92.99   16.50
   0  -5 -19  114.29   25.30
   0   5 -19  118.59   15.60
   1   5 -19  117.79   17.60
   1  -5  19   89.29   15.50
  -1   5  19   96.39   25.90
  -1  -5 -19  112.09   23.10
   1  -5 -19  120.49   25.20
   1   5  19  104.39   23.00
  -1   5 -19  149.19   15.00
  -1  -5  19  104.39   19.70
   2  -5  19   48.40   11.30
  -2   5  19    2.60   19.50
  -2  -5 -19   84.99   23.30
   2   5 -19   66.79   16.90
  -2   5 -19   46.30   13.70
  -2  -5  19   45.40   16.80
   2  -5 -19   60.69   21.10
   2   5  19   70.19   21.20
  -3   5  19  128.69   28.80
   3   5 -19  119.39   21.20
   3  -5  19   65.29    9.50
  -3  -5 -19   73.29   20.90
   3   5  19   80.19   18.90
   3  -5 -19  126.49   23.20
  -3   5 -19   73.99    9.40
   4   5 -19   73.09   21.50
  -4  -5 -19   88.29   22.70
  -4   5  19   62.99   26.40
   4   5 -19   74.09   18.60
   4   5  19   98.89   25.20
   4  -5 -19   70.99   24.90
   5   5 -19    5.60   17.50
  -5  -5 -19  -28.80   21.20
  -5   5  19    8.60   25.80
   5   5  19   55.29   23.80
   5  -5 -19   34.80   26.20
   0   6 -19    6.20    8.70
   0   6 -19    1.50   10.50
   0   6  19   18.50   19.20
   0  -6 -19  -25.40   12.80
  -1   6  19  218.58   33.00
  -1  -6 -19  257.47   33.70
   1   6 -19  242.58   26.20
   1   6 -19  210.28   22.00
  -1   6 -19  227.08   16.20
   1  -6 -19  222.08   32.00
   1   6  19  201.98   32.00
  -1   6 -19  237.58   14.00
   2   6 -19  184.48   22.60
   2   6 -19  181.68   24.10
  -2  -6 -19  217.48   31.20
   2  -6 -19  129.69   29.10
   2   6  19  114.69   28.50
  -3   6  19   15.20   21.70
   3   6 -19   26.10   17.90
   3   6 -19   15.70   15.50
  -3  -6 -19   37.60   23.00
   3   6  19   24.00   20.30
   3  -6 -19   17.50   21.70
   4   6 -19   55.19   20.80
  -4  -6 -19   15.80   23.90
  -4   6  19   26.30   21.10
   4  -6 -19   86.69   25.50
   4   6  19   88.69   25.20
   0   7  19  124.59   27.40
   0   7 -19  140.19   10.20
   0  -7 -19  169.48   30.30
   0   7 -19  136.49   11.50
  -1   7  19  153.78   28.10
   1   7 -19  165.08   20.40
  -1  -7 -19  161.88   30.40
   1  -7 -19   98.19   28.00
   1   7  19  104.39   25.10
  -2  -7 -19  108.19   27.80
  -2   7  19   54.79   27.00
   2   7 -19   78.99   18.00
   2   7 -19   47.30   14.10
   2   7  19   79.39   26.80
   2  -7 -19   59.59   26.00
   0   0  20   55.39   16.90
   1   0 -20   16.60   16.00
   1   0  20   35.30   14.70
  -1   0 -20   46.00   14.60
  -1   0  20   43.20   16.80
   2   0 -20  316.07   30.90
   2   0  20  268.17   31.70
  -2   0  20  255.37   34.90
  -2   0 -20  262.07   26.30
   3   0  20  156.68   24.20
   3   0 -20  196.78   28.00
  -3   0  20  174.28   28.60
  -3   0 -20  247.88   26.70
   4   0  20   18.90   18.00
  -4   0 -20   75.39   17.70
  -4   0  20   35.90   20.80
   4   0 -20   44.70   19.20
   5   0 -20   16.10   19.50
  -5   0  20   68.59   25.00
  -6   0  20   83.79   29.50
   6   0 -20    9.70   23.50
   6   0  20   55.29   22.60
   0  -1  20  179.58   27.30
   0   1 -20  175.68   23.80
   0   1  20  159.58   26.80
   0  -1 -20  183.58   30.20
   1   1 -20  217.78   24.80
   1  -1  20  178.28   27.30
  -1   1  20  206.78   30.80
   1  -1 -20  173.98   26.90
  -1   1 -20  187.18   23.90
  -1  -1  20  191.58   28.30
   1   1  20  159.58   25.40
  -2   1  20  174.18   28.20
   2  -1  20  205.28   31.10
  -2  -1 -20  238.38   27.50
   2   1 -20  236.68   27.50
   2   1  20  148.79   23.60
   2  -1 -20  172.98   26.20
  -2  -1  20  187.18   28.10
   3  -1  20    8.20   15.20
  -3  -1 -20   15.60   13.30
  -3   1  20   12.70   16.80
  -3  -1  20    8.60   16.30
   3   1  20   13.00   13.30
   3  -1 -20   23.10   17.70
  -3   1 -20   20.80   13.50
   4   1 -20   39.50   18.70
  -4   1  20   63.39   23.50
   4  -1  20   46.00   17.00
  -4  -1 -20   55.39   16.80
  -4  -1  20   51.09   21.00
   4  -1 -20   87.49   22.70
   4   1  20   63.69   18.40
  -4   1 -20   71.49   16.80
  -5   1  20   34.10   25.10
  -5  -1 -20   40.70   16.90
   5   1 -20   52.29   23.00
   5  -1  20   73.89   20.70
   5  -1 -20   51.89   24.00
  -5  -1  20  102.49   29.90
   5   1  20   30.40   17.60
   6  -1  20  147.59   24.30
  -6   1  20  174.28   35.00
  -6   1 -20  164.68   27.30
   6   1  20  160.88   26.60
   6  -1 -20   73.19   28.30
  -6  -1  20  137.99   35.20
   0  -2 -20  106.29   20.00
   0   2  20   49.60   17.60
  -1  -2 -20   12.40   14.00
   1   2 -20    2.20   13.40
   1  -2  20   -1.60   13.70
  -1   2  20  -14.80   15.70
   1   2  20    8.10   14.80
  -1   2 -20    9.90   11.40
   1  -2 -20    9.90   14.30
  -1  -2  20   19.20   14.00
   2  -2  20  150.38   24.90
  -2  -2 -20  222.58   26.10
  -2   2  20  111.79   24.90
   2   2 -20  211.18   27.50
  -2  -2  20  161.98   28.90
  -2   2 -20  186.38   21.60
   2  -2 -20  173.98   25.10
   3   2 -20   32.60   15.80
   3  -2  20   46.90   16.10
   3   2  20   34.90   15.70
  -3  -2  20   21.90   17.20
   3  -2 -20   74.89   39.20
  -3   2 -20   33.80   13.80
   4  -2  20   86.69   19.30
  -4   2  20   89.19   26.80
  -4  -2  20  112.79   24.90
   4   2  20   90.09   21.50
  -4   2 -20  123.49   19.70
   4  -2 -20  125.59   27.00
  -5   2  20  212.08   36.30
   5  -2  20  235.38   29.20
  -5  -2  20  166.58   31.30
   5   2  20  188.18   28.20
   5  -2 -20  258.07   37.00
   6  -2  20  288.17   33.60
  -6   2  20  323.97   40.70
  -6   2 -20  292.47   33.20
   6   2  20  325.07   39.10
  -6  -2  20  355.36   44.90
   6  -2 -20  226.98   41.40
   0   3  20   22.50   16.20
   0  -3 -20   -1.20   14.70
   0  -3  20   21.30   14.60
   0   3 -20   18.30   12.50
   1  -3  20  524.65   39.80
   1   3 -20  609.74   37.00
  -1   3  20  437.06   49.40
  -1  -3 -20  630.74   44.20
   1   3  20  580.44   44.60
  -1  -3  20  483.95   42.00
  -1   3 -20  628.34   35.30
   1  -3 -20  636.44   46.80
   2  -3  20  273.37   28.30
  -2  -3 -20  300.77   31.10
  -2   3  20  227.18   34.70
   2   3 -20  299.77   36.40
   2  -3 -20  298.17   34.90
  -2   3 -20  304.97   24.70
  -2  -3  20  277.17   31.70
   2   3  20  204.38   28.90
   3   3 -20   21.20   17.60
   3  -3  20   21.50   15.60
  -3  -3 -20    4.40   15.40
  -3   3  20   13.90   18.20
   3   3  20    1.80   16.80
  -3   3 -20   22.70   12.50
  -3  -3  20   21.60   18.10
   3  -3 -20   14.60   18.30
  -4  -3 -20   13.50   17.10
  -4   3  20   20.40   16.80
   4  -3  20   13.50   15.20
   4   3 -20    0.80   18.10
   4   3  20   13.30   18.70
   4  -3 -20    0.10   19.50
  -4   3 -20   22.10   12.30
  -4  -3  20   47.70   23.80
   5  -3  20  190.08   24.20
  -5   3  20  186.78   37.30
   5  -3 -20  227.48   35.90
   5   3  20  194.38   30.70
  -5   3 -20  235.38   27.30
  -5  -3  20  206.28   33.60
   0   4 -20  355.36   27.10
   0  -4 -20  336.47   36.30
   0  -4  20  303.47   30.70
   0   4  20  238.28   35.00
  -1  -4 -20  461.15   40.20
   1   4 -20  393.86   30.50
  -1   4  20  352.96   39.10
   1  -4  20  347.07   31.70
  -1   4 -20  448.46   27.90
  -1  -4  20  334.47   34.90
   1   4  20  383.76   38.40
   1  -4 -20  439.06   41.00
  -2  -4 -20  241.58   31.30
   2   4 -20  217.88   26.90
  -2   4  20  217.58   32.30
[truncated: 10,053 more chars]
